# Supplementary material for: Information content differentiates enhancers from silencers in mouse photoreceptors
Source: eLife. 2021 Sep 6;10:e67403. doi: 10.7554/eLife.67403 (PMC8492058; doi:10.7554/eLife.67403)
Supplement: Supplementary file 1. — Sequences were named using the following nomenclature: ‘chrom-start-stop_annotations_variant’. ‘Chrom’, ‘start’, and ‘stop’ correspond to the mm10 genomic coordinates of the sequences in BED format. ‘Annotations’ is a four-letter string where the first position indicates CRX-binding status (ChIP-seq peak or Unbound), the second position indicates CRX motif status (PWM hit, Shape motif, or Both PWM and shape motif), the third position indicates ATAC-seq status (peak in Rods but not cones, peak in Cones but not rods, peak in both rod and cone Photoreceptors, or peak in None of the above), and the fourth position indicates histone ChIP-seq status (‘Enhancer marked’ with H3K27Ac+H3K4me3-, ‘Promoter marked’ with H3K27Ac+H3K4me3+, Q for H3K27Ac-H3K4me3+, or Neither mark). ‘Variant’ indicates whether the sequence is genomic (‘WT’), mutated CRX motifs (‘MUT-allCrxSites’), scrambled shape motif (‘MUT-shape’), or a scrambled control (‘scrambled’). [file elife-67403-supp1.txt]

>chr1-4357766-4357930_CPPP_WT
AGCTTTTTAATAGAGTCAGCAAAACTGAAGCCTCTTCTCATCCTCTGATAATCACTGACCTGACCTTGAATAGCCTGCTTAATCTCTTTTCCCTCACCAACTACAAGAAGGTAAGAGGCTGTTTCACCAGTAGAGGGGCACAAGCAAACAGGAAGGGTGACTCC
>chr1-4357766-4357930_CPPP_MUT-allCrxSites
AGCTTTTTAATAGAGTCAGCAAAACTGAAGCCTCTTCTCATCCTCTGATACTCACTGACCTGACCTTGAATAGCCTGCTTACTCTCTTTTCCCTCACCAACTACAAGAAGGTAAGAGGCTGTTTCACCAGTAGAGGGGCACAAGCAAACAGGAAGGGTGACTCC
>chr1-73826292-73826456_CPPE_WT
AGGTGAGAGTTGAGAAGCTCTCTGAGTACGCCGGAGGGCAGGGAGCATTCTGTCAGCACAGGGGCCCAGAGTGCCAGTCTAATCCATGCCATTCAGACAGGCAAGGCTGTGCCTAAGCAGCTTTGGTTTTAAAAGATTAAGAGCCAAGCACTGGAGAGGAAAGA
>chr1-73826292-73826456_CPPE_MUT-allCrxSites
AGGTGAGAGTTGAGAAGCTCTCTGAGTACGCCGGAGGGCAGGGAGCATTCTGTCAGCACAGGGGCCCAGAGTGCCAGTCTACTCCATGCCATTCAGACAGGCAAGGCTGTGCCTAAGCAGCTTTGGTTTTAAAAGAGTAAGAGCCAAGCACTGGAGAGGAAAGA
>chr11-87108697-87108861_CPPP_WT
TATTCATACAAGAAGCGCCTCAGTTCCGATTGGCCAGGATGTGATGCTCTTTTGGCCAATCGTAGTCCAAGCTGTGCTTTGATCCTTTCAAGACAACGAACCCTGTAGAGACCACGTCTACGATTGGTCGCTCGTCGGCAAAGATTTAATTTTGAAATTTTCTT
>chr11-87108697-87108861_CPPP_MUT-allCrxSites
TATTCATACAAGAAGCGCCTCAGTTCCGATTGGCCAGGATGTGATGCTCTTTTGGCCAATCGTAGTCCAAGCTGTGCTTTGCTCCTTTCAAGACAACGAACCCTGTAGAGACCACGTCTACGATTGGTCGCTCGTCGGCAAAGATTTAATTTTGAAATTTTCTT
>chr11-87577889-87578053_CPPP_WT
AGAGCCATTCTGCCTCTTCATTCCACCCAACCAGCAGATGATCTCTGGATAATTTATGCAGCAAATCCTCTTTAATCTTTAATCTGGGGTCTTGAACAAAAGGAACCTGCCGCTAACCTGTGTCTTTTTCACAGCTTGAGTGGAGGTGGGGAATGTCTGACATT
>chr11-87577889-87578053_CPPP_MUT-allCrxSites
AGAGCCATTCTGCCTCTTCATTCCACCCAACCAGCAGATGATCTCTGGATAATTTATGCAGCAACTCCTCTTTACTCTTTACTCTGGGGTCTTGAACAAAAGGAACCTGCCGCTAACCTGTGTCTTTTTCACAGCTTGAGTGGAGGTGGGGAATGTCTGACATT
>chr11-88187269-88187433_CPPP_WT
CATTTTAATCACAGGCTAGCTCCCTCAGCCTTCCTGCCTTACTTTATTCTGCAGCTGAGTCTGGAGACAAATTAAGTTTAAATCCTCTTGAGCCAGCTGTCTGTTGGAAAATAATGTGTGTCGGTGTTCACATTCTCTGTGGCGTGAGGACTTGGCCGAGACTG
>chr11-88187269-88187433_CPPP_MUT-allCrxSites
CATTTTACTCACAGGCTAGCTCCCTCAGCCTTCCTGCCTTACTTTATTCTGCAGCTGAGTCTGGAGACAAATTAAGTTTAACTCCTCTTGAGCCAGCTGTCTGTTGGAAAATAATGTGTGTCGGTGTTCACATTCTCTGTGGCGTGAGGACTTGGCCGAGACTG
>chr11-88664575-88664739_CPPE_WT
AGCCAAGGCTTCCCCTACCCAGAGCTCCCAAAGGCAGACTGTCCCAGGCTCTGTTTACCAGCTGCGGAGCCTCTGAGACTAATCCTATCTCAGTCTTCTTTATCTCCCCTTATAAGCATTTCTGTGCTACTGACTCCATGTGTCAGGCTATAATCTGGGACACA
>chr11-88664575-88664739_CPPE_MUT-allCrxSites
AGCCAAGGCTTCCCCTACCCAGAGCTCCCAAAGGCAGACTGTCCCAGGCTCTGTTTACCAGCTGCGGAGCCTCTGAGACTACTCCTATCTCAGTCTTCTTTATCTCCCCTTATAAGCATTTCTGTGCTACTGACTCCATGTGTCAGGCTATACTCTGGGACACA
>chr11-89056083-89056247_CPPE_WT
TGCTAGTCAGATGTGTCTTATCTGAGTGGATTAAATAGTTTAGCAGATTAATAATAGAAAGCCTGAGTCTTGCCAGCACTAATCCCTGCCTGCTGTTGGCACCCAGGACAGAGTGAGTCTGGATGCACGCGCCCTCTCTTTGTTTTAGACCCAGACATTGAACT
>chr11-89056083-89056247_CPPE_MUT-allCrxSites
TGCTAGTCAGATGTGTCTTATCTGAGTGGAGTAAATAGTTTAGCAGAGTAATAATAGAAAGCCTGAGTCTTGCCAGCACTACTCCCTGCCTGCTGTTGGCACCCAGGACAGAGTGAGTCTGGATGCACGCGCCCTCTCTTTGTTTTAGACCCAGACATTGAACT
>chr11-89066814-89066978_CPRE_WT
AGAAAGGAAAGAAAATTCTAGACATTAAACCAGAGGGCTAGTGAAAGAGCTTAGTAGGTAAGAGCTTTGAACTTGATTTTAATCTCCATATCTATCTTGAAAGAGGAGAGCTAAATCCTGAAACATCTCCCCTGACCTTCAGGTAATCACTTTGGCTTGTGGGC
>chr11-89066814-89066978_CPRE_MUT-allCrxSites
AGAAAGGAAAGAAAATTCTAGACATTAAACCAGAGGGCTAGTGAAAGAGCGTAGTAGGTAAGAGCTTTGAACTTGATTTTACTCTCCATATCTATCTTGAAAGAGGAGAGCTAACTCCTGAAACATCTCCCCTGACCTTCAGGTACTCACTTTGGCTTGTGGGC
>chr11-90417904-90418068_CPPE_WT
TGCTCCTAGTCACATCGCCCGGCGTTCGCTTCTGCCCGCCCGACTCCCGATCAAGAGCTCTGAAGGGAGGATAACCTACAAATCCTCCCGCGGCTGGCCCGCCCCTGCCCGCGCCCGCCCGCTCCCGGCCCCATCACGTTGACTGCCGAGCGCATCTCGGCTGC
>chr11-90417904-90418068_CPPE_MUT-allCrxSites
TGCTCCTAGTCACATCGCCCGGCGTTCGCTTCTGCCCGCCCGACTCCCGATCAAGAGCTCTGAAGGGAGGATAACCTACAACTCCTCCCGCGGCTGGCCCGCCCCTGCCCGCGCCCGCCCGCTCCCGGCCCCATCACGTTGACTGCCGAGCGCATCTCGGCTGC
>chr11-94327831-94327995_CPPP_WT
GCAACTATTCCTGTGTCTGTCCTCCTCGCTGGAAGCTGCCGGGTGGGAGCTCTAAAAATAGCCCATGAATCACAGCAGATAATCCAGTGCGGTGGTTACATAAACAGCCGGCCGGGGCGGCGGGGCCGCGGGTGGGAACGAAAAGTATCTAGGTCAATGTTGTC
>chr11-94327831-94327995_CPPP_MUT-allCrxSites
GCAACTATTCCTGTGTCTGTCCTCCTCGCTGGAAGCTGCCGGGTGGGAGCTCTAAAAATAGCCCATGAATCACAGCAGATACTCCAGTGCGGTGGTTACATAAACAGCCGGCCGGGGCGGCGGGGCCGCGGGTGGGAACGAAAAGTATCTAGGTCAATGTTGTC
>chr11-95126822-95126986_CPPN_WT
GAGGTGGGCCCGGAGGTGAGGAGAGGAGGAAGGGGAGGTCAGGGGTGGGGCTGACCCCGAGGGAGGTCACCTGGGCAGTTAATCCAGCCTGACAGAGCAAGGATGAGCTGGGAGGAATTAGGCCCTTACAACACCCTTTCATCCGTCACCGCCTGCCTGCTCGC
>chr11-95126822-95126986_CPPN_MUT-allCrxSites
GAGGTGGGCCCGGAGGTGAGGAGAGGAGGAAGGGGAGGTCAGGGGTGGGGCTGACCCCGAGGGAGGTCACCTGGGCAGTTACTCCAGCCTGACAGAGCAAGGATGAGCTGGGAGGAAGTAGGCCCTTACAACACCCTTTCATCCGTCACCGCCTGCCTGCTCGC
>chr11-95384451-95384615_CPPE_WT
CTACGGCTCTATGAAGCGTTCTTGGCGTTAGGACCCAGCCGAGGCCTGACAGCCAACTGCAAAAAAAAAAAAAAGCCTTTAATTCTCTTCTGGCCTCACCGCCTCTTTCTCCGCCCATCTGTCTATTTTCGCTCTGCGGAGCCAATTGATAACATCCACATACT
>chr11-95384451-95384615_CPPE_MUT-allCrxSites
CTACGGCTCTATGAAGCGTTCTTGGCGTTAGGACCCAGCCGAGGCCTGACAGCCAACTGCAAAAAAAAAAAAAAGCCTTTACTTCTCTTCTGGCCTCACCGCCTCTTTCTCCGCCCATCTGTCTATTTTCGCTCTGCGGAGCCAATTGATAACATCCACATACT
>chr11-96075738-96075902_CPPP_WT
CTGAGTCTCGTCGACTCTATGGTCAAGCATTTCGGGATTCGACCAATCGTAACCCCGAACTCGGAAAAAGAACCCGCCTTTATCCGCAAGGAGGCGGGAATTGCCACGAAGCTCCTGTGGAGAGAGAGGAAGAAGCTGAAGAAGACCAATAAGAAGGATGGAGT
>chr11-96075738-96075902_CPPP_MUT-allCrxSites
CTGAGTCTCGTCGACTCTATGGTCAAGCATTTCGGGATTCGACCAATCGTAACCCCGAACTCGGAAAAAGAACCCGCCTTTCTCCGCAAGGAGGCGGGAATTGCCACGAAGCTCCTGTGGAGAGAGAGGAAGAAGCTGAAGAAGACCAATAAGAAGGATGGAGT
>chr11-96789017-96789181_CPPP_WT
CCCTACAATCCTTGAAAGTGGAGGTGGGCGGCGCGGGATTCGCGCGGTACTTTGGGATCTGTAGTTTCTGGCCGACTCTTAATCCCAAGGTGCCCTGCGGCGGGTCGTCGCGTCTGCGCAGTGCAGGCGGCGGGCCGCGCAGAGTGAGAGGCTCTTTTGTTCGG
>chr11-96789017-96789181_CPPP_MUT-allCrxSites
CCCTACAATCCTTGAAAGTGGAGGTGGGCGGCGCGGGATTCGCGCGGTACTTTGGGATCTGTAGTTTCTGGCCGACTCTTACTCCCAAGGTGCCCTGCGGCGGGTCGTCGCGTCTGCGCAGTGCAGGCGGCGGGCCGCGCAGAGTGAGAGGCTCTTTTGTTCGG
>chr1-74848757-74848921_CPPP_WT
CAAAAACAATGACAATAAATAGCAGTAAAATGGCCAGCACCCTGGGATCAGTTACAGAGGCCAGGATTTAGTGACTGGCTAATCCTGCCCATCCCCCTCTTCCTTCAACATTAGTGCTAATCTAACTCCTGCTTGGCCTACATTCTCATGTGCAGGAGTTCAAA
>chr1-74848757-74848921_CPPP_MUT-allCrxSites
CAAAAACAATGACAATAAATAGCAGTAAAATGGCCAGCACCCTGGGAGCAGTTACAGAGGCCAGGAGTTAGTGACTGGCTACTCCTGCCCATCCCCCTCTTCCTTCAACATTAGTGCTACTCTAACTCCTGCTTGGCCTACATTCTCATGTGCAGGAGTTCAAA
>chr11-97279655-97279819_CPPP_WT
GGGGCGGTCATCAGGCACTTGAGAGCGAGGAGGGGCGAGTCTAGAAGGTTGGGGGCAGGGGGGAGTGGAGCGAGAATGTTAATCCCAGGCAGCCTCACCGAGTTCTCCCGGCCTGATCCTGCCCAGGGGCCGGGTTTCCAGGATGATCCGCCCCCTCCCCCTTC
>chr11-97279655-97279819_CPPP_MUT-allCrxSites
GGGGCGGTCATCAGGCACTTGAGAGCGAGGAGGGGCGAGTCTAGAAGGTTGGGGGCAGGGGGGAGTGGAGCGAGAATGTTACTCCCAGGCAGCCTCACCGAGTTCTCCCGGCCTGCTCCTGCCCAGGGGCCGGGTTTCCAGGATGCTCCGCCCCCTCCCCCTTC
>chr11-97660835-97660999_CPPP_WT
CTCTGCTACAGTGTCTCCAGCTTGTGAAGAAGTGAGCTGCCGCCTCTTCTCCAACGTTCTATTGCAAGGGCTCTCCCTCTAATCCTGGGGAACCCTCTGGAGACCAGGCTGGATTAGCAGTGGGTACCGGTGGCTGAGCTGTCAGGCTCATTCGCCTGCTTCCA
>chr11-97660835-97660999_CPPP_MUT-allCrxSites
CTCTGCTACAGTGTCTCCAGCTTGTGAAGAAGTGAGCTGCCGCCTCTTCTCCAACGTTCTATTGCAAGGGCTCTCCCTCTACTCCTGGGGAACCCTCTGGAGACCAGGCTGGAGTAGCAGTGGGTACCGGTGGCTGAGCTGTCAGGCTCATTCGCCTGCTTCCA
>chr11-98149013-98149177_CPPP_WT
GGAAGGAGGCTAGCCAAGGGCTGGGCAGAGAATGGGAAGCTGGGTGTTATGGGGGAGGGGGGATTTAGGGCGCCAGGGCTAATCCCGGCCAGGGCCCGCGGGTGGAAGGGGCAGCAGGCGAACCTCCCGGAAGGCGAGGCAAGCCGGTGCGCGGGGCTTGCGGG
>chr11-98149013-98149177_CPPP_MUT-allCrxSites
GGAAGGAGGCTAGCCAAGGGCTGGGCAGAGAATGGGAAGCTGGGTGTTATGGGGGAGGGGGGAGTTAGGGCGCCAGGGCTACTCCCGGCCAGGGCCCGCGGGTGGAAGGGGCAGCAGGCGAACCTCCCGGAAGGCGAGGCAAGCCGGTGCGCGGGGCTTGCGGG
>chr11-98399578-98399742_CPPP_WT
AACATATTGAGCACCCACGTTGGACGGGTGTCACAGCAGGTCAGCTGGCTTTCACCACAACCCCGTCAGATACTTTCCCTAATCCGCTTTAAAGATGAGAACACTCAGAGAGACTAAGTACCTTGCCCAAGGTCACACCGTCTGTAAAGTGGCAGAGCAGAATT
>chr11-98399578-98399742_CPPP_MUT-allCrxSites
AACATATTGAGCACCCACGTTGGACGGGTGTCACAGCAGGTCAGCTGGCTTTCACCACAACCCCGTCAGATACTTTCCCTACTCCGCTTTAAAGATGAGAACACTCAGAGAGACTAAGTACCTTGCCCAAGGTCACACCGTCTGTAAAGTGGCAGAGCAGAATT
>chr11-99396196-99396360_CPPE_WT
TCAAGACTGTCAGGATTGTGCTCAGCCCCAGTGCAGTCATTAAATGGATGCAATTAGCCACCATGCAGAATCGTAGTGTTAATCCTTTTATACTGCTGGGTTTTCCAGAAGCTGCTAGCTCCCATTTGGAGCGTAATCCTTTGCTTAAGGTTTTAACTCTTTAA
>chr11-99396196-99396360_CPPE_MUT-allCrxSites
TCAAGACTGTCAGGATTGTGCTCAGCCCCAGTGCAGTCATTAAATGGATGCAATTAGCCACCATGCAGAATCGTAGTGTTACTCCTTTTATACTGCTGGGTTTTCCAGAAGCTGCTAGCTCCCATTTGGAGCGTACTCCTTTGCTTAAGGTTTTAACTCTTTAA
>chr11-101663432-101663596_CPRE_WT
AGGGCTGGACTCTGCCAGTCTGGCAGTGACTTCCCCTCCTCCCTTCCCAATCCTCTTTACGCGTAGCTTTTACTGAGGGTAATCTTGTTGTCCTTTTGGTCACCTTGCCCTTTGTAACATCTCCTCCCCTTCAGGACAACCAGAACTGCGACTAACTGCTAAGC
>chr11-101663432-101663596_CPRE_MUT-allCrxSites
AGGGCTGGACTCTGCCAGTCTGGCAGTGACTTCCCCTCCTCCCTTCCCAATCCTCTTTACGCGTAGCTTTTACTGAGGGTACTCTTGTTGTCCTTTTGGTCACCTTGCCCTTTGTAACATCTCCTCCCCTTCAGGACAACCAGAACTGCGACTAACTGCTAAGC
>chr11-101718480-101718644_CPPE_WT
TTCAATTAATGTCATGTAACGTAGAGAGCAGCAAAGGGTGATCTGGGCTCTGTGCCCAATCCCTTGCTAGCTCTTGCTATAATCCTCCCAGTCCCTCCTGAACGCTTCTGTGCTTAGGGCCTAGGATCCTGAAAAAATTTGCTTGAAAAGGGAGACCTTGCAGT
>chr11-101718480-101718644_CPPE_MUT-allCrxSites
TTCAATTAATGTCATGTAACGTAGAGAGCAGCAAAGGGTGATCTGGGCTCTGTGCCCAATCCCTTGCTAGCTCTTGCTATACTCCTCCCAGTCCCTCCTGAACGCTTCTGTGCTTAGGGCCTAGGATCCTGAAAAAATTTGCTTGAAAAGGGAGACCTTGCAGT
>chr11-102284787-102284951_CPPP_WT
TAACATCCAGGACAGGAAGTCCCGCCTCCCCGCCTTGTACTGATGACGCAAAGCTACGTAAGGCGGACTGACGTAAACGTAATCTTTAAATAAAAGGGCCAGGTTGCGCCGCGGCAGAAGGGGAGGAGTCATTGTTGGCGGGATTTCGGACCTCCGGCAGTAAG
>chr11-102284787-102284951_CPPP_MUT-allCrxSites
TAACATCCAGGACAGGAAGTCCCGCCTCCCCGCCTTGTACTGATGACGCAAAGCTACGTAAGGCGGACTGACGTAAACGTACTCTTTAAATAAAAGGGCCAGGTTGCGCCGCGGCAGAAGGGGAGGAGTCATTGTTGGCGGGAGTTCGGACCTCCGGCAGTAAG
>chr11-103267442-103267606_CPPP_WT
CCGCCCCGGGCCACGCCTCCCCCCGTGGCTGCGACTTTGCTAGCTTCCCGCCTCCTTTCTTTGGCCGCACCGCGACCCTTGATCCCACCCATTCCTATAAGTTAGCCAATAAAACGCCTTGATCCGGTCGGCCTGCCGGCCACTCCTCAGCAGCGATTGGCTAG
>chr11-103267442-103267606_CPPP_MUT-allCrxSites
CCGCCCCGGGCCACGCCTCCCCCCGTGGCTGCGACTTTGCTAGCTTCCCGCCTCCTTTCTTTGGCCGCACCGCGACCCTTGCTCCCACCCATTCCTATAAGTTAGCCAATAAAACGCCTTGCTCCGGTCGGCCTGCCGGCCACTCCTCAGCAGCGATTGGCTAG
>chr11-103732399-103732563_CPPE_WT
AAAAGCTGCCCCTTAAATGGCCTCCAGATTTACACCGAAGCATGTCCTAAGCTCTCAGAGGGCAGCAGGACAGAGCTGCTAATCTCAGTAACTTATGCAAAAGAGCGACCTGGGCACCTGGGACGAGGCCAGGCTGAGGCTGAACAGTCATCTTGACTTCAGGT
>chr11-103732399-103732563_CPPE_MUT-allCrxSites
AAAAGCTGCCCCTTAAATGGCCTCCAGAGTTACACCGAAGCATGTCCTACGCTCTCAGAGGGCAGCAGGACAGAGCTGCTACTCTCAGTAACTTATGCAAAAGAGCGACCTGGGCACCTGGGACGAGGCCAGGCTGAGGCTGAACAGTCATCTTGACTTCAGGT
>chr11-103912006-103912170_CPPE_WT
TGGAGGCCGGAGGGACAGTGTCAGATCCCCTGGAAGTGGTGGTGTGTAAGCCTCGAAGCCTAAGTGCTGGGAATCCAGCTAATCCTCTGCAAGAGCAGAGCACGATCTTAACTGCTGAGCCAGCTCGCCAGCCCAGGCTCGCCTCCAGCTTGTAGACCTCTGGC
>chr11-103912006-103912170_CPPE_MUT-allCrxSites
TGGAGGCCGGAGGGACAGTGTCAGATCCCCTGGAAGTGGTGGTGTGTACGCCTCGAAGCCTAAGTGCTGGGAATCCAGCTACTCCTCTGCAAGAGCAGAGCACGATCTTAACTGCTGAGCCAGCTCGCCAGCCCAGGCTCGCCTCCAGCTTGTAGACCTCTGGC
>chr11-105124026-105124190_CPPN_WT
AAGCGGATATATTCAATGCTTGGAAAGGCTAAAGGCTCTCCAGGGGATCGACTTGGATGTTAGCCCAGGGCAGGGTAGTTAATCATTTCATGACCCAGCCACCCCAACCCCATCACCCTCCCAACCCCTTGTTGCAGGCGGTGCCAATTCTGGGCCATTTAATG
>chr11-105124026-105124190_CPPN_MUT-allCrxSites
AAGCGGATATATTCAATGCTTGGAAAGGCTAAAGGCTCTCCAGGGGATCGACTTGGATGTTAGCCCAGGGCAGGGTAGTTACTCATTTCATGACCCAGCCACCCCAACCCCATCACCCTCCCAACCCCTTGTTGCAGGCGGTGCCAATTCTGGGCCATTTAATG
>chr11-106773221-106773385_CPRE_WT
GGTGAGTTGCCACGACTTCTTACAACTGTGTGTGCGCACGGGCGGTTTGGAGGTCAGAAGACAGCTTAGGCTTAGGCATTGATCCCTTCTTCCATCCTGTGGGTCCTCGGCTTGGCAGGAACTTTCCCCTCTGAGCCATCTTGCCACCAGTTGCTAAGCAGTGG
>chr11-106773221-106773385_CPRE_MUT-allCrxSites
GGTGAGTTGCCACGACTTCTTACAACTGTGTGTGCGCACGGGCGGTTTGGAGGTCAGAAGACAGCGTAGGCGTAGGCATTGCTCCCTTCTTCCATCCTGTGGGTCCTCGGCTTGGCAGGAACTTTCCCCTCTGAGCCATCTTGCCACCAGTTGCTAAGCAGTGG
>chr11-106787238-106787402_CPPP_WT
TCCCTTCTTGCCCAGCTCCTAGACGCTAATGCCTAAGCTCTGTGGGGAGAGAAGATGGAGGCTCTAACTCTTGTCCTTGTAATCTGGTCAGATGTTTGGGCTGTTTGCCACCTGATAAACCCACGATGTTTATTTGGCCTCAGTAGAGTGTGCTTGGGACTTCA
>chr11-106787238-106787402_CPPP_MUT-allCrxSites
TCCCTTCTTGCCCAGCTCCTAGACGCTAATGCCTACGCTCTGTGGGGAGAGAAGATGGAGGCTCTAACTCTTGTCCTTGTACTCTGGTCAGATGTTTGGGCTGTTTGCCACCTGATAAACCCACGATGTTTATTTGGCCTCAGTAGAGTGTGCTTGGGACTTCA
>chr11-106999452-106999616_CPPP_WT
AGATTTTGTGCCTCGTGCTGCCGGCCGGCGCGATTTAAATTTCCCGGTGACGCCGCGTTCCGATTGGCTGATTTGAGCCTAAGCTGCGCGTTCATTGGTAGGTTTGAAAAACACGTTAGGCGGGGGTGGGGGTGGGACGCAGACGCAGGTCGTAGGGGAAAAAA
>chr11-106999452-106999616_CPPP_MUT-allCrxSites
AGATTTTGTGCCTCGTGCTGCCGGCCGGCGCGATTTAAATTTCCCGGTGACGCCGCGTTCCGATTGGCTGATTTGAGCCTACGCTGCGCGTTCATTGGTAGGTTTGAAAAACACGTTAGGCGGGGGTGGGGGTGGGACGCAGACGCAGGTCGTAGGGGAAAAAA
>chr11-107236925-107237089_CPPE_WT
AGGTCTATGGAAGCAGTTCCAGGACACCCAGAAAAATTCTGTCTTGGGGTGGGGGGACAGAAAGAAGCTAACAAACAAATAAGCCCTAATAGCCAGGCTGATAAGATGGCTTAGTGGGTAAAGGCATCTGCTGCCAGGCCTGGTGACCTACATTTGACCCATTT
>chr11-107236925-107237089_CPPE_MUT-allCrxSites
AGGTCTATGGAAGCAGTTCCAGGACACCCAGAAAAATTCTGTCTTGGGGTGGGGGGACAGAAAGAAGCTAACAAACAAATACGCCCTAATAGCCAGGCTGATAAGATGGCGTAGTGGGTAAAGGCATCTGCTGCCAGGCCTGGTGACCTACATTTGACCCATTT
>chr11-107382009-107382173_CPPE_WT
AGTCACATCTTTGCGACAGGGGAACACTTACTCACAGGGCCGTTCTTTAAGGCACACGTTATTAAATCCCACAGTCCTTTAATCCACACGGCAGACTAAAGAACTTAAGCTGCCCCAGAGATGCCATCCTCAGGCCGGGGCGCACACACTGCGATTCTTTTTAC
>chr11-107382009-107382173_CPPE_MUT-allCrxSites
AGTCACATCTTTGCGACAGGGGAACACTTACTCACAGGGCCGTTCTTTAAGGCACACGTTATTAACTCCCACAGTCCTTTACTCCACACGGCAGACTAAAGAACTTACGCTGCCCCAGAGATGCCATCCTCAGGCCGGGGCGCACACACTGCGATTCTTTTTAC
>chr11-108160439-108160603_CPPN_WT
AGCCTGCACATCGGGCCAGTGTAATCAGTGGCTTATTCTGAGGCTTTAGGAAGAGGATTTTGACTATGATTTAGCCAGCTAAGCCAGGAACTGCAGTACTTAGGGACCTGGCATGAGGACTTCAGCAATGAGCAGCATCCCTAGGGTGCTGCCATTAGGGGCTT
>chr11-108160439-108160603_CPPN_MUT-allCrxSites
AGCCTGCACATCGGGCCAGTGTAATCAGTGGCGTATTCTGAGGCTTTAGGAAGAGGAGTTTGACTATGATTTAGCCAGCTACGCCAGGAACTGCAGTACTTAGGGACCTGGCATGAGGACTTCAGCAATGAGCAGCATCCCTAGGGTGCTGCCATTAGGGGCTT
>chr11-109298284-109298448_CPPE_WT
CCTGGACCAAACCTCAGGTAGGAAGGCCAGATCAGGGATGCTGAAGCTAGAGCATCTGCCCCAAGGTGTGTGAGCCTGTTAATCTCTTTATATACAGAAGTGAGACAGAGCACAGTGGGAAAGGAGCTTTCCGACGCCAGCTTGCAGGAGAGTTGGACATCTTT
>chr11-109298284-109298448_CPPE_MUT-allCrxSites
CCTGGACCAAACCTCAGGTAGGAAGGCCAGAGCAGGGATGCTGAAGCTAGAGCATCTGCCCCAAGGTGTGTGAGCCTGTTACTCTCTTTATATACAGAAGTGAGACAGAGCACAGTGGGAAAGGAGCTTTCCGACGCCAGCTTGCAGGAGAGTTGGACATCTTT
>chr11-114668369-114668533_CPPP_WT
GACAATAGGGGAAAGGATAAGAAGGGAGGTGAGGGTGATGCTGGCAGCCTAACGCCATTGCTATAAGAAGCTGCACTACTAATCTGAACCAGAAGAGGGCAGGGCTGCTGAAATTGAAATGATGAACGCATCCTTTCTGGTCCTTTGCAGACACCGTACTCAGT
>chr11-114668369-114668533_CPPP_MUT-allCrxSites
GACAATAGGGGAAAGGATAAGAAGGGAGGTGAGGGTGATGCTGGCAGCCTAACGCCATTGCTATAAGAAGCTGCACTACTACTCTGAACCAGAAGAGGGCAGGGCTGCTGAAATTGAAATGATGAACGCATCCTTTCTGGTCCTTTGCAGACACCGTACTCAGT
>chr11-115218089-115218253_CPPE_WT
GGAAATAGGCTTTGGATACAGGTGACCTGGGCTCTAATCCCAGCTACAGCTAAGTAATTGAGATTTTGGACAAAGCCTTTAATCCCTCTCAACACCTGTTTTCTGAAGTGGAAACAGTAGCCAGGATTAGAAAGAGGTCCCACCTGGGTGGCCTCCAAAGCTCT
>chr11-115218089-115218253_CPPE_MUT-allCrxSites
GGAAATAGGCTTTGGATACAGGTGACCTGGGCTCTACTCCCAGCTACAGCTAAGTAATTGAGATTTTGGACAAAGCCTTTACTCCCTCTCAACACCTGTTTTCTGAAGTGGAAACAGTAGCCAGGAGTAGAAAGAGGTCCCACCTGGGTGGCCTCCAAAGCTCT
>chr1-75909427-75909591_CPPN_WT
TTTGTTGTGATGCTGTTAGAGTCTCAGTGGGTGTGTGGTTGGCCAAATTACGGCCCCCTGCCAGGTGTTCAAGCCCTGCTAATCCCAGTAAGCTGTGAATATGGTATTTTACATAGTGAGGAGGACTTTGCTAATGGGATAAGTCCTGGATTTTGAGATGGGGA
>chr1-75909427-75909591_CPPN_MUT-allCrxSites
TTTGTTGTGATGCTGTTAGAGTCTCAGTGGGTGTGTGGTTGGCCAAATTACGGCCCCCTGCCAGGTGTTCAAGCCCTGCTACTCCCAGTAAGCTGTGAATATGGTATTTTACATAGTGAGGAGGACTTTGCTAATGGGAGAAGTCCTGGATTTTGAGATGGGGA
>chr11-115833330-115833494_CPPE_WT
GAAAGCAAACATAGCCGCCAGCTCGCTGAACGCTGCATGTAGGGTCAGGTAGACAGGCCGACAAAGTGTGCTAAGTACTTAAGCTGGAGCAGGGACGGGACACCCAGCCTCCACTGGGGAAGGGGGGGTGCTTCTTATCTAAACCGAGGCTGGAAAGATAGCCT
>chr11-115833330-115833494_CPPE_MUT-allCrxSites
GAAAGCAAACATAGCCGCCAGCTCGCTGAACGCTGCATGTAGGGTCAGGTAGACAGGCCGACAAAGTGTGCTAAGTACTTACGCTGGAGCAGGGACGGGACACCCAGCCTCCACTGGGGAAGGGGGGGTGCTTCTTATCTAAACCGAGGCTGGAAAGATAGCCT
>chr11-115895291-115895455_CPPE_WT
CTTTACTGGTGTCAGTGGCTCCAGGGCCAGCAGGCTGGCAGATGGCCTCTGAGTATGAAGAGGCCACCGTGCCTTATCCTAATCCCATGAGCGCGTACTACCTGCCTTGCACCCTTGGCTTACCTTCTTCAGGACACTGGCCTTGTACAGATTGACCATCTTGG
>chr11-115895291-115895455_CPPE_MUT-allCrxSites
CTTTACTGGTGTCAGTGGCTCCAGGGCCAGCAGGCTGGCAGATGGCCTCTGAGTATGAAGAGGCCACCGTGCCTTATCCTACTCCCATGAGCGCGTACTACCTGCCTTGCACCCTTGGCGTACCTTCTTCAGGACACTGGCCTTGTACAGATTGACCATCTTGG
>chr11-116053723-116053887_CPRE_WT
CCTCCTGAGCCTTCGCAGCCTCAGCTGAGAAGCAGACTGACAGACATCAACCCCCAAGACACTGAAGAGGGACTCAGCTTAAGCTCTCAGTGTCCTTCCCACAGGTGAGCCAGGCCTCGACGCTAAGCTGCTCTTGGCCCACAGAAGAGGCTCAGCTTCCTGGC
>chr11-116053723-116053887_CPRE_MUT-allCrxSites
CCTCCTGAGCCTTCGCAGCCTCAGCTGAGAAGCAGACTGACAGACATCAACCCCCAAGACACTGAAGAGGGACTCAGCGTACGCTCTCAGTGTCCTTCCCACAGGTGAGCCAGGCCTCGACGCTACGCTGCTCTTGGCCCACAGAAGAGGCTCAGCTTCCTGGC
>chr1-76104384-76104548_CPPE_WT
TCTTCTTTCACAAGGTAAATCCTCTTACCGTCTTAGGAGAGCAAATAGCCTATCAGCCCCTTGCAACTTAATAAGAACATAATCTTGTCCAACAGAAAGAGGCTGACAGTCAAGAGAATGGCTATGTGGCTGGCATGTAAATAAAGACCTACATGGAACACTAT
>chr1-76104384-76104548_CPPE_MUT-allCrxSites
TCTTCTTTCACAAGGTAACTCCTCTTACCGTCTTAGGAGAGCAAATAGCCTATCAGCCCCTTGCAACTTAATAAGAACATACTCTTGTCCAACAGAAAGAGGCTGACAGTCAAGAGAATGGCTATGTGGCTGGCATGTAAATAAAGACCTACATGGAACACTAT
>chr11-116657028-116657192_CPPP_WT
GGGAGATCTTGGGCCTGGTGAGTTTAATCTCTCTTCACAAGGTCAGGTCTGCCCACTCCACTAATCAGCTTGAACGTCCTAATCCCTTCCCAGGAACTTCAGGAAACACAGCGGTGGCTTGGGAGAGGTAGGCTGGCCATTGTGGCTCCCCGGCCCTGTGGCCT
>chr11-116657028-116657192_CPPP_MUT-allCrxSites
GGGAGATCTTGGGCCTGGTGAGTTTACTCTCTCTTCACAAGGTCAGGTCTGCCCACTCCACTACTCAGCTTGAACGTCCTACTCCCTTCCCAGGAACTTCAGGAAACACAGCGGTGGCTTGGGAGAGGTAGGCTGGCCATTGTGGCTCCCCGGCCCTGTGGCCT
>chr11-117165675-117165839_CPPE_WT
GTGTGGGGCTGTCTCCACGGGAGCGATGGCTAGGTCCGTGTCTGTTGACTGCAGATCTGGAGTCCCAGAGGACCTTCACTAATCTCTGCTTTATGGAGGCTTCACGGTATTTGTGAAAGGATTTGAGTTGGATCAGCACTGACCCCAAGGTCAGCTGATCAGCT
>chr11-117165675-117165839_CPPE_MUT-allCrxSites
GTGTGGGGCTGTCTCCACGGGAGCGATGGCTAGGTCCGTGTCTGTTGACTGCAGATCTGGAGTCCCAGAGGACCTTCACTACTCTCTGCTTTATGGAGGCTTCACGGTATTTGTGAAAGGAGTTGAGTTGGAGCAGCACTGACCCCAAGGTCAGCTGATCAGCT
>chr1-76118911-76119075_CPPE_WT
TCTCCACCTTGCTGGCTAAGCCACTCTTCTGAAACCTTACATAACCTGCTAGGATTTAGTTGAACTATTTCTGTCTCTTTAATCCACGATTCAAAAGAGGACTGAGCTTAACTTTACAAGCCTAGAAGATGCAAAGGGTGAGTTATAGGCTGTAATCTGAAACT
>chr1-76118911-76119075_CPPE_MUT-allCrxSites
TCTCCACCTTGCTGGCTACGCCACTCTTCTGAAACCTTACATAACCTGCTAGGAGTTAGTTGAACTATTTCTGTCTCTTTACTCCACGATTCAAAAGAGGACTGAGCGTAACTTTACAAGCCTAGAAGATGCAAAGGGTGAGTTATAGGCTGTACTCTGAAACT
>chr11-117654493-117654657_CPPP_WT
GATCCTGAGCTCCGCCTCCAGGCAGTGCTCCCGATCCCATTGGTTCGTCACGAAAAGACCACGCCTCCTCCTTCTCCCCTAATACCCGCCCGCGCTGTGGTCGTCCAGACCGCGCGTGGAGCGCGCGGGGGTGCGAGCTGCGCGTTCTTCACGCGCCTCGGACG
>chr11-117654493-117654657_CPPP_MUT-allCrxSites
GATCCTGAGCTCCGCCTCCAGGCAGTGCTCCCGATCCCATTGGTTCGTCACGAAAAGACCACGCCTCCTCCTTCTCCCCTACTACCCGCCCGCGCTGTGGTCGTCCAGACCGCGCGTGGAGCGCGCGGGGGTGCGAGCTGCGCGTTCTTCACGCGCCTCGGACG
>chr11-118476877-118477041_CPPP_WT
GCCGCGGGGCTCCGCTGCCTTGCAGCTCCCCGGGTCAGCACCGACGAGGTCTCCATGACTGTCAGCGACTGCCGACCGCTAAGCCCTCCAGACACTGCTCCAACAGCCAATCGCAAGCCTGGGCCTGCCCCTGCCGCAGCTCTCAGCCAATGGTGAGTGTGCAG
>chr11-118476877-118477041_CPPP_MUT-allCrxSites
GCCGCGGGGCTCCGCTGCCTTGCAGCTCCCCGGGTCAGCACCGACGAGGTCTCCATGACTGTCAGCGACTGCCGACCGCTACGCCCTCCAGACACTGCTCCAACAGCCAATCGCAAGCCTGGGCCTGCCCCTGCCGCAGCTCTCAGCCAATGGTGAGTGTGCAG
>chr11-118982703-118982867_CPPE_WT
TGAGGACAGAGAGGGAGGAGGAAGCACCCTGTGTCCCTGGATAGACAGTGAGCCACAGCACATAATCCTGTTAAGATATTAATCCTCATTTATCCGGGAGGAGAGGCAGCGGCGGTGGAGATAAAGCCCCTCAGAAGCAGTAAAAGGCAAGCTGCTGATAAAGT
>chr11-118982703-118982867_CPPE_MUT-allCrxSites
TGAGGACAGAGAGGGAGGAGGAAGCACCCTGTGTCCCTGGATAGACAGTGAGCCACAGCACATACTCCTGTTAAGATATTACTCCTCATTTCTCCGGGAGGAGAGGCAGCGGCGGTGGAGATAAAGCCCCTCAGAAGCAGTAAAAGGCAAGCTGCTGATAAAGT
>chr1-76401649-76401813_CPRN_WT
CATACAGAAATGCCAGGGCTACTGTCACACACTCATTTATAAATAGTTGTTAGCTGCTAAGTCTTTAATAAGCAGGCTATAATCTGCCTAACCACAAAGGTGAAGTATAAAACCCCTTACTATATGCTCAACCTTTGTTAAGATGGGAGGGAAGGATCTCCTTA
>chr1-76401649-76401813_CPRN_MUT-allCrxSites
CATACAGAAATGCCAGGGCTACTGTCACACACTCATTTATAAATAGTTGTTAGCTGCTAAGTCTTTAATAAGCAGGCTATACTCTGCCTAACCACAAAGGTGAAGTATAAAACCCCTTACTATATGCTCAACCTTTGTTAAGATGGGAGGGAAGGATCTCCTTA
>chr11-120510375-120510539_CPPE_WT
TTGGCCTCCAGTTTAAGGATTACAGCAAGAAGCACACCTAGCTCCAGGCCACAACAGACAGCAGGAATACCCTCTGCCCTAATCCTCTGCTACGGTGTTAGTTAAGGAAGTGGCTTTTTCCTGTTGTCCTCGCCAACTTCTCTACAGGGACATAACCTGTTACA
>chr11-120510375-120510539_CPPE_MUT-allCrxSites
TTGGCCTCCAGTTTAAGGAGTACAGCAAGAAGCACACCTAGCTCCAGGCCACAACAGACAGCAGGAATACCCTCTGCCCTACTCCTCTGCTACGGTGTTAGTTAAGGAAGTGGCTTTTTCCTGTTGTCCTCGCCAACTTCTCTACAGGGACATAACCTGTTACA
>chr12-3399909-3400073_CPPE_WT
TCAGAAGGCAGCGTCAGATCCGTTGGAACTGGGGTTGCGGATGGTTGTGAGCCATTATGTGGATGCTGGGAATTGAACCTAATCCTCTGGCAGAGCAGCTAATGCTCTTAACCCCTACGCCAGCCTTACCTTATCTCTTGAGACAGGGTCTATTTCTAGACATG
>chr12-3399909-3400073_CPPE_MUT-allCrxSites
TCAGAAGGCAGCGTCAGATCCGTTGGAACTGGGGTTGCGGATGGTTGTGAGCCATTATGTGGATGCTGGGAATTGAACCTACTCCTCTGGCAGAGCAGCTAATGCTCTTAACCCCTACGCCAGCCTTACCTTATCTCTTGAGACAGGGTCTATTTCTAGACATG
>chr12-4509894-4510058_CPPE_WT
GCTCAGAGAGGTAAAGCCCCATTGCCCACTGCAAGTCTTAATGAAAAGCAGCTCATAAGCAAGTGACGTAACCTAATTGTAATCCAGGGATCAGCGCGGTAATATTATTTAAAGAAATAGCATCCATTTTCCGTGACCTGATTTAGAAAAGAAACCCAGGGAAG
>chr12-4509894-4510058_CPPE_MUT-allCrxSites
GCTCAGAGAGGTAAAGCCCCATTGCCCACTGCAAGTCTTAATGAAAAGCAGCTCATAAGCAAGTGACGTAACCTAATTGTACTCCAGGGAGCAGCGCGGTAATATTATTTAAAGAAATAGCATCCATTTTCCGTGACCTGATTTAGAAAAGAAACCCAGGGAAG
>chr12-4817388-4817552_CPPP_WT
GGTTCCTCTCCGAGACCTGGGCGCGCTAAATCGCAGGCTCTGGGTCTGATCTCTCTCATGGACCCCGCCCCTCGCTCCTTAAGCCACACCCCCTCAAGCGGAACACCTCCCTTCCCTTGGCATTCGCCCCGCCCCTTCCGGTCCGCAATCCGGAAGCGTTCTGG
>chr12-4817388-4817552_CPPP_MUT-allCrxSites
GGTTCCTCTCCGAGACCTGGGCGCGCTAAATCGCAGGCTCTGGGTCTGCTCTCTCTCATGGACCCCGCCCCTCGCTCCTTACGCCACACCCCCTCAAGCGGAACACCTCCCTTCCCTTGGCATTCGCCCCGCCCCTTCCGGTCCGCAATCCGGAAGCGTTCTGG
>chr12-5278897-5279061_CPPE_WT
ACTAAGTTTTCAAACCCCAGAGTCTCAGAGTGGTAGCTTGTACAGGTGTGAGGCTTCTCCAGTGCAAGCCATCAGTCCCTAATCCTCTTAGGCTCAGGTGGCCTCTTTTATCCCTGCAGGTCTGGATTTCTTATCACTCTCTTCCAGCCTTCAAGTACTATTGA
>chr12-5278897-5279061_CPPE_MUT-allCrxSites
ACTAAGTTTTCAAACCCCAGAGTCTCAGAGTGGTAGCTTGTACAGGTGTGAGGCTTCTCCAGTGCAAGCCATCAGTCCCTACTCCTCTTAGGCTCAGGTGGCCTCTTTTCTCCCTGCAGGTCTGGATTTCTTATCACTCTCTTCCAGCCTTCAAGTACTATTGA
>chr12-7696481-7696645_CPPN_WT
GCCTTGCTGCAGGCACTTTCCACTCTCAGCTTAAGCTTGCTGGTTTATTAATATATATAGCCTCTAGCCCAGTGATTCTTAATCCTAGCAGCACATTGGATTACTGGGGGATATTTTAGACTTCTTGATCCCCGGGGCCTCTGCCTGACCAACTAAATGAAAAT
>chr12-7696481-7696645_CPPN_MUT-allCrxSites
GCCTTGCTGCAGGCACTTTCCACTCTCAGCGTACGCTTGCTGGTTTATTAATATATATAGCCTCTAGCCCAGTGATTCTTACTCCTAGCAGCACATTGGAGTACTGGGGGATATTTTAGACTTCTTGCTCCCCGGGGCCTCTGCCTGACCAACTAAATGAAAAT
>chr12-7738814-7738978_CPPE_WT
TGCTCCAATGACTAAAGGGGAGGGGCTCTAAGGCTCACTGCTATTCACGGATGTCATTCTGAAGGTGCCTTTATTGAATAAATCTCCTTAATGAGTCCTTAGTGACTATGCCATGATAAGTAGGTCAAACCTGAGAGAGAGGGAGAGAGGGAGGGGGAGAGAGA
>chr12-7738814-7738978_CPPE_MUT-allCrxSites
TGCTCCAATGACTAAAGGGGAGGGGCTCTAAGGCTCACTGCTATTCACGGATGTCATTCTGAAGGTGCCTTTATTGAATAACTCTCCTTAATGAGTCCTTAGTGACTATGCCATGATAAGTAGGTCAAACCTGAGAGAGAGGGAGAGAGGGAGGGGGAGAGAGA
>chr12-11265680-11265844_CPPP_WT
AATTCCTTCAAACAAAGTTAAAGCAAACAAACAAACAAACCCAAGGGCTGGGGGAGCCTCCCGCTGCTCTCCCTAGCACTAAGCTCCCGGCAGTAATTTCGAATCCAGCGCCTTCTCCATTAGTCCCGCCCCTTCCGGGAAATGGCTCGCTTTCCTTCCAGACC
>chr12-11265680-11265844_CPPP_MUT-allCrxSites
AATTCCTTCAAACAAAGTTAAAGCAAACAAACAAACAAACCCAAGGGCTGGGGGAGCCTCCCGCTGCTCTCCCTAGCACTACGCTCCCGGCAGTAATTTCGAATCCAGCGCCTTCTCCATTAGTCCCGCCCCTTCCGGGAAATGGCTCGCTTTCCTTCCAGACC
>chr12-13244014-13244178_CPPE_WT
CTAAGGCTATGCAAGTACATTATAAACTATCCAGATGGCTGCTCCCATTTCATTTACCTACAGCTTAATAATAATCAGATAATCCCGAGCTGAAAGACAGAAGCCAGCTGTAGGCCTGGATGTAAACAATGAGGACCTTCAAGATGAACTTAAAGCAGAGCAGG
>chr12-13244014-13244178_CPPE_MUT-allCrxSites
CTAAGGCTATGCAAGTACATTATAAACTATCCAGATGGCTGCTCCCATTTCATTTACCTACAGCGTAATAATAATCAGATACTCCCGAGCTGAAAGACAGAAGCCAGCTGTAGGCCTGGATGTAAACAATGAGGACCTTCAAGATGAACTTAAAGCAGAGCAGG
>chr12-15849681-15849845_CPPE_WT
GCTCAGCTTCTACCTTCAGTAGCCACCACCTACTCCCTTCCTGGATGCTTATACCTACTTAGCCTCAGCCCTGGGCTTCTAATCCCGACACAGGATCACATCTACCAGTCTCTGTCTGTGGGCTTCATACACTGAGAGCACAGTTGGAGAATGGAGGGTCAGAC
>chr12-15849681-15849845_CPPE_MUT-allCrxSites
GCTCAGCTTCTACCTTCAGTAGCCACCACCTACTCCCTTCCTGGATGCTTATACCTACTTAGCCTCAGCCCTGGGCTTCTACTCCCGACACAGGAGCACATCTACCAGTCTCTGTCTGTGGGCTTCATACACTGAGAGCACAGTTGGAGAATGGAGGGTCAGAC
>chr12-16911366-16911530_CPPE_WT
CAGACTAAGGAAAGAATTACCCTAAGCCTACAGTCTTAACAGCTCTCAGAGGCTGGAGTCCAGAAGTGTGCAGTGTTACTAATCCAATTAGTTGTCGTCTGTCCTCCATCACTAATCAACAAACACCTTTTGTGTAGATCAGAGACAAATTGATTGCTCCAGAT
>chr12-16911366-16911530_CPPE_MUT-allCrxSites
CAGACTAAGGAAAGAATTACCCTACGCCTACAGTCTTAACAGCTCTCAGAGGCTGGAGTCCAGAAGTGTGCAGTGTTACTACTCCAATTAGTTGTCGTCTGTCCTCCATCACTAATCAACAAACACCTTTTGTGTAGATCAGAGACAAATTGATTGCTCCAGAT
>chr12-17420105-17420269_CPPN_WT
TATTTCAGGTCTCTAAAGGATAATGGTTCAATGCTTTACTAAGCTGTATTAAAATCTGCAAGCCCAGGATTTACCACAATAATCCAGTCAAGACTAGCACTCGGTAAACTGCTTTTGCCAGTGCTAGCCAGCCCCACTGGGTTAGCCCTTTAAGAAGCAAGCTA
>chr12-17420105-17420269_CPPN_MUT-allCrxSites
TATTTCAGGTCTCTAAAGGATAATGGTTCAATGCTTTACTACGCTGTAGTAAAATCTGCAAGCCCAGGAGTTACCACAATACTCCAGTCAAGACTAGCACTCGGTAAACTGCTTTTGCCAGTGCTAGCCAGCCCCACTGGGTTAGCCCTTTAAGAAGCAAGCTA
>chr1-80256762-80256926_CPPE_WT
ATTTTTCGCAAAAAGTAAAAAAAATTAGTTTACTTGGTGTGATACACTACATAATGGCTTCCTCACAATGCTTACATGCTAATCCCTAGAGCAGCAGGTGTGATTTAAACTATCTTGAGCAGGAAGATTATCCTGATTTACCTAGTTGGGACTGACATAATATC
>chr1-80256762-80256926_CPPE_MUT-allCrxSites
ATTTTTCGCAAAAAGTAAAAAAAATTAGTTTACTTGGTGTGATACACTACATAATGGCTTCCTCACAATGCTTACATGCTACTCCCTAGAGCAGCAGGTGTGATTTAAACTATCTTGAGCAGGAAGAGTATCCTGATTTACCTAGTTGGGACTGACATAATATC
>chr12-30926040-30926204_CPPE_WT
AGAGAAGTATTATTGAAGGATACTTCTGGAACTAACCTGCTGGTCTTGGAAGAGATTGGATTACAGAATTAGTGCCTAGTAATCCTGAAGCTGCTTTTCAGTCCTGTGCCTGGCAATGCCTACCTTACTGGCCTGTTCTCTGGGATCAGAAACTCGCCTTGCCC
>chr12-30926040-30926204_CPPE_MUT-allCrxSites
AGAGAAGTATTATTGAAGGATACTTCTGGAACTAACCTGCTGGTCTTGGAAGAGATTGGAGTACAGAAGTAGTGCCTAGTACTCCTGAAGCTGCTTTTCAGTCCTGTGCCTGGCAATGCCTACCTTACTGGCCTGTTCTCTGGGAGCAGAAACTCGCCTTGCCC
>chr12-31513701-31513865_CPPN_WT
ACACACTGCATTAAGGAGCTTGGATTTTAATCTCATCTGGTAAGAGATAAAGGCAAAGTGGTGGCTTACATTACCTGGCTAATCCAATCAGCTGACCTAGGTACCTAGAAATAGATTCAGAGGAAATTAAAGTAGAGATGAATGAAGCTTTTGTTTTTGTTTCT
>chr12-31513701-31513865_CPPN_MUT-allCrxSites
ACACACTGCATTAAGGAGCTTGGATTTTACTCTCATCTGGTAAGAGATAAAGGCAAAGTGGTGGCGTACATTACCTGGCTACTCCAATCAGCTGACCTAGGTACCTAGAAATAGATTCAGAGGAAATTAAAGTAGAGATGAATGAAGCTTTTGTTTTTGTTTCT
>chr12-32962200-32962364_CPPE_WT
GGTTCTATGTGGAAGGGATCTGGGAGTTTGGGTTCAGGGCTTCTCCTGAGGTTATGTCAGCTATGAGCCAGGGATGTGCTAATCTCTTAGCCTTAAGCTCAGTCATGTGGTTATAGGCAGTCCTTGGTTCAGTGCTCTTAAAGCCTCTTAAAATTTGCCTGAAG
>chr12-32962200-32962364_CPPE_MUT-allCrxSites
GGTTCTATGTGGAAGGGATCTGGGAGTTTGGGTTCAGGGCTTCTCCTGAGGTTATGTCAGCTATGAGCCAGGGATGTGCTACTCTCTTAGCCTTACGCTCAGTCATGTGGTTATAGGCAGTCCTTGGTTCAGTGCTCTTAAAGCCTCTTAAAATTTGCCTGAAG
>chr12-34528845-34529009_CPPP_WT
GGGTGTCCTCCTATCTGTCTGTGCGTCTCTCTCTTCCCTTTCTCAGTCTCTCTCAGCTCAAGTTGGCTAAAGCTAGTGATAATCCATTTGCATATGAATCAACAACAGCATGGCCCACAGGCACAGAAATAGAACAATGGTCGGCCTGAGCCAAAAATAGGTCA
>chr12-34528845-34529009_CPPP_MUT-allCrxSites
GGGTGTCCTCCTATCTGTCTGTGCGTCTCTCTCTTCCCTTTCTCAGTCTCTCTCAGCTCAAGTTGGCTAAAGCTAGTGATACTCCATTTGCATATGAATCAACAACAGCATGGCCCACAGGCACAGAAATAGAACAATGGTCGGCCTGAGCCAAAAATAGGTCA
>chr12-35514794-35514958_CPPE_WT
CAACAGGGAGGATGACTAGACCTGATTAATCCAGTTCCCATTATCCCAGGATGATCAGACCAGATTAATCCACTTCTTCTAATCCCATCTGCCAGGAACTAGAGAAGACCAGTGCTGCAGCTGACATGAACGTGGCACAGAGAGACTTCAGCGACTTAAAGAGA
>chr12-35514794-35514958_CPPE_MUT-allCrxSites
CAACAGGGAGGATGACTAGACCTGAGTACTCCAGTTCCCATTATCCCAGGATGATCAGACCAGAGTACTCCACTTCTTCTACTCCCATCTGCCAGGAACTAGAGAAGACCAGTGCTGCAGCTGACATGAACGTGGCACAGAGAGACTTCAGCGACTTAAAGAGA
>chr12-43924320-43924484_CPCE_WT
TGCATTTGGAAGCTGAGAGAAGCAATTCTGTGATTAGTTAGAGTTTGAGCACTTGCCTTCTTTGGATTATCCCAGTGGATAATCCCTGATTATTCAACTAATGCTCAGTCAGCCCTTCGTGGTGGCTGAGCTTAAGTCTCATTCTGTGCGCATGAGAACCGAGG
>chr12-43924320-43924484_CPCE_MUT-allCrxSites
TGCATTTGGAAGCTGAGAGAAGCAATTCTGTGAGTAGTTAGAGTTTGAGCACTTGCCTTCTTTGGAGTATCCCAGTGGATACTCCCTGATTATTCAACTAATGCTCAGTCAGCCCTTCGTGGTGGCTGAGCGTAAGTCTCATTCTGTGCGCATGAGAACCGAGG
>chr12-51787944-51788108_CPPE_WT
AGCCTCACAGTCTCATTTCCTGACAGTCTGAGCAAGTGCCTGGGAGGAGGGGGGAGGGGAAGATGAGCTCAGGAGTGGATAAGCTGTTAATCGTCATGACATTTATAATTACTCTGCTTACTTTGATAGGTACGAACTATGGCTCGAGACTTGTATGACGACCA
>chr12-51787944-51788108_CPPE_MUT-allCrxSites
AGCCTCACAGTCTCATTTCCTGACAGTCTGAGCAAGTGCCTGGGAGGAGGGGGGAGGGGAAGATGAGCTCAGGAGTGGATACGCTGTTAATCGTCATGACATTTATAATTACTCTGCTTACTTTGATAGGTACGAACTATGGCTCGAGACTTGTATGACGACCA
>chr12-51925396-51925560_CPPP_WT
GCCAAAGATGGGAAATGTTCTTAGGCTGTCACACTTTAAACTTGGCCAGTGCGGGCTAGCCCTCAGCCTGAGCCTCCTTTAATCTCAAGCGCTAGGATAAAAGCTATTACTAGATTGCTAACTGCTGTTCTTCTCTGACTCAGGGAACCTCTGTGTTATCCTCA
>chr12-51925396-51925560_CPPP_MUT-allCrxSites
GCCAAAGATGGGAAATGTTCTTAGGCTGTCACACTTTAAACTTGGCCAGTGCGGGCTAGCCCTCAGCCTGAGCCTCCTTTACTCTCAAGCGCTAGGATAAAAGCTATTACTAGATTGCTAACTGCTGTTCTTCTCTGACTCAGGGAACCTCTGTGTTATCCTCA
>chr12-52350343-52350507_CPPE_WT
TGGGCACCTAATCCTCCCCACTGACTGGCTTTTCTTAAAGCTAGCTAAGCAGTTGCAGCTGACTGCTGTTAGCTTTGACTAATCCCTAAGTGAATCAAAGGGCCAGTTAGTGCTAGCTGGAGGTGGTCAGGAAAGGCTTCTAGGAAAAGATACAGCTTGGATGG
>chr12-52350343-52350507_CPPE_MUT-allCrxSites
TGGGCACCTACTCCTCCCCACTGACTGGCTTTTCTTAAAGCTAGCTAAGCAGTTGCAGCTGACTGCTGTTAGCTTTGACTACTCCCTAAGTGAATCAAAGGGCCAGTTAGTGCTAGCTGGAGGTGGTCAGGAAAGGCTTCTAGGAAAAGATACAGCTTGGATGG
>chr12-55492559-55492723_CPPP_WT
CTTCTCAGTGGAGGACGAGCCAGTTCTTTTTCTAGTCTGACTGGCTTGGAAATTCCCCGCGCCTGACCCCGCCCCTGAGAAATCCCCTGCCAGCGTTTATAGGGCGCCGCGGCGGCGCTGCCGAGCCCACAACAGTCAGACCTCGCCAGCCAGCCGCCAGCAGC
>chr12-55492559-55492723_CPPP_MUT-allCrxSites
CTTCTCAGTGGAGGACGAGCCAGTTCTTTTTCTAGTCTGACTGGCTTGGAAATTCCCCGCGCCTGACCCCGCCCCTGAGAACTCCCCTGCCAGCGTTTATAGGGCGCCGCGGCGGCGCTGCCGAGCCCACAACAGTCAGACCTCGCCAGCCAGCCGCCAGCAGC
>chr12-69357287-69357451_CPPP_WT
TTTCACTGTGTAAAAAAAACTCGACATAGAACTAACTACCTTCTCGAAACTGCGTCCTTTCCTTGAACAATGACCGGGTTAATCCCGTCCCCTTGTTTGGGGATTAAAATGGGTCTCCATTAGGATCCTGTAGGTCATTAACCATTAATCAGTTGCCCCAGGAA
>chr12-69357287-69357451_CPPP_MUT-allCrxSites
TTTCACTGTGTAAAAAAAACTCGACATAGAACTAACTACCTTCTCGAAACTGCGTCCTTTCCTTGAACAATGACCGGGTTACTCCCGTCCCCTTGTTTGGGGAGTAAAATGGGTCTCCATTAGGATCCTGTAGGTCATTAACCATTACTCAGTTGCCCCAGGAA
>chr12-70094073-70094237_CPPE_WT
ACATCCTAAAACAATAACAACGGTTGGGAACTCCTGCATTGGTCCCATCTATCCTGCATCCTAGCAGAAAGAAGTGCCTTAAGCTGTATGTAGCCACAAGGTCTCCCCCTTCGGTTTGCTCATTGTCTGCCATATGCTAGTTAATCAGATAATCAAGGCTTTGA
>chr12-70094073-70094237_CPPE_MUT-allCrxSites
ACATCCTAAAACAATAACAACGGTTGGGAACTCCTGCATTGGTCCCATCTATCCTGCATCCTAGCAGAAAGAAGTGCCTTACGCTGTATGTAGCCACAAGGTCTCCCCCTTCGGTTTGCTCATTGTCTGCCATATGCTAGTTACTCAGATAATCAAGGCTTTGA
>chr12-70689315-70689479_CPPE_WT
TTCCCACGGTGCTGCTCTAGATTTGAAGGCCAAAGAGAGGGGAGCTGAGCCGGAGCCTGAGAAGCCCAGGAAAGAGACTTAAGCTGTGGGACGTAGACGGTAAGCTCATCACTGGTGAGCAGAGTGACGGTTTATTTTTGGTTGCTGAAAAGCCGCTGTGAATC
>chr12-70689315-70689479_CPPE_MUT-allCrxSites
TTCCCACGGTGCTGCTCTAGATTTGAAGGCCAAAGAGAGGGGAGCTGAGCCGGAGCCTGAGAAGCCCAGGAAAGAGACTTACGCTGTGGGACGTAGACGGTACGCTCATCACTGGTGAGCAGAGTGACGGTTTATTTTTGGTTGCTGAAAAGCCGCTGTGAATC
>chr12-71175119-71175283_CPPE_WT
TCTTTACATTTCTCACTGCAGTCCGGAGTTAGGGCTCAGTGGGTAAGAGCACTTGCGCCTAAGGCTTAGCACCTGAGCTTAATCCCTAAGACCCACATGATACCAGGAGAAAGCTGACCTGTATTAGCCTTTGACCCTCCACACGGACGCTTTGATGCCGCTGT
>chr12-71175119-71175283_CPPE_MUT-allCrxSites
TCTTTACATTTCTCACTGCAGTCCGGAGTTAGGGCTCAGTGGGTAAGAGCACTTGCGCCTAAGGCGTAGCACCTGAGCGTACTCCCTAAGACCCACATGATACCAGGAGAAAGCTGACCTGTAGTAGCCTTTGACCCTCCACACGGACGCTTTGATGCCGCTGT
>chr12-72053907-72054071_CPPE_WT
GAGGATTACCAAGACAAAAGGAAGGTCGCTCATTCCTTGCCGGGACTTACCTTGATCCTTGCAGTGGCCCAAATGCAAATAATCCTGTCTGATCCTGCTTCCTCCGCCAGAGCCCGTGACAAGTACTTTCCAAATTTCTATACCAAAAGCTCTCCACACAAAAG
>chr12-72053907-72054071_CPPE_MUT-allCrxSites
GAGGAGTACCAAGACAAAAGGAAGGTCGCTCATTCCTTGCCGGGACTTACCTTGCTCCTTGCAGTGGCCCAAATGCAAATACTCCTGTCTGCTCCTGCTTCCTCCGCCAGAGCCCGTGACAAGTACTTTCCAAATTTCTATACCAAAAGCTCTCCACACAAAAG
>chr12-73764730-73764894_CPPE_WT
GATCATTTTCAGCGACAGATAAACCCACATGTGTACATACGCTGTCATTTCTACAAAGCTCGGGAACAAAAGCTCTTGATAAGCTCCTGCCGATGCCAAGACTATAATGCTTCCAGAACTGGCAAGAGGTGACTCAGGAGAAGCTAAGTCCTTTCAGCACTTAG
>chr12-73764730-73764894_CPPE_MUT-allCrxSites
GATCATTTTCAGCGACAGATAAACCCACATGTGTACATACGCTGTCATTTCTACAAAGCTCGGGAACAAAAGCTCTTGATACGCTCCTGCCGATGCCAAGACTATAATGCTTCCAGAACTGGCAAGAGGTGACTCAGGAGAAGCTAAGTCCTTTCAGCACTTAG
>chr12-73817003-73817167_CPPE_WT
TTTCATTCTCAGACTCTGACCTGCCTCCTTCTCGTAAGATCCCCTGTGATTATCCTGGGCTGACCCAGATAGCATGAAGTAATCTCCCATCACCAAGTTCTTAATTTAATAGCATTGCCAAAGCCCCTATGCCACATTCAGTAACACACAGGCTTTGAAAACTA
>chr12-73817003-73817167_CPPE_MUT-allCrxSites
TTTCATTCTCAGACTCTGACCTGCCTCCTTCTCGTAAGATCCCCTGTGAGTATCCTGGGCTGACCCAGATAGCATGAAGTACTCTCCCATCACCAAGTTCTTAATTTAATAGCATTGCCAAAGCCCCTATGCCACATTCAGTAACACACAGGCTTTGAAAACTA
>chr12-75634616-75634780_CPPE_WT
CTCCTCAACTGTTTCATGTAACTTTAATTTAAATAGAAATGTCTAGGCAAAAAATAATCCCCCCAAAATATTCATGACTTAATCCTGGGTCCTGAGACTAGGTTAGGTTACGTGACAAAGGGGACCTGAGGTTGCAGATGGAATGAAGGCTGCTAATCGACCTA
>chr12-75634616-75634780_CPPE_MUT-allCrxSites
CTCCTCAACTGTTTCATGTAACTTTAATTTAAATAGAAATGTCTAGGCAAAAAATACTCCCCCCAAAATATTCATGACTTACTCCTGGGTCCTGAGACTAGGTTAGGTTACGTGACAAAGGGGACCTGAGGTTGCAGATGGAATGAAGGCTGCTAATCGACCTA
>chr1-83345192-83345356_CPCN_WT
GCATCATGTATGTGTATGTTCCTATAAAGGTCATAAGAGGATTCCCTGGAAATGTAATCACAGACAGTCGTGAGCCACTTAATACGGATGCTGGAAGTAAATCCAAATCCTGTGCAAGAGCAGCGAGTGTGCTTAGCTTCAAAGCCTCCTCTCCACTTCCCTCC
>chr1-83345192-83345356_CPCN_MUT-allCrxSites
GCATCATGTATGTGTATGTTCCTATAAAGGTCATAAGAGGATTCCCTGGAAATGTACTCACAGACAGTCGTGAGCCACTTACTACGGATGCTGGAAGTAACTCCAACTCCTGTGCAAGAGCAGCGAGTGTGCTTAGCTTCAAAGCCTCCTCTCCACTTCCCTCC
>chr12-76954375-76954539_CPPE_WT
CATGAGAAGAAAAGGACCTGAAATTCTTCTCCTATCAAATTCTAAAGTCTGTGACTCACTGAGGTCTGCACTTTTCTCCTGATCCCTAGGTGCCTATCTACAGTTGTTAATCGGCTACAAATCCCCATTACAGCCACTGTCCTGAAGGACTTGTAAAGTTAACC
>chr12-76954375-76954539_CPPE_MUT-allCrxSites
CATGAGAAGAAAAGGACCTGAAATTCTTCTCCTATCAAATTCTAAAGTCTGTGACTCACTGAGGTCTGCACTTTTCTCCTGCTCCCTAGGTGCCTATCTACAGTTGTTAATCGGCTACAACTCCCCATTACAGCCACTGTCCTGAAGGACTTGTAAAGTTAACC
>chr12-79101034-79101198_CPPE_WT
ATAATTTTGATATGCCTTGAGTAGCTCAACGCCTGGACACTTCTAAACCTCCCCGCAGCTAGCACACACTTCCCTTCAGTAATCCTGGCTTAACACCTTCTAAATCTCTCGTTTATTTTTGCTGCCCTATTGCCTTCTAGGCAGCACTGCATTCCCGTCCACCT
>chr12-79101034-79101198_CPPE_MUT-allCrxSites
ATAATTTTGATATGCCTTGAGTAGCTCAACGCCTGGACACTTCTAAACCTCCCCGCAGCTAGCACACACTTCCCTTCAGTACTCCTGGCGTAACACCTTCTAACTCTCTCGTTTATTTTTGCTGCCCTATTGCCTTCTAGGCAGCACTGCATTCCCGTCCACCT
>chr12-79216205-79216369_CPPE_WT
TGCTAGAAAAAGATTATCCTCAATTGACCTGTAGGACATTGTGGGGGAGGATTATGGACCAAGTCACTAAGTTCCTTATTAATCCGTTTCAATATACAGTCTGAGCACCTAGTTCCTCACTGCCTCAATAATGTCCAAAGGTCTGGCCAAAACTCCTGATCATC
>chr12-79216205-79216369_CPPE_MUT-allCrxSites
TGCTAGAAAAAGAGTATCCTCAATTGACCTGTAGGACATTGTGGGGGAGGAGTATGGACCAAGTCACTAAGTTCCTTATTACTCCGTTTCAATATACAGTCTGAGCACCTAGTTCCTCACTGCCTCAATAATGTCCAAAGGTCTGGCCAAAACTCCTGATCATC
>chr1-84850016-84850180_CPPE_WT
GAGCAAGCGCTAGGAGAAATGGCTCTGGTCTCAGAGCCCGCCCCCAGTGACTCACCTCTGCCAATAAGGCCATATGGTCTAATCTCTTCTTAGCACAGTGGCTCTCAACCTTCCTAATGCTAATACCCTTTAATACACAGTTCTTTCTGCCGGGCAGTGGTGGC
>chr1-84850016-84850180_CPPE_MUT-allCrxSites
GAGCAAGCGCTAGGAGAAATGGCTCTGGTCTCAGAGCCCGCCCCCAGTGACTCACCTCTGCCAATAAGGCCATATGGTCTACTCTCTTCTTAGCACAGTGGCTCTCAACCTTCCTAATGCTACTACCCTTTACTACACAGTTCTTTCTGCCGGGCAGTGGTGGC
>chr12-81594881-81595045_CPPP_WT
GCAAGCTATGAAACCCCAGTAAACCACAATCTGGTAAGGGGAGCATAAAATTAATTACCTCGGATATCCACCGCCGCCATAATTCCAAAAGCGCTATAAGAGCCTCCTTCCGGCGCACAGTAAAGGCGATGACTACCGCGACGGAAGCGGAGGCTGCCGGCCGT
>chr12-81594881-81595045_CPPP_MUT-allCrxSites
GCAAGCTATGAAACCCCAGTAAACCACAATCTGGTAAGGGGAGCATAAAATTAATTACCTCGGATATCCACCGCCGCCATACTTCCAAAAGCGCTATAAGAGCCTCCTTCCGGCGCACAGTAAAGGCGATGACTACCGCGACGGAAGCGGAGGCTGCCGGCCGT
>chr12-82126905-82127069_CPPN_WT
GTGGTATCTCTGTGCTTGATTTCCCCTCACACCAAATGGGAATATTATTAGACCTTAATTCCTGGGCTTACGCAAAGGCTAATCCCTCCCCAGAAGGTTAATCCATGTAACAGCTTGCAGAACAGTGCCTGGTCTGTGTGAAGTACTCCAGTAATGATATCTGA
>chr12-82126905-82127069_CPPN_MUT-allCrxSites
GTGGTATCTCTGTGCTTGATTTCCCCTCACACCAAATGGGAATATTATTAGACCTTACTTCCTGGGCGTACGCAAAGGCTACTCCCTCCCCAGAAGGTTACTCCATGTAACAGCTTGCAGAACAGTGCCTGGTCTGTGTGAAGTACTCCAGTAATGATATCTGA
>chr12-83044759-83044923_CPPE_WT
GAAGGGCTGTCATTGTCCCAGAGTGAGCAATCAATCTTGGCAGGTGATAAATAATGGCTGAGCAAGCTCAGCGGAAAGATAATCCACAGGCCCCGGGGAGAGTCGGAGTGATCCTGGAAGCCTCTCGGTTTCCAGGCAACCCACAGAAAAGAACTATTTTTCTT
>chr12-83044759-83044923_CPPE_MUT-allCrxSites
GAAGGGCTGTCATTGTCCCAGAGTGAGCAATCAATCTTGGCAGGTGATAAATAATGGCTGAGCAAGCTCAGCGGAAAGATACTCCACAGGCCCCGGGGAGAGTCGGAGTGCTCCTGGAAGCCTCTCGGTTTCCAGGCAACCCACAGAAAAGAACTATTTTTCTT
>chr12-83376028-83376192_CPPE_WT
CGGGTCCTTATGCTTATAAGACAAGCATTTACCAGGCTGAGCTATCCCGCCGTCACCCCTCCTATGTTTATTCTTTCCTTAATCTTCATCCGATTCTTCAGGTACCACCCTCACGACCTAATTACTTCTAAAGGCCCCATGGCTCTATATCCAGATACCATAAT
>chr12-83376028-83376192_CPPE_MUT-allCrxSites
CGGGTCCTTATGCTTATAAGACAAGCATTTACCAGGCTGAGCTATCCCGCCGTCACCCCTCCTATGTTTATTCTTTCCTTACTCTTCATCCGATTCTTCAGGTACCACCCTCACGACCTAATTACTTCTAAAGGCCCCATGGCTCTATATCCAGATACCATAAT
>chr12-83444664-83444828_CPPE_WT
TGAGACAGACTTAAGGGTGCAAAACAAAAACTCCTGCATGTCAATCTAATATGCTTGCCTTAGGACTTACTTGGCAGATAAATCCTGTCTTAGCCATTCTATTTGGGGATCTCTTTGTCATAGCAGCTTAGCCTATATGCTAGCTTCAGCATCTCTGTACTCCA
>chr12-83444664-83444828_CPPE_MUT-allCrxSites
TGAGACAGACTTAAGGGTGCAAAACAAAAACTCCTGCATGTCAATCTAATATGCTTGCCTTAGGACTTACTTGGCAGATAACTCCTGTCTTAGCCATTCTATTTGGGGATCTCTTTGTCATAGCAGCGTAGCCTATATGCTAGCTTCAGCATCTCTGTACTCCA
>chr12-83520341-83520505_CPPP_WT
CTCTAGCCCCGCCCCAAAGCGCATCAGACCCCGCCCCTAAGCGTGCCAAGCCCGGGCACGCTCGACCAGGACAAGGCGGAAATCCTAAGTCCCGCCCTCCGTAAAGACCGCCCCTACTGACATGGACAGGCAGAAGCCTAATTCAATGAGAAGAAAGAACCGGC
>chr12-83520341-83520505_CPPP_MUT-allCrxSites
CTCTAGCCCCGCCCCAAAGCGCATCAGACCCCGCCCCTAAGCGTGCCAAGCCCGGGCACGCTCGACCAGGACAAGGCGGAACTCCTAAGTCCCGCCCTCCGTAAAGACCGCCCCTACTGACATGGACAGGCAGAAGCCTAATTCAATGAGAAGAAAGAACCGGC
>chr12-83868889-83869053_CPPE_WT
CCTCCTGAGTGCTGGGATTAAAGGCGTGCGCCACCACTGCCCGGCCTATTTCCCCTTTCTTGGGAGATTCTTTTCCTCCTAATCCCCAGGGATCTTTCTACTCCCCGCCTCCCTGCAACACTGGGATTATAGGCTTACACTCAGCATTTATGTGAGTACTGGTG
>chr12-83868889-83869053_CPPE_MUT-allCrxSites
CCTCCTGAGTGCTGGGAGTAAAGGCGTGCGCCACCACTGCCCGGCCTATTTCCCCTTTCTTGGGAGATTCTTTTCCTCCTACTCCCCAGGGATCTTTCTACTCCCCGCCTCCCTGCAACACTGGGAGTATAGGCGTACACTCAGCATTTATGTGAGTACTGGTG
>chr12-84767330-84767494_CPPE_WT
AGCTGGAGCCTTTAAGCTAGAAAAGGCCTGTGAGCTGGCTCAGCTGCTCAGGGCCATTGTTACCAAGATGATCTGAGTTTAATCCCCAGGGCCTTCAAGGTTGAAGGAGAGAAACGACTCCTGACGATTGTCCGGTGCTCTTAACCACTGAGCCACCTCTCCAG
>chr12-84767330-84767494_CPPE_MUT-allCrxSites
AGCTGGAGCCTTTAAGCTAGAAAAGGCCTGTGAGCTGGCTCAGCTGCTCAGGGCCATTGTTACCAAGATGATCTGAGTTTACTCCCCAGGGCCTTCAAGGTTGAAGGAGAGAAACGACTCCTGACGATTGTCCGGTGCTCTTAACCACTGAGCCACCTCTCCAG
>chr1-16053660-16053824_CPPN_WT
TCCTCTTCTGGCTTTGGAACAATCTGTTCCTTCTCAGCGAGGATCATCTCACTGTGGCAGGGGGAGCTCATGTATGGGTTAATCTGGTTATGAGCTCTGTAGTTTAGTCGGCTCATCTTAGGGGCTTTGTTCACTTGGATGTGTTCAATGACTAGAGAATCCAC
>chr1-16053660-16053824_CPPN_MUT-allCrxSites
TCCTCTTCTGGCTTTGGAACAATCTGTTCCTTCTCAGCGAGGAGCATCTCACTGTGGCAGGGGGAGCTCATGTATGGGTTACTCTGGTTATGAGCTCTGTAGTTTAGTCGGCTCATCTTAGGGGCTTTGTTCACTTGGATGTGTTCAATGACTAGAGAATCCAC
>chr12-85741456-85741620_CPPN_WT
AATCAAATACTCACATCAAAAACAACAGTTGCTTGGCCCTCCTTTCTGGCTCTCCTGAGGCGATTATTTCAACCTCAGATAATCCTTTTGGTATTAACCACCGAGCTCTAAGTCACAGGGGGAAATTGATACTGCCTGGGTTATGTAAAACAACTGTATGTGCC
>chr12-85741456-85741620_CPPN_MUT-allCrxSites
AATCAAATACTCACATCAAAAACAACAGTTGCTTGGCCCTCCTTTCTGGCTCTCCTGAGGCGATTATTTCAACCTCAGATACTCCTTTTGGTAGTAACCACCGAGCTCTAAGTCACAGGGGGAAATTGATACTGCCTGGGTTATGTAAAACAACTGTATGTGCC
>chr1-86211117-86211281_CPPE_WT
GTGTGGCTTTCTACCCAGTTATTGCAATCTAGAAAATCCCCCACAGACCCGTCCTGAGATTTGTGTCCATGGTGATTCTAAATCTCATCAAGGTGACAGTCAAGATTGGCCATCAGTCTTCAGAGCCAGAAGTGAGCTTTGCTAATCTCCTAAGTAGCTCCTCG
>chr1-86211117-86211281_CPPE_MUT-allCrxSites
GTGTGGCTTTCTACCCAGTTATTGCAATCTAGAAACTCCCCCACAGACCCGTCCTGAGAGTTGTGTCCATGGTGATTCTAACTCTCATCAAGGTGACAGTCAAGATTGGCCATCAGTCTTCAGAGCCAGAAGTGAGCTTTGCTACTCTCCTAAGTAGCTCCTCG
>chr12-86647878-86648042_CPPE_WT
AACGGTGTGCTTCAATGTTGCAGTTTTCCAATGAGAGCACTTAATGCTCACAGGCAGTGATTCAGCACACAGAGGCTGATAATCTACTTGGGAATTTAAGACAAGGAGAGCTAAGCTCTTTCCCTCCAGCTGTCCGATTGGGACGCTCACTACATTTCTTCCCC
>chr12-86647878-86648042_CPPE_MUT-allCrxSites
AACGGTGTGCTTCAATGTTGCAGTTTTCCAATGAGAGCACTTAATGCTCACAGGCAGTGATTCAGCACACAGAGGCTGATACTCTACTTGGGAATTTAAGACAAGGAGAGCTACGCTCTTTCCCTCCAGCTGTCCGATTGGGACGCTCACTACATTTCTTCCCC
>chr12-87371794-87371958_CPPN_WT
CCTAGCACCCACAGAGGACAGAAGAGAGGATTATGATCCGGAATGTCAAACACCAACTAGCAGAGCTCCCCCAGCAGCCTAATCCTCTACCCAGCAGAGCTCACTCACTAAGATCCCACAATATAAATCTCACTGAACTTAGAGCTTGCAGATTCAGATAGACT
>chr12-87371794-87371958_CPPN_MUT-allCrxSites
CCTAGCACCCACAGAGGACAGAAGAGAGGAGTATGCTCCGGAATGTCAAACACCAACTAGCAGAGCTCCCCCAGCAGCCTACTCCTCTACCCAGCAGAGCTCACTCACTAAGATCCCACAATATAACTCTCACTGAACTTAGAGCTTGCAGATTCAGATAGACT
>chr12-98744043-98744207_CPPE_WT
AGGGCCAGCTCTACCTGCTGTCCAGGAGAGGTGCAGGGCCAGCTCTCCCACGTGGTTCAGCTGGTGAGGGACATGGCCATAATCCTGAGGCCAGCTTTCCCACCTGCCACCCTGTCCCAAGCGACAAGTAAGGGGTGGATTATACCTAGCTTAAGGGCTAGTTT
>chr12-98744043-98744207_CPPE_MUT-allCrxSites
AGGGCCAGCTCTACCTGCTGTCCAGGAGAGGTGCAGGGCCAGCTCTCCCACGTGGTTCAGCTGGTGAGGGACATGGCCATACTCCTGAGGCCAGCTTTCCCACCTGCCACCCTGTCCCAAGCGACAAGTAAGGGGTGGAGTATACCTAGCTTAAGGGCTAGTTT
>chr12-100131726-100131890_CPPN_WT
TGAAATTACCAAAGGACAAATTTAAAAAAAAAAAAAAAATTGAGACATTGAGGCCACATTATCGAAGAGAAGTCAGTACTAATCCTGGCCAGCAGAGGGCAGAGCAGTGACTGGGAGCCCTGAGCCGACAGCTACAGAGCATAGAGAGGGTAAGTAGCTTATTT
>chr12-100131726-100131890_CPPN_MUT-allCrxSites
TGAAATTACCAAAGGACAAATTTAAAAAAAAAAAAAAAATTGAGACATTGAGGCCACATTATCGAAGAGAAGTCAGTACTACTCCTGGCCAGCAGAGGGCAGAGCAGTGACTGGGAGCCCTGAGCCGACAGCTACAGAGCATAGAGAGGGTAAGTAGCTTATTT
>chr12-102201505-102201669_CPPE_WT
CTATTCTAGAAGCCTTAGCTTTGCTGTGAAGTCTTCAACTAACGTGAGTAGAGCGAATTTACAGCCCCAGTATTGAGAGTAATCTCATTTACTTAAATTCAGCAGATGGTAACTGTTAGCCGCATTTATACAACAGGCTCACAGCAAAGCCTAGATTTGCATAT
>chr12-102201505-102201669_CPPE_MUT-allCrxSites
CTATTCTAGAAGCCTTAGCTTTGCTGTGAAGTCTTCAACTAACGTGAGTAGAGCGAATTTACAGCCCCAGTATTGAGAGTACTCTCATTTACTTAAATTCAGCAGATGGTAACTGTTAGCCGCATTTATACAACAGGCTCACAGCAAAGCCTAGATTTGCATAT
>chr12-102438532-102438696_CPNP_WT
AACACCTAAATTCCCCACCCCACTAAAGGGCATTTGAGATACACGTGACATCCTCCTGCATCAATTCACTCCACACATGTAATCCCTTAATCCAAACAGGCTCCACAATCCCAGGTCCAAAAAACGCTGTTCACAACTTCACCTTGCTGTTCTCCAGGTAATGC
>chr12-102438532-102438696_CPNP_MUT-allCrxSites
AACACCTAAATTCCCCACCCCACTAAAGGGCATTTGAGATACACGTGACATCCTCCTGCATCAATTCACTCCACACATGTACTCCCTTACTCCAAACAGGCTCCACAATCCCAGGTCCAAAAAACGCTGTTCACAACTTCACCTTGCTGTTCTCCAGGTAATGC
>chr12-103327026-103327190_CPPE_WT
CCTCATCTTGGCTCTCGTTCCCTGGATCCCTGCTGCCTTCCAGAACAAGCGCTCAGCTCACTCTGTTGACTTCAGGCCCTAATCCATCTAAGCCCTGCTGACAGGTGACCTCACAGGCTCCTATGGAGCTCTCAGGAGGAGGAGGCCATGTCGAGGAAGGAGGA
>chr12-103327026-103327190_CPPE_MUT-allCrxSites
CCTCATCTTGGCTCTCGTTCCCTGGATCCCTGCTGCCTTCCAGAACAAGCGCTCAGCTCACTCTGTTGACTTCAGGCCCTACTCCATCTACGCCCTGCTGACAGGTGACCTCACAGGCTCCTATGGAGCTCTCAGGAGGAGGAGGCCATGTCGAGGAAGGAGGA
>chr1-86582432-86582596_CPPP_WT
AGCCCGGCCGGACACCTCAGGTGAACAGCGGTGGCGGCCAGACCCGAACCGGCCTCTCCCTCCCCTCAGCTCCCGCTCCTGATCCCTTCTCCTTCCCTCTAGTCGTGGAGCTCCCGCCTTGAAACCAATGACAAGCCAGCCTTGGCGATTGGCATCTTGAGTAG
>chr1-86582432-86582596_CPPP_MUT-allCrxSites
AGCCCGGCCGGACACCTCAGGTGAACAGCGGTGGCGGCCAGACCCGAACCGGCCTCTCCCTCCCCTCAGCTCCCGCTCCTGCTCCCTTCTCCTTCCCTCTAGTCGTGGAGCTCCCGCCTTGAAACCAATGACAAGCCAGCCTTGGCGATTGGCATCTTGAGTAG
>chr12-104998666-104998830_CPPE_WT
GCTGGTCCTCCAAGACTGCCAGGCACAGCAGGAAGGAGATATGAGAGCCCTCACCCCAGGGTAAAGGCGATGATTAAATTAATCCCTGTCAGCAAGCTCCCAGATCAACGGGATGTAATCTCCCGCAGGGCCCTGCAAGGGCATTGTTCGGAAAGAGCTGGGTA
>chr12-104998666-104998830_CPPE_MUT-allCrxSites
GCTGGTCCTCCAAGACTGCCAGGCACAGCAGGAAGGAGATATGAGAGCCCTCACCCCAGGGTAAAGGCGATGAGTAAATTACTCCCTGTCAGCAAGCTCCCAGAGCAACGGGATGTACTCTCCCGCAGGGCCCTGCAAGGGCATTGTTCGGAAAGAGCTGGGTA
>chr12-105665013-105665177_CPPE_WT
CAGCAAGAACACAGCACTCATCACCCTCCAGAACAACCAAATCCTCAGAGCCGATTTAGTCAGAGTCTGGAAGCCCAGTTAAGCCGCATGGAGGCTGCACAGCCAGCCTCAAGGATGCCTGTGGGGCTGCAGCCTGCCTTCTGCACACAGGCTGGAAGGCACAG
>chr12-105665013-105665177_CPPE_MUT-allCrxSites
CAGCAAGAACACAGCACTCATCACCCTCCAGAACAACCAACTCCTCAGAGCCGATTTAGTCAGAGTCTGGAAGCCCAGTTACGCCGCATGGAGGCTGCACAGCCAGCCTCAAGGATGCCTGTGGGGCTGCAGCCTGCCTTCTGCACACAGGCTGGAAGGCACAG
>chr12-108285032-108285196_CPPE_WT
AGATTCCCCAGTGGAAGGATGGCTGTCTTCCCGCCCCTTGCTCACATCCCTCAGAGTCCCCCTGTCTAGGAGAAGCGGCTAATCCTGCCTGGCACTTCCGGAGGAAGATGACAGATCTGGCCCTTTCCTGTAAGAGCTAATTAGCCGCCCGGTTCGTCCATGAC
>chr12-108285032-108285196_CPPE_MUT-allCrxSites
AGATTCCCCAGTGGAAGGATGGCTGTCTTCCCGCCCCTTGCTCACATCCCTCAGAGTCCCCCTGTCTAGGAGAAGCGGCTACTCCTGCCTGGCACTTCCGGAGGAAGATGACAGATCTGGCCCTTTCCTGTAAGAGCTAATTAGCCGCCCGGTTCGTCCATGAC
>chr12-108452628-108452792_CPPE_WT
GTTAAGGACAGAGGCTGTGCCTCAGCCTGGCTTACACAGCCAGCTCCCAGCTGCCTCCTCTCACCCCTCCCAACCCCTGTAATCCACCTGCTCCAGCTCACTGCACGACGTCAGCTTACACGTGACGCTTGAACACAACCCTTCTCGGAGGTCAATCAAAGCAA
>chr12-108452628-108452792_CPPE_MUT-allCrxSites
GTTAAGGACAGAGGCTGTGCCTCAGCCTGGCGTACACAGCCAGCTCCCAGCTGCCTCCTCTCACCCCTCCCAACCCCTGTACTCCACCTGCTCCAGCTCACTGCACGACGTCAGCTTACACGTGACGCTTGAACACAACCCTTCTCGGAGGTCAATCAAAGCAA
>chr12-108689319-108689483_CPPE_WT
GACTTAGAAGACCTGGTCTAAGGACTCCTGAGATAGGACTTTGAGCCAGGGCAGGTAGCCCCGCCCTGTGCACACAGGCTAATCCAGGGACGGAGGGGAATGCCAGTGAGGCCAGCTGCCACCCTAATCTCCTGGATGTGCGTCACTTCAGCCAGGCCAGCCAG
>chr12-108689319-108689483_CPPE_MUT-allCrxSites
GACTTAGAAGACCTGGTCTAAGGACTCCTGAGATAGGACTTTGAGCCAGGGCAGGTAGCCCCGCCCTGTGCACACAGGCTACTCCAGGGACGGAGGGGAATGCCAGTGAGGCCAGCTGCCACCCTACTCTCCTGGATGTGCGTCACTTCAGCCAGGCCAGCCAG
>chr1-87671167-87671331_CPPE_WT
CTTAGAGCAGTTTCCAGTTCTCTGGTGCTCTACCAATCTTAGCTTGGTTAATATTCAGGGATGAGTCTTCCATCACCGGTAATCTAATTTGCCATTCTATTTAAAGGCTCTTAAAGGCACAGGCAGTGCATTGGGTAAATGTGGCAAATAATTTCTTTGACAAA
>chr1-87671167-87671331_CPPE_MUT-allCrxSites
CTTAGAGCAGTTTCCAGTTCTCTGGTGCTCTACCAATCTTAGCTTGGTTAATATTCAGGGATGAGTCTTCCATCACCGGTACTCTAATTTGCCATTCTATTTAAAGGCTCTTAAAGGCACAGGCAGTGCATTGGGTAAATGTGGCAAATAATTTCTTTGACAAA
>chr12-110563578-110563742_CPPE_WT
AAAGCAGGCTCTCTGATAGGGGTGTGAGCAGCACTAAGCTAAGGGTGCAGAGTCAGCGTTTGGAAGCCCGTTAATCCGTTAATCCGTTTAGCAAACTGATGGCAGTAGGTTCTCCCCAGGGCCTATGAACGCTGGGCCGCTGGTTCCCGCACAGGGTTACCGTG
>chr12-110563578-110563742_CPPE_MUT-allCrxSites
AAAGCAGGCTCTCTGATAGGGGTGTGAGCAGCACTAAGCTAAGGGTGCAGAGTCAGCGTTTGGAAGCCCGTTACTCCGTTACTCCGTTTAGCAAACTGATGGCAGTAGGTTCTCCCCAGGGCCTATGAACGCTGGGCCGCTGGTTCCCGCACAGGGTTACCGTG
>chr12-110797602-110797766_CPPE_WT
CTTCTCTAATGGCCCTCACCCTGCATCCTGACCTCAGCAGCTCTCAGAGCACTTCTAAACTCAACCATCAGGACAAACTTAATCCTCTGCCCTGTGTAGGCTAATCTGGAGGCAGAAGCCACTACTAGCTGCAGGTATCACCCAGTCTCTCTGGAGCATTTGTT
>chr12-110797602-110797766_CPPE_MUT-allCrxSites
CTTCTCTAATGGCCCTCACCCTGCATCCTGACCTCAGCAGCTCTCAGAGCACTTCTAAACTCAACCATCAGGACAAACTTACTCCTCTGCCCTGTGTAGGCTACTCTGGAGGCAGAAGCCACTACTAGCTGCAGGTATCACCCAGTCTCTCTGGAGCATTTGTT
>chr12-110851974-110852138_CPRE_WT
GTAGCTGGTGTGATGGGGATGGTGAAAACCAGATTCAAATAATGAAAGAATGGACCCCTTTGTGGCCTGGTGTGCAGGATAATCTTCCAGCTTAAACTGTGCCCTGATAACCCAGAGGCCAAGCAGATAAGGATTCTGCCCCCAAGGAGTCTGAGGACTAGGAG
>chr12-110851974-110852138_CPRE_MUT-allCrxSites
GTAGCTGGTGTGATGGGGATGGTGAAAACCAGATTCAAATAATGAAAGAATGGACCCCTTTGTGGCCTGGTGTGCAGGATACTCTTCCAGCGTAAACTGTGCCCTGATAACCCAGAGGCCAAGCAGATAAGGATTCTGCCCCCAAGGAGTCTGAGGACTAGGAG
>chr12-111982951-111983115_CPPE_WT
AAGCCGAGGAACCAAGAGAAGGCTCAAGAAGTCCTCTAAGGCCACTGAAGTCTGCTCAAAGGCCAGCTGCTTAGGCCAGTAATCTACCTAAGAGGCTGTGGCAGGAGTGCAGTGCATCTAAGGCCAGCCGGGGCTACCCAGTGAGACCCTGACTCAAGAACTAA
>chr12-111982951-111983115_CPPE_MUT-allCrxSites
AAGCCGAGGAACCAAGAGAAGGCTCAAGAAGTCCTCTAAGGCCACTGAAGTCTGCTCAAAGGCCAGCTGCTTAGGCCAGTACTCTACCTAAGAGGCTGTGGCAGGAGTGCAGTGCATCTAAGGCCAGCCGGGGCTACCCAGTGAGACCCTGACTCAAGAACTAA
>chr12-112618093-112618257_CPPE_WT
TGTGCATTGTCTGTGTGGCGGTGTCTCTTGATAACCCAGAGGGAACCATAGGTGGCGCTGTGCCTGCGTGCCCTCCCTCTAAGCCTATGCAAAGCTTAGCAGAAGTCACTTGTCTGAGGTCACACAGCTGCAAAGCCAGACTCCCCCCAAACTTAGCAGCTGCT
>chr12-112618093-112618257_CPPE_MUT-allCrxSites
TGTGCATTGTCTGTGTGGCGGTGTCTCTTGATAACCCAGAGGGAACCATAGGTGGCGCTGTGCCTGCGTGCCCTCCCTCTACGCCTATGCAAAGCGTAGCAGAAGTCACTTGTCTGAGGTCACACAGCTGCAAAGCCAGACTCCCCCCAAACTTAGCAGCTGCT
>chr12-113004146-113004310_CPPE_WT
TAATCTGAAAGTCCCCAATTCCTGTTAAATCCCAGGGCTCAGTGTGACCGCATCAAGTAGAGATACTGGCTCAGACCTGTAATCCCAGCAATCGAGAGGATCACGGACTTAAAGCTGCCTCAGCGACATACAGACCTAGGGTCAAACGTATGACCCTATTTCAA
>chr12-113004146-113004310_CPPE_MUT-allCrxSites
TAATCTGAAAGTCCCCAATTCCTGTTAACTCCCAGGGCTCAGTGTGACCGCATCAAGTAGAGATACTGGCTCAGACCTGTACTCCCAGCAATCGAGAGGAGCACGGACTTAAAGCTGCCTCAGCGACATACAGACCTAGGGTCAAACGTATGACCCTATTTCAA
>chr12-116150656-116150820_CPRE_WT
TACAAACTGCTGGGAAGAAGTCATGTGCTGTTAATGTGGAAATGCAGTTACCTGTGTTTATCCAGAACCAATCCTGGTCTAATCCACTTAACTGGTTGTACTTGACCCTCTTGAGATTTAAGTCCAACTGTATTTTGTCAGTGGCTCAGTTTCAGTGGAATCTT
>chr12-116150656-116150820_CPRE_MUT-allCrxSites
TACAAACTGCTGGGAAGAAGTCATGTGCTGTTAATGTGGAAATGCAGTTACCTGTGTTTATCCAGAACCAATCCTGGTCTACTCCACTTAACTGGTTGTACTTGACCCTCTTGAGAGTTAAGTCCAACTGTATTTTGTCAGTGGCTCAGTTTCAGTGGAATCTT
>chr1-87803513-87803677_CPPE_WT
TCCAGCTGGCCTGGGCAAGGTGCAAAGAGAGGAATAGCTAATTGAAAGCTTTTGTTTCTTGTTTTTTTTTTTTTTTTTTTAATCCTAAACCTCTTTAGGTTCTGGAAATAGATGGCTTATCCTTTCGCTCTTCACCATCATCAGGAAGGGGTATGTTCGACTGA
>chr1-87803513-87803677_CPPE_MUT-allCrxSites
TCCAGCTGGCCTGGGCAAGGTGCAAAGAGAGGAATAGCTAATTGAAAGCTTTTGTTTCTTGTTTTTTTTTTTTTTTTTTTACTCCTAAACCTCTTTAGGTTCTGGAAATAGATGGCGTATCCTTTCGCTCTTCACCATCATCAGGAAGGGGTATGTTCGACTGA
>chr12-117456604-117456768_CPRE_WT
CGTAAATAAATAAAATAACCAATAAACAATGAAAAAATAATGCTCACAGCAGACACATAAGTCTTTTGTACAGGTGATTTAATCCTCTTTGAAACAGTGGATGAAGGATGCTGCTAGACATGGCTAGAGGCCAGGCTAATCTGCCCTGAGGATTACAGAATACC
>chr12-117456604-117456768_CPRE_MUT-allCrxSites
CGTAAATAAATAAAATAACCAATAAACAATGAAAAAATAATGCTCACAGCAGACACATAAGTCTTTTGTACAGGTGATTTACTCCTCTTTGAAACAGTGGATGAAGGATGCTGCTAGACATGGCTAGAGGCCAGGCTACTCTGCCCTGAGGAGTACAGAATACC
>chr12-117693598-117693762_CPRE_WT
CGCTCCACATGGGGCAGCCCCTCTTGGGGAGGCAGAATTAAACATCAGAATACAGGCAGCTAGAGGGTAATCCTGTATCTAAGCCTGCCTTGGTCATCCTGTTGTCCTTCATGCTGATGGATGATTGGCTTTAAGCAGCACGTTGTAGGTAAAGCCTGTAAGTG
>chr12-117693598-117693762_CPRE_MUT-allCrxSites
CGCTCCACATGGGGCAGCCCCTCTTGGGGAGGCAGAAGTAAACATCAGAATACAGGCAGCTAGAGGGTACTCCTGTATCTACGCCTGCCTTGGTCATCCTGTTGTCCTTCATGCTGATGGATGATTGGCTTTAAGCAGCACGTTGTAGGTAAAGCCTGTAAGTG
>chr12-118300830-118300994_CPPP_WT
CCAACACACACGACAACAGGTTATTAGGATTATTATTATTCGTTCTCCTCCCTTCTTCCCCCTCCCTCCTCTTGAACATTAATCTCCGTAAACCCGCGATCCGTGCACACCGGCAGGGGGTGGGGGAGAAGGAGGGTAGGGAGGAGGGGGCTCTCACGAAACGT
>chr12-118300830-118300994_CPPP_MUT-allCrxSites
CCAACACACACGACAACAGGTTATTAGGAGTATTATTATTCGTTCTCCTCCCTTCTTCCCCCTCCCTCCTCTTGAACATTACTCTCCGTAAACCCGCGATCCGTGCACACCGGCAGGGGGTGGGGGAGAAGGAGGGTAGGGAGGAGGGGGCTCTCACGAAACGT
>chr13-18717137-18717301_CPPQ_WT
GTCATGTGACATACCCGGAAATAGGAGAAAACAGCCCCTGGGCCACAGCCTACTGGGAAATGTAGTTTTTCCCGCACACTAATCTGGTTCCTTAGCCAGCTCTCATTTTTGCTCAACAGAGACACCACTATATCTATAATTAATGCTAAATTGTTATTTTGTTG
>chr13-18717137-18717301_CPPQ_MUT-allCrxSites
GTCATGTGACATACCCGGAAATAGGAGAAAACAGCCCCTGGGCCACAGCCTACTGGGAAATGTAGTTTTTCCCGCACACTACTCTGGTTCCTTAGCCAGCTCTCATTTTTGCTCAACAGAGACACCACTATATCTATAATTAATGCTAAATTGTTATTTTGTTG
>chr13-23544224-23544388_CPPP_WT
ATGTTTTGACGAAAATGTAACAATTACGGTACTTAATGGTAACAATGTGGCTGAGGAAGCAATAGTTAACAAAGAGGAGTAAGCCAGGTAATAAACCAGATTTCTATTGGTCACAAATTTGAAGTTGAGACCTGTTATCCAATTACCAAGTACTTCCGCATACA
>chr13-23544224-23544388_CPPP_MUT-allCrxSites
ATGTTTTGACGAAAATGTAACAATTACGGTACTTAATGGTAACAATGTGGCTGAGGAAGCAATAGTTAACAAAGAGGAGTACGCCAGGTAATAAACCAGATTTCTATTGGTCACAAATTTGAAGTTGAGACCTGTTATCCAATTACCAAGTACTTCCGCATACA
>chr1-89576933-89577097_CPPE_WT
CCTCTCCCCGCAGCCCTGGAGACTTGGGCTCTCCCAGTCTCAGAAGACACAGGATCCTGAGCCTGTCACTCCAAAACCTAAATCCCCAGCACAAAGCCAGACCTGCCTCTGCTCAAAGGAAATGCTTCACAAGGCTTGCTGAGTGCTCCTGGACTATTTTGTTG
>chr1-89576933-89577097_CPPE_MUT-allCrxSites
CCTCTCCCCGCAGCCCTGGAGACTTGGGCTCTCCCAGTCTCAGAAGACACAGGATCCTGAGCCTGTCACTCCAAAACCTAACTCCCCAGCACAAAGCCAGACCTGCCTCTGCTCAAAGGAAATGCTTCACAAGGCTTGCTGAGTGCTCCTGGACTATTTTGTTG
>chr13-24067698-24067862_CPPE_WT
CCTTGACTCACTACCGCGCTTGGCAACGTTAAAAACGCACTGTAACAGAGGCTATTAAAATTTTTAGTTTGATGCCTCTTAATCTGAGCCCAGTTGATTCCCCAGCAACAGAGGGGGCTTAGCGGATTTAAGTGACAGGCTCAGTCACCAGACTCCTTCCAGAT
>chr13-24067698-24067862_CPPE_MUT-allCrxSites
CCTTGACTCACTACCGCGCTTGGCAACGTTAAAAACGCACTGTAACAGAGGCTATTAAAATTTTTAGTTTGATGCCTCTTACTCTGAGCCCAGTTGATTCCCCAGCAACAGAGGGGGCGTAGCGGAGTTAAGTGACAGGCTCAGTCACCAGACTCCTTCCAGAT
>chr13-27960344-27960508_CPRE_WT
TGGCAGCAAGGTCAAAGTCTGGATCAGCCTGCTTCAGGCTGGGGGAGGTTACAGCCTATGCTGCCTATTATAATAACTATAATCCCCCTTCCTTGGAACATTCATTGCTGCTACCTGCCCCCTACTACATCAGTGCCCAATTAGTCACATTGCAGTTAATTCAC
>chr13-27960344-27960508_CPRE_MUT-allCrxSites
TGGCAGCAAGGTCAAAGTCTGGAGCAGCCTGCTTCAGGCTGGGGGAGGTTACAGCCTATGCTGCCTATTATAATAACTATACTCCCCCTTCCTTGGAACATTCATTGCTGCTACCTGCCCCCTACTACATCAGTGCCCAATTAGTCACATTGCAGTTACTTCAC
>chr13-30264962-30265126_CPPE_WT
GAAAATCCAATTAGAAAAGATTACAGAGACTGGAGGAGCTGTTTCAGGTTGTGGGGACTGAGAGTGACAGGGCAGCGTGTAATCTGGCTTAGATCCTGGACACAGACTTGGTTTTTTGTTTTTGTTTTTTTTTTTAATCAAGGGAAATGAATGGTAGGATAACT
>chr13-30264962-30265126_CPPE_MUT-allCrxSites
GAAAATCCAATTAGAAAAGAGTACAGAGACTGGAGGAGCTGTTTCAGGTTGTGGGGACTGAGAGTGACAGGGCAGCGTGTACTCTGGCGTAGATCCTGGACACAGACTTGGTTTTTTGTTTTTGTTTTTTTTTTTAATCAAGGGAAATGAATGGTAGGATAACT
>chr13-35802527-35802691_CPRE_WT
TTCCAAATGCCAAGCTGATTAGACTGACAGTCATCTAGGAAGTGGGCCTCTGGGTTATGCCCACAGCTTATCTTGGTAATAAGCCGAGGTTTACCGAGGTGGGAAGACTTGCCCACAGTGGGTGGCACCATTCCCTGGGCTAGGAACCCAAAGTGACCTGAGCA
>chr13-35802527-35802691_CPRE_MUT-allCrxSites
TTCCAAATGCCAAGCTGAGTAGACTGACAGTCATCTAGGAAGTGGGCCTCTGGGTTATGCCCACAGCGTATCTTGGTACTACGCCGAGGTTTACCGAGGTGGGAAGACTTGCCCACAGTGGGTGGCACCATTCCCTGGGCTAGGAACCCAAAGTGACCTGAGCA
>chr13-36090782-36090946_CPPN_WT
TGCCACATTTACCATAGTAGAGTACTAGCTGAGCCTACTTGCTATAAGGTGGCATAAGCCATAAGCCATATAAGCCATATAAGCCATATAAGCTGGCTTTAGAGCAAAGGCCTAAAGGAGGAGAGGAGACTAGATTGTTATAGCATCCACTGCACAGGCCACTG
>chr13-36090782-36090946_CPPN_MUT-allCrxSites
TGCCACATTTACCATAGTAGAGTACTAGCTGAGCCTACTTGCTATAAGGTGGCATACGCCATACGCCATATACGCCATATACGCCATATACGCTGGCTTTAGAGCAAAGGCCTAAAGGAGGAGAGGAGACTAGATTGTTATAGCATCCACTGCACAGGCCACTG
>chr13-37517536-37517700_CPPE_WT
TCACTGGAAATGAATCCATGGAGACCCATGGCCCAGTAGTTGCCACTCCCAGAGCTGCACACCTGGTCTGGCTTGAGACTAAGCCCAGAGTCTGGAGTGCAATTAGCATTTGAATTAGCGACATGGGGATAAACAGGTGATTATCCCATTTAACAGCTGTTGGA
>chr13-37517536-37517700_CPPE_MUT-allCrxSites
TCACTGGAAATGAATCCATGGAGACCCATGGCCCAGTAGTTGCCACTCCCAGAGCTGCACACCTGGTCTGGCTTGAGACTACGCCCAGAGTCTGGAGTGCAATTAGCATTTGAATTAGCGACATGGGGAGAAACAGGTGAGTATCCCATTTAACAGCTGTTGGA
>chr13-41079494-41079658_CPPP_WT
CGTTTCCTAGGATACGAAACACACACGGCGCTGGAGCTTCACAAGGGAGCGATCGAGGTAAGCTGCCGGCGCCGGCGGGTAATCCCGAGTAGGCTGCGGGACCCAGCCCGACCTGAGCTTCGAAGCCGGCGGGCATGTGGCCTCGGTACCCAGACCAGCCAGGG
>chr13-41079494-41079658_CPPP_MUT-allCrxSites
CGTTTCCTAGGATACGAAACACACACGGCGCTGGAGCTTCACAAGGGAGCGATCGAGGTAAGCTGCCGGCGCCGGCGGGTACTCCCGAGTAGGCTGCGGGACCCAGCCCGACCTGAGCTTCGAAGCCGGCGGGCATGTGGCCTCGGTACCCAGACCAGCCAGGG
>chr13-41211810-41211974_CPPE_WT
CGAGCGCCTGCATTTTGAAAACTGCCATGGATTTGAATAGCAGCTTTAGGCAATCCAGAGAAGCCTCTGGTAATCAGACTAAGCCACCGCTCTTTACTCAACCTCCCACATCAAATTGCCTGACTTGAGCGTCTTAGTGGTGCTTAGCCTGAGGCCTTAACCCC
>chr13-41211810-41211974_CPPE_MUT-allCrxSites
CGAGCGCCTGCATTTTGAAAACTGCCATGGAGTTGAATAGCAGCTTTAGGCAATCCAGAGAAGCCTCTGGTAATCAGACTACGCCACCGCTCTTTACTCAACCTCCCACATCAAATTGCCTGACTTGAGCGTCTTAGTGGTGCTTAGCCTGAGGCCTTAACCCC
>chr13-42720531-42720695_CPPE_WT
TCCTCTTTGGTTGATAGAATAGCAGCTTAATAAATGGAGTGTGCATTAAATCTAAGACCAGCTGGGGTGCCTATAAAAATAATACCAGGTCAGGTCAAAGGCTCCTCAAGTCAGAGTTAAGTCCCTCCACTGAGCCCTGGGTTATCACTCACAGAATGTGATCT
>chr13-42720531-42720695_CPPE_MUT-allCrxSites
TCCTCTTTGGTTGATAGAATAGCAGCGTAATAAATGGAGTGTGCATTAAATCTAAGACCAGCTGGGGTGCCTATAAAAATACTACCAGGTCAGGTCAAAGGCTCCTCAAGTCAGAGTTAAGTCCCTCCACTGAGCCCTGGGTTATCACTCACAGAATGTGATCT
>chr13-42816662-42816826_CPPE_WT
CAGCTCCCCTCCTCCTGCAGATTAGGGTACAGATCTCTTAGCTCCTGCTCCAGCACTAAGCCTATCTGATGACACTGACTAATCCTCTCTAACTGTAAGCAAGCCCCCTAGTCAACTCTTTTCATTTTTAAGAATTGTCCTGGTCTTCACAGCAGCAGAGCAGT
>chr13-42816662-42816826_CPPE_MUT-allCrxSites
CAGCTCCCCTCCTCCTGCAGAGTAGGGTACAGATCTCTTAGCTCCTGCTCCAGCACTACGCCTATCTGATGACACTGACTACTCCTCTCTAACTGTAAGCAAGCCCCCTAGTCAACTCTTTTCATTTTTAAGAATTGTCCTGGTCTTCACAGCAGCAGAGCAGT
>chr13-44054341-44054505_CPPN_WT
AGAGTGTAAGAGCAAGATCATGCCACACAACAGTGCCTGAATCTAGACAAAGGTGTGACAAAGTCACACTGAACTGTGCTAAGCCCTCCAGCCAATGACCGTAGGTTATAAAAGAAGGGCTTGTGAGCTGATTAAGGAAAGCTGATTAAGTGTGAAGGCGGAAC
>chr13-44054341-44054505_CPPN_MUT-allCrxSites
AGAGTGTAAGAGCAAGATCATGCCACACAACAGTGCCTGAATCTAGACAAAGGTGTGACAAAGTCACACTGAACTGTGCTACGCCCTCCAGCCAATGACCGTAGGTTATAAAAGAAGGGCTTGTGAGCTGAGTAAGGAAAGCTGAGTAAGTGTGAAGGCGGAAC
>chr13-44451300-44451464_CPPE_WT
TCTGTCTACTCTCGTGACTACCTATAAAATTCTGACTTGGTTCACTTGGCATTTCCCCACAGCCTCAGCTCAGGGGCCTTAATCCACTTAGAAGGGTGGAGCTTCAGTAAGCCTGGGCAGTAAGGTGATTTATAATTGCAATGGAAAATTGCCTTGCAGAACAT
>chr13-44451300-44451464_CPPE_MUT-allCrxSites
TCTGTCTACTCTCGTGACTACCTATAAAATTCTGACTTGGTTCACTTGGCATTTCCCCACAGCCTCAGCTCAGGGGCCTTACTCCACTTAGAAGGGTGGAGCTTCAGTACGCCTGGGCAGTAAGGTGATTTATAATTGCAATGGAAAATTGCCTTGCAGAACAT
>chr13-44700470-44700634_CPPE_WT
CCTTTGGAAGACAAAGTTCTCTGAGACTAGCAGCTTATTGAAGGTACTAGCTAGGGTAACAGGTACTAATTCTGGAAGTTAATCCCATTGTCCTTTCAGCCTGTTATAGGCTAAGACTTTAGCAGCTTAGGGAAGGTTTGAGATGGACTGTAAGGGCAGTCTTT
>chr13-44700470-44700634_CPPE_MUT-allCrxSites
CCTTTGGAAGACAAAGTTCTCTGAGACTAGCAGCGTATTGAAGGTACTAGCTAGGGTAACAGGTACTACTTCTGGAAGTTACTCCCATTGTCCTTTCAGCCTGTTATAGGCTAAGACTTTAGCAGCGTAGGGAAGGTTTGAGATGGACTGTAAGGGCAGTCTTT
>chr13-44892478-44892642_CPPE_WT
GCCTAAGCCTGAAAGGGAGCGGCACAGTCCTGTCATTTCAGTGGAATAGACTTGGACTTACTAATATAAATAGACTTACTAATCCCAGAAACCTGCTGGAAAGCAAATCCCTGGAACCAGAGCTGAAGCCGTGCAGAGGGTGGGGTTAGGGGCAGGTCAGTGCC
>chr13-44892478-44892642_CPPE_MUT-allCrxSites
GCCTACGCCTGAAAGGGAGCGGCACAGTCCTGTCATTTCAGTGGAATAGACTTGGACTTACTAATATAAATAGACTTACTACTCCCAGAAACCTGCTGGAAAGCAACTCCCTGGAACCAGAGCTGAAGCCGTGCAGAGGGTGGGGTTAGGGGCAGGTCAGTGCC
>chr13-47236823-47236987_CPPE_WT
GCCCTTCATATCTTGTTCACTGGTAAGACAGCAAACTACTTAAATCTGACCTTCTAGCTAAGCCATACTGGACACTGTTTAATCCTGCAGCAAAATCCCCCACAGTATGAACTATACCTCCGAGCTCAGGCACCATATTCTCATATGTAGAATACCTTTGTTCT
>chr13-47236823-47236987_CPPE_MUT-allCrxSites
GCCCTTCATATCTTGTTCACTGGTAAGACAGCAAACTACTTAACTCTGACCTTCTAGCTACGCCATACTGGACACTGTTTACTCCTGCAGCAAACTCCCCCACAGTATGAACTATACCTCCGAGCTCAGGCACCATATTCTCATATGTAGAATACCTTTGTTCT
>chr13-48958652-48958816_CPPE_WT
TTCTTCCTGCTCAGAGTCAGAGTTAATTCCAAAGGTGACTGACTGCCTGAGCCACCTGGTGCCTGGGTTTATCTTGCAGTAATCCTTTAAACGTCTTAACGCAAGGTGTACTCTGTTGAGGAGGCATAGAGAGGCCGTGTAGGTAAATTGGCTTTGCTTTCTCT
>chr13-48958652-48958816_CPPE_MUT-allCrxSites
TTCTTCCTGCTCAGAGTCAGAGTTACTTCCAAAGGTGACTGACTGCCTGAGCCACCTGGTGCCTGGGTTTATCTTGCAGTACTCCTTTAAACGTCTTAACGCAAGGTGTACTCTGTTGAGGAGGCATAGAGAGGCCGTGTAGGTAAATTGGCTTTGCTTTCTCT
>chr13-49218799-49218963_CPPE_WT
TCTGCTGGACAGCTCAGTGGAGGACATAGTGAGAAGCAGTAAGCTTTCCTTCATTACAAAGCCATTCCTCATACCCCACTAATCCCCTAATCCATTAGTTCACAGATGGATGAATCCATTGGTGAGGGCAGAGCCTTAATCACCTCCTGTCAGTCTAACCTGGT
>chr13-49218799-49218963_CPPE_MUT-allCrxSites
TCTGCTGGACAGCTCAGTGGAGGACATAGTGAGAAGCAGTAAGCTTTCCTTCATTACAAAGCCATTCCTCATACCCCACTACTCCCCTACTCCATTAGTTCACAGATGGATGAATCCATTGGTGAGGGCAGAGCCTTACTCACCTCCTGTCAGTCTAACCTGGT
>chr13-51170622-51170786_CPPP_WT
TTCTGCCCCGCCCACTGCCCCTACTCCTCCATCCACGCCACGCCCCTCACCCTCCCTTGGAGAATCTTCCAGCCCTAGATAAGCCTTACAGCTTTCCTGGCTCCAGCTGGCCATCTCCAATCCGCCCTCCCAATCCAGAAAAGCATTCCCTCATTGAGCCTGGA
>chr13-51170622-51170786_CPPP_MUT-allCrxSites
TTCTGCCCCGCCCACTGCCCCTACTCCTCCATCCACGCCACGCCCCTCACCCTCCCTTGGAGAATCTTCCAGCCCTAGATACGCCTTACAGCTTTCCTGGCTCCAGCTGGCCATCTCCAATCCGCCCTCCCAATCCAGAAAAGCATTCCCTCATTGAGCCTGGA
>chr1-92642011-92642175_CPPP_WT
CTCTGCTGGGAAATGGAGAGTCTCCTTTCTCCGCTGACAACTCGTGCTGTGCGGTGTTGCTGGTCCTTAGACCGTCATCTAATCCGCTGCCCTCTTTAGCTCCCAGAGAGCTGCCCTGCAGCCAGGCCAGCGAGTGCCACCGAGGCGCGGTCCTCCGAGGTCTA
>chr1-92642011-92642175_CPPP_MUT-allCrxSites
CTCTGCTGGGAAATGGAGAGTCTCCTTTCTCCGCTGACAACTCGTGCTGTGCGGTGTTGCTGGTCCTTAGACCGTCATCTACTCCGCTGCCCTCTTTAGCTCCCAGAGAGCTGCCCTGCAGCCAGGCCAGCGAGTGCCACCGAGGCGCGGTCCTCCGAGGTCTA
>chr13-54789142-54789306_CPPE_WT
CCCGCCCACGACCCCGTCCCAGTCAAGTTCAGTCCTCACGGGCCCCGCCCATAACCACGACTCCGCCCCCAGCCGGGCTTAATCCTCTCAGGCTCCGCCCATGCCTAGCCGCTGTCCTCCCGCAGTCCCGCCTACGCCCCGCCCAAGGCTCTGCCCTAGCTAAC
>chr13-54789142-54789306_CPPE_MUT-allCrxSites
CCCGCCCACGACCCCGTCCCAGTCAAGTTCAGTCCTCACGGGCCCCGCCCATAACCACGACTCCGCCCCCAGCCGGGCGTACTCCTCTCAGGCTCCGCCCATGCCTAGCCGCTGTCCTCCCGCAGTCCCGCCTACGCCCCGCCCAAGGCTCTGCCCTAGCTAAC
>chr13-55466125-55466289_CPNE_WT
ATCACAGGGCTCCAGCACTATCTTAATCTGGATTTGCCAGATTGTCTCATCATTAGAAATACAAGCCGTAAGAGGCCAGTAAGCCTATATACCAGAGACAGGGGCTGGGGGCTTTCCCAGGGGACTAAGGCAGCCAGCCTGAGGCTTGGAGTCAGCTAGAGAGA
>chr13-55466125-55466289_CPNE_MUT-allCrxSites
ATCACAGGGCTCCAGCACTATCTTACTCTGGAGTTGCCAGATTGTCTCATCATTAGAAATACAAGCCGTAAGAGGCCAGTACGCCTATATACCAGAGACAGGGGCTGGGGGCTTTCCCAGGGGACTAAGGCAGCCAGCCTGAGGCTTGGAGTCAGCTAGAGAGA
>chr1-93100493-93100657_CPPP_WT
GGACTAGCACTGGCAGCGACTCTCCGCACCTCCTCCACCAGCAGTCACTTGATCCAATCCGCTTGCCCTAGCAGGCCTTTAATCCCAGCAATGCGGTCCCCTCTTAGGAAGGCTAGCCACTGGGGGACGGGTCCTCTGGTCTCTGAGAGAGAAAAAATTCCCAT
>chr1-93100493-93100657_CPPP_MUT-allCrxSites
GGACTAGCACTGGCAGCGACTCTCCGCACCTCCTCCACCAGCAGTCACTTGCTCCAATCCGCTTGCCCTAGCAGGCCTTTACTCCCAGCAATGCGGTCCCCTCTTAGGAAGGCTAGCCACTGGGGGACGGGTCCTCTGGTCTCTGAGAGAGAAAAAATTCCCAT
>chr13-64161656-64161820_CPPP_WT
CGCTGGTGGACACGCCCTTCGGCCCCGGGGCGCACGAAGACCCAATGGGAGACCGGTGTCTGTGACGTCACGCCCCACTTTATCCCCTCCCACTCTATAGCCTGTGGGCGTGGTGGTATGGGGCTTGGGCGGAGCTACCACCAGAAACTCAGGGAGGCTGCAAG
>chr13-64161656-64161820_CPPP_MUT-allCrxSites
CGCTGGTGGACACGCCCTTCGGCCCCGGGGCGCACGAAGACCCAATGGGAGACCGGTGTCTGTGACGTCACGCCCCACTTTCTCCCCTCCCACTCTATAGCCTGTGGGCGTGGTGGTATGGGGCTTGGGCGGAGCTACCACCAGAAACTCAGGGAGGCTGCAAG
>chr13-73469313-73469477_CPPP_WT
CTAAATGCTTAAGCTGCTTGCTAAATCTGTAGTTAAGTGACAGATGGGCTGCTAGAGGCCGAGGTGGCCTGTGTGTCCTTAATCCAAAGCTATCCAGTAACTCCTCCCAGGGCAGTTTAGAGCCGCTTGGAGTTGGAAGTTTTTGTGCTTCAGCCTTAAGGGGA
>chr13-73469313-73469477_CPPP_MUT-allCrxSites
CTAAATGCTTACGCTGCTTGCTAACTCTGTAGTTAAGTGACAGATGGGCTGCTAGAGGCCGAGGTGGCCTGTGTGTCCTTACTCCAAAGCTATCCAGTAACTCCTCCCAGGGCAGTTTAGAGCCGCTTGGAGTTGGAAGTTTTTGTGCTTCAGCCTTAAGGGGA
>chr13-74349829-74349993_CPPP_WT
CGTCTTGGTCTAGCGAAGTTCTCCAAGGTTAAAGGGAGGGACCGGCCTGTTGCATTCTGGATGCGGACGGGTCTGCGAGTAATCCGTTGGTAGTCTGGGTGTCGACACTAAGACTTATAAGTGATGAGCTTACAGGTTTTGTGTAGTGGCCTTAGCTACTGTTT
>chr13-74349829-74349993_CPPP_MUT-allCrxSites
CGTCTTGGTCTAGCGAAGTTCTCCAAGGTTAAAGGGAGGGACCGGCCTGTTGCATTCTGGATGCGGACGGGTCTGCGAGTACTCCGTTGGTAGTCTGGGTGTCGACACTAAGACTTATAAGTGATGAGCGTACAGGTTTTGTGTAGTGGCCTTAGCTACTGTTT
>chr13-81527545-81527709_CPPE_WT
TTTATAAAAGAGCAAAGATGTTTCAGAAAAAAGCTGTTAACCTGAAGACTTCATGTCAGCAACCATAAATTGCCTTCTGTAATCCTTGTCTGTAATTAGTAAGGCCGTTGTCACCTTATTATAGTCTTAACCCCGGAAAGGTGAACAAACTTGCTGACAAGAGA
>chr13-81527545-81527709_CPPE_MUT-allCrxSites
TTTATAAAAGAGCAAAGATGTTTCAGAAAAAAGCTGTTAACCTGAAGACTTCATGTCAGCAACCATAAATTGCCTTCTGTACTCCTTGTCTGTAATTAGTAAGGCCGTTGTCACCTTATTATAGTCTTAACCCCGGAAAGGTGAACAAACTTGCTGACAAGAGA
>chr13-83729615-83729779_CPPP_WT
TGACGTCAGCTCCCTGTCTCCCTCTACGTCCGGCTACATTTACATACATCAAGGAAATTAGGGCATTAAAAAAATATGCAAATCCTGCACGAAGAGAAGCCGGTGCATTCCTGGAGCGATCGCCTTTTATTGAAGCTTTTAATTAAAGGGGCCAGTTGGCTAGC
>chr13-83729615-83729779_CPPP_MUT-allCrxSites
TGACGTCAGCTCCCTGTCTCCCTCTACGTCCGGCTACATTTACATACATCAAGGAAATTAGGGCAGTAAAAAAATATGCAACTCCTGCACGAAGAGAAGCCGGTGCATTCCTGGAGCGATCGCCTTTTATTGAAGCTTTTAATTAAAGGGGCCAGTTGGCTAGC
>chr13-84388802-84388966_CPPE_WT
GTCTCGAAGGCATACCTGCTGTCTGTGTAGATGCTAATCCTCTTTCCAGTCCGAGCTCCAAAGCCTTGGTGAGGGTGATTAATCCTGAGTACTAGGCTTCTTTACAGGCAACAGGGTGTATTCTAAGCAGAGCGGCACTTGCACAGGACCCCCAGTTTTAGCAT
>chr13-84388802-84388966_CPPE_MUT-allCrxSites
GTCTCGAAGGCATACCTGCTGTCTGTGTAGATGCTACTCCTCTTTCCAGTCCGAGCTCCAAAGCCTTGGTGAGGGTGAGTACTCCTGAGTACTAGGCTTCTTTACAGGCAACAGGGTGTATTCTAAGCAGAGCGGCACTTGCACAGGACCCCCAGTTTTAGCAT
>chr13-88828626-88828790_CPPE_WT
AAATGGGGTTAGGCTACTCTGCAGTCCTTAAGGTTTCTGCTTTGTGTTTGACAAAGTGGTTTATTTTTAGAATGAAAAATAATCCTTTAAGTCTCTTCCTGGTCTGAGCTCACAGTGACTGCTCAGATTTCGCTCATAGTGGAGATTACGAGGTCAGCTGTAGT
>chr13-88828626-88828790_CPPE_MUT-allCrxSites
AAATGGGGTTAGGCTACTCTGCAGTCCTTAAGGTTTCTGCTTTGTGTTTGACAAAGTGGTTTATTTTTAGAATGAAAAATACTCCTTTAAGTCTCTTCCTGGTCTGAGCTCACAGTGACTGCTCAGATTTCGCTCATAGTGGAGAGTACGAGGTCAGCTGTAGT
>chr13-90958970-90959134_CPPE_WT
CAGCTGGGGTGCTCCCTCAGTCTTAGCAACTGCCTGACCTACTTGTGCAGCGTGACTGTTTAATTAATAGACATTTACATAAGCTCCTTGTCCCCCAGCAAGCTTTGTAAGTCCTGGTGGTTATCTTCTTTCCACCCTGTGAAGTATCAGCTGTGCTGTTTCCA
>chr13-90958970-90959134_CPPE_MUT-allCrxSites
CAGCTGGGGTGCTCCCTCAGTCTTAGCAACTGCCTGACCTACTTGTGCAGCGTGACTGTTTAATTAATAGACATTTACATACGCTCCTTGTCCCCCAGCAAGCTTTGTAAGTCCTGGTGGTTATCTTCTTTCCACCCTGTGAAGTATCAGCTGTGCTGTTTCCA
>chr1-93731979-93732143_CPPE_WT
CAGCTGACTCTCTAGCCTGCTCCTGATTTGTAAGATGCAGCTAGCTCAGTTTCCAAATCTCCTTAGCTCTAAAGCTCTGTAATCTCCCAGGCTGTCTTTGTCTTCCACATTCTTCTGAGGCTTAGTCTTTTATAGTAGACTACAATTCCCAGAATGCTCTCTTT
>chr1-93731979-93732143_CPPE_MUT-allCrxSites
CAGCTGACTCTCTAGCCTGCTCCTGATTTGTAAGATGCAGCTAGCTCAGTTTCCAACTCTCCTTAGCTCTAAAGCTCTGTACTCTCCCAGGCTGTCTTTGTCTTCCACATTCTTCTGAGGCGTAGTCTTTTATAGTAGACTACAATTCCCAGAATGCTCTCTTT
>chr13-93916268-93916432_CPPE_WT
GAAAGCACATCTCCATGAGGCTTTTGGAAACACCAGAGCCTTCTCTCACATTTGCTGACCGGCATAACAAGCAGCGGCCTAATCCGATAATCGCATCAGGTTTATCTGATACTAATTTACTTTCCTGTTCACCACTTCTCTGTGGGAGAATCATCCCGCCAGTA
>chr13-93916268-93916432_CPPE_MUT-allCrxSites
GAAAGCACATCTCCATGAGGCTTTTGGAAACACCAGAGCCTTCTCTCACATTTGCTGACCGGCATAACAAGCAGCGGCCTACTCCGATAATCGCATCAGGTTTATCTGATACTAATTTACTTTCCTGTTCACCACTTCTCTGTGGGAGAATCATCCCGCCAGTA
>chr13-94410036-94410200_CPPE_WT
AAACAGCAAGCATGGGCCAGCAAACAGCTCAGTGGGCAAAGCTGCTTACCACTAAGCCTAATGACCATGACCTCAGCTCTAAGCCCAGAACCCACATGATGGGAAGAGGGAACCAAATTTGCAAGTATTCCTATGACCACACACATGGCATGGCAGGTATGCCC
>chr13-94410036-94410200_CPPE_MUT-allCrxSites
AAACAGCAAGCATGGGCCAGCAAACAGCTCAGTGGGCAAAGCTGCTTACCACTACGCCTAATGACCATGACCTCAGCTCTACGCCCAGAACCCACATGATGGGAAGAGGGAACCAAATTTGCAAGTATTCCTATGACCACACACATGGCATGGCAGGTATGCCC
>chr13-94519329-94519493_CPPE_WT
ATGACCTGTAGTTCTGTCTGTTTCAATTGCTGTTACCCAGGAGTTTATTTATAGAAAGCCCTAGCTGTTGCCTCCCGGCTAATCCATCGTCACCCTAATCTCTTCTTGTGTAAGGCCATCTAGCCATGTCCTCTGCCCTCCTTAGAGTCCCTACCACCCATTCA
>chr13-94519329-94519493_CPPE_MUT-allCrxSites
ATGACCTGTAGTTCTGTCTGTTTCAATTGCTGTTACCCAGGAGTTTATTTATAGAAAGCCCTAGCTGTTGCCTCCCGGCTACTCCATCGTCACCCTACTCTCTTCTTGTGTAAGGCCATCTAGCCATGTCCTCTGCCCTCCTTAGAGTCCCTACCACCCATTCA
>chr13-94991584-94991748_CPPE_WT
CTTAGAGTCTGCCTGACTATATTTGATCATGCGGGAGATCTGATGAGGGTTTGACGTGAGAACCGACTGTGGGATTCCCTAAGCCTATGAAGACAGCAGGAGGCTGAAGCTGATTAAACCTGGGTGTTTAATCAGCATGGAGCCTTGAGGAAGGGCTCAGGAGA
>chr13-94991584-94991748_CPPE_MUT-allCrxSites
CTTAGAGTCTGCCTGACTATATTTGATCATGCGGGAGATCTGATGAGGGTTTGACGTGAGAACCGACTGTGGGATTCCCTACGCCTATGAAGACAGCAGGAGGCTGAAGCTGAGTAAACCTGGGTGTTTACTCAGCATGGAGCCTTGAGGAAGGGCTCAGGAGA
>chr13-95272130-95272294_CPPE_WT
GCCCTTGCAATGTTCAAAGGTCTTCAGCAAATCTCCTTAACCAGCAGGAAGGCCACAGGTTAAACACTCCCCCAGTCCATAAGCCTCTTGCAGACTCCAGCCTCCTTGCTGATCTCTCTCTTCATCCCTATCTCACCTGCTGCCAGGAATCACACCCTGGGTGC
>chr13-95272130-95272294_CPPE_MUT-allCrxSites
GCCCTTGCAATGTTCAAAGGTCTTCAGCAACTCTCCTTAACCAGCAGGAAGGCCACAGGTTAAACACTCCCCCAGTCCATACGCCTCTTGCAGACTCCAGCCTCCTTGCTGCTCTCTCTCTTCATCCCTATCTCACCTGCTGCCAGGAATCACACCCTGGGTGC
>chr13-95375284-95375448_CPPP_WT
AGTCTCCGGGAAGCCAGCGGACGGGAGAACTAAAGCGAACCCAGCGGAAGCCTCTAGTTCCGGGCTGAGCCGGAAACGCTAAGCCGGAGGAGGGCGGAGCCAAGACGGAAAAAGGAAGCGACGGAAAGCTAGAAGGGTCTGATCGCGCTGGTACACGGGGCTAG
>chr13-95375284-95375448_CPPP_MUT-allCrxSites
AGTCTCCGGGAAGCCAGCGGACGGGAGAACTAAAGCGAACCCAGCGGAAGCCTCTAGTTCCGGGCTGAGCCGGAAACGCTACGCCGGAGGAGGGCGGAGCCAAGACGGAAAAAGGAAGCGACGGAAAGCTAGAAGGGTCTGATCGCGCTGGTACACGGGGCTAG
>chr13-96693483-96693647_CPPE_WT
GAGCGAAGGATACAGGGAAGCAAACACAGAAAGGCTCTCTCAGGCACAGATGCCTCTCTGCTGTTCTCTGTAGGCCCCTTAAGCCTAATCAGCTTCAAATCCATACTGCTACATCCCAGGTCACTGCCCAAGCCCCATTCAGGGGTTGGGGGCCAGTGAAATTT
>chr13-96693483-96693647_CPPE_MUT-allCrxSites
GAGCGAAGGATACAGGGAAGCAAACACAGAAAGGCTCTCTCAGGCACAGATGCCTCTCTGCTGTTCTCTGTAGGCCCCTTACGCCTACTCAGCTTCAACTCCATACTGCTACATCCCAGGTCACTGCCCAAGCCCCATTCAGGGGTTGGGGGCCAGTGAAATTT
>chr13-97790014-97790178_CPPE_WT
AGAAGACACACCCACACTTCCTTCTCTCAGCCCCACATCAGATTTCCCATGTAGGACAATAAGCCATAGTCTTAGCCTGTAATCTGCTCCTGCAGAGACCAACCCCTACACGTTCTAGAAGAAGAGTTGAGAGGCTTTAACAGTGAAGAGTTCTCGTGTGTCTT
>chr13-97790014-97790178_CPPE_MUT-allCrxSites
AGAAGACACACCCACACTTCCTTCTCTCAGCCCCACATCAGATTTCCCATGTAGGACAATACGCCATAGTCTTAGCCTGTACTCTGCTCCTGCAGAGACCAACCCCTACACGTTCTAGAAGAAGAGTTGAGAGGCTTTAACAGTGAAGAGTTCTCGTGTGTCTT
>chr13-98998379-98998543_CPPE_WT
TGCTCAGCCATTGTCAGGCTCCCTCAGAGCTCTATCTCCTCCAGCCTGAGCCAATCCTTGCCAATTCTTCTTACACAGATAATCCCTTCCTCTTGTTCCCTCTCCATCCACTCAAGCTATTACTCTCCCACTCTTGAGCCTCTGGGCAGCAGAACTGCTGGGCT
>chr13-98998379-98998543_CPPE_MUT-allCrxSites
TGCTCAGCCATTGTCAGGCTCCCTCAGAGCTCTATCTCCTCCAGCCTGAGCCAATCCTTGCCAATTCTTCTTACACAGATACTCCCTTCCTCTTGTTCCCTCTCCATCCACTCAAGCTATTACTCTCCCACTCTTGAGCCTCTGGGCAGCAGAACTGCTGGGCT
>chr1-106008207-106008371_CPPE_WT
TAAGCTGAGGGTTAATTCCCATGGCCCTGAAGAATGAGAAGGCATTTGGGGCTTTGTTGTTAAGCACTTAGCTTTTATGTAATCTGTCAGGACAGCACTGCTGAAGCTTAGGGGGAAACCCCAAGGAAGGAGACTGCTAGACGGAAGGCAGAGCCTTGCAGTGG
>chr1-106008207-106008371_CPPE_MUT-allCrxSites
TAAGCTGAGGGTTACTTCCCATGGCCCTGAAGAATGAGAAGGCATTTGGGGCTTTGTTGTTAAGCACTTAGCTTTTATGTACTCTGTCAGGACAGCACTGCTGAAGCGTAGGGGGAAACCCCAAGGAAGGAGACTGCTAGACGGAAGGCAGAGCCTTGCAGTGG
>chr13-99358701-99358865_CPPE_WT
ATCCTTACCCTGGATGGCAGGCCTAGATATTCAGTCTTAAACCCCTGGGAGTTCACTCTGTTGTGGTAAAATCCTCAGTAAATCCTCTTTTGTCCTTAGATCCTCAGTGCTGTTGCTGTTGTCAAATAAGACGTTTTAATACTATCCTGTGTTTCATCTTCTAA
>chr13-99358701-99358865_CPPE_MUT-allCrxSites
ATCCTTACCCTGGATGGCAGGCCTAGATATTCAGTCTTAAACCCCTGGGAGTTCACTCTGTTGTGGTAAACTCCTCAGTAACTCCTCTTTTGTCCTTAGATCCTCAGTGCTGTTGCTGTTGTCAAATAAGACGTTTTACTACTATCCTGTGTTTCATCTTCTAA
>chr13-99454878-99455042_CPPE_WT
CAACTCTCTCTCTCCTTATTCCTCCCCAATCTAATACCTTAATTATGAGCCTCACAGTTGAGCTTGGTGGCTCTGCCTGTAATCTCAAGCACTCAGGAGACTAATCATGTAGGAAGATTGAGGGTTCATGGATGAACTGGGTTAAATAACAAGCTTGAGGCTAG
>chr13-99454878-99455042_CPPE_MUT-allCrxSites
CAACTCTCTCTCTCCTTATTCCTCCCCAATCTACTACCTTAATTATGAGCCTCACAGTTGAGCTTGGTGGCTCTGCCTGTACTCTCAAGCACTCAGGAGACTACTCATGTAGGAAGATTGAGGGTTCATGGATGAACTGGGTTAAATAACAAGCTTGAGGCTAG
>chr13-101691253-101691417_CPCP_WT
TTTAAGAACTGGGTTTTTCTATGTTGATACTTCAGGCACAGCTCTGCCAAAGCCACTTTAAGAACCTCATCTGTGACCTAAATCTCCTTAGTCTCCATGTTACTCTTCTGCTGGGGGACGCTGGGCTTTAGATGCCAGATCCGGTTAAAAACCCTATCCCCTTC
>chr13-101691253-101691417_CPCP_MUT-allCrxSites
TTTAAGAACTGGGTTTTTCTATGTTGATACTTCAGGCACAGCTCTGCCAAAGCCACTTTAAGAACCTCATCTGTGACCTAACTCTCCTTAGTCTCCATGTTACTCTTCTGCTGGGGGACGCTGGGCTTTAGATGCCAGATCCGGTTAAAAACCCTATCCCCTTC
>chr13-104048987-104049151_CPPE_WT
TGTCAGGTACAGTTTATGTGAGTACTTAAGAGGATAATCCTTTTTGGGCCAGCAAATGGATTAGTCGGTTAAAATCCCGTAATCCCACAAGGTGGCAGGAGAGGACTAACTCCTGAGAGTTATACTCTAGCCTCCATAGAGGAGCTAGACACATGAATGTACAC
>chr13-104048987-104049151_CPPE_MUT-allCrxSites
TGTCAGGTACAGTTTATGTGAGTACTTAAGAGGATACTCCTTTTTGGGCCAGCAAATGGAGTAGTCGGTTAAACTCCCGTACTCCCACAAGGTGGCAGGAGAGGACTAACTCCTGAGAGTTATACTCTAGCCTCCATAGAGGAGCTAGACACATGAATGTACAC
>chr1-106696554-106696718_CPPE_WT
GAGCCACTTGGCTTGGCTTAGGCTTTTGAGATCTCAAAGTCCACCAGTGACATATTTCCTCCAACAAGGTCACACCTCCTAATCCTTCTAATCTTTCTTAAACAGTTCTGCTCTCCAGTGGCTAACGAGCATATGGGAGGCCTTCTTATTCAAACCACCACGCT
>chr1-106696554-106696718_CPPE_MUT-allCrxSites
GAGCCACTTGGCTTGGCGTAGGCTTTTGAGATCTCAAAGTCCACCAGTGACATATTTCCTCCAACAAGGTCACACCTCCTACTCCTTCTACTCTTTCTTAAACAGTTCTGCTCTCCAGTGGCTAACGAGCATATGGGAGGCCTTCTTATTCAAACCACCACGCT
>chr13-107011102-107011266_CPRE_WT
GCAGTAACAGAATACTAAACTGCTGTTGTGCTTATTTAAATGCTACCTAGCTCTGTGACGTCTTTCAGAATTGGGACACTAATCTCCAGTCCTTTAGGCCTTCCTGCTCACAGGACTCCCAGGCTTAGATAGGCAGATATAATCTGTCATATGAAAGACTTAAT
>chr13-107011102-107011266_CPRE_MUT-allCrxSites
GCAGTAACAGAATACTAAACTGCTGTTGTGCTTATTTAAATGCTACCTAGCTCTGTGACGTCTTTCAGAATTGGGACACTACTCTCCAGTCCTTTAGGCCTTCCTGCTCACAGGACTCCCAGGCGTAGATAGGCAGATATACTCTGTCATATGAAAGACTTAAT
>chr13-112660670-112660834_CPPP_WT
AGTTTCAGATGGCGGCGCTTTCACAGAAGCGGTGGACTGTGTTTTCCTAGGACTCCATCCCCCGCCATCCCCCGCGGCCTAAGCCGTTGCCTCTTCCTGTTTAGAGGACTATTCTCTCTAAGCCGCTGCCAACTGAGAGGTCTGTGAAAGGGTCTTCGCCTCCT
>chr13-112660670-112660834_CPPP_MUT-allCrxSites
AGTTTCAGATGGCGGCGCTTTCACAGAAGCGGTGGACTGTGTTTTCCTAGGACTCCATCCCCCGCCATCCCCCGCGGCCTACGCCGTTGCCTCTTCCTGTTTAGAGGACTATTCTCTCTACGCCGCTGCCAACTGAGAGGTCTGTGAAAGGGTCTTCGCCTCCT
>chr13-117601698-117601862_CPPE_WT
ATTCCCGTTTAAGGAGCTGTGTGAGAATAAACAGGATAAGTAGAAGGAGGTCAGTTGTCTGTCCCTAGGTACAGATCCTTAATCTGAAAAGCTCCAGGCAGCTGATTATCCAGGGCTACAAAGATCTATTTGCTAGTTGTGTGCCCCTCCCCGCCCCCATCTTT
>chr13-117601698-117601862_CPPE_MUT-allCrxSites
ATTCCCGTTTAAGGAGCTGTGTGAGAATAAACAGGATAAGTAGAAGGAGGTCAGTTGTCTGTCCCTAGGTACAGATCCTTACTCTGAAAAGCTCCAGGCAGCTGATTATCCAGGGCTACAAAGATCTATTTGCTAGTTGTGTGCCCCTCCCCGCCCCCATCTTT
>chr13-119476771-119476935_CPPE_WT
AACCAAAGCGGGAGGAGCGGGGGAAGCTTGCATAGCTCTGTGATAAGAGTGTGTGACTGGCGCGTTCTAAGCCAGGCTCAAATCCCTACACGGTGGGGGGTAAGAGCTTATGTAGATAAAGAAAGTATCTAGGACACGGAAAGTACAGCACAGGGACACAAGGG
>chr13-119476771-119476935_CPPE_MUT-allCrxSites
AACCAAAGCGGGAGGAGCGGGGGAAGCTTGCATAGCTCTGTGATAAGAGTGTGTGACTGGCGCGTTCTACGCCAGGCTCAACTCCCTACACGGTGGGGGGTAAGAGCGTATGTAGATAAAGAAAGTATCTAGGACACGGAAAGTACAGCACAGGGACACAAGGG
>chr14-10942247-10942411_CPPE_WT
CTTACTTCACCTAAGCCTTGGTTGCCCCCGCTACAGAGCAAACATAATAGTAGTGCAAAACCCTTAAGAAGAAGCAGGTTAATACCTGCTTAGCGTGGGCCTGACTCAAACGGAGAGCAGGCACAAACACTGTACCATTGCAACGAGTCTCGGCTGATCTTGGA
>chr14-10942247-10942411_CPPE_MUT-allCrxSites
CTTACTTCACCTACGCCTTGGTTGCCCCCGCTACAGAGCAAACATAATAGTAGTGCAAAACCCTTAAGAAGAAGCAGGTTACTACCTGCTTAGCGTGGGCCTGACTCAAACGGAGAGCAGGCACAAACACTGTACCATTGCAACGAGTCTCGGCTGATCTTGGA
>chr14-14068106-14068270_CPPP_WT
ACTCCTGCCTGCATTTGAACTTTGGCCAGATCACTCAAATGACATTTCAGAATGGCTCCTGCAGACAGCTTGCAGCAGTTAATCCCTCTTGCTGAGATTAGCACTGATCCCCCCCCCCCCCAGCACTGCAGAGCTCCCTCCCTCTAGCACTTGAGCAGCAGAGT
>chr14-14068106-14068270_CPPP_MUT-allCrxSites
ACTCCTGCCTGCATTTGAACTTTGGCCAGATCACTCAAATGACATTTCAGAATGGCTCCTGCAGACAGCTTGCAGCAGTTACTCCCTCTTGCTGAGAGTAGCACTGCTCCCCCCCCCCCCCAGCACTGCAGAGCTCCCTCCCTCTAGCACTTGAGCAGCAGAGT
>chr1-118321635-118321799_CPPP_WT
GGCGTGGCTCCAGTCACATTTTATGAGGCACTGGGTTTCAAACCTAGGACTGAGAACAAGCGCTTCACCAACGGAGCCTTAATCCGATTTTAAATGTTTTTAGTTTGTGGCCAGTAGGTGGCGCTCGAGCTGCCTCAATTCTAGACACCGGGGCCTGCTCTTTT
>chr1-118321635-118321799_CPPP_MUT-allCrxSites
GGCGTGGCTCCAGTCACATTTTATGAGGCACTGGGTTTCAAACCTAGGACTGAGAACAAGCGCTTCACCAACGGAGCCTTACTCCGATTTTAAATGTTTTTAGTTTGTGGCCAGTAGGTGGCGCTCGAGCTGCCTCAATTCTAGACACCGGGGCCTGCTCTTTT
>chr14-16331088-16331252_CPPE_WT
TTAGCTGATCCCCAGCTCCTGCCCAGCCTCTTGGGTACACCCACATGGCTAAGGAGCTTGCACACAAGCTTATTACCATAAATCCCTTCATATACACTATGTAATAAGCACTAGGCCAGATTTTATTCCAGCTGCTGGGGATGGGACACTGTAATGTATGAATA
>chr14-16331088-16331252_CPPE_MUT-allCrxSites
TTAGCTGCTCCCCAGCTCCTGCCCAGCCTCTTGGGTACACCCACATGGCTAAGGAGCTTGCACACAAGCTTATTACCATAACTCCCTTCATATACACTATGTAATAAGCACTAGGCCAGATTTTATTCCAGCTGCTGGGGATGGGACACTGTAATGTATGAATA
>chr14-17431891-17432055_CPPE_WT
TAGCAACCATAGGAATAAATGTGAGAGACTGTTGTCAGCCGTTGCTTCTCTAGTGCATAGTCAGACAATGCTCAGATACTAATCCTATTATCTTCCACAGATACTAATCCTATTATCTTCCAGGTGTCTTCTGTACACTAAGTGTGTTTCTAAGACCACTGCCA
>chr14-17431891-17432055_CPPE_MUT-allCrxSites
TAGCAACCATAGGAATAAATGTGAGAGACTGTTGTCAGCCGTTGCTTCTCTAGTGCATAGTCAGACAATGCTCAGATACTACTCCTATTATCTTCCACAGATACTACTCCTATTATCTTCCAGGTGTCTTCTGTACACTAAGTGTGTTTCTAAGACCACTGCCA
>chr14-17660834-17660998_CPPP_WT
CCCCAAGGCGGCGTGCTGGCGAGCTGCGGCCGAGCAGCCGGTGGCCTCAGCTCTGGTGCTCGTATTAGCCATGCAAAGTTAATCCCGCCGCGTCACGCCGGCCGGCCGCCCGCCCAAGGCTGCGCCGTGCTCGGCCGAGCCGCAGTCTCCTCCCCGCTCCGCCC
>chr14-17660834-17660998_CPPP_MUT-allCrxSites
CCCCAAGGCGGCGTGCTGGCGAGCTGCGGCCGAGCAGCCGGTGGCCTCAGCTCTGGTGCTCGTAGTAGCCATGCAAAGTTACTCCCGCCGCGTCACGCCGGCCGGCCGCCCGCCCAAGGCTGCGCCGTGCTCGGCCGAGCCGCAGTCTCCTCCCCGCTCCGCCC
>chr14-20440137-20440301_CPNE_WT
TACTATTTCTCCCTTCTGTGAGCTGTTGAGATGGCTTAAAGAGCAAAGCTACTTACTGCTGAGCCTGATGCCCTGAGTTTGATCCCTTGGACCTACAGAGGGAGAGAAAACACCAGCTCCCAAATGGTCATCTAACCTCCACACACATCTGTCTGTGCACATAC
>chr14-20440137-20440301_CPNE_MUT-allCrxSites
TACTATTTCTCCCTTCTGTGAGCTGTTGAGATGGCGTAAAGAGCAAAGCTACTTACTGCTGAGCCTGATGCCCTGAGTTTGCTCCCTTGGACCTACAGAGGGAGAGAAAACACCAGCTCCCAAATGGTCATCTAACCTCCACACACATCTGTCTGTGCACATAC
>chr14-21848859-21849023_CPPP_WT
CGGGCTGAGCCATGGTGCAGGTTAGCAGCGGCGGCGGAGGTCACGTGTGCTGGAGTAGCGAGGATGGGACTGGGACCAGTAAGCCGACAGGGCTCCACCTTGTCCGGGCCCTGCCCACAGAGCCGCGTCCTCGGGCACCATCTGGTGACACATGGCCGTATTGC
>chr14-21848859-21849023_CPPP_MUT-allCrxSites
CGGGCTGAGCCATGGTGCAGGTTAGCAGCGGCGGCGGAGGTCACGTGTGCTGGAGTAGCGAGGATGGGACTGGGACCAGTACGCCGACAGGGCTCCACCTTGTCCGGGCCCTGCCCACAGAGCCGCGTCCTCGGGCACCATCTGGTGACACATGGCCGTATTGC
>chr14-22608746-22608910_CPPE_WT
TCATCTCAGCAGAAGGACGCCTGATGCAGAAATAAGCCCTTAAGCCCTTTCATTTGGATGACCTTGGACTCAACTCTCCTAATCCCCCTCCAACTCCCTTGGCGAATCTGGACGTCAAGGCTGAGGTTTAGATCCTGGAATCTGTCATTGGGATTAGGCTCCCT
>chr14-22608746-22608910_CPPE_MUT-allCrxSites
TCATCTCAGCAGAAGGACGCCTGATGCAGAAATACGCCCTTACGCCCTTTCATTTGGATGACCTTGGACTCAACTCTCCTACTCCCCCTCCAACTCCCTTGGCGAATCTGGACGTCAAGGCTGAGGTTTAGATCCTGGAATCTGTCATTGGGAGTAGGCTCCCT
>chr14-24500705-24500869_CPPE_WT
CACCACGAGGGCTGAATCCTGTAAACAAGATTACCACCCCGGCAGACCTTCCCGGAAGAAGAAAGGCTGACCCCTCAGCTAATCTGGCAGCAGGCTTTCTTCAGGCTTCCCGAGAGCAGCAGCAGCAGCCGCCGGGACAACAAAGCCGGCGATTCCAAGCCTGA
>chr14-24500705-24500869_CPPE_MUT-allCrxSites
CACCACGAGGGCTGAATCCTGTAAACAAGAGTACCACCCCGGCAGACCTTCCCGGAAGAAGAAAGGCTGACCCCTCAGCTACTCTGGCAGCAGGCTTTCTTCAGGCTTCCCGAGAGCAGCAGCAGCAGCCGCCGGGACAACAAAGCCGGCGATTCCAAGCCTGA
>chr14-25521262-25521426_CPPE_WT
AACGTGCCCTGCGGATGCCCACGTAATCCCAAGCCTTCAGACTCACTTTCTTTAAGCCTCCCTCCACCTGTCTCTGTCTTAATCCTCTCCTGCCTCGGTGATCTCTGGCAGGGCTGGACTTATCGCCATTAAACAGATTGGTAAGCCAGGGCTGGAGAGGACAA
>chr14-25521262-25521426_CPPE_MUT-allCrxSites
AACGTGCCCTGCGGATGCCCACGTACTCCCAAGCCTTCAGACTCACTTTCTTTACGCCTCCCTCCACCTGTCTCTGTCTTACTCCTCTCCTGCCTCGGTGATCTCTGGCAGGGCTGGACTTATCGCCATTAAACAGATTGGTACGCCAGGGCTGGAGAGGACAA
>chr14-29940399-29940563_CPPN_WT
CCTCCCCCTTTATCTCTGGCATCTTATCTGGGCCTCACAGAAGAATGTGAAGGCACTGGAGGTAGAGAAGGCTCATGTCTAATCCCTCACCAGCTCCGAGAGCTCAGCCCTAGTGATAAAAGGATCTGGCAGTAATCCATTCCCTCAACAAAGAGATTTAACAC
>chr14-29940399-29940563_CPPN_MUT-allCrxSites
CCTCCCCCTTTATCTCTGGCATCTTATCTGGGCCTCACAGAAGAATGTGAAGGCACTGGAGGTAGAGAAGGCTCATGTCTACTCCCTCACCAGCTCCGAGAGCTCAGCCCTAGTGATAAAAGGATCTGGCAGTACTCCATTCCCTCAACAAAGAGAGTTAACAC
>chr14-31234032-31234196_CPPN_WT
CTCTAAGCCTAACATAAATACTCTCATGAATAAACTTGAACTAATGTGTCTAGAACAAGTGAGGAGCATTAAAGCTGTGTAATCCTCAACAGAGATTGCACAGTCTCCTTCCTCAACTTGCTAACACTGCCCTCTGGTGTGCAATAGCAGAACAACATGATCGA
>chr14-31234032-31234196_CPPN_MUT-allCrxSites
CTCTACGCCTAACATAAATACTCTCATGAATAAACTTGAACTAATGTGTCTAGAACAAGTGAGGAGCATTAAAGCTGTGTACTCCTCAACAGAGATTGCACAGTCTCCTTCCTCAACTTGCTAACACTGCCCTCTGGTGTGCAATAGCAGAACAACATGATCGA
>chr14-33447374-33447538_CPPP_WT
GGGGCGGGGCCGGGAGCAGCAGGGGGCGGGTCTGCGATGGCACGTGGCGGCGCGTGGCGGCGAAACACCAGTCATAGCTTAAGCCTGCATGGTTGCTAGCCTCGCGGGGAGGAGGGGTTAGTGTTTGAAGGTCAGGCACGCGTGCCAGGGCACACACCTGAACC
>chr14-33447374-33447538_CPPP_MUT-allCrxSites
GGGGCGGGGCCGGGAGCAGCAGGGGGCGGGTCTGCGATGGCACGTGGCGGCGCGTGGCGGCGAAACACCAGTCATAGCTTACGCCTGCATGGTTGCTAGCCTCGCGGGGAGGAGGGGTTAGTGTTTGAAGGTCAGGCACGCGTGCCAGGGCACACACCTGAACC
>chr14-33948163-33948327_CPNE_WT
GTTACACAGTTGCCAGGCCCAGCAGGGAAAGCTGACATCCTCCTGACTTGTGCCATTCATGACTATGACCCTCCGGAGATAAGCCCAATAAGACGCTTTGCCACTTCTGGAGGGCAAACATGCCCTGTGGCTCAGAACAAACTGGTGTTGTGCAGTGCACAAGG
>chr14-33948163-33948327_CPNE_MUT-allCrxSites
GTTACACAGTTGCCAGGCCCAGCAGGGAAAGCTGACATCCTCCTGACTTGTGCCATTCATGACTATGACCCTCCGGAGATACGCCCAATAAGACGCTTTGCCACTTCTGGAGGGCAAACATGCCCTGTGGCTCAGAACAAACTGGTGTTGTGCAGTGCACAAGG
>chr14-33959510-33959674_CPPP_WT
TCTGGTGTTTGTTAAGGTGTCTAAGGAACAAAATGATCACCTAAGGTTTTGGGCAACTATAAAACCTGGCCATGGGAAATAATCTCCCAGAGAGGGATACCCGCCTCACCATGATTTGGCGCCACCTAGTGACTGTTAAGAGTCGTGCAAGAGCTGCAATTACA
>chr14-33959510-33959674_CPPP_MUT-allCrxSites
TCTGGTGTTTGTTAAGGTGTCTAAGGAACAAAATGATCACCTAAGGTTTTGGGCAACTATAAAACCTGGCCATGGGAAATACTCTCCCAGAGAGGGATACCCGCCTCACCATGATTTGGCGCCACCTAGTGACTGTTAAGAGTCGTGCAAGAGCTGCAATTACA
>chr1-119646428-119646592_CPPE_WT
CAGAGGGCTAGCAGGCCCAGGAGGAGGAGGAGCCAGGGCTGTTAAAGATTTAAAAGGGAATTAGCTTTGTGGAGGCTGATAATCCACCAGTCCACCAGCTGCAGCACTGCCCAGGATTGGGGGCAGGTGGGATGGGGGAACAAAATATGGGGACACCTTTTCAT
>chr1-119646428-119646592_CPPE_MUT-allCrxSites
CAGAGGGCTAGCAGGCCCAGGAGGAGGAGGAGCCAGGGCTGTTAAAGATTTAAAAGGGAAGTAGCTTTGTGGAGGCTGATACTCCACCAGTCCACCAGCTGCAGCACTGCCCAGGATTGGGGGCAGGTGGGATGGGGGAACAAAATATGGGGACACCTTTTCAT
>chr14-34644267-34644431_CPPE_WT
CTGAAGACCGGATGGGCTACGAGGGGCATTTAGGTTAGTAGGGCAGCCTGCCTCAGAGAGCCAAACGAGGACATCTACATAAGCCTGTGACCTAGTACAGGGCGAACGCAGCTGGGAAGAAGGGGATTGTCCAAAGAAGCAGGCAGCTCAGCCAGACTTAGTCT
>chr14-34644267-34644431_CPPE_MUT-allCrxSites
CTGAAGACCGGATGGGCTACGAGGGGCATTTAGGTTAGTAGGGCAGCCTGCCTCAGAGAGCCAAACGAGGACATCTACATACGCCTGTGACCTAGTACAGGGCGAACGCAGCTGGGAAGAAGGGGATTGTCCAAAGAAGCAGGCAGCTCAGCCAGACTTAGTCT
>chr14-34661563-34661727_CPRP_WT
ATCTACAAACACCTGCCTCCCTCCTTTAAGTCAACAGATGTTTGCCGCTTCCTGCCCCAGCCAAAGTCGCTGAGTTCTTTAATCTCCACAAGGCTTTAGCGTGCTTTGGTGTAGTACTTAGTTGAAGTCGAGAAAGAAGGTTGAAAATGTTAGCATTTCAAATG
>chr14-34661563-34661727_CPRP_MUT-allCrxSites
ATCTACAAACACCTGCCTCCCTCCTTTAAGTCAACAGATGTTTGCCGCTTCCTGCCCCAGCCAAAGTCGCTGAGTTCTTTACTCTCCACAAGGCTTTAGCGTGCTTTGGTGTAGTACTTAGTTGAAGTCGAGAAAGAAGGTTGAAAATGTTAGCATTTCAAATG
>chr1-119904943-119905107_CPPE_WT
GGCAAGAGGAGCAGGAGCAGGAAAGAGGTCAGTGCTGCCTACTGCTGCTTTTCTAAGGGTACCAGGCCAGGATGAAGCCTAATCCATAAATGGATTAGGGAGATGGATCAGCCAGTGAAGTGTCTGTTATGCAAGCATGAGGACCTGAGTTTAGATGCCCAAAA
>chr1-119904943-119905107_CPPE_MUT-allCrxSites
GGCAAGAGGAGCAGGAGCAGGAAAGAGGTCAGTGCTGCCTACTGCTGCTTTTCTAAGGGTACCAGGCCAGGATGAAGCCTACTCCATAAATGGAGTAGGGAGATGGAGCAGCCAGTGAAGTGTCTGTTATGCAAGCATGAGGACCTGAGTTTAGATGCCCAAAA
>chr14-37101643-37101807_CPPE_WT
TTTATATCCACAGTGAGCACGGAGCTCAGAGGAGACAGGTGGCTCAGCTCTAAGAGGTTTGTCTCAGTAAAGCTCCCTCTAATCTGATCCTCCGATCCTCCCGGCAAGGTGAGAAGCAGCCATTCCTGCATTACTCCCAGGCCTGAGTGAGAACACCAGGACCA
>chr14-37101643-37101807_CPPE_MUT-allCrxSites
TTTATATCCACAGTGAGCACGGAGCTCAGAGGAGACAGGTGGCTCAGCTCTAAGAGGTTTGTCTCAGTAAAGCTCCCTCTACTCTGCTCCTCCGATCCTCCCGGCAAGGTGAGAAGCAGCCATTCCTGCATTACTCCCAGGCCTGAGTGAGAACACCAGGACCA
>chr14-45643619-45643783_CPPE_WT
GCTCAGGCTGTCCACCTCAAAGCACTGTGTGAGTCCCTGGTGAGCCTCCTGCATTCTGAGCTGCTTTCCCAGATTATGCTAATCTCTCACACTGCTGCCAAAGTGGCAATCTAAAATGCAAATTTCAGCTTCTCCACTCTATGCCTGCCAAAGGTTTCGTTTTC
>chr14-45643619-45643783_CPPE_MUT-allCrxSites
GCTCAGGCTGTCCACCTCAAAGCACTGTGTGAGTCCCTGGTGAGCCTCCTGCATTCTGAGCTGCTTTCCCAGAGTATGCTACTCTCTCACACTGCTGCCAAAGTGGCAATCTAAAATGCAAATTTCAGCTTCTCCACTCTATGCCTGCCAAAGGTTTCGTTTTC
>chr14-45658001-45658165_CPPP_WT
GGTAGTTCATGCCGCCGGCGCTTCCGCCACACGCGCATCCGACGCCGCCGCCCTCTCGGCCCGGACTTTATAATCTTTCAAATCCCGAGCAGGGCAGCAGCTGCGGCCGAGGCGACTCCGCCTCCCCGCCGGCCCCCGGCCGCCGCAGCGCCGTTCCGGGGCCC
>chr14-45658001-45658165_CPPP_MUT-allCrxSites
GGTAGTTCATGCCGCCGGCGCTTCCGCCACACGCGCATCCGACGCCGCCGCCCTCTCGGCCCGGACTTTATACTCTTTCAACTCCCGAGCAGGGCAGCAGCTGCGGCCGAGGCGACTCCGCCTCCCCGCCGGCCCCCGGCCGCCGCAGCGCCGTTCCGGGGCCC
>chr14-48134560-48134724_CPPE_WT
CCGCCCCTGGTCTTCCTGTTCAGACTAAGTGGACAAGGGAGCTCCACTCCCCTGAGAGAAGGGCTTTCTTGTTGGCCCCTAAGCTCAGGCTAAGCAAATCTCTGACCTAATTCGGCTGATTTAGTCTCGTGACCGCTATCGCGGTACAGAAATCACTGAGCAAA
>chr14-48134560-48134724_CPPE_MUT-allCrxSites
CCGCCCCTGGTCTTCCTGTTCAGACTAAGTGGACAAGGGAGCTCCACTCCCCTGAGAGAAGGGCTTTCTTGTTGGCCCCTACGCTCAGGCTAAGCAACTCTCTGACCTACTTCGGCTGATTTAGTCTCGTGACCGCTATCGCGGTACAGAAATCACTGAGCAAA
>chr14-50870562-50870726_CPPP_WT
GGTTGGTAAAGTTGGCCTAGCCGGAAGTATAAATCCCTAAACTGTGCAAATCAAACCGGGTGTGGTTAGCACAACCCTATAATCCCGGCATTTGCGATATCCTACACGCGGCAGCCCCGCCCTCAGCCCCGCCCTGCCCCCAGCCCCGCCCCTCCCTCGCCCAG
>chr14-50870562-50870726_CPPP_MUT-allCrxSites
GGTTGGTAAAGTTGGCCTAGCCGGAAGTATAACTCCCTAAACTGTGCAAATCAAACCGGGTGTGGTTAGCACAACCCTATACTCCCGGCATTTGCGATATCCTACACGCGGCAGCCCCGCCCTCAGCCCCGCCCTGCCCCCAGCCCCGCCCCTCCCTCGCCCAG
>chr14-52010808-52010972_CPPP_WT
GTGTGGATCCCCTATCTGTGCAGATGGCAAGGCCCCGCCCCCCATCCCTCACTCCAGCCTCTTGAGCTCAGAGCCAGTGTAATCCTCCTCTTGTGTGAGGAAGCCTCTCCCCTGCAGAGAGGAGGAAAGCCCGCTTCGGAGCAGCTCTGGACAAAGGGGCTGAG
>chr14-52010808-52010972_CPPP_MUT-allCrxSites
GTGTGGATCCCCTATCTGTGCAGATGGCAAGGCCCCGCCCCCCATCCCTCACTCCAGCCTCTTGAGCTCAGAGCCAGTGTACTCCTCCTCTTGTGTGAGGAAGCCTCTCCCCTGCAGAGAGGAGGAAAGCCCGCTTCGGAGCAGCTCTGGACAAAGGGGCTGAG
>chr14-52110542-52110706_CPPP_WT
TTCACAAAAATGAGTTGGTATTGGGGAAAATGGCATTTCTGTTTGTTGTTAAAGGACCAGGTGTGGGATCCCTTGCCTGTAATCCCAGGACTCTGGCTAAAGCAGGAGCAGTGAGTCTGTAGCTAGCCTGGCCTACATAGCTATTGTCTTAAACAAACAAACAA
>chr14-52110542-52110706_CPPP_MUT-allCrxSites
TTCACAAAAATGAGTTGGTATTGGGGAAAATGGCATTTCTGTTTGTTGTTAAAGGACCAGGTGTGGGATCCCTTGCCTGTACTCCCAGGACTCTGGCTAAAGCAGGAGCAGTGAGTCTGTAGCTAGCCTGGCCTACATAGCTATTGTCTTAAACAAACAAACAA
>chr14-52111823-52111987_CPNP_WT
TGTTCCCAAAGGGGCACTCAGGGCATAGACCCGCCATATTTCACAAACTATAAAAGCTGAGTCTATCGGTGCAATCCTTTAATCCCAGCACGTGGGAGGCAAAGAGAAGTGAGTTCCAGGCCATGTTATCACTGAGTGCATGGCCTTCCATGTGTCTACACCAC
>chr14-52111823-52111987_CPNP_MUT-allCrxSites
TGTTCCCAAAGGGGCACTCAGGGCATAGACCCGCCATATTTCACAAACTATAAAAGCTGAGTCTATCGGTGCAATCCTTTACTCCCAGCACGTGGGAGGCAAAGAGAAGTGAGTTCCAGGCCATGTTATCACTGAGTGCATGGCCTTCCATGTGTCTACACCAC
>chr14-54753666-54753830_CPPE_WT
AAGGCTCAGGATTAGAGAGATAATGGCCACAATTTGCACAGATGTCACATTCAATCAGTATGACAGATTCCCTCTGCTCTAATCCTAGCACGAAGAAATAACCTGAAATGACTTGATATGAAGCTAACTAACTAACCATTACTCTCTTGTTCCTGTGTTTCCCT
>chr14-54753666-54753830_CPPE_MUT-allCrxSites
AAGGCTCAGGAGTAGAGAGATAATGGCCACAATTTGCACAGATGTCACATTCAATCAGTATGACAGATTCCCTCTGCTCTACTCCTAGCACGAAGAAATAACCTGAAATGACTTGATATGAAGCTAACTAACTAACCATTACTCTCTTGTTCCTGTGTTTCCCT
>chr14-55060028-55060192_CPPE_WT
CACTTTCCCAGAAGCCCCAGAGCTGCTGACAGGTCAGCGCACACCAGTCCAAAGTCTCTTAGGCCTCACTGAGCCGTGCTAATCCCTCAGACAGCAAGCAGTGTGCACTAGGGGACCTTGTGTCTGAAGGATGCTAGAGGCAACCAGCACGTCAGCAGGATCTT
>chr14-55060028-55060192_CPPE_MUT-allCrxSites
CACTTTCCCAGAAGCCCCAGAGCTGCTGACAGGTCAGCGCACACCAGTCCAAAGTCTCTTAGGCCTCACTGAGCCGTGCTACTCCCTCAGACAGCAAGCAGTGTGCACTAGGGGACCTTGTGTCTGAAGGATGCTAGAGGCAACCAGCACGTCAGCAGGATCTT
>chr14-55521227-55521391_CPPP_WT
CGCCTAACCTTCTCAGATGGGATTGGGACTCATCCTATTAATTATAGACACAGATGGGGGTGTTGAGGGCTTTAGGATGTAATCCAAATCCTTGAGGGTCACTGGGTTGTGGTGTTCAGGACAAGGAAACGTGTGTGGCAAGGGCGGGATCTGTCTGGGCGCGG
>chr14-55521227-55521391_CPPP_MUT-allCrxSites
CGCCTAACCTTCTCAGATGGGATTGGGACTCATCCTATTAATTATAGACACAGATGGGGGTGTTGAGGGCTTTAGGATGTACTCCAACTCCTTGAGGGTCACTGGGTTGTGGTGTTCAGGACAAGGAAACGTGTGTGGCAAGGGCGGGATCTGTCTGGGCGCGG
>chr14-56668186-56668350_CPPP_WT
ACAGACGCAGTGCAAAACCAACGCGAAAAACCGCCGGCGACCCACAGCGGGACAGCACCGCGCGCCTGCCGCTCCGCCCTAATCCGCTCCAGCGGCGTGACTCGACCGTGAGGCAAGCCAGCCAATTGTGGGCGCCGAGCTCTGGATTGACACACAGAACGGCC
>chr14-56668186-56668350_CPPP_MUT-allCrxSites
ACAGACGCAGTGCAAAACCAACGCGAAAAACCGCCGGCGACCCACAGCGGGACAGCACCGCGCGCCTGCCGCTCCGCCCTACTCCGCTCCAGCGGCGTGACTCGACCGTGAGGCAAGCCAGCCAATTGTGGGCGCCGAGCTCTGGATTGACACACAGAACGGCC
>chr14-57300672-57300836_CPPE_WT
TAACTCCCCGCCTACACAGAGGCTAAGAGCACAGCAGGCAGATTTGCAGCAGGGGGGTGGGGCTCTGGAGAGGTTTCTCTAATCCTTGCTGATTGCCCTGTTTAAAGAGGAACCAGGCCACAGGTAGCATGGACCTTCCTATAAAAAAAAAAATGTATGCAATA
>chr14-57300672-57300836_CPPE_MUT-allCrxSites
TAACTCCCCGCCTACACAGAGGCTAAGAGCACAGCAGGCAGAGTTGCAGCAGGGGGGTGGGGCTCTGGAGAGGTTTCTCTACTCCTTGCTGATTGCCCTGTTTAAAGAGGAACCAGGCCACAGGTAGCATGGACCTTCCTATAAAAAAAAAAATGTATGCAATA
>chr14-59783741-59783905_CPPE_WT
CTCTGCTTGGAAACTTCCAACAGAACAATTTCAGAGCAGAGAAGACTCCAGACGCTCAGCCTAGCCACCAGCCCCTGTGTAAGCCTCTTAGCCTCTTCGGATTCCAGAGGCTCAGAGGGGCTACAGACAGCTCGAAACTCCCAGGATTATATCCAGAGCAGAGA
>chr14-59783741-59783905_CPPE_MUT-allCrxSites
CTCTGCTTGGAAACTTCCAACAGAACAATTTCAGAGCAGAGAAGACTCCAGACGCTCAGCCTAGCCACCAGCCCCTGTGTACGCCTCTTAGCCTCTTCGGATTCCAGAGGCTCAGAGGGGCTACAGACAGCTCGAAACTCCCAGGAGTATATCCAGAGCAGAGA
>chr14-59972935-59973099_CPPE_WT
GGTCACAAAATAAAGCAACCTTCTGATAGATAAGTCTCATCGTGTCCTCGATCCCTGCCCCCAAGCAGGACTTAACTGTTAATCCTCTTGCACCTGGCTCAGGATGTTTCTGTATGCTGTCAGGTCTGAATCCAACAGGGCAGAGGGTACAATACCAGGGCTCT
>chr14-59972935-59973099_CPPE_MUT-allCrxSites
GGTCACAAAATAAAGCAACCTTCTGATAGATAAGTCTCATCGTGTCCTCGATCCCTGCCCCCAAGCAGGACTTAACTGTTACTCCTCTTGCACCTGGCTCAGGATGTTTCTGTATGCTGTCAGGTCTGAATCCAACAGGGCAGAGGGTACAATACCAGGGCTCT
>chr14-60251509-60251673_CPPP_WT
GGATCGGAGTGGAAGCGGTACTCGTGTGAGGCCGGGCGGATGAGGTAAGGTGGGCGCCCCGCCTACTCGCTTAAAGCGCTAAGCCCCTGAAGTGCCCGGAGAGTCTCGCGGGATTTCGTGCTTTACTTCCTGAATGAAGGCCCTGGAGTGCGGCTTCGGTCCGG
>chr14-60251509-60251673_CPPP_MUT-allCrxSites
GGATCGGAGTGGAAGCGGTACTCGTGTGAGGCCGGGCGGATGAGGTAAGGTGGGCGCCCCGCCTACTCGCTTAAAGCGCTACGCCCCTGAAGTGCCCGGAGAGTCTCGCGGGAGTTCGTGCTTTACTTCCTGAATGAAGGCCCTGGAGTGCGGCTTCGGTCCGG
>chr14-60431631-60431795_CPPE_WT
CCGTTGAACAGCCAGGCAGGCCTTTGTTTATGCCCTTCTTCCTCTCCTCTGGACAAACAGGGTATTTAAGCTTGAAGCTTAATCCGCCTGAAATCTGCTTTGGGGATGTGTTAATTCCTCTGGCCCATCTCTTGGCTCAATGGTTTTAAATGTCTGATTACTCT
>chr14-60431631-60431795_CPPE_MUT-allCrxSites
CCGTTGAACAGCCAGGCAGGCCTTTGTTTATGCCCTTCTTCCTCTCCTCTGGACAAACAGGGTATTTACGCTTGAAGCGTACTCCGCCTGAAATCTGCTTTGGGGATGTGTTACTTCCTCTGGCCCATCTCTTGGCTCAATGGTTTTAAATGTCTGATTACTCT
>chr14-61495523-61495687_CPRE_WT
GAGTTCTCAGGCCTTGGTCTAACTGGCTGGAGCCAGTCCTTAGCTTGGCAAGAGGTCTCCATGTCCTTGTCCCAGTTCTTAAGCTCTTTACTCTAAGCTGGGCATCCTAGCCTTGTCTGTCACAGTTGCTTGTGAAAGATCCTGGCAGAATGTAAAAGGACACA
>chr14-61495523-61495687_CPRE_MUT-allCrxSites
GAGTTCTCAGGCCTTGGTCTAACTGGCTGGAGCCAGTCCTTAGCTTGGCAAGAGGTCTCCATGTCCTTGTCCCAGTTCTTACGCTCTTTACTCTACGCTGGGCATCCTAGCCTTGTCTGTCACAGTTGCTTGTGAAAGATCCTGGCAGAATGTAAAAGGACACA
>chr14-62287233-62287397_CPPE_WT
CAGCCTGAATGAGATACAATGCATGGCTATGCACAGCTGTGGCTCTACCCACCACAGACTCCCAAGTAGGGTTAGTTCATAATACCCACTCGACCTGGCCTGTGATATAATTAGGACAAATCACATTAACTCTAATCATGTCTTGGCTCTCAAAGCCCTGCAGT
>chr14-62287233-62287397_CPPE_MUT-allCrxSites
CAGCCTGAATGAGATACAATGCATGGCTATGCACAGCTGTGGCTCTACCCACCACAGACTCCCAAGTAGGGTTAGTTCATACTACCCACTCGACCTGGCCTGTGATATAATTAGGACAAATCACATTAACTCTACTCATGTCTTGGCTCTCAAAGCCCTGCAGT
>chr14-62827362-62827526_CPPE_WT
GTTTTAATTTTTATTTCGATGGGTTTGTTTTTGAGACAGAGTTTACCTATACAGCATCTTGAACCGATGTGACCCAGGCTAATCCCGAGCTCTCTATCCTCTTGCTGCAGTCTTCTGAGTGCTAGGATTATAGGGGTTTTGCCACCCTACACATGAGTAGCACT
>chr14-62827362-62827526_CPPE_MUT-allCrxSites
GTTTTAATTTTTATTTCGATGGGTTTGTTTTTGAGACAGAGTTTACCTATACAGCATCTTGAACCGATGTGACCCAGGCTACTCCCGAGCTCTCTATCCTCTTGCTGCAGTCTTCTGAGTGCTAGGAGTATAGGGGTTTTGCCACCCTACACATGAGTAGCACT
>chr14-63992306-63992470_CPPP_WT
TCCTCTCAGGCCGAGGGCCAGAAGCCATTTGTGCAACTGCACAAAGCTAATTATTCTCCCTGCAGATGGTGAACCCCACTAATCCTCTTGGGCTCCTTATAATCCAGCTCTCTTGGAAGCTGCTGAGGTGGTGAGTCCTCCATGTGAGAGGGCCGGTGGCTGGG
>chr14-63992306-63992470_CPPP_MUT-allCrxSites
TCCTCTCAGGCCGAGGGCCAGAAGCCATTTGTGCAACTGCACAAAGCTAATTATTCTCCCTGCAGATGGTGAACCCCACTACTCCTCTTGGGCTCCTTATACTCCAGCTCTCTTGGAAGCTGCTGAGGTGGTGAGTCCTCCATGTGAGAGGGCCGGTGGCTGGG
>chr14-64441459-64441623_CPPE_WT
TACAGTCCCACATGAACACAAAGTGGTAACTAAACCCACGGAGAAGCTTAGCTTCAAAGCTTCAAATCCCTGTGGGCGCTAATCCTCAGTTCCTTCCTTCATGTGAGACTACCCGCCCATTTTGGCAGTGTGTAAATCAAAAATCTCATACAGGACCTCTGAAA
>chr14-64441459-64441623_CPPE_MUT-allCrxSites
TACAGTCCCACATGAACACAAAGTGGTAACTAAACCCACGGAGAAGCGTAGCTTCAAAGCTTCAACTCCCTGTGGGCGCTACTCCTCAGTTCCTTCCTTCATGTGAGACTACCCGCCCATTTTGGCAGTGTGTAAATCAAAAATCTCATACAGGACCTCTGAAA
>chr14-64556265-64556429_CPPE_WT
GATTTGTAATGCACTAACAAGCCAGTTATACCTAATTATTCCTATTAATAGCAGCATAAGAATAGCACGAGGCAGGAAATAATCCCAGCTTGAAGTCCTCTCCCTGGCTCCTAGAACACAGCCCAACCCAGAGCAGGCATTTAGCAAGTACCCCCTCAACAGGC
>chr14-64556265-64556429_CPPE_MUT-allCrxSites
GATTTGTAATGCACTAACAAGCCAGTTATACCTAATTATTCCTATTAATAGCAGCATAAGAATAGCACGAGGCAGGAAATACTCCCAGCTTGAAGTCCTCTCCCTGGCTCCTAGAACACAGCCCAACCCAGAGCAGGCATTTAGCAAGTACCCCCTCAACAGGC
>chr14-64583595-64583759_CPRP_WT
TGTGTGTTGAGGGGAGAGAGCTTGGGGACAGTTCAGGGACTTTGACCCAGTGCACTAAGTCTATAACGTGTTCAGGAAGTAATCACATTAAAGCTGGCATAAGCATTTCTGAGGAAGGACCCACAAAGCGTGAGCTCCCACAGTCAGCACCCTTCCATACTCAT
>chr14-64583595-64583759_CPRP_MUT-allCrxSites
TGTGTGTTGAGGGGAGAGAGCTTGGGGACAGTTCAGGGACTTTGACCCAGTGCACTAAGTCTATAACGTGTTCAGGAAGTACTCACATTAAAGCTGGCATAAGCATTTCTGAGGAAGGACCCACAAAGCGTGAGCTCCCACAGTCAGCACCCTTCCATACTCAT
>chr14-66188144-66188308_CPPN_WT
CCTTGGCTCAAAAGTATCTCATTAAGCTGATTACGCTGGCCTTAACAAACTCATGTAGCCCAAAGATACCTTGAGCCTATAATCCTCCTGCTTATCATGTGGAGTAGCTGAGATTACAGGCCTAACCATTAGACCGGCTTCAGTTTTATTCTATCAAAAAAAAA
>chr14-66188144-66188308_CPPN_MUT-allCrxSites
CCTTGGCTCAAAAGTATCTCATTACGCTGATTACGCTGGCCTTAACAAACTCATGTAGCCCAAAGATACCTTGAGCCTATACTCCTCCTGCTTATCATGTGGAGTAGCTGAGAGTACAGGCCTAACCATTAGACCGGCTTCAGTTTTATTCTATCAAAAAAAAA
>chr14-67062007-67062171_CPPN_WT
GCAGTCTGCTTTCCAACCAGCTGAGGTGACTGGCTTGAGCCACTCCTCCTGGCCCATTGCTTTATATATATTCTTTCGTTAATCTTCACAAAAGCCCTGTGAAGTAAGCAGGCCTTGTTGAGAAGGTTAATGTATTAACTGTAATCTTGAGCAAGTGGAGCCAC
>chr14-67062007-67062171_CPPN_MUT-allCrxSites
GCAGTCTGCTTTCCAACCAGCTGAGGTGACTGGCTTGAGCCACTCCTCCTGGCCCATTGCTTTATATATATTCTTTCGTTACTCTTCACAAAAGCCCTGTGAAGTAAGCAGGCCTTGTTGAGAAGGTTAATGTAGTAACTGTACTCTTGAGCAAGTGGAGCCAC
>chr14-70300213-70300377_CPPE_WT
CACAGCACAGAAGTAAACAGGCCTTTAAGATGATTAAAACGGTCACTGCAGACATCCCTTGGTAATACTCTTAGCCAGCTAAGCCCTTGGGGTGGGATGGGGTGAAATGCATTGAAACTGGAAATGTCTTCTGAAATAATTAGGTGTCTGCTCCTCTTCTTCTC
>chr14-70300213-70300377_CPPE_MUT-allCrxSites
CACAGCACAGAAGTAAACAGGCCTTTAAGATGAGTAAAACGGTCACTGCAGACATCCCTTGGTAATACTCTTAGCCAGCTACGCCCTTGGGGTGGGATGGGGTGAAATGCATTGAAACTGGAAATGTCTTCTGAAATAATTAGGTGTCTGCTCCTCTTCTTCTC
>chr1-131078792-131078956_CPPE_WT
CCTGCTAGAGGCTCAGGCTGCCCAGAGCTTCTTGGTATTAGGGAAAGGAGGGGCTGGGGGTCCTTAGGCAGCTGCTTGCTAATCCTGGCCATGGGAGGAGTGAGATTTAGCCTGCTTTTCTCTCTCTGCATTCTTTTCTGACTACAATGCCAGGCAGCTATACT
>chr1-131078792-131078956_CPPE_MUT-allCrxSites
CCTGCTAGAGGCTCAGGCTGCCCAGAGCTTCTTGGTAGTAGGGAAAGGAGGGGCTGGGGGTCCTTAGGCAGCTGCTTGCTACTCCTGGCCATGGGAGGAGTGAGAGTTAGCCTGCTTTTCTCTCTCTGCATTCTTTTCTGACTACAATGCCAGGCAGCTATACT
>chr14-76005131-76005295_CPPE_WT
CAGCACTGCCTGCGCGACACTAGATTGTTTTTTTAATGGAGCTTTACTACACAATTCCTGGGTAGTCATTGATCTGTTTTAATCCTTTAAGCTAATCTGACTCCCTCCCAGCCCAAATCCCCAAGGTACTTGCATTTTATTATTGGCTTGGCTCTCTGGGCTGT
>chr14-76005131-76005295_CPPE_MUT-allCrxSites
CAGCACTGCCTGCGCGACACTAGATTGTTTTTTTAATGGAGCTTTACTACACAATTCCTGGGTAGTCATTGCTCTGTTTTACTCCTTTAAGCTACTCTGACTCCCTCCCAGCCCAACTCCCCAAGGTACTTGCATTTTATTATTGGCTTGGCTCTCTGGGCTGT
>chr14-76189263-76189427_CPPN_WT
AAAAATAATAACCTTCAAGTGGTCACTTCCTTCTGTTTGCCTCCCACCTGAAGGCTTAATCCTCTTGTGACAGTATAATTAATCCTTTCCAGTGCCAACTAAGTCTGACTGGATAAACAAAGGATTACCACGGTAGCCACGGAATAAACAGTGGGGAGTGAGGA
>chr14-76189263-76189427_CPPN_MUT-allCrxSites
AAAAATAATAACCTTCAAGTGGTCACTTCCTTCTGTTTGCCTCCCACCTGAAGGCGTACTCCTCTTGTGACAGTATAATTACTCCTTTCCAGTGCCAACTAAGTCTGACTGGATAAACAAAGGAGTACCACGGTAGCCACGGAATAAACAGTGGGGAGTGAGGA
>chr14-78613755-78613919_CPPE_WT
CATCCCTTTAAATCTGTCTCAGAAGGAAGCATATAGGGGCTGGTAAGATGGCTCAAGAATAAAGGTACTTACTTGCCACTAAGCCTGGTGACCTAAATTAGATCCCCAAGAACTACAAGGTTCAAGGAGAGAAGTGAGTCTCGAAAGAGCTCCACATGCTCAAC
>chr14-78613755-78613919_CPPE_MUT-allCrxSites
CATCCCTTTAACTCTGTCTCAGAAGGAAGCATATAGGGGCTGGTAAGATGGCTCAAGAATAAAGGTACTTACTTGCCACTACGCCTGGTGACCTAAATTAGATCCCCAAGAACTACAAGGTTCAAGGAGAGAAGTGAGTCTCGAAAGAGCTCCACATGCTCAAC
>chr14-87140796-87140960_CPPP_WT
CGCGGCCTACAACTCCCTGTCCCCCAGGTGACATCCCCGGGAGCTGGGAGCTAGGTTTGTTTCAGAAGGCCTGAGCTGTTAATCCGCTTAGATCCCCAGTGACAAGGCGGGATTCGATTCCTTTCTGGGACGAATGCCCTGATGTCTGTGAAGCCTGGCAGTTC
>chr14-87140796-87140960_CPPP_MUT-allCrxSites
CGCGGCCTACAACTCCCTGTCCCCCAGGTGACATCCCCGGGAGCTGGGAGCTAGGTTTGTTTCAGAAGGCCTGAGCTGTTACTCCGCTTAGATCCCCAGTGACAAGGCGGGATTCGATTCCTTTCTGGGACGAATGCCCTGATGTCTGTGAAGCCTGGCAGTTC
>chr14-105773931-105774095_CPPE_WT
TCATCAAGCATAGCAACGATGTAGCTCAAATGGATGACCTGCCGGCTAATGCAAACGTAAGCTCATAAACCTTTAAGTCTAATCTTATTAAAGAAATATCTCCCGTCGTCCCTCTATTCTCAGGAGTAATTTACATATGTAAATCTCAATTTTTAAAAGGACTA
>chr14-105773931-105774095_CPPE_MUT-allCrxSites
TCATCAAGCATAGCAACGATGTAGCTCAAATGGATGACCTGCCGGCTAATGCAAACGTACGCTCATAAACCTTTAAGTCTACTCTTATTAAAGAAATATCTCCCGTCGTCCCTCTATTCTCAGGAGTAATTTACATATGTAACTCTCAATTTTTAAAAGGACTA
>chr14-105885111-105885275_CPRE_WT
TTATTGTTTGTGCTACATTCGTAAATGGTGATGCCGCAGATGAGAGGGGGGGAAATGCTCACCGTGCTTTCGAAGCTGATAATCTAAGACTTAAGTGCTAAATCTTAGAAGGCTGATAGCATTATCTCCTTCCTCGCTTCCTTCCTTCCTTCCTTCCTTCCTTG
>chr14-105885111-105885275_CPRE_MUT-allCrxSites
TTATTGTTTGTGCTACATTCGTAAATGGTGATGCCGCAGATGAGAGGGGGGGAAATGCTCACCGTGCTTTCGAAGCTGATACTCTAAGACTTAAGTGCTAAATCTTAGAAGGCTGATAGCATTATCTCCTTCCTCGCTTCCTTCCTTCCTTCCTTCCTTCCTTG
>chr14-118052280-118052444_CPPN_WT
CCTGACACAAAGCCAGACACTTTATCAGCTTCATTGTGCACTTAGGGTCATGTGCTAACAAAGAGGATTTCTCTGGTTATAATCCCCTTAATGATGGCTTCTCCCATCCCTCCGCCCCCCCCCCCCCCCCCGTGCCCCACCAGGGCCCCGTGGCTTGGCGAGCC
>chr14-118052280-118052444_CPPN_MUT-allCrxSites
CCTGACACAAAGCCAGACACTTTATCAGCTTCATTGTGCACTTAGGGTCATGTGCTAACAAAGAGGAGTTCTCTGGTTATACTCCCCTTAATGATGGCTTCTCCCATCCCTCCGCCCCCCCCCCCCCCCCCGTGCCCCACCAGGGCCCCGTGGCTTGGCGAGCC
>chr14-120336749-120336913_CPCE_WT
CTGGCTTTAAAGAGGCTAAGGCCTTGGAAGCATTTTCTTATCCTTCGCCCGCTGGAGCTATTTCATCCGCTCTAAGGCATAATCCCCAGTGTGGATATTCAGCCTCAGGTTGTGAGAAAAAGGGCTTGTCGGTCACATCACTAAAATTCTAGTCCGTGGGGCAG
>chr14-120336749-120336913_CPCE_MUT-allCrxSites
CTGGCTTTAAAGAGGCTAAGGCCTTGGAAGCATTTTCTTATCCTTCGCCCGCTGGAGCTATTTCATCCGCTCTAAGGCATACTCCCCAGTGTGGATATTCAGCCTCAGGTTGTGAGAAAAAGGGCTTGTCGGTCACATCACTAAAATTCTAGTCCGTGGGGCAG
>chr14-120835939-120836103_CPPE_WT
AGCAGATGGAGCTAAGTCTCTATCTGATGCCAAGCTAAGCCTTAAAGCCTCAGGGAGACATAATGAATAAAAGACCTGCAAATCCCCAAGTCTCTCCCCTGTACTCTCACCAGTCAGGTTTGAGAGCAATAGTCCTGCTTTAAAAAATGCGTCCTTGGGGGCTG
>chr14-120835939-120836103_CPPE_MUT-allCrxSites
AGCAGATGGAGCTAAGTCTCTATCTGATGCCAAGCTACGCCTTAAAGCCTCAGGGAGACATAATGAATAAAAGACCTGCAACTCCCCAAGTCTCTCCCCTGTACTCTCACCAGTCAGGTTTGAGAGCAATAGTCCTGCTTTAAAAAATGCGTCCTTGGGGGCTG
>chr15-4138587-4138751_CPPE_WT
TCTCATCCCATTCTTCTTCCTCCTTGCCTTTGAAAGAGTGCCCCCTGCCACCAGACCCCCCCCCCCTTCCCTGTGGCCTTAATCCTGGGAGGATTAAACGCATCTGAGGCCAGATCTGGCAGACCTCTGCTATTTATGTGCCAGGGGACTTAGACAGTTGGTGC
>chr15-4138587-4138751_CPPE_MUT-allCrxSites
TCTCATCCCATTCTTCTTCCTCCTTGCCTTTGAAAGAGTGCCCCCTGCCACCAGACCCCCCCCCCCTTCCCTGTGGCCTTACTCCTGGGAGGAGTAAACGCATCTGAGGCCAGATCTGGCAGACCTCTGCTATTTATGTGCCAGGGGACTTAGACAGTTGGTGC
>chr15-6749333-6749497_CPRE_WT
TTCTTAGTTAATTATTTCCTGCATCTCTGCTCTGTTCTTGTGCTTCTCAGAGTAGGCTTTTACTGGGCCCATTAGAGCCTAATCCTGCCTTTGCACAGCATAGAGCCTGTCCAGTGCTTTGGTGAGAGCATTGATACAGATGTCTAAGCTCATAATCCTGTCCT
>chr15-6749333-6749497_CPRE_MUT-allCrxSites
TTCTTAGTTAATTATTTCCTGCATCTCTGCTCTGTTCTTGTGCTTCTCAGAGTAGGCTTTTACTGGGCCCATTAGAGCCTACTCCTGCCTTTGCACAGCATAGAGCCTGTCCAGTGCTTTGGTGAGAGCATTGATACAGATGTCTACGCTCATACTCCTGTCCT
>chr15-7078533-7078697_CPPE_WT
CTATAAAACTTTTTAAAAATACACATATCTAAAATTCAAATCAAGTTGGCCTTGGGTCAGGCCCTAGTACTCTGTGCCTTAATCCCCAGAGAACACTCTGCTAAAGCCAATGCTAATAACACTATGACCTGGCCATCTGTTCAATGGGGTGGAGGACAAAAGAC
>chr15-7078533-7078697_CPPE_MUT-allCrxSites
CTATAAAACTTTTTAAAAATACACATATCTAAAATTCAAATCAAGTTGGCCTTGGGTCAGGCCCTAGTACTCTGTGCCTTACTCCCCAGAGAACACTCTGCTAAAGCCAATGCTAATAACACTATGACCTGGCCATCTGTTCAATGGGGTGGAGGACAAAAGAC
>chr15-7442315-7442479_CPPP_WT
AAACGTCTCGGCATTTGTTTATTAAATAACGAGAAAATATTCCTGATGATCTCTGCTTTGATGCTCATCTTGTTCTCACTAAGCCCTTTTCTGTCTGGGGAATTAGGTTAAGTCTTACTGGAAAGCTGAGCTGCTCTGGCTAACCTTCCCTCGGAGCTGGAGAG
>chr15-7442315-7442479_CPPP_MUT-allCrxSites
AAACGTCTCGGCATTTGTTTATTAAATAACGAGAAAATATTCCTGATGATCTCTGCTTTGATGCTCATCTTGTTCTCACTACGCCCTTTTCTGTCTGGGGAAGTAGGTTAAGTCTTACTGGAAAGCTGAGCTGCTCTGGCTAACCTTCCCTCGGAGCTGGAGAG
>chr15-8346248-8346412_CPPE_WT
TTCCATTGTCTGTGTCTTTATTAAGTAAGCCATTTAACACTAAGACCTCCCTGACAGGCTCAGGGTGCTTAATGCTCAGTAATCCCCCTCCCCAATGACAGGTGATCTGTAATGACCCTGACTTTGTAGATACACAGTGATTACACCCACACAATGGCCAGCAC
>chr15-8346248-8346412_CPPE_MUT-allCrxSites
TTCCATTGTCTGTGTCTTTATTAAGTACGCCATTTAACACTAAGACCTCCCTGACAGGCTCAGGGTGCTTAATGCTCAGTACTCCCCCTCCCCAATGACAGGTGATCTGTAATGACCCTGACTTTGTAGATACACAGTGAGTACACCCACACAATGGCCAGCAC
>chr1-132367013-132367177_CPPP_WT
AGACCTCCATAGATCCTGCCAGATGGGAAAGAACAGACATGTGCCCTGGGGGAGGAGAGAATCTAGAGCAATCCGCCCCTAATCCCTGGCTGGGCCTCACTCAGACTGGAGATGGCGGCTTCAGAGCCTGGGAGTTTTATTAGCACACCTGCTCGAAGACCCCG
>chr1-132367013-132367177_CPPP_MUT-allCrxSites
AGACCTCCATAGATCCTGCCAGATGGGAAAGAACAGACATGTGCCCTGGGGGAGGAGAGAATCTAGAGCAATCCGCCCCTACTCCCTGGCTGGGCCTCACTCAGACTGGAGATGGCGGCTTCAGAGCCTGGGAGTTTTATTAGCACACCTGCTCGAAGACCCCG
>chr15-10981589-10981753_CPPP_WT
GTGTCCGAAGAGGACTCGCACAACATGGGGTCAAGGACACAACTCATGACCTAAACCAAAGTTGAGCAGCTAAACCAACTGATCCAATGCTAGGGTGGGCAGGAAGTGCGCAAGCGCGCAGCCTTCCCGGACGGGGCGGGGCGAGGCGGGGTGCAGGGGGCGGG
>chr15-10981589-10981753_CPPP_MUT-allCrxSites
GTGTCCGAAGAGGACTCGCACAACATGGGGTCAAGGACACAACTCATGACCTAAACCAAAGTTGAGCAGCTAAACCAACTGCTCCAATGCTAGGGTGGGCAGGAAGTGCGCAAGCGCGCAGCCTTCCCGGACGGGGCGGGGCGAGGCGGGGTGCAGGGGGCGGG
>chr15-12494221-12494385_CPPE_WT
TTTATTTTATAATGAAATTCATTGGTAAAGAAGGGCTACTTGTCTCCATGACAACAAATCCCCACTTTTCTAATCCAGCTAATCCCATCTTCTATTTCAGACTATCAAACATGGAGATGGCTGATCAGAACACTCACACACTCCTTCTTGAACATCAGCAGCTG
>chr15-12494221-12494385_CPPE_MUT-allCrxSites
TTTATTTTATAATGAAATTCATTGGTAAAGAAGGGCTACTTGTCTCCATGACAACAACTCCCCACTTTTCTACTCCAGCTACTCCCATCTTCTATTTCAGACTATCAAACATGGAGATGGCTGATCAGAACACTCACACACTCCTTCTTGAACATCAGCAGCTG
>chr1-132414110-132414274_CPPE_WT
CCTGGCTACGGGACAGAGAAGAAGGACCAGCAGCTCCTGTACACTCACTTATGCTTCCTGCAGAGGTAGAGAACTCCTTTAATCCTCTTTGGAGGATTAGCTCCTTCAGTCTTCTTTGGGCTGGAAACTTTAAGACGATCCATGGCTTCCATGGCTCCTATACA
>chr1-132414110-132414274_CPPE_MUT-allCrxSites
CCTGGCTACGGGACAGAGAAGAAGGACCAGCAGCTCCTGTACACTCACTTATGCTTCCTGCAGAGGTAGAGAACTCCTTTACTCCTCTTTGGAGGAGTAGCTCCTTCAGTCTTCTTTGGGCTGGAAACTTTAAGACGATCCATGGCTTCCATGGCTCCTATACA
>chr15-12577601-12577765_CPPE_WT
CCTTTCTCCTTCCACCTCCAAATCCCCATCCCAACCTCTACCTATCGGCCATTCCACATGTGATCGATAACCTCAATCCTGATCCTGCCTGGAGGCTTGATTGACAGCTGGATTGGTCTCCTGGGAGTTTAAGTTGAGCGGATAAGGCCAGGCTGCTCAGCGGT
>chr15-12577601-12577765_CPPE_MUT-allCrxSites
CCTTTCTCCTTCCACCTCCAACTCCCCATCCCAACCTCTACCTATCGGCCATTCCACATGTGATCGATAACCTCAATCCTGCTCCTGCCTGGAGGCTTGATTGACAGCTGGATTGGTCTCCTGGGAGTTTAAGTTGAGCGGAGAAGGCCAGGCTGCTCAGCGGT
>chr15-12824754-12824918_CPPP_WT
CAATCACGGTGCAAAAGGTGCTGCGACGCGCTCCGGAGAGTTTTCCCTCCCCAGGTCCGGATTTCTCCGGTTTGCCTTTTAATTCCCGGGGCTTCCTGTTCCGGAGGCGTGGGTGGCGCCTCAGCCGTGGAGGGTGTTATAGTAACCAGGCTGGGCTTTGATGG
>chr15-12824754-12824918_CPPP_MUT-allCrxSites
CAATCACGGTGCAAAAGGTGCTGCGACGCGCTCCGGAGAGTTTTCCCTCCCCAGGTCCGGAGTTCTCCGGTTTGCCTTTTACTTCCCGGGGCTTCCTGTTCCGGAGGCGTGGGTGGCGCCTCAGCCGTGGAGGGTGTTATAGTAACCAGGCTGGGCTTTGATGG
>chr15-25716229-25716393_CPPE_WT
ACAAGTCAAGTTCCCTTATTAGGCACGCTATTGCTTATCCACAGTGGGTATCCTCACTTGGACGGACTCTCAATTATCATGATCCCTGTTTGATCCACTTAACACACTGACAAGCTACTTCTGCAGCCTCACGTTAGCTTTAGCGTTGCTACAGTGACCGAGAA
>chr15-25716229-25716393_CPPE_MUT-allCrxSites
ACAAGTCAAGTTCCCTTATTAGGCACGCTATTGCTTATCCACAGTGGGTATCCTCACTTGGACGGACTCTCAATTATCATGCTCCCTGTTTGCTCCACTTAACACACTGACAAGCTACTTCTGCAGCCTCACGTTAGCTTTAGCGTTGCTACAGTGACCGAGAA
>chr15-27472665-27472829_CPPE_WT
CCTGCTCTCCTCAGCAGGACGGCTGCACGAAAGCACTTCCCTCTAGTTTACCTGGGAAAGCGGGAGATTCCCCGAGCTGTAATCCTGCGGCTGGTGGATCCTTTATGTATTGACCTGGTTTGATGAGCAGCTTAAAGGCTACTTTGCCAGTTTGCTTCTTTCCG
>chr15-27472665-27472829_CPPE_MUT-allCrxSites
CCTGCTCTCCTCAGCAGGACGGCTGCACGAAAGCACTTCCCTCTAGTTTACCTGGGAAAGCGGGAGATTCCCCGAGCTGTACTCCTGCGGCTGGTGGATCCTTTATGTATTGACCTGGTTTGATGAGCAGCGTAAAGGCTACTTTGCCAGTTTGCTTCTTTCCG
>chr15-31117431-31117595_CPPE_WT
ACTTAATCCAACCAGGCCAAGCCCCACCCCCATGACTTACTTCCTTGAGCCATGCCAAGCTGCACCCCCATGACCTACTTAATCCAACCAGGCCAAGCCCCACCCCCATGACCTACTTCCTTCAGCCATGCCAAGCTGCAACCCCATGACCTACTTCCTCCAAG
>chr15-31117431-31117595_CPPE_MUT-allCrxSites
ACTTACTCCAACCAGGCCAAGCCCCACCCCCATGACTTACTTCCTTGAGCCATGCCAAGCTGCACCCCCATGACCTACTTACTCCAACCAGGCCAAGCCCCACCCCCATGACCTACTTCCTTCAGCCATGCCAAGCTGCAACCCCATGACCTACTTCCTCCAAG
>chr15-31343776-31343940_CPPE_WT
GCACGTGTGTGTGCTAGTCATGGCGCTTAGGTGAAGGTCAGAGGACAACTCAGGTCAGCAGACTTGGCAGCAAGCCCTTTAAGCCGCTGAACCCTGGAATCCCTGCTGCTGTGCATTGCCCCATGGCCTCCTCTTCATTTTCCTTTAGTCGGTTTAAAGCAGCA
>chr15-31343776-31343940_CPPE_MUT-allCrxSites
GCACGTGTGTGTGCTAGTCATGGCGCTTAGGTGAAGGTCAGAGGACAACTCAGGTCAGCAGACTTGGCAGCAAGCCCTTTACGCCGCTGAACCCTGGAATCCCTGCTGCTGTGCATTGCCCCATGGCCTCCTCTTCATTTTCCTTTAGTCGGTTTAAAGCAGCA
>chr15-32935067-32935231_CPPE_WT
TGCCCTAAGAGCTGTAACACTTGAGGAAAGGTCGGCTCTCCAAAGCGCCGCCTGAGGCTCTGCCGCACTCCTCAATGGCTAATCAGCTTCTGGTCAGCCCAGCCCGACCTGACCCAGTGCGGGGCAGCACAGAATTATGGCAGAGGAGGTGGAGCTGACTGGAG
>chr15-32935067-32935231_CPPE_MUT-allCrxSites
TGCCCTAAGAGCTGTAACACTTGAGGAAAGGTCGGCTCTCCAAAGCGCCGCCTGAGGCTCTGCCGCACTCCTCAATGGCTACTCAGCTTCTGGTCAGCCCAGCCCGACCTGACCCAGTGCGGGGCAGCACAGAATTATGGCAGAGGAGGTGGAGCTGACTGGAG
>chr15-35699253-35699417_CPPN_WT
TCTACGTAAGTCTATGAGAAACAGACTGCAGCTCAGACACCACTGTAAAGCCTGATCTAATGAGCACTTGCAGCTGACTTAATCCTATTGCAGGGCTGTAAGCAGCCATGGGACAAAATGGTTTCCACATTGACATCAGTGGAAAGAGCTTTAGATTTTATCAG
>chr15-35699253-35699417_CPPN_MUT-allCrxSites
TCTACGTAAGTCTATGAGAAACAGACTGCAGCTCAGACACCACTGTAAAGCCTGATCTAATGAGCACTTGCAGCTGACTTACTCCTATTGCAGGGCTGTAAGCAGCCATGGGACAAAATGGTTTCCACATTGACATCAGTGGAAAGAGCTTTAGATTTTATCAG
>chr1-133042650-133042814_CPRN_WT
TTCCTTCCATCATCCTGGGCATCTCTGGGAAGGACTGTCAGTTTTAAGGGCAGGAGTGATTAGACTGGGCCTTGCTGGATAATCCAAGATAAGCTTCTAATCTACAAACCTCTGATCACACCTGCGTTGCCTTTTTAAATACCGTCTTCTTTTGTGTGTGTATG
>chr1-133042650-133042814_CPRN_MUT-allCrxSites
TTCCTTCCATCATCCTGGGCATCTCTGGGAAGGACTGTCAGTTTTAAGGGCAGGAGTGAGTAGACTGGGCCTTGCTGGATACTCCAAGATAAGCTTCTACTCTACAAACCTCTGATCACACCTGCGTTGCCTTTTTAAATACCGTCTTCTTTTGTGTGTGTATG
>chr15-36141689-36141853_CPPE_WT
TAGGTCAGATTTGCATTTAGATAGCTGGTTTTGCTTTCAGCATGGATAATGGATTTAAAGAGAACTCCTAGCTGGGAGCTAAGCCTGGAAGACTGACAAGTTAGGAAGCTTTTACAGCAGACCAGATGGGAGCTAGCGCTAAGGCTGTGTGTGGGTGCTCTTGG
>chr15-36141689-36141853_CPPE_MUT-allCrxSites
TAGGTCAGAGTTGCATTTAGATAGCTGGTTTTGCTTTCAGCATGGATAATGGAGTTAAAGAGAACTCCTAGCTGGGAGCTACGCCTGGAAGACTGACAAGTTAGGAAGCTTTTACAGCAGACCAGATGGGAGCTAGCGCTAAGGCTGTGTGTGGGTGCTCTTGG
>chr15-36716250-36716414_CPPE_WT
CTCTGAACCTCACAGTGGCGCAGTAATGATATTTGTGCCTATTTATAGATACAGATCGCAGACCCTTCTGTTAGTTTCATAATCCTCTTACGTAATGCTGGCTTACCAGGGACGGTTAATTACCACTCTGGAGATGGGCAGAAGGACCCTTAGGACACGATGTC
>chr15-36716250-36716414_CPPE_MUT-allCrxSites
CTCTGAACCTCACAGTGGCGCAGTAATGATATTTGTGCCTATTTATAGATACAGATCGCAGACCCTTCTGTTAGTTTCATACTCCTCTTACGTAATGCTGGCGTACCAGGGACGGTTAATTACCACTCTGGAGATGGGCAGAAGGACCCTTAGGACACGATGTC
>chr15-41840837-41841001_CPPE_WT
CACACACACACACACACACACATACACACACACCAGTTAATTTTAAAATGCCTTTGCTAGCTCAAAGACTGGGCAGTTCTAATCCTCCCTGCGGCTAGCGCACATCTCCCTCCTGTAATCCTGGCTTAACACCCTCTAATTTTATATTTTATCTCTGTTGCCCT
>chr15-41840837-41841001_CPPE_MUT-allCrxSites
CACACACACACACACACACACATACACACACACCAGTTAATTTTAAAATGCCTTTGCTAGCTCAAAGACTGGGCAGTTCTACTCCTCCCTGCGGCTAGCGCACATCTCCCTCCTGTACTCCTGGCGTAACACCCTCTAATTTTATATTTTATCTCTGTTGCCCT
>chr15-43283306-43283470_CPPE_WT
TGAGAGATTTTTCTTAATTAAGCTATTTAAGATAAGACCTATCTTAAATCCATATCACTAAGATGAGAAGATCCACCTTTAATCTGGACCTTTAGGCAGGCTAAGTATAGAAAAAGAAGATTAAGCCCTTTGCTAGCTTGCCCTTGTTCTCCCTGGCAAGTTCA
>chr15-43283306-43283470_CPPE_MUT-allCrxSites
TGAGAGATTTTTCTTAATTAAGCTATTTAAGATAAGACCTATCTTAACTCCATATCACTAAGATGAGAAGATCCACCTTTACTCTGGACCTTTAGGCAGGCTAAGTATAGAAAAAGAAGAGTACGCCCTTTGCTAGCTTGCCCTTGTTCTCCCTGGCAAGTTCA
>chr15-57892437-57892601_CPPP_WT
GTCGCCCCGCCTCTCCTGCTTGGCCCCACCCCAGGACGTCGAGTCCCGGTACTGAGCTGCAAAAACGGCACTGGCCCTTTAAGCCGCCGGGACACTTCTGGTCACGTGGACCGCGGCCACCGGAAGGGGAAGTTTCTCTTGTGATCGCTGCCTAGCTTGTCCGA
>chr15-57892437-57892601_CPPP_MUT-allCrxSites
GTCGCCCCGCCTCTCCTGCTTGGCCCCACCCCAGGACGTCGAGTCCCGGTACTGAGCTGCAAAAACGGCACTGGCCCTTTACGCCGCCGGGACACTTCTGGTCACGTGGACCGCGGCCACCGGAAGGGGAAGTTTCTCTTGTGATCGCTGCCTAGCTTGTCCGA
>chr15-58974444-58974608_CPPN_WT
AAAAAAAAAAAAAAAAACACGCTAAAAACAGGCAGATAGGAAGACAGCTGGAGTATGTGAGAATAGCGCCCTCTCGTGGTAATCCCTGGGAAGGCACAAACACTTTGTAGAATGCCAGGTGGTTTTGTTTGTTTGTTTGTATTTTTGTCTGTTTTTTTTTTTTC
>chr15-58974444-58974608_CPPN_MUT-allCrxSites
AAAAAAAAAAAAAAAAACACGCTAAAAACAGGCAGATAGGAAGACAGCTGGAGTATGTGAGAATAGCGCCCTCTCGTGGTACTCCCTGGGAAGGCACAAACACTTTGTAGAATGCCAGGTGGTTTTGTTTGTTTGTTTGTATTTTTGTCTGTTTTTTTTTTTTC
>chr15-59647036-59647200_CPPP_WT
AATAATCAGAGTAAGGAGCCCGCACGCCCCTGGGCCACAACTGATGCCAATTATCATTACTGTCTCAATTTAAGTCTCCTAATCCCCAGCGCCTAACTAACCCTTGGAGATGCTTAATTAGCGTTTGTTGAATGACTGGAGAATTAATGATGAAAAGGATTTAT
>chr15-59647036-59647200_CPPP_MUT-allCrxSites
AATAATCAGAGTAAGGAGCCCGCACGCCCCTGGGCCACAACTGATGCCAATTATCATTACTGTCTCAATTTAAGTCTCCTACTCCCCAGCGCCTAACTAACCCTTGGAGATGCTTAATTAGCGTTTGTTGAATGACTGGAGAAGTAATGATGAAAAGGAGTTAT
>chr15-64315472-64315636_CPPE_WT
AAAAGACACGTGCACACAGACTCGAGCTTCTGTGAACCCGGCTTATATAAAGCAAGCGCCGTCTACGCTGTCGTCATTATAATCCCCCTCAAAGACTGTTTATTACCCTAGGCCTCTCTCATTCTGCTAAGCACTGTCCAGAGCAGCAAGCTACTCAGCCTGCA
>chr15-64315472-64315636_CPPE_MUT-allCrxSites
AAAAGACACGTGCACACAGACTCGAGCTTCTGTGAACCCGGCGTATATAAAGCAAGCGCCGTCTACGCTGTCGTCATTATACTCCCCCTCAAAGACTGTTTATTACCCTAGGCCTCTCTCATTCTGCTAAGCACTGTCCAGAGCAGCAAGCTACTCAGCCTGCA
>chr15-66930697-66930861_CPPE_WT
CTGTGCATCAGTCACCCTGGACTGGTGGCCTCTCCCTTAGCCCCCAACCCTTGCCTGCCACCCTACGCTAATGCGGTATTAATCTAAAGCTGCTTTTGTAAGAATGAACTCTGGCGGTGGCAGACCCAGGCTGTTCTGACTGCCTCCTGGGACCAGGGTGGGTG
>chr15-66930697-66930861_CPPE_MUT-allCrxSites
CTGTGCATCAGTCACCCTGGACTGGTGGCCTCTCCCTTAGCCCCCAACCCTTGCCTGCCACCCTACGCTAATGCGGTAGTACTCTAAAGCTGCTTTTGTAAGAATGAACTCTGGCGGTGGCAGACCCAGGCTGTTCTGACTGCCTCCTGGGACCAGGGTGGGTG
>chr15-67092711-67092875_CPPE_WT
GTTCCCATCACTGGCCAAGAAATGTTGATAGCGGGCTGCAGGTTCTTCCTTAGTGAGGAGAAGCTAGGCAGTCTGAGTCTAATCCTTCTATCCCTGCAAAGCTCCTGTGAGGCTTAACAAACCTGTTAGCCTCTCAGGGCCTTACGTGCTTTCCATACTCTTGG
>chr15-67092711-67092875_CPPE_MUT-allCrxSites
GTTCCCATCACTGGCCAAGAAATGTTGATAGCGGGCTGCAGGTTCTTCCTTAGTGAGGAGAAGCTAGGCAGTCTGAGTCTACTCCTTCTATCCCTGCAAAGCTCCTGTGAGGCGTAACAAACCTGTTAGCCTCTCAGGGCCTTACGTGCTTTCCATACTCTTGG
>chr1-134086973-134087137_CPPE_WT
GCAGTCTCCTCCCGCACCTCAGTCGGCTTATCTGTAAGGAGAGAGTATTGGGCTAGGAGATCTGCCGCCGGCTCAGCTTTAATCTGCCATCTGCGGTCCACACTGACCACGCCTGGGCCCCAGCAGAATATGAGATCCCTCGCTGTAGAGACAGAAATCTCCCC
>chr1-134086973-134087137_CPPE_MUT-allCrxSites
GCAGTCTCCTCCCGCACCTCAGTCGGCGTATCTGTAAGGAGAGAGTATTGGGCTAGGAGATCTGCCGCCGGCTCAGCTTTACTCTGCCATCTGCGGTCCACACTGACCACGCCTGGGCCCCAGCAGAATATGAGATCCCTCGCTGTAGAGACAGAAATCTCCCC
>chr15-72106101-72106265_CPPE_WT
TATCATTTGCCAGGCCCCAACCCTAGAAACCTGGAAGGTATCCTTATGCTAATTAGCCCTGAAGTGTCCTCTGCCAGAATAATCCTATTACAGGGTCCAGGAGCAGCTGCAGGCTGTCACAATCAAATCCAGTGGGAGCAGACACATCAAGAGGGTCAGCCTTC
>chr15-72106101-72106265_CPPE_MUT-allCrxSites
TATCATTTGCCAGGCCCCAACCCTAGAAACCTGGAAGGTATCCTTATGCTAATTAGCCCTGAAGTGTCCTCTGCCAGAATACTCCTATTACAGGGTCCAGGAGCAGCTGCAGGCTGTCACAATCAACTCCAGTGGGAGCAGACACATCAAGAGGGTCAGCCTTC
>chr15-72652217-72652381_CPPE_WT
AAGTGCATAGTGTTTTAGTTCAGACTCAACTGGCTTACAACCCCATCTGTCATGAGACTTGCCTTCTTGGCCAGCCGCATAATCTCCCTCTGCTTGAATCTCCTGGCTGCTGAATTGGGGCGCTCAGATGATCTCCTTTGTGTGTCCTAAAGCCTGTTGGGAGG
>chr15-72652217-72652381_CPPE_MUT-allCrxSites
AAGTGCATAGTGTTTTAGTTCAGACTCAACTGGCGTACAACCCCATCTGTCATGAGACTTGCCTTCTTGGCCAGCCGCATACTCTCCCTCTGCTTGAATCTCCTGGCTGCTGAATTGGGGCGCTCAGATGATCTCCTTTGTGTGTCCTAAAGCCTGTTGGGAGG
>chr1-134272950-134273114_CPPE_WT
TTGCTGTTCTCTGCATAAGCCTTTCCTGTGTGCACATGCAGAGAGAGCAAGCTCCCGGTGCCTCTACTTATTAGGGCACTAATCTCATTGTGAAGGACTCACCCGCATAATCTTACATAACCTTAATAGCCTCTCAAGCTTTTCCCTCAAATACCATCCCACTG
>chr1-134272950-134273114_CPPE_MUT-allCrxSites
TTGCTGTTCTCTGCATACGCCTTTCCTGTGTGCACATGCAGAGAGAGCAAGCTCCCGGTGCCTCTACTTATTAGGGCACTACTCTCATTGTGAAGGACTCACCCGCATACTCTTACATAACCTTAATAGCCTCTCAAGCTTTTCCCTCAAATACCATCCCACTG
>chr15-73963898-73964062_CPPN_WT
AGAGATACCGGGTTAGATCTGGCTCTCCCACATCCTCCTTATCCGGCTCCTGTCTAAGCTCCAGCAAATTCCTCTAAGCTGATCCTGAGCCTCTGCTACTCATGGGAGCTTTCCATTCAAGGTTGCTGCTGAGGCATGGCCTGGCTCCCACCTTCCTCTTTTAA
>chr15-73963898-73964062_CPPN_MUT-allCrxSites
AGAGATACCGGGTTAGATCTGGCTCTCCCACATCCTCCTTCTCCGGCTCCTGTCTACGCTCCAGCAAATTCCTCTACGCTGCTCCTGAGCCTCTGCTACTCATGGGAGCTTTCCATTCAAGGTTGCTGCTGAGGCATGGCCTGGCTCCCACCTTCCTCTTTTAA
>chr1-134420610-134420774_CPPE_WT
GCACCTTTCAGCCTTCAGTTGGTAATTATGCCAATGACTTCCCTAGTTCTCTAGCCTGTAGATGGTCCATTTTGGGAGTTAATCTCCACATTCTTGTGGCTAATTCCCTGAACAAATGCTCATACCTATCTGCCTGCCTGCCTGCCTTCTGTTGGCTCTGGAGA
>chr1-134420610-134420774_CPPE_MUT-allCrxSites
GCACCTTTCAGCCTTCAGTTGGTAATTATGCCAATGACTTCCCTAGTTCTCTAGCCTGTAGATGGTCCATTTTGGGAGTTACTCTCCACATTCTTGTGGCTACTTCCCTGAACAAATGCTCATACCTATCTGCCTGCCTGCCTGCCTTCTGTTGGCTCTGGAGA
>chr15-75812877-75813041_CPPP_WT
ACAGTCAGTCTGGCTGCCCAGTAGCTCTAAGTCTTTATCCCCTGGCCATCCCTGATGGGAGGGAGCGCCCATCCTCTTTTAAGCCTGACTGGTCCCTGTGTGCTAAGCATACTAAGAGTCTTAGAAACTCTTTCTCCTGCTGGCTACTGCATCTGAGGTTTTTC
>chr15-75812877-75813041_CPPP_MUT-allCrxSites
ACAGTCAGTCTGGCTGCCCAGTAGCTCTAAGTCTTTCTCCCCTGGCCATCCCTGATGGGAGGGAGCGCCCATCCTCTTTTACGCCTGACTGGTCCCTGTGTGCTAAGCATACTAAGAGTCTTAGAAACTCTTTCTCCTGCTGGCTACTGCATCTGAGGTTTTTC
>chr15-76368721-76368885_CPPP_WT
CCGAGGCTGAGAACCTGGCTGAAGGGGGCGGGGCCGGTTTCAGCGCGAGGCATTGTGGGCCACAGTATTAGGCACCCCTTAAGCTGGTGCAGATGCACCCTCCCCCCCTTCCCATCATCATCACCACCACCACCAGATCCTTGCAAGGACTTTTCCGGCTGCCT
>chr15-76368721-76368885_CPPP_MUT-allCrxSites
CCGAGGCTGAGAACCTGGCTGAAGGGGGCGGGGCCGGTTTCAGCGCGAGGCATTGTGGGCCACAGTAGTAGGCACCCCTTACGCTGGTGCAGATGCACCCTCCCCCCCTTCCCATCATCATCACCACCACCACCAGATCCTTGCAAGGACTTTTCCGGCTGCCT
>chr15-76879211-76879375_CPPP_WT
GAAAGCGACTGCGCCTACTCACCTGCCCCGGCGCGTGGTGGATCCCAACAAGAGAGCCACCGGAAAGGGCTTTGCAAGCTTATCCCACTGTGCCCCACCCGGGCGACTTCCGCTCGCTGGCCAGCGCGCCCCGTTTGTTCTCTAACTCCGCCCCCCGCCAGGTT
>chr15-76879211-76879375_CPPP_MUT-allCrxSites
GAAAGCGACTGCGCCTACTCACCTGCCCCGGCGCGTGGTGGATCCCAACAAGAGAGCCACCGGAAAGGGCTTTGCAAGCTTCTCCCACTGTGCCCCACCCGGGCGACTTCCGCTCGCTGGCCAGCGCGCCCCGTTTGTTCTCTAACTCCGCCCCCCGCCAGGTT
>chr15-78737834-78737998_CPPE_WT
CATGCCCACCCCCCACCTCACCTCCACTGCCCCAGGAGCAAAAGGGCAGACTCTGCCTTCCCAGCCTGAGGTAATCTTTTAATCTCTTTGGCTTTAATCTTACAGCCCAGCATAAACCCAAATCCTCCAGGGGAAAGAAGGGTTTGGGGGGACAGTCCCCTGTC
>chr15-78737834-78737998_CPPE_MUT-allCrxSites
CATGCCCACCCCCCACCTCACCTCCACTGCCCCAGGAGCAAAAGGGCAGACTCTGCCTTCCCAGCCTGAGGTACTCTTTTACTCTCTTTGGCTTTACTCTTACAGCCCAGCATAAACCCAACTCCTCCAGGGGAAAGAAGGGTTTGGGGGGACAGTCCCCTGTC
>chr15-79083296-79083460_CPPN_WT
AAAAAAAAAGAGCGTGCTGAGGAAGGGAGCCACTCCCACTGTGTCTAGCGTGCTGGCCTGAAGGCTCCCAGTCTCTCACTGATCCTGGGCTCTATGGAATTAGAAAGCCCTTAACTAAAGAACAGCAGCTAAGCTGAGGAATTATGCTTATCTTAAGAGGGATG
>chr15-79083296-79083460_CPPN_MUT-allCrxSites
AAAAAAAAAGAGCGTGCTGAGGAAGGGAGCCACTCCCACTGTGTCTAGCGTGCTGGCCTGAAGGCTCCCAGTCTCTCACTGCTCCTGGGCTCTATGGAAGTAGAAAGCCCTTAACTAAAGAACAGCAGCTACGCTGAGGAAGTATGCTTATCTTAAGAGGGATG
>chr15-80098000-80098164_CPPP_WT
ATCGCCCTATTCAACTCTGCATAGGCTCCTTCTGCCTGGCTGGTCCTTATCCTGCTAAGTCTAGTCCGCGCCCTGTCGCTAAGCCAGGGTACACACCTCTGGCTGTCTCTTCACTTACCATCACCATTATTTTTACTGGATCCTGGTTCATATTTCCCTCATTA
>chr15-80098000-80098164_CPPP_MUT-allCrxSites
ATCGCCCTATTCAACTCTGCATAGGCTCCTTCTGCCTGGCTGGTCCTTATCCTGCTAAGTCTAGTCCGCGCCCTGTCGCTACGCCAGGGTACACACCTCTGGCTGTCTCTTCACTTACCATCACCATTATTTTTACTGGATCCTGGTTCATATTTCCCTCATTA
>chr15-80710667-80710831_CPPP_WT
AGAGGCCGGGGTAGGGGGGTGGGGGAAACAGTGGAATCAAACCAATGGCATGGGCCCTTGTTGTTGGCCGCTTTCTGGCTGATCCACCAATAGCTTAAGGATGTGACTTGGGAGCGACACCCTGACAGTCCAATGACGCACAACCAACCCACACTCAGCAATTC
>chr15-80710667-80710831_CPPP_MUT-allCrxSites
AGAGGCCGGGGTAGGGGGGTGGGGGAAACAGTGGAATCAAACCAATGGCATGGGCCCTTGTTGTTGGCCGCTTTCTGGCTGCTCCACCAATAGCTTAAGGATGTGACTTGGGAGCGACACCCTGACAGTCCAATGACGCACAACCAACCCACACTCAGCAATTC
>chr1-134491438-134491602_CPNE_WT
ATAAATGAACCACATTTCACAGGCTGTGGTTCAATAAGCTGGCACATACATCTGCTACAGACAAATAGCTTGATCCTCTTGATCCTCTTGTCCTGCTTTCTCTTGGCTCTGAGACCGAGAGAGACTTGTGGTTTTAGCTGGGTATGGTGGTGCACACCTTTAAT
>chr1-134491438-134491602_CPNE_MUT-allCrxSites
ATAAATGAACCACATTTCACAGGCTGTGGTTCAATACGCTGGCACATACATCTGCTACAGACAAATAGCTTGCTCCTCTTGCTCCTCTTGTCCTGCTTTCTCTTGGCTCTGAGACCGAGAGAGACTTGTGGTTTTAGCTGGGTATGGTGGTGCACACCTTTAAT
>chr15-80882284-80882448_CPPE_WT
GATCCACTTTCAGGCTCCCTGACTCTTCCCCACTAAAAAAGCTGAGAAAAAAAAAGGTAAGATGAACATTGCAGAAGTATAAGCCTTCCCTGTTAAGAAGATTTAAAGCTTAGGTATATCTGTGATCCATAAGAGCAAGGCTTATGAAGGAAACAAACTTCCAC
>chr15-80882284-80882448_CPPE_MUT-allCrxSites
GATCCACTTTCAGGCTCCCTGACTCTTCCCCACTAAAAAAGCTGAGAAAAAAAAAGGTAAGATGAACATTGCAGAAGTATACGCCTTCCCTGTTAAGAAGATTTAAAGCGTAGGTATATCTGTGCTCCATAAGAGCAAGGCGTATGAAGGAAACAAACTTCCAC
>chr15-81753884-81754048_CPPE_WT
CTGCTTCTTTGAGGCAGGATCTCTCTCTAAAGCTGAGGTTCGCATTTTCTTGGCTAAGCTAGAAGCCGGTAAGCACCAGTAATCCTCCTCGGATGAGGTTATAGGAGTCTGCAAAGACACCAGCTTGCTGTGCGTGCAGGGATCTAAACCGCTCACGACTGTGA
>chr15-81753884-81754048_CPPE_MUT-allCrxSites
CTGCTTCTTTGAGGCAGGATCTCTCTCTAAAGCTGAGGTTCGCATTTTCTTGGCTAAGCTAGAAGCCGGTAAGCACCAGTACTCCTCCTCGGATGAGGTTATAGGAGTCTGCAAAGACACCAGCTTGCTGTGCGTGCAGGGATCTAAACCGCTCACGACTGTGA
>chr15-81855428-81855592_CPPP_WT
CCCATCACTTTCTAAAAAAACAAACTCGGCCAAATGGTTGCGCCTATCTTTAGCTGAAGACAGGACAGTAGCAGCACTTTAATCCTCTGCTCTGTAAGCTTCTCGAAGTCAAAATTAGAGTCTGAGCTGATGGAGCAGGGGATCTCATTCTACTCGCCTGGCCT
>chr15-81855428-81855592_CPPP_MUT-allCrxSites
CCCATCACTTTCTAAAAAAACAAACTCGGCCAAATGGTTGCGCCTATCTTTAGCTGAAGACAGGACAGTAGCAGCACTTTACTCCTCTGCTCTGTAAGCTTCTCGAAGTCAAAATTAGAGTCTGAGCTGATGGAGCAGGGGATCTCATTCTACTCGCCTGGCCT
>chr15-82007563-82007727_CPPE_WT
GTGCCAATAGGTTTAGAGACACACTGCCATATGACTACCCACTCTCCCTCCATCTTGCTGACTAAATCCCAGTAGGAAATAATCCGCTCTATGCTGTGCTAATATCCATTGGGTCTAATTCATGTCCCCAAATGGCTTTGTGCCCTACTTTCATAGCTCCTATT
>chr15-82007563-82007727_CPPE_MUT-allCrxSites
GTGCCAATAGGTTTAGAGACACACTGCCATATGACTACCCACTCTCCCTCCATCTTGCTGACTAACTCCCAGTAGGAAATACTCCGCTCTATGCTGTGCTAATATCCATTGGGTCTAATTCATGTCCCCAAATGGCTTTGTGCCCTACTTTCATAGCTCCTATT
>chr15-82849667-82849831_CPPE_WT
AAAGTACCTTTTACTTTCTATAACATTGACTACAGATTTAGACACAGGGTAGGGATTTAGCCTGATTAGTGGTGACCAATAATCTGATTAGATATAGTAGGCTGAAATACATTCACACAAATGATCCCTTCCCACAAAGGGAAGTGGATAAACTCACCATGTAT
>chr15-82849667-82849831_CPPE_MUT-allCrxSites
AAAGTACCTTTTACTTTCTATAACATTGACTACAGAGTTAGACACAGGGTAGGGAGTTAGCCTGAGTAGTGGTGACCAATACTCTGAGTAGATATAGTAGGCTGAAATACATTCACACAAATGCTCCCTTCCCACAAAGGGAAGTGGATAAACTCACCATGTAT
>chr15-83011398-83011562_CPPE_WT
GGCCCACATTCAGAGTTGTACACACTGAGACTGGGGGTGGCGCTGGCTTCTGCCTGTGAGTTAAGTAGCTCTTGAGTGCTAATCCGGGAGTAAATGGGCTGGGGATTGGCAGGTGGCCAGGGTTTTTAATTAGCTCCTGCCCTGAGATGAGGCCTGTTTGTCGC
>chr15-83011398-83011562_CPPE_MUT-allCrxSites
GGCCCACATTCAGAGTTGTACACACTGAGACTGGGGGTGGCGCTGGCTTCTGCCTGTGAGTTAAGTAGCTCTTGAGTGCTACTCCGGGAGTAAATGGGCTGGGGATTGGCAGGTGGCCAGGGTTTTTAATTAGCTCCTGCCCTGAGATGAGGCCTGTTTGTCGC
>chr15-83461050-83461214_CPPE_WT
CCCTAAGCAGCCCCTCCTGACCTGGTGGTGGCATGGTGAGCACAGCCTTCCTAAGCTGCCTCTCACCTCAGAGAATCTGTAATCCTATTTTCCTTGTCATCCTGGAGCTATTAATAATGCTGACTTATGTACACGGAAGACACACATTTTGAAGGATTTTTATC
>chr15-83461050-83461214_CPPE_MUT-allCrxSites
CCCTAAGCAGCCCCTCCTGACCTGGTGGTGGCATGGTGAGCACAGCCTTCCTACGCTGCCTCTCACCTCAGAGAATCTGTACTCCTATTTTCCTTGTCATCCTGGAGCTATTAATAATGCTGACTTATGTACACGGAAGACACACATTTTGAAGGAGTTTTATC
>chr15-84167729-84167893_CPPP_WT
CTGGCTTATTTGCATGGTCCTAGTGGGGCGGGGCCTCAGCTGACGTCACCCGAAGACAGCTTAGGCGGCTGCGGCTCTTTAAGCTCAGAGCAGCAACACCGGGAGCAGAGCTGAACTGCAGCGCCGCCCGGAGCTTCAAGCACCATGTATGACCCAGAGCGCCG
>chr15-84167729-84167893_CPPP_MUT-allCrxSites
CTGGCGTATTTGCATGGTCCTAGTGGGGCGGGGCCTCAGCTGACGTCACCCGAAGACAGCGTAGGCGGCTGCGGCTCTTTACGCTCAGAGCAGCAACACCGGGAGCAGAGCTGAACTGCAGCGCCGCCCGGAGCTTCAAGCACCATGTATGACCCAGAGCGCCG
>chr15-86290484-86290648_CPPN_WT
CTTGGTATGTATTAAAGACCAAGTTACTTAACCTCTCTGAGACCAGTTCTCATTCATGGACAGGGCTCACAGCCTTGATTAATCCAAGCTGCTTTGAGGAGCCAGTGAGATAATGTATGCAAAGCTCTTTTTAAACACTGAACCTCGACAAGACGAGAACTTTA
>chr15-86290484-86290648_CPPN_MUT-allCrxSites
CTTGGTATGTAGTAAAGACCAAGTTACTTAACCTCTCTGAGACCAGTTCTCATTCATGGACAGGGCTCACAGCCTTGATTACTCCAAGCTGCTTTGAGGAGCCAGTGAGATAATGTATGCAAAGCTCTTTTTAAACACTGAACCTCGACAAGACGAGAACTTTA
>chr15-87040887-87041051_CPPN_WT
TTGCATAATACAGCTCTGTAAAGCTGTGCAAATCCAATCATCTTCTACAGTGGCCCTTCTTTCCTGCACCTTCTCTGCCTAATCTCCAGAACAGTGACTTCATCTGTTTCCTTCAAGACCCCAGCCACAGAACTTGACGTTACCACAGTTGTAATTTTTCCCAG
>chr15-87040887-87041051_CPPN_MUT-allCrxSites
TTGCATAATACAGCTCTGTAAAGCTGTGCAACTCCAATCATCTTCTACAGTGGCCCTTCTTTCCTGCACCTTCTCTGCCTACTCTCCAGAACAGTGACTTCATCTGTTTCCTTCAAGACCCCAGCCACAGAACTTGACGTTACCACAGTTGTAATTTTTCCCAG
>chr15-90982576-90982740_CPPE_WT
GAGGCTCAGAGATTCTTAATCAGTAGGTCCAGAGTGTCACATGACGTAGCCCAACGTCGCAAGCTCTGTTTTCACCTGCTAATCCCTTTTTAATCCATACTACTGTCAAAGTTGATTCTCATGAAGATTTATTCCCAACTCCTTAAGCCAAGCAAAATTAATCC
>chr15-90982576-90982740_CPPE_MUT-allCrxSites
GAGGCTCAGAGATTCTTACTCAGTAGGTCCAGAGTGTCACATGACGTAGCCCAACGTCGCAAGCTCTGTTTTCACCTGCTACTCCCTTTTTACTCCATACTACTGTCAAAGTTGATTCTCATGAAGATTTATTCCCAACTCCTTACGCCAAGCAAAATTAATCC
>chr15-91017734-91017898_CPPE_WT
AATCTCTGTGAACTGAACTCAGTGTTAATCCTTCACTGAGCTCTGAACCCCTCCCTCCTGCACTAGCCACTTAACCACTTAATCCGCCTCAGCTTCATCTAGAGGGCGCCCATAGCACCGCATAAGACCTGCTGCCGCTTGGCTATAGATACCTCCTCCCATTT
>chr15-91017734-91017898_CPPE_MUT-allCrxSites
AATCTCTGTGAACTGAACTCAGTGTTACTCCTTCACTGAGCTCTGAACCCCTCCCTCCTGCACTAGCCACTTAACCACTTACTCCGCCTCAGCTTCATCTAGAGGGCGCCCATAGCACCGCATAAGACCTGCTGCCGCTTGGCTATAGATACCTCCTCCCATTT
>chr15-93513706-93513870_CPPE_WT
AATTATTAGTCTGATCCAGTCACTTTACAGAGAGGGTTCCAGGATGGCAAATGCCTCCTGTATAAGAAGAGTTAAAGCCTAATCCCTCTGTCTTTAAATCCTAACCAATCCCAGACCGAGGTAAAATGATGTTTCAGCAATTCTCTCAGTGCAACACTAAATTC
>chr15-93513706-93513870_CPPE_MUT-allCrxSites
AATTATTAGTCTGCTCCAGTCACTTTACAGAGAGGGTTCCAGGATGGCAAATGCCTCCTGTATAAGAAGAGTTAAAGCCTACTCCCTCTGTCTTTAACTCCTAACCAATCCCAGACCGAGGTAAAATGATGTTTCAGCAATTCTCTCAGTGCAACACTAAATTC
>chr15-93739661-93739825_CPPE_WT
CATCTGTCTGCCTTTCAGGAATCTATCTCCTAGTCCTTCACTCTCAAAGACTTACCCCTAGTGACCTAATTCTGCCCAGTAAGCCTCTCTTCTGTAATGCTCTACACCTGTACAGAATAATTCACGAAGCCTGGTGGTAGCTATTATTTCTCCTGATGTTCATA
>chr15-93739661-93739825_CPPE_MUT-allCrxSites
CATCTGTCTGCCTTTCAGGAATCTATCTCCTAGTCCTTCACTCTCAAAGACTTACCCCTAGTGACCTACTTCTGCCCAGTACGCCTCTCTTCTGTAATGCTCTACACCTGTACAGAATAATTCACGAAGCCTGGTGGTAGCTATTATTTCTCCTGATGTTCATA
>chr15-97527717-97527881_CPPE_WT
AAAAATAATTTCTCATCTTGTCATTCAAATTTCTTTAGTAGTGTGTGCTAAATCCTTTCTAAGCCAAGGCTCGGAGGGGTAATCTTAGTGTCCAGGAGGCTGGGATAAGAGGATTGTAATGAATTTAGGGCTGTTGTGGTTACCCAGTGAGTTCAGGCCAGCCT
>chr15-97527717-97527881_CPPE_MUT-allCrxSites
AAAAATAATTTCTCATCTTGTCATTCAAATTTCTTTAGTAGTGTGTGCTAACTCCTTTCTACGCCAAGGCTCGGAGGGGTACTCTTAGTGTCCAGGAGGCTGGGAGAAGAGGATTGTAATGAATTTAGGGCTGTTGTGGTTACCCAGTGAGTTCAGGCCAGCCT
>chr15-98557208-98557372_CPPE_WT
CAGATAAAGGGAGAAAGTTAGGGTGTGGCGGCTTTCAGCAGGAAGTAATTGGATCACGAGAGCTCTCACCTCAGTGGATTAATCCAGACGCAGTTATAATCTGATGGCATTGTTGGGAGGTAAAGGAGACCAGAAGGTTGGGCCTTGGAAGTAGGTCACAGAAG
>chr15-98557208-98557372_CPPE_MUT-allCrxSites
CAGATAAAGGGAGAAAGTTAGGGTGTGGCGGCTTTCAGCAGGAAGTAATTGGAGCACGAGAGCTCTCACCTCAGTGGAGTACTCCAGACGCAGTTATACTCTGATGGCATTGTTGGGAGGTAAAGGAGACCAGAAGGTTGGGCCTTGGAAGTAGGTCACAGAAG
>chr15-98872208-98872372_CPPP_WT
AGCTCCTGGGCCGTGGCGAAGAAGAGGGGGGCTTTATTCCCACGTGTCTGCCCGGCGGCCAGCCTGGCGCAGTCGGGGTTAATCTGCAGCGGAGGGATCCCGGAGCGTGTGCGTAGAACTGCAGAGTCACAGCCTTTCCTCCAAGAGGGCTGTACCCCTCCGCC
>chr15-98872208-98872372_CPPP_MUT-allCrxSites
AGCTCCTGGGCCGTGGCGAAGAAGAGGGGGGCTTTATTCCCACGTGTCTGCCCGGCGGCCAGCCTGGCGCAGTCGGGGTTACTCTGCAGCGGAGGGATCCCGGAGCGTGTGCGTAGAACTGCAGAGTCACAGCCTTTCCTCCAAGAGGGCTGTACCCCTCCGCC
>chr15-98917978-98918142_CPPP_WT
GATGAGGCCGCCGCCGCCCGCCAAGCACCCGGACCCAGCCTAAGCGCCTCTCCTCGCTGCCCGTGACGGAAACTCAAGGTAATCTGGGGCTCAGATTCTGCGGTCGGACGCCCCGCCCTTAAAGGGGCAGGCCCCAGCCCGCCTAGTCTTAAAGGGCTCGGGTC
>chr15-98917978-98918142_CPPP_MUT-allCrxSites
GATGAGGCCGCCGCCGCCCGCCAAGCACCCGGACCCAGCCTAAGCGCCTCTCCTCGCTGCCCGTGACGGAAACTCAAGGTACTCTGGGGCTCAGATTCTGCGGTCGGACGCCCCGCCCTTAAAGGGGCAGGCCCCAGCCCGCCTAGTCTTAAAGGGCTCGGGTC
>chr15-98940796-98940960_CPPE_WT
GTCCCCTGTTGGATGCGACGATACGGTGTTTCTTTTCCTCATCACCCCTCTCTCCCTCCATATGTTCTTTATCCACTGGTAATCTAGCCAGAGCCTCTTTGCAGGCTGGCTTGCTTTTAAAAGAACGAGAACAAAGCTCCAGGCGTCTTCAGGGCTTGACCTGG
>chr15-98940796-98940960_CPPE_MUT-allCrxSites
GTCCCCTGTTGGATGCGACGATACGGTGTTTCTTTTCCTCATCACCCCTCTCTCCCTCCATATGTTCTTTATCCACTGGTACTCTAGCCAGAGCCTCTTTGCAGGCTGGCTTGCTTTTAAAAGAACGAGAACAAAGCTCCAGGCGTCTTCAGGGCTTGACCTGG
>chr15-99614747-99614911_CPPE_WT
CAGCTGCTTTGCTTTAACGGGGAACCTCCCGCGGCCGGCGGCTTAAGGGAGCCGTCTTAACTGGGTTAGAGGAAATGACTAATCTGTGCATCTTCTCACGAGGCTGCTCGGAGGCTCCAGGAAAGATAACCTGGTGGGGTGGGAAGTGGCTGGATAATGGTGTT
>chr15-99614747-99614911_CPPE_MUT-allCrxSites
CAGCTGCTTTGCTTTAACGGGGAACCTCCCGCGGCCGGCGGCGTAAGGGAGCCGTCTTAACTGGGTTAGAGGAAATGACTACTCTGTGCATCTTCTCACGAGGCTGCTCGGAGGCTCCAGGAAAGATAACCTGGTGGGGTGGGAAGTGGCTGGATAATGGTGTT
>chr15-99821019-99821183_CPPE_WT
TCTCCCTGCTGTGTGGTGAAGTGGCTCTTAGTGTGTTCAGAGAAGAAGGAGCCAGAGACCTAATTCCCAATATAGCTGCTAATCCCCTAATTCTCTGACCTCTCCAGTCCTGGGCTGTTTGTCCTTTCTTTCCCACTTGGAACCCGGAGGAGTCACAGGCAGCA
>chr15-99821019-99821183_CPPE_MUT-allCrxSites
TCTCCCTGCTGTGTGGTGAAGTGGCTCTTAGTGTGTTCAGAGAAGAAGGAGCCAGAGACCTACTTCCCAATATAGCTGCTACTCCCCTACTTCTCTGACCTCTCCAGTCCTGGGCTGTTTGTCCTTTCTTTCCCACTTGGAACCCGGAGGAGTCACAGGCAGCA
>chr15-100615935-100616099_CPPP_WT
CTCAGCAGTTAAGCTCGGCCGAGGCCTGTTGTTCCGAGGCGCGGCGCCCCGCCTCCGCCCGCCCTCCATTGGCTTCCCCAAATCCCTGCTCTAGCTCGCCATTCGCTCCAGCCGCTGTCCGTCACGGAAAAGCCCCCCCACCCCACACACAGGAGCCCGCGGCT
>chr15-100615935-100616099_CPPP_MUT-allCrxSites
CTCAGCAGTTACGCTCGGCCGAGGCCTGTTGTTCCGAGGCGCGGCGCCCCGCCTCCGCCCGCCCTCCATTGGCTTCCCCAACTCCCTGCTCTAGCTCGCCATTCGCTCCAGCCGCTGTCCGTCACGGAAAAGCCCCCCCACCCCACACACAGGAGCCCGCGGCT
>chr15-102034798-102034962_CPPE_WT
AAACCTGAGCCGAGGCACCTGACTGATTATCCCCTCCCGTATACACAGGGCTTCGCAGTTCCCAGGGCTCTTACGCATTTGATCCTCATTACAATCCTGTGAGGTATGCAAGCCAGTGGCTATTATTGGCTCTGGATCAGAGTTGGACAGTAAAGGCCACAGAC
>chr15-102034798-102034962_CPPE_MUT-allCrxSites
AAACCTGAGCCGAGGCACCTGACTGATTATCCCCTCCCGTATACACAGGGCTTCGCAGTTCCCAGGGCTCTTACGCATTTGCTCCTCATTACAATCCTGTGAGGTATGCAAGCCAGTGGCTATTATTGGCTCTGGAGCAGAGTTGGACAGTAAAGGCCACAGAC
>chr15-102406180-102406344_CPNP_WT
CGCTGACGAGGCAAGCGAACCCGGACCGGACAGGGAGGGGGGGGTAAGGAGGAGGGAGCAGCGCACCACAAGCCCGGCCTAATCCCCGCCCCTTATCTACTGCCCCGCCCAATGAGGGAGGGTGAAAGGAGGGCCTTGCAGAGGAAAGGCGGGCTGCCTACCCA
>chr15-102406180-102406344_CPNP_MUT-allCrxSites
CGCTGACGAGGCAAGCGAACCCGGACCGGACAGGGAGGGGGGGGTAAGGAGGAGGGAGCAGCGCACCACAAGCCCGGCCTACTCCCCGCCCCTTATCTACTGCCCCGCCCAATGAGGGAGGGTGAAAGGAGGGCCTTGCAGAGGAAAGGCGGGCTGCCTACCCA
>chr15-102672134-102672298_CPPP_WT
GCCGGGGTGTGCCTGGCTGCGGCTCGCCTCTCCTCCGGGACCGTAAAGCTGCTGCCGTGATTTATCCTCCCCTTCTCCCAAATCCGATTAAATGGAGGAGCTTGGGGCCGGGGCGCCGCGGGGCCGGGGGCCGGGAGGGGGTGGCGGGAAGGACGGGGCCAAGG
>chr15-102672134-102672298_CPPP_MUT-allCrxSites
GCCGGGGTGTGCCTGGCTGCGGCTCGCCTCTCCTCCGGGACCGTAAAGCTGCTGCCGTGATTTATCCTCCCCTTCTCCCAACTCCGATTAAATGGAGGAGCTTGGGGCCGGGGCGCCGCGGGGCCGGGGGCCGGGAGGGGGTGGCGGGAAGGACGGGGCCAAGG
>chr15-103167875-103168039_CPPE_WT
CTGCCCACATCATCCCAGTCCCATGTGGTGTCCTCCAACCCCTGCCTCCCCCACCCCACCCCACCCCGGAACACACAAATAATCCTCTCCTCACCTCTATAATCCACTCCACAGCTTACAGAACAGGGTTAAGCATGACAGCAAGAGCCGCTGATCTCTACTGA
>chr15-103167875-103168039_CPPE_MUT-allCrxSites
CTGCCCACATCATCCCAGTCCCATGTGGTGTCCTCCAACCCCTGCCTCCCCCACCCCACCCCACCCCGGAACACACAAATACTCCTCTCCTCACCTCTATACTCCACTCCACAGCTTACAGAACAGGGTTAAGCATGACAGCAAGAGCCGCTGCTCTCTACTGA
>chr15-103272591-103272755_CPPQ_WT
GAATCACGTGGCTTCCTCCTACCAATAGCAAAGTAACAATCGCTTCCTCCGTTCCCCATGGAAACAACACCGCCCTCAATGATCCTCCCGCCCCTTCAGTGCTGAGGTTTTGGCCTTTCATTGAAAATTCCGGGTGACAATCTAACAGCTGCCTCTTCTGGCTG
>chr15-103272591-103272755_CPPQ_MUT-allCrxSites
GAATCACGTGGCTTCCTCCTACCAATAGCAAAGTAACAATCGCTTCCTCCGTTCCCCATGGAAACAACACCGCCCTCAATGCTCCTCCCGCCCCTTCAGTGCTGAGGTTTTGGCCTTTCATTGAAAATTCCGGGTGACAATCTAACAGCTGCCTCTTCTGGCTG
>chr15-103334348-103334512_CPPP_WT
AGACCTTTCTGGACCTCATTCTCCACCCCCAGCTGTGCCTGAGCCCTCCCCACCCCCTCCCTCTCTCCTCAGATTCCCCTAATCCCTGCTCCCCCGCCCTCCCCTCTGCCCCACTTTTCCAGGACTCTGATTGGCTGATTCTACTGACTGGGCTGGGGGAGGGG
>chr15-103334348-103334512_CPPP_MUT-allCrxSites
AGACCTTTCTGGACCTCATTCTCCACCCCCAGCTGTGCCTGAGCCCTCCCCACCCCCTCCCTCTCTCCTCAGATTCCCCTACTCCCTGCTCCCCCGCCCTCCCCTCTGCCCCACTTTTCCAGGACTCTGATTGGCTGATTCTACTGACTGGGCTGGGGGAGGGG
>chr16-4102842-4103006_CPPE_WT
GAGTGAGCACAGTTACTGCATCTCACTCTGCACTGGGGCTCAGCTCAGCACTCTTAAGTCTCATCAGTGTCTCTAATACTAATCCTCCTTGGCACCTTGTAGATGTAGTAGTTTTGAGCTAACCCTGCATTTGATTGTACTGCTGCTGCTAGCTTATGCTCATC
>chr16-4102842-4103006_CPPE_MUT-allCrxSites
GAGTGAGCACAGTTACTGCATCTCACTCTGCACTGGGGCTCAGCTCAGCACTCTTAAGTCTCATCAGTGTCTCTACTACTACTCCTCCTTGGCACCTTGTAGATGTAGTAGTTTTGAGCTAACCCTGCATTTGATTGTACTGCTGCTGCTAGCTTATGCTCATC
>chr16-4541821-4541985_CPPQ_WT
GGGCCGGACGCGCCTATGGGCGGGAACTCCACCAGACGCCCCAAAGCGCCGGGAGGTGTGCACGCTGAGAAGGCGTGGCTAATCCCGGAAGGGGCGTGAACGCGCCAAGGGTTTCCACAGCCTTCTCAAGAGACCGCCTACCACCGCTGGGCGCCAGCGATTTT
>chr16-4541821-4541985_CPPQ_MUT-allCrxSites
GGGCCGGACGCGCCTATGGGCGGGAACTCCACCAGACGCCCCAAAGCGCCGGGAGGTGTGCACGCTGAGAAGGCGTGGCTACTCCCGGAAGGGGCGTGAACGCGCCAAGGGTTTCCACAGCCTTCTCAAGAGACCGCCTACCACCGCTGGGCGCCAGCGATTTT
>chr16-5808261-5808425_CPCN_WT
GATTCTCTTTTTCTCTCCTCCAAAATCCCACAAGTGGTTGTCAGGTGAGGGAGGTGCAGGTCCAGCACTGGGCCAGTGCTAAGCCTCTTATCTCAGCCTCCACACTGTGGGTTTATTAGCTTAAGTTCCCCAAGGCAGAACTCCAGGGCTGAGCTGTGAGAGTG
>chr16-5808261-5808425_CPCN_MUT-allCrxSites
GATTCTCTTTTTCTCTCCTCCAAACTCCCACAAGTGGTTGTCAGGTGAGGGAGGTGCAGGTCCAGCACTGGGCCAGTGCTACGCCTCTTATCTCAGCCTCCACACTGTGGGTTTATTAGCTTAAGTTCCCCAAGGCAGAACTCCAGGGCTGAGCTGTGAGAGTG
>chr16-15832553-15832717_CPPE_WT
CATTTTTTCAAGGACAGGCACCAGCTGCACCTGGGAAGTGCCCATCTGGTTATCAGTGTCACAGAGGCTAGGAAGGCTGTAATCCGGCTTACTCAAGCTGGCTTCTCAAGTTCTCTCAGAGGGACCAGGGATGGGGAGGAAGCCCTGTGTTTGCTGTGGGAGAC
>chr16-15832553-15832717_CPPE_MUT-allCrxSites
CATTTTTTCAAGGACAGGCACCAGCTGCACCTGGGAAGTGCCCATCTGGTTATCAGTGTCACAGAGGCTAGGAAGGCTGTACTCCGGCGTACTCAAGCTGGCTTCTCAAGTTCTCTCAGAGGGACCAGGGATGGGGAGGAAGCCCTGTGTTTGCTGTGGGAGAC
>chr16-17778237-17778401_CPPE_WT
AAGTTCAGCTCCCAGCTGTCAGTGCTCTGGAGAGATCTGCTTTGCAGCTCTGAATAGCTAAGGCAGGGCAGTCTGGCCTTAATCCCACAGCTAGAAGCAGAGCCCTGCAAGAAAGAAGCTTGCAGGTTTGACCTGAGGGGAGCCAAATTCAGCCATGCTCACCG
>chr16-17778237-17778401_CPPE_MUT-allCrxSites
AAGTTCAGCTCCCAGCTGTCAGTGCTCTGGAGAGATCTGCTTTGCAGCTCTGAATAGCTAAGGCAGGGCAGTCTGGCCTTACTCCCACAGCTAGAAGCAGAGCCCTGCAAGAAAGAAGCTTGCAGGTTTGACCTGAGGGGAGCCAAATTCAGCCATGCTCACCG
>chr16-17920796-17920960_CPPE_WT
GCTGGCCCTAGGTCTGTCCAGCTCAGGAATGTTCCCTGCTTGTGACAATTGAGCGACCAAAGCAGATTAACCTGGGTGTTAATCCCCTCTAATGGTTTCAGAATCCTCGATGCGAGGCGCTAAGCCGGCCTTTCTCCAAGGCCTGCAGAAGCCCTTCCCAAAGC
>chr16-17920796-17920960_CPPE_MUT-allCrxSites
GCTGGCCCTAGGTCTGTCCAGCTCAGGAATGTTCCCTGCTTGTGACAATTGAGCGACCAAAGCAGAGTAACCTGGGTGTTACTCCCCTCTAATGGTTTCAGAATCCTCGATGCGAGGCGCTACGCCGGCCTTTCTCCAAGGCCTGCAGAAGCCCTTCCCAAAGC
>chr1-135627907-135628071_CPPN_WT
CCCAGGGTGAACTTGATCTTAAGCACTTCAGCTTAGGAGAGTTCATCCTAGATAAGGGACTGATTGACAGCTAAGCATCTAAGCCTCCTTAGTTTCCCACTTCTCTCCGTCCATTCTCTCTCCTTCCTCCACATTTTCTTTGTAATGTTTTTGTTGTTGTTTTG
>chr1-135627907-135628071_CPPN_MUT-allCrxSites
CCCAGGGTGAACTTGATCTTAAGCACTTCAGCGTAGGAGAGTTCATCCTAGATAAGGGACTGATTGACAGCTAAGCATCTACGCCTCCTTAGTTTCCCACTTCTCTCCGTCCATTCTCTCTCCTTCCTCCACATTTTCTTTGTAATGTTTTTGTTGTTGTTTTG
>chr16-18248858-18249022_CPPP_WT
GGCCAGCGCACACTAGCTGCGTCTCCTCTCTCTAAGGGCTTGGTTCCGATGACGTCACCGCCGCGCGCCGAGTCCCGACTGATCCTTCCAGCAGCCGCTCACGCCAGCGTCGGAGGCACTCAGCCTGCAGGCGGAAGTGCGCGCGTGGGTCGCCGGGAGAGCGC
>chr16-18248858-18249022_CPPP_MUT-allCrxSites
GGCCAGCGCACACTAGCTGCGTCTCCTCTCTCTAAGGGCTTGGTTCCGATGACGTCACCGCCGCGCGCCGAGTCCCGACTGCTCCTTCCAGCAGCCGCTCACGCCAGCGTCGGAGGCACTCAGCCTGCAGGCGGAAGTGCGCGCGTGGGTCGCCGGGAGAGCGC
>chr1-135793436-135793600_CPPE_WT
GTGAGGCACGGCAAAGGGGTGTGGGGCATAGAAACGGAGAGAGCTTGCAAACCAGGTGTGGGTGCCACCCTTCATAAACAAATCCTCTTTAGACTGGCGAATGAACAGTCAGTGAACCTGGGAACTGGGACACCAGGTCAGCACGCAGCTCTCCCAATGCCGCC
>chr1-135793436-135793600_CPPE_MUT-allCrxSites
GTGAGGCACGGCAAAGGGGTGTGGGGCATAGAAACGGAGAGAGCTTGCAAACCAGGTGTGGGTGCCACCCTTCATAAACAACTCCTCTTTAGACTGGCGAATGAACAGTCAGTGAACCTGGGAACTGGGACACCAGGTCAGCACGCAGCTCTCCCAATGCCGCC
>chr16-23051942-23052106_CPPN_WT
GATGTGTATCCTGCAATTTCCTTTTGACTAGAGCTAACTCCTTCTCAGCCTCCGGGCTGAGATAATAATTTCCTGGGGCTAATCTTTATCGCCTTGGAAGGCTTAAAATAAATTGTTTAGCTCTTGAGTGGCCAAGCCAATCGTAGGCCATAGCCAGTTAATAT
>chr16-23051942-23052106_CPPN_MUT-allCrxSites
GATGTGTATCCTGCAATTTCCTTTTGACTAGAGCTAACTCCTTCTCAGCCTCCGGGCTGAGATAATAATTTCCTGGGGCTACTCTTTATCGCCTTGGAAGGCGTAAAATAAATTGTTTAGCTCTTGAGTGGCCAAGCCAATCGTAGGCCATAGCCAGTTAATAT
>chr16-30397726-30397890_CPPE_WT
TGCCAAAGAATTTCTTTCTTACACATTTCAAAAGCGAGCCTGTCCAAGACACGCCTCCAGCTCGGCTTTACCTGTAATCTAATCCTGGGGAGGAAGCAGGATCCAAATAGCTCAAGGTTCTGCAAAGTCCACAACAGCTGTCACCACCGAAGGAAAGGGAGCCA
>chr16-30397726-30397890_CPPE_MUT-allCrxSites
TGCCAAAGAATTTCTTTCTTACACATTTCAAAAGCGAGCCTGTCCAAGACACGCCTCCAGCTCGGCTTTACCTGTACTCTACTCCTGGGGAGGAAGCAGGATCCAAATAGCTCAAGGTTCTGCAAAGTCCACAACAGCTGTCACCACCGAAGGAAAGGGAGCCA
>chr16-31428585-31428749_CPPP_WT
GCGGAGGCGGGGAGTGCTCAGGCGCAGCCTCCTTAGCCCTCCTTATCCCGGCTGGCTCTGCTCCAGTCAAGGGTGCCCATAATCTCTAGACACCCCGGAGGTAAACCTGCTCATGCAGGGCCATCCTGATCCAAGCCTGGTACAGATCCTCGCTGTCATCTGAT
>chr16-31428585-31428749_CPPP_MUT-allCrxSites
GCGGAGGCGGGGAGTGCTCAGGCGCAGCCTCCTTAGCCCTCCTTCTCCCGGCTGGCTCTGCTCCAGTCAAGGGTGCCCATACTCTCTAGACACCCCGGAGGTAAACCTGCTCATGCAGGGCCATCCTGCTCCAAGCCTGGTACAGATCCTCGCTGTCATCTGAT
>chr1-136007979-136008143_CPPP_WT
GTTTCAGGGATAAAGTGGGTGGGGCTCACCAAGAGAGACTTCCTTCTAAGCCAAGTCCGACCCTAGCCCCGCCTACGGGTAATCTGACATTCCATCTGTCCAATCCTGGTCACCCTGTTCCGAAAGGCTCCACCTCAATCTAGACTCCTGGGCTTTTTTGCAGT
>chr1-136007979-136008143_CPPP_MUT-allCrxSites
GTTTCAGGGAGAAAGTGGGTGGGGCTCACCAAGAGAGACTTCCTTCTACGCCAAGTCCGACCCTAGCCCCGCCTACGGGTACTCTGACATTCCATCTGTCCAATCCTGGTCACCCTGTTCCGAAAGGCTCCACCTCAATCTAGACTCCTGGGCTTTTTTGCAGT
>chr16-32516506-32516670_CPPE_WT
GCCAGGCTCTCCCCAAGGCTGAGGAGCGGGGTGGGGTGGGGTGGGGTGTGTCTTCCACCTGCCAATCACAGCTGCATCTTAATCCCCATCCCTGTCTACACTACCCTGTGATGGCAGGAGTTTAAACCCATTTCAGATCGAGTTCATGGGAAGCCTGCTTCTCC
>chr16-32516506-32516670_CPPE_MUT-allCrxSites
GCCAGGCTCTCCCCAAGGCTGAGGAGCGGGGTGGGGTGGGGTGGGGTGTGTCTTCCACCTGCCAATCACAGCTGCATCTTACTCCCCATCCCTGTCTACACTACCCTGTGATGGCAGGAGTTTAAACCCATTTCAGATCGAGTTCATGGGAAGCCTGCTTCTCC
>chr16-33585410-33585574_CPPE_WT
ATGAAAAGGAGTATCTGAGACTGGCCTTATTACACACACAAACACACACACACACACACACACATACACACACACCTCCTAAGCCTGTTGACGCTTGCTCATTCTGATTCCCTCTCAGGATTTGTAATAAATATCCTGGGACAGCTCAGACTGAGGCTTGTCAC
>chr16-33585410-33585574_CPPE_MUT-allCrxSites
ATGAAAAGGAGTATCTGAGACTGGCCTTATTACACACACAAACACACACACACACACACACACATACACACACACCTCCTACGCCTGTTGACGCTTGCTCATTCTGATTCCCTCTCAGGAGTTGTAATAAATATCCTGGGACAGCTCAGACTGAGGCTTGTCAC
>chr16-34807388-34807552_CPPE_WT
AGGCACTGACGGGCTCCCTCTGTCTTCTTTAAGCCTCTCAGCGATGCACTTGAATCCTGACAAATACCCTAATCTCTCTTAATCCTCCACTGAGCTGTGCCAGGCTGCCTCGCCACCACCCACCCAAGCAAAGTGGGGCAGGGACACACAGGGCTATCCAAAGA
>chr16-34807388-34807552_CPPE_MUT-allCrxSites
AGGCACTGACGGGCTCCCTCTGTCTTCTTTACGCCTCTCAGCGATGCACTTGAATCCTGACAAATACCCTACTCTCTCTTACTCCTCCACTGAGCTGTGCCAGGCTGCCTCGCCACCACCCACCCAAGCAAAGTGGGGCAGGGACACACAGGGCTATCCAAAGA
>chr16-34956853-34957017_CPNP_WT
GCTGCTCCAGTGCGGTGGTGCCTGCCTGCCGCCATGCTCCCCACCGTGATGGTGATGGACCCTTATCCCTCTAGGAACATAAGCCCCAAATCAACCCAGCCTTCTCTAAGCTGTCTTGATCTGGTGCTTCAGCACAGCAAAAGAAAACTAAGACACAAAGGGAG
>chr16-34956853-34957017_CPNP_MUT-allCrxSites
GCTGCTCCAGTGCGGTGGTGCCTGCCTGCCGCCATGCTCCCCACCGTGATGGTGATGGACCCTTCTCCCTCTAGGAACATACGCCCCAAATCAACCCAGCCTTCTCTACGCTGTCTTGCTCTGGTGCTTCAGCACAGCAAAAGAAAACTAAGACACAAAGGGAG
>chr16-35413158-35413322_CPPP_WT
AGTGACCTGACCTGAGTCTGGAGGCCAAGGGGAAGCCAAGGGGGACAGGGCTTATAGTTATGATAAGGAGCTTAGATTTTAATCTACCACCTGTGACAGAAAGCCCTTGGAAAGTTTGAAGCAAGGGAATAGGAGGAGATTTATGTTGTGAAGAGACCCTAGCT
>chr16-35413158-35413322_CPPP_MUT-allCrxSites
AGTGACCTGACCTGAGTCTGGAGGCCAAGGGGAAGCCAAGGGGGACAGGGCGTATAGTTATGATAAGGAGCGTAGATTTTACTCTACCACCTGTGACAGAAAGCCCTTGGAAAGTTTGAAGCAAGGGAATAGGAGGAGAGTTATGTTGTGAAGAGACCCTAGCT
>chr16-36011202-36011366_CPPE_WT
ATAGAGAAGAAGCAGAGAGCACATGATGTGTTTTACACCTCACGTTTCAAAAGCCTGTCCTCAGCAAGGCCACACCTCCTAATCCTTTCAAGTTGTCATTAGCTCAGGATCAAGTGTTCATATGTGCAACACTTATGGGGGATAAGTCACTGCAGCCTACAGTT
>chr16-36011202-36011366_CPPE_MUT-allCrxSites
ATAGAGAAGAAGCAGAGAGCACATGATGTGTTTTACACCTCACGTTTCAAAAGCCTGTCCTCAGCAAGGCCACACCTCCTACTCCTTTCAAGTTGTCATTAGCTCAGGAGCAAGTGTTCATATGTGCAACACTTATGGGGGAGAAGTCACTGCAGCCTACAGTT
>chr16-37539703-37539867_CPPP_WT
ACCGGCTTCAGCCAGCCCACGCCACTTGCGAGACAAGGACGAACGCCTAATTCCTGCGACCGGTTTGGAAACCGCCCGCTAATCCGCACCCCGAAGCTTTCGATCAGTCACGCTCTGACCGACCAATGAGATGATTTGCCCTGCCCACAAGCCCTGCGCTGATT
>chr16-37539703-37539867_CPPP_MUT-allCrxSites
ACCGGCTTCAGCCAGCCCACGCCACTTGCGAGACAAGGACGAACGCCTACTTCCTGCGACCGGTTTGGAAACCGCCCGCTACTCCGCACCCCGAAGCTTTCGATCAGTCACGCTCTGACCGACCAATGAGATGATTTGCCCTGCCCACAAGCCCTGCGCTGATT
>chr16-37973960-37974124_CPPE_WT
CCACATCTCTGGAATCCAGGTCAGTCTGTTCTTACTGGCTAAGGAAGTGAGGCAGAAATGCACGTGACTGGCTTGCTGATAAGCCTGCAGCAGGGGAAAGACGCAGTGGCTCAAATGATTTGAAAAGGAAGGAGCTGGAAGGCGTCTTGGGTCTCATCGGATTT
>chr16-37973960-37974124_CPPE_MUT-allCrxSites
CCACATCTCTGGAATCCAGGTCAGTCTGTTCTTACTGGCTAAGGAAGTGAGGCAGAAATGCACGTGACTGGCTTGCTGATACGCCTGCAGCAGGGGAAAGACGCAGTGGCTCAAATGATTTGAAAAGGAAGGAGCTGGAAGGCGTCTTGGGTCTCATCGGATTT
>chr16-38938737-38938901_CPPE_WT
GTTTATTTCTGGTAATCATGAACTAAGTTAAAGTGCTGGAAGCAAGCTCAACATCTTGAAAAGGATTACAGTGTCGCTTTAATCTGCAAGCCTGAAGCTTTGGTGCAGGCTTAGGTCAGTATTTAAAGGGCAACAGAAGCTTCAAATCAAGTGCTGCCCCTATG
>chr16-38938737-38938901_CPPE_MUT-allCrxSites
GTTTATTTCTGGTAATCATGAACTAAGTTAAAGTGCTGGAAGCAAGCTCAACATCTTGAAAAGGAGTACAGTGTCGCTTTACTCTGCAAGCCTGAAGCTTTGGTGCAGGCGTAGGTCAGTATTTAAAGGGCAACAGAAGCTTCAAATCAAGTGCTGCCCCTATG
>chr16-38982974-38983138_CPPE_WT
ATTTGACTTTATTTTTGCAGAGATATGAGGGAGGGAAAGCTCAGAGACGGGACCTGATGTAGAACAGTTGGGATTTGGTTAATCTGCTTAGAAACAGCACTAATCGGTGCATCATCGGATGCCTGGACAACAGTGCCCCCACCTGCTTCTCCCTCACCCTGTTC
>chr16-38982974-38983138_CPPE_MUT-allCrxSites
ATTTGACTTTATTTTTGCAGAGATATGAGGGAGGGAAAGCTCAGAGACGGGACCTGATGTAGAACAGTTGGGAGTTGGTTACTCTGCTTAGAAACAGCACTAATCGGTGCATCATCGGATGCCTGGACAACAGTGCCCCCACCTGCTTCTCCCTCACCCTGTTC
>chr16-44139296-44139460_CPPP_WT
CTAAGTCACGCTCTAGGGACCGGAAATGGCCATGAGTCCCGCCTCTAAGGCCCCAGTAAAATCCTGGGCTGGAAGACGTTAAGCCTATCACGTGATTTAAAAAAAAAAAAACCCTGTGAGGTTTGCCTGCTGGAGGATCGCCAAGTTATCCGGACCCATCACTA
>chr16-44139296-44139460_CPPP_MUT-allCrxSites
CTAAGTCACGCTCTAGGGACCGGAAATGGCCATGAGTCCCGCCTCTAAGGCCCCAGTAAACTCCTGGGCTGGAAGACGTTACGCCTATCACGTGATTTAAAAAAAAAAAAACCCTGTGAGGTTTGCCTGCTGGAGGATCGCCAAGTTATCCGGACCCATCACTA
>chr16-45999552-45999716_CPPE_WT
CACTGTGTGTGCTTACCCAGAGCTCTCACGACTAAACTCCACCCCCTTCATACTCTTCACACCCTTGTTAAGGAGAAGCTAAGCCCCTAACACAGATTATTGGACCTCTAAGTACTTTATGACCTTGGCTCCTATTCTTTCCCTTTTGTCAAATGTGACACATC
>chr16-45999552-45999716_CPPE_MUT-allCrxSites
CACTGTGTGTGCTTACCCAGAGCTCTCACGACTAAACTCCACCCCCTTCATACTCTTCACACCCTTGTTAAGGAGAAGCTACGCCCCTAACACAGAGTATTGGACCTCTAAGTACTTTATGACCTTGGCTCCTATTCTTTCCCTTTTGTCAAATGTGACACATC
>chr16-50185049-50185213_CPPE_WT
AGTGGCTGGGCTTGGCTGGCATTCAGAGACAAGGCAGGCCACGCCCAGCAGGGAGCTTGACCTGCAGGCTTCGAAGATGTAAGCCGCTCAACAGAAAAGCCCTGGCTGCCTTCACAGCCTGTGAAACAATACACAGGCAGGACCTGGGTTTAGGCTACACAATC
>chr16-50185049-50185213_CPPE_MUT-allCrxSites
AGTGGCTGGGCTTGGCTGGCATTCAGAGACAAGGCAGGCCACGCCCAGCAGGGAGCTTGACCTGCAGGCTTCGAAGATGTACGCCGCTCAACAGAAAAGCCCTGGCTGCCTTCACAGCCTGTGAAACAATACACAGGCAGGACCTGGGTTTAGGCTACACAATC
>chr1-34706456-34706620_CPPN_WT
AGCTTGAGCTTTATCTCTAGGCCAGGTGATTAGTACCTTCAATTAGAACTGCAAGATCCTCTTATCATCTACTGTATCCTAATCCAGAGCGTAATATTGGGAGGGAATGGGATTTCTGTGTATCACGCACGGCAGGCAGCCACAAACTGCTCTTGCCTTCAAGT
>chr1-34706456-34706620_CPPN_MUT-allCrxSites
AGCTTGAGCTTTATCTCTAGGCCAGGTGAGTAGTACCTTCAATTAGAACTGCAAGATCCTCTTATCATCTACTGTATCCTACTCCAGAGCGTAATATTGGGAGGGAATGGGAGTTCTGTGTATCACGCACGGCAGGCAGCCACAAACTGCTCTTGCCTTCAAGT
>chr16-62832687-62832851_CPPE_WT
TGAGGCACTTGCTCAGGGAACTAGCCTTCAACCTCAGCATCTAGGGCTGTTAGTGATTGGCCTCTGAAGCCTGGAGTGCTAATCCCCTCGTTAGCACTTAGAGCTATGAGTCTTTGAATCTATCATCCTAGCTCAAGTGCATTTGGCACTCAAAGGCCTACGTG
>chr16-62832687-62832851_CPPE_MUT-allCrxSites
TGAGGCACTTGCTCAGGGAACTAGCCTTCAACCTCAGCATCTAGGGCTGTTAGTGATTGGCCTCTGAAGCCTGGAGTGCTACTCCCCTCGTTAGCACTTAGAGCTATGAGTCTTTGAATCTATCATCCTAGCTCAAGTGCATTTGGCACTCAAAGGCCTACGTG
>chr16-64873447-64873611_CPPP_WT
GCGCCTCCGGTATGGGGTTTTACCTATCTGATTTGAGGACTCTGAGCCCCACCGGACAGAAGCTGCCACTTAGCCCGTGTAATCCTCTCAGAGCCTAGCTGAAACAGGACGGGCACTCAGTAACGTGATATGTTCAGCAAGAAAAACAAACTGAGACTTGAACC
>chr16-64873447-64873611_CPPP_MUT-allCrxSites
GCGCCTCCGGTATGGGGTTTTACCTATCTGATTTGAGGACTCTGAGCCCCACCGGACAGAAGCTGCCACTTAGCCCGTGTACTCCTCTCAGAGCCTAGCTGAAACAGGACGGGCACTCAGTAACGTGATATGTTCAGCAAGAAAAACAAACTGAGACTTGAACC
>chr16-75766784-75766948_CPPP_WT
ACTGGCCTGAGTAAAATCCGCCCCGCGGCCTCATGGTAGATGGAGTCATTGCTGTGGTGGAAATCGTAGTTCCTCCGGCTAATTCGGAGCCGACGGACTACATTTCCCAGGAGGCTGCGCGACAGCCGGCGACTAGGGGGCGGTGCCTCCCATCGGTACAGTCA
>chr16-75766784-75766948_CPPP_MUT-allCrxSites
ACTGGCCTGAGTAAACTCCGCCCCGCGGCCTCATGGTAGATGGAGTCATTGCTGTGGTGGAAATCGTAGTTCCTCCGGCTACTTCGGAGCCGACGGACTACATTTCCCAGGAGGCTGCGCGACAGCCGGCGACTAGGGGGCGGTGCCTCCCATCGGTACAGTCA
>chr16-76454073-76454237_CPPE_WT
CCCTTCTATCCTCGAGAGACCACCGTTAGAGACCATTTAAGCCTCCTTCTAAAGAACAAACATGAAAATCCAGGGGAAATAATCTGTCCGTGGCTTGTAATAATCGTCTTAAATCAGCAGTCTGTGGCTTCTGGAAAAGCTGGCCTGAGCTAGACAAAGAAGGC
>chr16-76454073-76454237_CPPE_MUT-allCrxSites
CCCTTCTATCCTCGAGAGACCACCGTTAGAGACCATTTACGCCTCCTTCTAAAGAACAAACATGAAAATCCAGGGGAAATACTCTGTCCGTGGCTTGTAATAATCGTCTTAAATCAGCAGTCTGTGGCTTCTGGAAAAGCTGGCCTGAGCTAGACAAAGAAGGC
>chr16-87432635-87432799_CPPQ_WT
CCATCCGCTGCCTGAAACGTAACAAAGAAGGCCACGCCTGCCTGAGTGGCGTCACTGCTGACCAATAAGAAACCAGCGTTGAGCCCGTGGCGCCAAACCTGTCCGAGATATTTGTAGTGGAGAGATTTCCTTCCTAGTGTGTAGGAATTTGCTCTTCCAGAGGT
>chr16-87432635-87432799_CPPQ_MUT-allCrxSites
CCATCCGCTGCCTGAAACGTAACAAAGAAGGCCACGCCTGCCTGAGTGGCGTCACTGCTGACCAATAAGAAACCAGCGTTGCGCCCGTGGCGCCAAACCTGTCCGAGATATTTGTAGTGGAGAGATTTCCTTCCTAGTGTGTAGGAATTTGCTCTTCCAGAGGT
>chr16-91010573-91010737_CPPP_WT
CGTGACTGGGCAGGAGGCGGCAGTCACCTGTGTGGCTTTCCCTGCCCTTCGCCGCCGCCCTGGAGAGTCCGCGGTGTGATAATCCCGTCCCTCTCCGGCCCCCTCAGGAGCTTTGAATCAGCCTGATTAACCTTCCCTCCCATCCCCTTGCCCATTCCGCCTAG
>chr16-91010573-91010737_CPPP_MUT-allCrxSites
CGTGACTGGGCAGGAGGCGGCAGTCACCTGTGTGGCTTTCCCTGCCCTTCGCCGCCGCCCTGGAGAGTCCGCGGTGTGATACTCCCGTCCCTCTCCGGCCCCCTCAGGAGCTTTGAATCAGCCTGAGTAACCTTCCCTCCCATCCCCTTGCCCATTCCGCCTAG
>chr1-137926402-137926566_CPPE_WT
CTGCACAGAGCTCTGGGCTAAGCTCTCTGAGAACTGACAGGTCTTTATCTTCTAATTGTATCAAAAAATGGGGACTGTCTGATCCCAGCGCTGACCTTGAAAGCAGCAAACTGAAGTGATATATTGTGTCCCTGGGTTTTGGGGTTTTGTTTTCTTTCTTTCTT
>chr1-137926402-137926566_CPPE_MUT-allCrxSites
CTGCACAGAGCTCTGGGCTACGCTCTCTGAGAACTGACAGGTCTTTATCTTCTAATTGTATCAAAAAATGGGGACTGTCTGCTCCCAGCGCTGACCTTGAAAGCAGCAAACTGAAGTGATATATTGTGTCCCTGGGTTTTGGGGTTTTGTTTTCTTTCTTTCTT
>chr16-92234844-92235008_CPPN_WT
GTTTACGACCATCTCAACTGGCCTCTGTGCCTCTCGCCTCTGTCTCCTAACTGTCCTGTCTCTCAGAAGCCTACCGCTGTAATCCCTCTTTCATGCTGCCAAAGGTTTATCTCGGGACTCACAGCTAATCAGATTCTGTGGACTCTCAGATGCCCAGTGCCTAC
>chr16-92234844-92235008_CPPN_MUT-allCrxSites
GTTTACGACCATCTCAACTGGCCTCTGTGCCTCTCGCCTCTGTCTCCTAACTGTCCTGTCTCTCAGAAGCCTACCGCTGTACTCCCTCTTTCATGCTGCCAAAGGTTTATCTCGGGACTCACAGCTACTCAGATTCTGTGGACTCTCAGATGCCCAGTGCCTAC
>chr16-92466299-92466463_CPPE_WT
CCATCAAGTCCCGCCCTTCCTATAGAGCAGACCAATAATACGACGGGATTTTTGTCACGTGACACCCACTCTGCCGCCCTAAGCCTGAAGCCTTGGGGCGGCCATATTTGTTAGGGGCAGAGGCCTCTGGCCAGTTCTGCTTTTCTGACAGCTGGCGGTGCCTG
>chr16-92466299-92466463_CPPE_MUT-allCrxSites
CCATCAAGTCCCGCCCTTCCTATAGAGCAGACCAATACTACGACGGGAGTTTTGTCACGTGACACCCACTCTGCCGCCCTACGCCTGAAGCCTTGGGGCGGCCATATTTGTTAGGGGCAGAGGCCTCTGGCCAGTTCTGCTTTTCTGACAGCTGGCGGTGCCTG
>chr16-97006668-97006832_CPPE_WT
AATCCACATCGTAAGCCCCAGGGAACTGTGCATCTGAGACTCCTCTGAGCTCCCGGAGGCCTCACATGCTTATCACGCCTAATCCTTTGGTTCTGCTTACCAGCTGCGGAGCACAGATAGGGGATGTTGGGGGGTTTACAGCCTGCAAAAAAAGCAGTCCAGAT
>chr16-97006668-97006832_CPPE_MUT-allCrxSites
AATCCACATCGTACGCCCCAGGGAACTGTGCATCTGAGACTCCTCTGAGCTCCCGGAGGCCTCACATGCTTATCACGCCTACTCCTTTGGTTCTGCTTACCAGCTGCGGAGCACAGATAGGGGATGTTGGGGGGTTTACAGCCTGCAAAAAAAGCAGTCCAGAT
>chr17-5078628-5078792_CPPE_WT
CAATCCCTGGTAAAAGCTGCATGTGACCATCGGGTGACATCAGTGTCCCCAGGCTGAAGCGCGAGGGGATAAAGCAGCTTTATCCCTCAGCACTGTGCTTAAACCTCATGCCTCTCTCTGCCCTAGTCGGACCTGAAGGAGGGAAATGACTGATGAATGTCTAC
>chr17-5078628-5078792_CPPE_MUT-allCrxSites
CAATCCCTGGTAAAAGCTGCATGTGACCATCGGGTGACATCAGTGTCCCCAGGCTGAAGCGCGAGGGGAGAAAGCAGCTTTCTCCCTCAGCACTGTGCTTAAACCTCATGCCTCTCTCTGCCCTAGTCGGACCTGAAGGAGGGAAATGACTGATGAATGTCTAC
>chr17-7198142-7198306_CPPE_WT
AGCCTGTCCCTGTCTGGCTTTTTTGTTTCTTGTTCTGTTTACGAAGTGGGACTTGCTCACCTGTGTAATCTGGCCGAGTTAATCTGGTCTGAGTTAATGGGGTTAATGCGCACTGTAAGCTGTGTCTCCTGAGGAACTCTCAAGTCAGATGCAGATAAACTGTT
>chr17-7198142-7198306_CPPE_MUT-allCrxSites
AGCCTGTCCCTGTCTGGCTTTTTTGTTTCTTGTTCTGTTTACGAAGTGGGACTTGCTCACCTGTGTACTCTGGCCGAGTTACTCTGGTCTGAGTTAATGGGGTTAATGCGCACTGTAAGCTGTGTCTCCTGAGGAACTCTCAAGTCAGATGCAGATAAACTGTT
>chr17-7258891-7259055_CPPE_WT
TGAGAGTTTAAAAATAGACAGACGTAATTAAAATGACTAGAAGATGAGCAAGTCATCTGATAAATAGGATGAGCATTCATAAGCTGATTATAGAAATTACCATCTCAAAATAGGCTGCCAGGGAGGGGAACTCTTTGCTGCTTGGTTCTTCCTCGGAGTCTATT
>chr17-7258891-7259055_CPPE_MUT-allCrxSites
TGAGAGTTTAAAAATAGACAGACGTAATTAAAATGACTAGAAGATGAGCAAGTCATCTGATAAATAGGATGAGCATTCATACGCTGATTATAGAAATTACCATCTCAAAATAGGCTGCCAGGGAGGGGAACTCTTTGCTGCTTGGTTCTTCCTCGGAGTCTATT
>chr17-8120924-8121088_CPPN_WT
TGCCCTGTCTCCTTTCTGTTCAGCTTGGTTATCTCACACCTCTTACTAATCCTTCTCAGTACTCCAGGCTCAGCTGTGTTAATCCTTAATCGTCCTTTCAGCTGCAGCCCCTGTTCTCACTGCAACACATATGAGCAGCTTAGAGTTCTGACCAGGGGATCCTT
>chr17-8120924-8121088_CPPN_MUT-allCrxSites
TGCCCTGTCTCCTTTCTGTTCAGCTTGGTTATCTCACACCTCTTACTACTCCTTCTCAGTACTCCAGGCTCAGCTGTGTTACTCCTTAATCGTCCTTTCAGCTGCAGCCCCTGTTCTCACTGCAACACATATGAGCAGCGTAGAGTTCTGACCAGGGGATCCTT
>chr17-12741201-12741365_CPPP_WT
AGAGCAAGGAGGGATAGATATAATGTTGAAGCCTCGGCAGGGGGTGGAGATTATTAAGTTCCGCCCCAACTGTGTCACTTAATCCCCCCTGCTCAGCCCAACCTCACCAGGCTTTGGCTCCTCCTCTTGCTCCAGCCTGGAGCCTGTGTTTTAGATGGCCTTAC
>chr17-12741201-12741365_CPPP_MUT-allCrxSites
AGAGCAAGGAGGGATAGATATAATGTTGAAGCCTCGGCAGGGGGTGGAGAGTAGTAAGTTCCGCCCCAACTGTGTCACTTACTCCCCCCTGCTCAGCCCAACCTCACCAGGCTTTGGCTCCTCCTCTTGCTCCAGCCTGGAGCCTGTGTTTTAGATGGCCTTAC
>chr17-16951528-16951692_CPPP_WT
AATATCCTCATCATGTCGCACTTTCAGAACTTGCCTGAGTTTCCTTCACAGTACCCAGCAGCACACAGGAGAAATCACTTAAGCCTGCTTAATTACAGGGAACCAGAGAAAAGGGTTCCGGAAGAACCACCCTCCTCTTATGACAGGCAGGTCCCACAGGGAAA
>chr17-16951528-16951692_CPPP_MUT-allCrxSites
AATATCCTCATCATGTCGCACTTTCAGAACTTGCCTGAGTTTCCTTCACAGTACCCAGCAGCACACAGGAGAAATCACTTACGCCTGCTTAATTACAGGGAACCAGAGAAAAGGGTTCCGGAAGAACCACCCTCCTCTTATGACAGGCAGGTCCCACAGGGAAA
>chr17-17234845-17235009_CPPP_WT
AATATCCTCATCATGTCGCACTTTCAGAACTTGCCTGAGCTTCCTTCACAGTACCCAGCAGCACAGGGGACAAATCACTTAATCCTGCTTAATTACAGGGAACCAGCGAAATGGATTCCGGAAAAACCGCCCTCCTCTTATGACTGGCAGATCCCCCAGGGAAT
>chr17-17234845-17235009_CPPP_MUT-allCrxSites
AATATCCTCATCATGTCGCACTTTCAGAACTTGCCTGAGCTTCCTTCACAGTACCCAGCAGCACAGGGGACAAATCACTTACTCCTGCTTAATTACAGGGAACCAGCGAAATGGATTCCGGAAAAACCGCCCTCCTCTTATGACTGGCAGATCCCCCAGGGAAT
>chr17-20945031-20945195_CPPP_WT
ACAAGCAGGTCTAGCTGCCAATGAGAGTCGAGGGTGGGAGGTGGCTAAGATGGCCCCTTGGGGAGAGGCGGAGAAGACTTAAGCTGGAGTCTTGGGAGCTATGCGTGACGTAATGAAGGACATGCTTGTCTGGTTCTGCTATACCGGTCTCTGTAAAGGAGGGA
>chr17-20945031-20945195_CPPP_MUT-allCrxSites
ACAAGCAGGTCTAGCTGCCAATGAGAGTCGAGGGTGGGAGGTGGCTAAGATGGCCCCTTGGGGAGAGGCGGAGAAGACTTACGCTGGAGTCTTGGGAGCTATGCGTGACGTAATGAAGGACATGCTTGTCTGGTTCTGCTATACCGGTCTCTGTAAAGGAGGGA
>chr17-23564269-23564433_CPPP_WT
GCGGGGATAAGCATTTGGCGCTTGTACTATCCAGAATGTCGGAGATGGGCAGCCAATGAACAGGGAGGATTCTCACGACTAAGCCGATCTGACACCCTGGAGCTAGAGATTTGGAAGAAGTCTCATTTTCGCTTTCTGGGTCGCACTATACCTAAGTCGGATGC
>chr17-23564269-23564433_CPPP_MUT-allCrxSites
GCGGGGAGAAGCATTTGGCGCTTGTACTATCCAGAATGTCGGAGATGGGCAGCCAATGAACAGGGAGGATTCTCACGACTACGCCGATCTGACACCCTGGAGCTAGAGAGTTGGAAGAAGTCTCATTTTCGCTTTCTGGGTCGCACTATACCTAAGTCGGATGC
>chr17-23703432-23703596_CPNE_WT
TACATACATACACACACACACATACACACACGCCAGTTAATTTTAACATGCCTTTAGTAGCTCAAAGGCTGGGCAGTTCTAATCCTTCTCTTGGCTGGCATACATTTTCCTCCTGGCTTAACGCCCTCTAATCCTATATTTTTATCTTTGCTGCCTATGATGCT
>chr17-23703432-23703596_CPNE_MUT-allCrxSites
TACATACATACACACACACACATACACACACGCCAGTTAATTTTAACATGCCTTTAGTAGCTCAAAGGCTGGGCAGTTCTACTCCTTCTCTTGGCTGGCATACATTTTCCTCCTGGCGTAACGCCCTCTACTCCTATATTTTTATCTTTGCTGCCTATGATGCT
>chr1-150312783-150312947_CPPE_WT
TAAATAGCATTCATTTGCAGGTATGAGGGACAAAGGTGCAGCCACAGACAGAAGAGATTGCTCTGCCTACCTGCCTTTTTAATCCAAGGTTAGTCCCTGAAGTATCTGCGAAGCTTCACATTCTTGTCACACGCCTAACATCTTGAAGACGATGATGAAAACAA
>chr1-150312783-150312947_CPPE_MUT-allCrxSites
TAAATAGCATTCATTTGCAGGTATGAGGGACAAAGGTGCAGCCACAGACAGAAGAGATTGCTCTGCCTACCTGCCTTTTTACTCCAAGGTTAGTCCCTGAAGTATCTGCGAAGCTTCACATTCTTGTCACACGCCTAACATCTTGAAGACGATGATGAAAACAA
>chr17-24736515-24736679_CPPP_WT
AGCCAGGTCCGGGTAAAACCCTAAGATCTGGACTCAAACCCGACCCAGTCCCAATAACCAATCACTTTCCGATTCGCCATAAGCCCCGCCCCTAGAGGGGACCAGTCACTCTTGGATTCCCCACGGCCGCCTCCTAGCAGCCCCGCCCTCAAGGAGTCTCTCCT
>chr17-24736515-24736679_CPPP_MUT-allCrxSites
AGCCAGGTCCGGGTAAAACCCTAAGATCTGGACTCAAACCCGACCCAGTCCCAATAACCAATCACTTTCCGATTCGCCATACGCCCCGCCCCTAGAGGGGACCAGTCACTCTTGGATTCCCCACGGCCGCCTCCTAGCAGCCCCGCCCTCAAGGAGTCTCTCCT
>chr17-25452659-25452823_CPPN_WT
CTTCTGTTGTCATACCCGGCCCTCCCTGTGCCTCCTATCTCTTAGGAGGACAATGTCACCGGACTTGGGGCCACTCAGATAATCCATGTGATGATCCAGGATGATCCTGGCTTAGGAGCTTCAAGCATAATAACATCTGCTGAGATCCCTTTCCATAAGGTCAC
>chr17-25452659-25452823_CPPN_MUT-allCrxSites
CTTCTGTTGTCATACCCGGCCCTCCCTGTGCCTCCTATCTCTTAGGAGGACAATGTCACCGGACTTGGGGCCACTCAGATACTCCATGTGATGCTCCAGGATGCTCCTGGCGTAGGAGCTTCAAGCATAATAACATCTGCTGAGATCCCTTTCCATAAGGTCAC
>chr17-26252690-26252854_CPPP_WT
GTCGCTGAGTGGAACGGTCGCAAATCGTTCTAAAGACTAGATCAACTAAGCTTGATTTTGGCCGGTCGTGGTATGCCTGTAATCCCCAGGATCAGGCTTGAGTAGTTCAAGGCCAGCGTCCTGGGTGTCAGGCTACCCTGTGGAAGCGTGGTCTTTGTGAGACT
>chr17-26252690-26252854_CPPP_MUT-allCrxSites
GTCGCTGAGTGGAACGGTCGCAAATCGTTCTAAAGACTAGATCAACTACGCTTGATTTTGGCCGGTCGTGGTATGCCTGTACTCCCCAGGAGCAGGCTTGAGTAGTTCAAGGCCAGCGTCCTGGGTGTCAGGCTACCCTGTGGAAGCGTGGTCTTTGTGAGACT
>chr17-26624935-26625099_CPPE_WT
CAGCCGCACATACATCTGGGCTCATCCTCTTGCCTGATCAAGTCCCATCTCTCCCTCCCTCAAAGCTTCTTCCTCTCCGTAAGCCGCTTGCTCAAGGGTCTTAGGCTGGATGAACCAGAGAGACTCCACCACCCTGCGCCACCTGCACAAATGTGGTTGCTCTA
>chr17-26624935-26625099_CPPE_MUT-allCrxSites
CAGCCGCACATACATCTGGGCTCATCCTCTTGCCTGATCAAGTCCCATCTCTCCCTCCCTCAAAGCTTCTTCCTCTCCGTACGCCGCTTGCTCAAGGGTCTTAGGCTGGATGAACCAGAGAGACTCCACCACCCTGCGCCACCTGCACAAATGTGGTTGCTCTA
>chr17-27433399-27433563_CPPE_WT
CAGTGGTGGCTCTCCTGTCTTAACTGGGATTCTCAGGGCTTAAGAGCTGTGAGGTATTCCTGTGAGCCATCTAATGAGGTAATCCTCTTTTGTGTGAGGTCACTGCTCAGCCAGCCTTGTGCAGATTGTGGCTGTAGAGTCAGCCAGGATAGAGGAGGTTCCTG
>chr17-27433399-27433563_CPPE_MUT-allCrxSites
CAGTGGTGGCTCTCCTGTCTTAACTGGGATTCTCAGGGCGTAAGAGCTGTGAGGTATTCCTGTGAGCCATCTAATGAGGTACTCCTCTTTTGTGTGAGGTCACTGCTCAGCCAGCCTTGTGCAGATTGTGGCTGTAGAGTCAGCCAGGATAGAGGAGGTTCCTG
>chr1-150322339-150322503_CPPP_WT
GTTCCTCTTCTCCCCTTTTCCCATTGTTAGTCATATATCTCCTACGTGTCTGCTTCTCTGTTCCAAGGTGACTGTGAGCTAATCTGATCAACTAAGCCAGGCTAATGTTCTCACCAGTAGTAATTCGTTCATTGAGATAGATAACTCCTGCCACAAATATCTCC
>chr1-150322339-150322503_CPPP_MUT-allCrxSites
GTTCCTCTTCTCCCCTTTTCCCATTGTTAGTCATATATCTCCTACGTGTCTGCTTCTCTGTTCCAAGGTGACTGTGAGCTACTCTGATCAACTACGCCAGGCTAATGTTCTCACCAGTAGTACTTCGTTCATTGAGATAGATAACTCCTGCCACAAATATCTCC
>chr17-28080692-28080856_CPPP_WT
GGCGGCAGATGGTCGGTGGCGGGTCGCGATGCTGGTGGGGAGGGCTGCCACGCGCCTCGCGCCTCGTTGCCAGGACACCTAAGCTGTTTGTTTGGCAACACCGGGCGTTCCCACTCCTGCTCAGTTCGCAGGGTGGGGATGTGGAGTGTGTGACAGCATCGACG
>chr17-28080692-28080856_CPPP_MUT-allCrxSites
GGCGGCAGATGGTCGGTGGCGGGTCGCGATGCTGGTGGGGAGGGCTGCCACGCGCCTCGCGCCTCGTTGCCAGGACACCTACGCTGTTTGTTTGGCAACACCGGGCGTTCCCACTCCTGCTCAGTTCGCAGGGTGGGGATGTGGAGTGTGTGACAGCATCGACG
>chr1-150329669-150329833_CPPP_WT
TTTTCTCTGCGAATCTTTTGCCCACTGTGATGGTTAACACTGATCATCAATCTGATGTGATCTATAATCACTTAAGAGATAAGCCTCTTAGCACGTCTGTAAGACTTTATTTAGTTGAGCTAATTGAGGTGGGAAGACAAACCTTAACTATGAGCATCACCATT
>chr1-150329669-150329833_CPPP_MUT-allCrxSites
TTTTCTCTGCGAATCTTTTGCCCACTGTGATGGTTAACACTGATCATCAATCTGATGTGATCTATACTCACTTAAGAGATACGCCTCTTAGCACGTCTGTAAGACTTTATTTAGTTGAGCTAATTGAGGTGGGAAGACAAACCTTAACTATGAGCATCACCATT
>chr17-28971030-28971194_CPRN_WT
TGCTTTGGGTTTTCATGTCTTAGATGAAGAAAAAGGAATGTTAGGGAAGTCTTAACTCTGGGTTAAGATGTTAGCTCCTTAATCCTCTATTCAGAGCCTGCTAATGCAAAGGAGATAGAAGGGCCTGGGCGTGGCTTTGTGTTCTATTGATAAAACAGTTGAGG
>chr17-28971030-28971194_CPRN_MUT-allCrxSites
TGCTTTGGGTTTTCATGTCTTAGATGAAGAAAAAGGAATGTTAGGGAAGTCTTAACTCTGGGTTAAGATGTTAGCTCCTTACTCCTCTATTCAGAGCCTGCTAATGCAAAGGAGATAGAAGGGCCTGGGCGTGGCTTTGTGTTCTATTGATAAAACAGTTGAGG
>chr17-29998648-29998812_CPPN_WT
CCCGGCTTTAAAGCCTTTCACGGCTGTCATCCATTGTAACCTGGTATTAGCCCCAGTATCCAAACCCTGGCCTGGACCTTAATCCTAATCCTCATATTATCTGCCAAAAGAAATCCCCAGATTTCAGACCCCACGGCAACCCTGATTCCGCGAATTTGAGAGAC
>chr17-29998648-29998812_CPPN_MUT-allCrxSites
CCCGGCTTTAAAGCCTTTCACGGCTGTCATCCATTGTAACCTGGTAGTAGCCCCAGTATCCAAACCCTGGCCTGGACCTTACTCCTACTCCTCATATTATCTGCCAAAAGAACTCCCCAGATTTCAGACCCCACGGCAACCCTGATTCCGCGAATTTGAGAGAC
>chr17-31535233-31535397_CPPN_WT
TCCGATACCTCAGCTTGACAACAACCAAGAGCTTGACTGACGCTCAGAGCTCAGCAGGGACAGGAGCTGACCTCTAAGCTAATCTCCAAAGCCTCTTTTTCATAAGCTGCACTGCCCATGTACCTGTTTGGAGAACTCACACACCCAGTGGGAGCATTCACACA
>chr17-31535233-31535397_CPPN_MUT-allCrxSites
TCCGATACCTCAGCTTGACAACAACCAAGAGCTTGACTGACGCTCAGAGCTCAGCAGGGACAGGAGCTGACCTCTAAGCTACTCTCCAAAGCCTCTTTTTCATACGCTGCACTGCCCATGTACCTGTTTGGAGAACTCACACACCCAGTGGGAGCATTCACACA
>chr17-31941749-31941913_CPPE_WT
CACTATCAGAGAGAGAGAGGAAAAAGAGAGAGAGAGAGAGAGAGAGAGAGAGAGAGAGCCCATTTAATGCTTAAATCCTTAATCTTCTTATATTCAAGTGTAAATCCAAGGTCTCCCCACCCCGCCTTCCCACAGCCAGCTCTTTTACAGCATCCACCACAGGG
>chr17-31941749-31941913_CPPE_MUT-allCrxSites
CACTATCAGAGAGAGAGAGGAAAAAGAGAGAGAGAGAGAGAGAGAGAGAGAGAGAGAGCCCATTTAATGCTTAACTCCTTACTCTTCTTATATTCAAGTGTAACTCCAAGGTCTCCCCACCCCGCCTTCCCACAGCCAGCTCTTTTACAGCATCCACCACAGGG
>chr17-32788362-32788526_CPPP_WT
CAGTGAGTCACGTGCACGCCTCCCAATGCTTAAATGACAGAAAAAGCATCCTCTCGAGTGTACTGTGGCGCCAAACCTCTAATCCGAACGTAAGGCTTGATACTTGGGGTCTAAACTGGAGGTGGGATTCCCAAACTCTACTTCTGGCGTTACGTGTGAAGGGG
>chr17-32788362-32788526_CPPP_MUT-allCrxSites
CAGTGAGTCACGTGCACGCCTCCCAATGCTTAAATGACAGAAAAAGCATCCTCTCGAGTGTACTGTGGCGCCAAACCTCTACTCCGAACGTAAGGCTTGATACTTGGGGTCTAAACTGGAGGTGGGATTCCCAAACTCTACTTCTGGCGTTACGTGTGAAGGGG
>chr17-34197537-34197701_CPPQ_WT
AACCTTTATGGACATTATCTGCCCAGGAACTGCTGACGTCACACACCGGGCCCTCCCTGAATGGAAGAGATTTACTGGCTAATCCTATCCATTTCATTGAGATTATCCCGGCGTGTGCCGCTGAGGAGAAGATGAAAGAATCTGAACGGGCGGGCGAGGTTATC
>chr17-34197537-34197701_CPPQ_MUT-allCrxSites
AACCTTTATGGACATTATCTGCCCAGGAACTGCTGACGTCACACACCGGGCCCTCCCTGAATGGAAGAGAGTTACTGGCTACTCCTATCCATTTCATTGAGAGTATCCCGGCGTGTGCCGCTGAGGAGAAGATGAAAGAATCTGAACGGGCGGGCGAGGTTATC
>chr17-34894444-34894608_CPPP_WT
GCCCGACTGTCCAGCCCTTTAACCGCGTGGGGGTGCCGGGGGAGAAAAGGGGGGTCGGGGAGGGGGAATCCTGCTCCTTTAATTCCCTCCCCTCTTCCTCCGCCCCGAGTCCGCGAGGACGCTGCGCTGCGCGGGGCCTTGGAACACTCGGCACGAGCTGCCCC
>chr17-34894444-34894608_CPPP_MUT-allCrxSites
GCCCGACTGTCCAGCCCTTTAACCGCGTGGGGGTGCCGGGGGAGAAAAGGGGGGTCGGGGAGGGGGAATCCTGCTCCTTTACTTCCCTCCCCTCTTCCTCCGCCCCGAGTCCGCGAGGACGCTGCGCTGCGCGGGGCCTTGGAACACTCGGCACGAGCTGCCCC
>chr17-35235830-35235994_CPPP_WT
CCTTCGAAAGCTCGCCTCTCATCTTCCGCTTGCAGGAGGACCCTATGTCGCAAATTGTCTTATTTCCCCTCCGGAGACCTAATCACAAGTCACCCAGTCCGAGCGTTCGGTACGATTTCCGGGATGGAACACACAGTTCATTTCCGCCCGAAACTTGCGCGTGT
>chr17-35235830-35235994_CPPP_MUT-allCrxSites
CCTTCGAAAGCTCGCCTCTCATCTTCCGCTTGCAGGAGGACCCTATGTCGCAAATTGTCTTATTTCCCCTCCGGAGACCTACTCACAAGTCACCCAGTCCGAGCGTTCGGTACGATTTCCGGGATGGAACACACAGTTCATTTCCGCCCGAAACTTGCGCGTGT
>chr17-35507350-35507514_CPCN_WT
CCCCTAGGAAGGCATTAATAGTTTATCTCACATCTTAAATGGCCCTTAATGAAGCAAGAGATTTGAACCTTAGTTAAGCTAATCCCAAATCCTCAAAATAGGATTTAGAAAAGCCAAAGACACTGCTGAGGGCGATTACAAGTTTTGGTCTTTTGAGGAGCAGT
>chr17-35507350-35507514_CPCN_MUT-allCrxSites
CCCCTAGGAAGGCAGTAATAGTTTATCTCACATCTTAAATGGCCCTTAATGAAGCAAGAGAGTTGAACCTTAGTTAAGCTACTCCCAACTCCTCAAAATAGGAGTTAGAAAAGCCAAAGACACTGCTGAGGGCGATTACAAGTTTTGGTCTTTTGAGGAGCAGT
>chr17-35822618-35822782_CPPP_WT
AAGGCCGGATTCCCAAGGGTCTTCCAAAGCCTTACAACAGACTACAGAGTTGAAGTGCTGGAAGACGGAGTGTTACCCCTAATCTTATTACACCCCCCCCAGACTAATCCCCAAGCTGGGAGTCCTACCACCCGGGTCCTCCCTCCCACAACTCTGTCTTACCG
>chr17-35822618-35822782_CPPP_MUT-allCrxSites
AAGGCCGGATTCCCAAGGGTCTTCCAAAGCCTTACAACAGACTACAGAGTTGAAGTGCTGGAAGACGGAGTGTTACCCCTACTCTTATTACACCCCCCCCAGACTACTCCCCAAGCTGGGAGTCCTACCACCCGGGTCCTCCCTCCCACAACTCTGTCTTACCG
>chr1-155111753-155111917_CPPE_WT
AGCTTTACCAAGTTCTGAACACAGAAAATGCCTGGGAGGTATTAGGAAGGGCAGTTAATTGGTTGGCTCCTGAATGTGTTAATCCCGAGCAAAGCTGTGTTAGTACCTCATTAGCACATTAATTCTACTGACTATTCTCTCGCAGTCCTGTATCAGTTAAAACC
>chr1-155111753-155111917_CPPE_MUT-allCrxSites
AGCTTTACCAAGTTCTGAACACAGAAAATGCCTGGGAGGTAGTAGGAAGGGCAGTTAATTGGTTGGCTCCTGAATGTGTTACTCCCGAGCAAAGCTGTGTTAGTACCTCATTAGCACATTACTTCTACTGACTATTCTCTCGCAGTCCTGTATCAGTTAAAACC
>chr17-43699309-43699473_CPPE_WT
ACCTCAGGAGGGACCAAGGCGACAGTGGCCTGGGCACTGTGTGAAGATGAGCTAGATAATCTCCAGGCTGAGCCCTTCCTAATCCAGATGCTGCCCTAGAATGTCTGCATCGCACGTGTTCGTCTGTTCACCCCTGTGCTTCCAGCTTAATGCACCTTTCAATG
>chr17-43699309-43699473_CPPE_MUT-allCrxSites
ACCTCAGGAGGGACCAAGGCGACAGTGGCCTGGGCACTGTGTGAAGATGAGCTAGATACTCTCCAGGCTGAGCCCTTCCTACTCCAGATGCTGCCCTAGAATGTCTGCATCGCACGTGTTCGTCTGTTCACCCCTGTGCTTCCAGCGTAATGCACCTTTCAATG
>chr17-45700545-45700709_CPPE_WT
CCCCCCCATTCCCCCCCCCCCCCCCCCCGCCAGTCCACCTTCCTGAAGCTGCAGAGACAGCAGGGAATTAAGAGTCCACTAAGCCCCAGCACCAAACCTGTAAACACGCCAGCCAGCAAATCAGCCATGTGTCCGTGAGAGCTCTGCTACAGCTAGTCCATCCC
>chr17-45700545-45700709_CPPE_MUT-allCrxSites
CCCCCCCATTCCCCCCCCCCCCCCCCCCGCCAGTCCACCTTCCTGAAGCTGCAGAGACAGCAGGGAAGTAAGAGTCCACTACGCCCCAGCACCAAACCTGTAAACACGCCAGCCAGCAAATCAGCCATGTGTCCGTGAGAGCTCTGCTACAGCTAGTCCATCCC
>chr17-46153482-46153646_CPPP_WT
ACCGGACGCAGCCATCGCGACTGCCAGCCTAGTCGTCCTGCGGTTAAAATAGACGCCCCGCAAAGAATCATGGGAAGCTTAAGCTCCACTTCCGGCTCTTACCAGCCAGAAGGGACTCAGCGCAGCCGCTGAATGGTGGAGGTTGGAGATGACTTGAACCACAC
>chr17-46153482-46153646_CPPP_MUT-allCrxSites
ACCGGACGCAGCCATCGCGACTGCCAGCCTAGTCGTCCTGCGGTTAAAATAGACGCCCCGCAAAGAATCATGGGAAGCGTACGCTCCACTTCCGGCTCTTACCAGCCAGAAGGGACTCAGCGCAGCCGCTGAATGGTGGAGGTTGGAGATGACTTGAACCACAC
>chr1-34859824-34859988_CPCE_WT
AGGAGCTCAAAGGCAGCTGACCCTGAAGACAGCTGTGTTTACCAACTGGGCTAATCCCAAAACCCATCTGTGATGTGGTTAATCCCGATGGTCAATCAGCTTGATGGGACCTAGAATCACCTGCCTCAAGACCTCCAGGCATGTCTGAATTTGCAGATTAGATT
>chr1-34859824-34859988_CPCE_MUT-allCrxSites
AGGAGCTCAAAGGCAGCTGACCCTGAAGACAGCTGTGTTTACCAACTGGGCTACTCCCAAAACCCATCTGTGATGTGGTTACTCCCGATGGTCAATCAGCTTGATGGGACCTAGAATCACCTGCCTCAAGACCTCCAGGCATGTCTGAATTTGCAGAGTAGATT
>chr17-46904065-46904229_CPPE_WT
GGCGCGCATAGGCCCAGCATAACCTCTGCTCTGCCCTGCGCGGTTTACTTATCCACAGACCAGGAGAAAGGTGCGTGGCTAATCCATCGTCTTTGCAGCTATTTTTACTTACCTACCCCTGGCTTCTGCTCAGCTCTTCCTTCCTATTTTCTCTCATCCACATA
>chr17-46904065-46904229_CPPE_MUT-allCrxSites
GGCGCGCATAGGCCCAGCATAACCTCTGCTCTGCCCTGCGCGGTTTACTTATCCACAGACCAGGAGAAAGGTGCGTGGCTACTCCATCGTCTTTGCAGCTATTTTTACTTACCTACCCCTGGCTTCTGCTCAGCTCTTCCTTCCTATTTTCTCTCATCCACATA
>chr17-47386819-47386983_CPPP_WT
CATGAAACTGGGGTTTACAGGTGGTTATGAACTGCCCGCAGAGGTGCTGAGAAGAGAATTAAGCACCTGCCCTAACTGCTAAGCCTCCAGCCCTGCACCCCGCACCCCCACACCCAGCCTTTGATGTAGGAGCTAGGGAAGGAACTCAGGTCTTCACACTGGCA
>chr17-47386819-47386983_CPPP_MUT-allCrxSites
CATGAAACTGGGGTTTACAGGTGGTTATGAACTGCCCGCAGAGGTGCTGAGAAGAGAAGTAAGCACCTGCCCTAACTGCTACGCCTCCAGCCCTGCACCCCGCACCCCCACACCCAGCCTTTGATGTAGGAGCTAGGGAAGGAACTCAGGTCTTCACACTGGCA
>chr17-47400578-47400742_CPPE_WT
TAACTCACACCCAAACTAGAGATGCCGGAGAGCCGGTATTAAAAGATGAGAGGATTTTCTTGCCCAGTTTGCAGTCTGCTAATCCCTTCTTAACAGGATCTGGTGGGTGGCCGGCCAGCGGCTGCTCTGATCCCATGACCTTTGTGCCCTTTGCATATACTGAA
>chr17-47400578-47400742_CPPE_MUT-allCrxSites
TAACTCACACCCAAACTAGAGATGCCGGAGAGCCGGTAGTAAAAGATGAGAGGAGTTTCTTGCCCAGTTTGCAGTCTGCTACTCCCTTCTTAACAGGATCTGGTGGGTGGCCGGCCAGCGGCTGCTCTGCTCCCATGACCTTTGTGCCCTTTGCATATACTGAA
>chr17-48065172-48065336_CPPP_WT
ACCTACACAGTTCTCCAGTTCCTAGAAGGGGGAGGCGTGTCCCACAAGGCTGGGCAGTAATGAGATGGAAGATTTGGACTAATCCTGACCCAAATGAGGGCCTAATTCCTGCTGTAACCATCTGTCAGCTGCCAGTTAACAGTTCCTACAGCCCGAGCTGGGGG
>chr17-48065172-48065336_CPPP_MUT-allCrxSites
ACCTACACAGTTCTCCAGTTCCTAGAAGGGGGAGGCGTGTCCCACAAGGCTGGGCAGTAATGAGATGGAAGATTTGGACTACTCCTGACCCAAATGAGGGCCTACTTCCTGCTGTAACCATCTGTCAGCTGCCAGTTAACAGTTCCTACAGCCCGAGCTGGGGG
>chr17-48467615-48467779_CPPN_WT
CACAGTCTCAGGTGGACCGAACTGGAACCCGCAGCAAAGCCCGACAGCCCTGTCATCTGCCCTGCATCAGGATAGCTCTTAATCCTGCCGGCCAACTTTGTCCTGCGTGCAGATTCCTTCTTGGTCGGTAGGGGGCGCGGGAGTCTGGGAGATGGTCACAGCCA
>chr17-48467615-48467779_CPPN_MUT-allCrxSites
CACAGTCTCAGGTGGACCGAACTGGAACCCGCAGCAAAGCCCGACAGCCCTGTCATCTGCCCTGCATCAGGATAGCTCTTACTCCTGCCGGCCAACTTTGTCCTGCGTGCAGATTCCTTCTTGGTCGGTAGGGGGCGCGGGAGTCTGGGAGATGGTCACAGCCA
>chr17-48838467-48838631_CPPE_WT
GCCCCTCTCCCTCCCACCAGCTGAAGCGTCTGAGCTGCGCACTAAGCTGCATTGTTGCCCAGATCCCTGGCATTACCTCTAATCCTCAAACCGTACCTTCCCCTGGAGGAAAAGCCTCTTTTCATGCTGCGGTGGGAACACTAAGTGTTCTGGAAGCAATTGGA
>chr17-48838467-48838631_CPPE_MUT-allCrxSites
GCCCCTCTCCCTCCCACCAGCTGAAGCGTCTGAGCTGCGCACTACGCTGCATTGTTGCCCAGATCCCTGGCATTACCTCTACTCCTCAAACCGTACCTTCCCCTGGAGGAAAAGCCTCTTTTCATGCTGCGGTGGGAACACTAAGTGTTCTGGAAGCAATTGGA
>chr17-48970157-48970321_CPPN_WT
TGGTACATTCCAGAGGTCTGTGTAAAGTCCCTTGCATCAGATGCTAAGAGCTCATCCCTGCTTAGGCAGAAGGCTGTGTTAATCTCAGTAGACTGCTGATCTGACCCTCAGGTCCCCAGAAGCCACCTCAAATCTAGACTCACGCTCATTAGCAACAGCTTCAC
>chr17-48970157-48970321_CPPN_MUT-allCrxSites
TGGTACATTCCAGAGGTCTGTGTAAAGTCCCTTGCATCAGATGCTAAGAGCTCATCCCTGCTTAGGCAGAAGGCTGTGTTACTCTCAGTAGACTGCTGCTCTGACCCTCAGGTCCCCAGAAGCCACCTCAAATCTAGACTCACGCTCATTAGCAACAGCTTCAC
>chr17-56075074-56075238_CPPP_WT
CCTTGAACTCCTGACATCCACCCTGGTTCCAGTAGCTCTGGGTACTCTTCTAGGCTGCTCGCTGTTTGGATGCTCTCTTTAAGCTCCCCTGGTGGCTGCTGCGGTCTTAAGGGAGGCGAGCCTGTCGCCCCGGCAACGGCGTCCGCAGACAGGAAGATGGCGCC
>chr17-56075074-56075238_CPPP_MUT-allCrxSites
CCTTGAACTCCTGACATCCACCCTGGTTCCAGTAGCTCTGGGTACTCTTCTAGGCTGCTCGCTGTTTGGATGCTCTCTTTACGCTCCCCTGGTGGCTGCTGCGGTCTTAAGGGAGGCGAGCCTGTCGCCCCGGCAACGGCGTCCGCAGACAGGAAGATGGCGCC
>chr17-56218298-56218462_CPPP_WT
CTGATCCCCTCAAGCCTCATCCTCTTCCATCTTGATCTTCTAAAGCCGGATCCCCGCAAGCCTGATTCCCCTCCCAGCTTGATCCCTCAAGCCTGATCCCCAAAACTTGATCCGTCCAACTTGTTCCCTCAAGGCCTGATAGTCCAGGTTGACCCTCCTCTCAA
>chr17-56218298-56218462_CPPP_MUT-allCrxSites
CTGCTCCCCTCAAGCCTCATCCTCTTCCATCTTGATCTTCTAAAGCCGGATCCCCGCAAGCCTGATTCCCCTCCCAGCTTGCTCCCTCAAGCCTGCTCCCCAAAACTTGCTCCGTCCAACTTGTTCCCTCAAGGCCTGATAGTCCAGGTTGACCCTCCTCTCAA
>chr17-56292876-56293040_CPCE_WT
GGTGACTTAAAGCAAGTTGGGTAGTGGGCAGATTTCAGTGTGTAAGTATCTTGGCTGGCCCAAGGGCTGTGCTCTAACCTAATCCCTCTGGGACCACAGCCCTCCTAATCCCTACAGAGGGCAGCCTGAGCCAAGGTGTCCTGGCTTGGCCTGCACCTTAGAGC
>chr17-56292876-56293040_CPCE_MUT-allCrxSites
GGTGACTTAAAGCAAGTTGGGTAGTGGGCAGATTTCAGTGTGTAAGTATCTTGGCTGGCCCAAGGGCTGTGCTCTAACCTACTCCCTCTGGGACCACAGCCCTCCTACTCCCTACAGAGGGCAGCCTGAGCCAAGGTGTCCTGGCTTGGCCTGCACCTTAGAGC
>chr17-56673294-56673458_CPPP_WT
CCCGCGCCCGCCTGCCGCCAGCTGGCCCCCGGCGGCGCCTCCCCTACCTTCGTTCGCCAGGTCCGCCATTTTACTTCCTTAAGCCCTCCCACAAGGCCCCGCGCCCGGCCCCCGGGCTCCGAGGGCTTTCTGCTGGGAGAGTTCTGCGCCTGCGCATCCCATAA
>chr17-56673294-56673458_CPPP_MUT-allCrxSites
CCCGCGCCCGCCTGCCGCCAGCTGGCCCCCGGCGGCGCCTCCCCTACCTTCGTTCGCCAGGTCCGCCATTTTACTTCCTTACGCCCTCCCACAAGGCCCCGCGCCCGGCCCCCGGGCTCCGAGGGCTTTCTGCTGGGAGAGTTCTGCGCCTGCGCATCCCATAA
>chr17-66075877-66076041_CPPP_WT
TAATTGACTCAGGCCATTTTAAAATAAGAAGAAACACATGGCTGAGAATGCAGGTTCGTCTCAACCACAGAATTAACGATAATCCCTGAGCGTCACTGATCGCCGGATTTGCAACATACTTCGCCCCAGTTCAAGGGGTGTCCAGCGGAAATTACAGTCCCTAC
>chr17-66075877-66076041_CPPP_MUT-allCrxSites
TAATTGACTCAGGCCATTTTAAAATAAGAAGAAACACATGGCTGAGAATGCAGGTTCGTCTCAACCACAGAAGTAACGATACTCCCTGAGCGTCACTGATCGCCGGAGTTGCAACATACTTCGCCCCAGTTCAAGGGGTGTCCAGCGGAAATTACAGTCCCTAC
>chr17-66235611-66235775_CPPE_WT
TAGAAAACATATGGCGTTGCCATCACGTGATCCTGGCTTAATCCAGGCTGCAGTACGACATGACCTCAGCCGGGTCTTTTAATCCCCTTGAGCCTCCCTCCCTACCCTATAAAGGGTGACAGAGTGTTGAGGGGCTCAGCAGAGGGTACAGGTACCAAATAGCT
>chr17-66235611-66235775_CPPE_MUT-allCrxSites
TAGAAAACATATGGCGTTGCCATCACGTGCTCCTGGCGTACTCCAGGCTGCAGTACGACATGACCTCAGCCGGGTCTTTTACTCCCCTTGAGCCTCCCTCCCTACCCTATAAAGGGTGACAGAGTGTTGAGGGGCTCAGCAGAGGGTACAGGTACCAAATAGCT
>chr17-66394581-66394745_CPPE_WT
TTCCCAGGCTCAGGGCTCCCTGACTGGAGGCTCTCCTACTCGACAGATGAAGTCTAATGCTCATCTGACTTACTGACCCAAATCTGCCTAAGATCCCGGTTATCTAGAGTCACAGCCCGGCTCCATTAATCATCCATCACACTGCTCAAACACGGAGCCTTGCT
>chr17-66394581-66394745_CPPE_MUT-allCrxSites
TTCCCAGGCTCAGGGCTCCCTGACTGGAGGCTCTCCTACTCGACAGATGAAGTCTAATGCTCATCTGACTTACTGACCCAACTCTGCCTAAGATCCCGGTTATCTAGAGTCACAGCCCGGCTCCATTACTCATCCATCACACTGCTCAAACACGGAGCCTTGCT
>chr17-66469650-66469814_CPPE_WT
AAACAGGTTAATTTGGAGAAGAGCTGAGCTGCAGAGCTAGGCTGCTGTTGCTGCTGGGTGTGCTAATTATGATCCTCTGTAATCCTTCTAGGGTGCTGGGAAAAAGGAATCGGAGAACTGGAGAAAAACTAAAACCCAAGGAGGTTCAGTGACAAGGCCAAAGG
>chr17-66469650-66469814_CPPE_MUT-allCrxSites
AAACAGGTTAATTTGGAGAAGAGCTGAGCTGCAGAGCTAGGCTGCTGTTGCTGCTGGGTGTGCTAATTATGCTCCTCTGTACTCCTTCTAGGGTGCTGGGAAAAAGGAATCGGAGAACTGGAGAAAAACTAAAACCCAAGGAGGTTCAGTGACAAGGCCAAAGG
>chr17-68004092-68004256_CPPP_WT
CTGTTGTACTCTGTGGGCGTGGCTCTTAGTTATGCTAATCGGTGCGCCTTGTTTTGTGGGCGTGGCCCGCGTTGTATGCTAATCTGCCGCTGTACTCTGTGGGCGTGGCCCTTGGGCGGGCGGGGCCGTCCTAGTCGCAGAGCCTTGGGGCGCCGGACGCTCGG
>chr17-68004092-68004256_CPPP_MUT-allCrxSites
CTGTTGTACTCTGTGGGCGTGGCTCTTAGTTATGCTAATCGGTGCGCCTTGTTTTGTGGGCGTGGCCCGCGTTGTATGCTACTCTGCCGCTGTACTCTGTGGGCGTGGCCCTTGGGCGGGCGGGGCCGTCCTAGTCGCAGAGCCTTGGGGCGCCGGACGCTCGG
>chr17-71947464-71947628_CPPE_WT
TAGCCCTAATTGCATTAGCCCAACCATTTGGTTAGCGTAATTGCATGTGCAAAGCTGACAAACGCAATTTCCCAGGACTTAATACTCACCCCATTTTCTCCTCCAGCTTCTTCATCCGATTAGCTAAAGTGACTCAGAGGCTTCCGAGAAGCACAACCCGGTCA
>chr17-71947464-71947628_CPPE_MUT-allCrxSites
TAGCCCTAATTGCATTAGCCCAACCATTTGGTTAGCGTAATTGCATGTGCAAAGCTGACAAACGCAATTTCCCAGGACTTACTACTCACCCCATTTTCTCCTCCAGCTTCTTCATCCGATTAGCTAAAGTGACTCAGAGGCTTCCGAGAAGCACAACCCGGTCA
>chr17-74221859-74222023_CPPE_WT
TTTAGTTCTGCATTTCAGTTCATGCGGTGCATCTTGTCATAGCACAGTAGTGTGTATATACTGTAGTGTGCTGTCGTAGTAATCCTTTCACCTCAGCTGCTAGCTTTGGAGGTTTATCTTGGCTTAGTAAGATTTAGTACTTAGTATATTTATCAAGTTCTATT
>chr17-74221859-74222023_CPPE_MUT-allCrxSites
TTTAGTTCTGCATTTCAGTTCATGCGGTGCATCTTGTCATAGCACAGTAGTGTGTATATACTGTAGTGTGCTGTCGTAGTACTCCTTTCACCTCAGCTGCTAGCTTTGGAGGTTTATCTTGGCGTAGTAAGATTTAGTACTTAGTATATTTATCAAGTTCTATT
>chr17-79354676-79354840_CPPP_WT
AGCTAGGAGCCTTAGAGACTGCTGGTGAGTGTGTGACCCAGGCTGTCTCTCCACCTGTAAGACTGTCCGACCCTCAACCTAAGCCCCCTTCCAGCTAGTGCAGATGGTGGCCTTGGAAGACTTAGAGGGTGCGAGGATAATCTACCGCACCGCCTGGTTGAGCT
>chr17-79354676-79354840_CPPP_MUT-allCrxSites
AGCTAGGAGCCTTAGAGACTGCTGGTGAGTGTGTGACCCAGGCTGTCTCTCCACCTGTAAGACTGTCCGACCCTCAACCTACGCCCCCTTCCAGCTAGTGCAGATGGTGGCCTTGGAAGACTTAGAGGGTGCGAGGATACTCTACCGCACCGCCTGGTTGAGCT
>chr17-80832549-80832713_CPPE_WT
GAAAACACCACATTACAAACACTGATTGCTTCTTGCTTTAGCTTGCTAATGTAATCTGCTTTGCAGATTGGAATTAGCATAATCTCCCTGGTGATGCCGGCCAAACACGGTCAGAGATGCAGTGATGCAGTGCTGTTTGGGGAGTTGGTTTTGCTCTTCATTGG
>chr17-80832549-80832713_CPPE_MUT-allCrxSites
GAAAACACCACATTACAAACACTGATTGCTTCTTGCTTTAGCTTGCTAATGTACTCTGCTTTGCAGATTGGAAGTAGCATACTCTCCCTGGTGATGCCGGCCAAACACGGTCAGAGATGCAGTGATGCAGTGCTGTTTGGGGAGTTGGTTTTGCTCTTCATTGG
>chr17-83514296-83514460_CPPP_WT
ACCGCCGCTGCCTGTGCGACCGCCCTAGAAAAGGACCCGGCTTCCCCTTAGGCCCGCCCAAAGCTCAGCGCAAGGACCTTAATCCAAAATGCGGACTGTCTAGAGAACGCCTGACTTAAAACATAGCCTCCTACGCAACGTCGGGGGGAAAAAACCGCGCTTTC
>chr17-83514296-83514460_CPPP_MUT-allCrxSites
ACCGCCGCTGCCTGTGCGACCGCCCTAGAAAAGGACCCGGCTTCCCCTTAGGCCCGCCCAAAGCTCAGCGCAAGGACCTTACTCCAAAATGCGGACTGTCTAGAGAACGCCTGACTTAAAACATAGCCTCCTACGCAACGTCGGGGGGAAAAAACCGCGCTTTC
>chr1-157380933-157381097_CPPE_WT
AATGACACACACAGTCTCTGAGCATAAACCTGAAGCATTAAGAGTGTTACTAAAGGTCAGACACAGTGGTTAATGCCTTTAATCCTAGTACTTGACAGGAAGAGGCAAGACTGGGACTCTGTGAGTCCCAGGCCACCTGATCTTAAGTAGCAAGCTCCAGGACA
>chr1-157380933-157381097_CPPE_MUT-allCrxSites
AATGACACACACAGTCTCTGAGCATAAACCTGAAGCATTAAGAGTGTTACTAAAGGTCAGACACAGTGGTTACTGCCTTTACTCCTAGTACTTGACAGGAAGAGGCAAGACTGGGACTCTGTGAGTCCCAGGCCACCTGATCTTAAGTAGCAAGCTCCAGGACA
>chr17-84146065-84146229_CPPE_WT
CTGCGAGAAAGAAAAGGAAGCTCTCCTGCCGGTGGCGACCTGCGCTACTTCATGCTGGGACAGAGGCTGCTAAGCCAGCTAAGCCGGCACCCACACTCTACCCCGGGGCTGCTGGTCCCCTGCATACTGAGTCTGGTCTTAGCTTACCTTCAAGAGAGGACACA
>chr17-84146065-84146229_CPPE_MUT-allCrxSites
CTGCGAGAAAGAAAAGGAAGCTCTCCTGCCGGTGGCGACCTGCGCTACTTCATGCTGGGACAGAGGCTGCTACGCCAGCTACGCCGGCACCCACACTCTACCCCGGGGCTGCTGGTCCCCTGCATACTGAGTCTGGTCTTAGCTTACCTTCAAGAGAGGACACA
>chr1-158546627-158546791_CPCN_WT
ATCCCCCAGCGTACTGCTCTCCTGAGGACTTAAGGAAGATCAGCTCTTAAGACTGTCAGAGCTAAAACAGGCTTCCCACTAATCCAGCTGGTCACACAGCTGATTAATGTTGAATTATCTGGGATCAGGTCTCCTGATGGCAGCTTGTGCATTATTTCCTCTTC
>chr1-158546627-158546791_CPCN_MUT-allCrxSites
ATCCCCCAGCGTACTGCTCTCCTGAGGACTTAAGGAAGATCAGCTCTTAAGACTGTCAGAGCTAAAACAGGCTTCCCACTACTCCAGCTGGTCACACAGCTGAGTAATGTTGAATTATCTGGGAGCAGGTCTCCTGATGGCAGCTTGTGCATTATTTCCTCTTC
>chr17-84896284-84896448_CPPE_WT
AAGCTCTGTGCTGGTGGGGGGTTGGGGGGGAGGATGCTTAATCACAGGAGCTTCCAGGTGGAAACTGGTGTTAGCCCATTAAGCCTGAGTCTGTCTGTCCCTTTGGAGCAGGGGAAGGTAGGATTTCTTCTCACCCAACATTAAGGCAACAAAGAATTGAGGCA
>chr17-84896284-84896448_CPPE_MUT-allCrxSites
AAGCTCTGTGCTGGTGGGGGGTTGGGGGGGAGGATGCTTACTCACAGGAGCTTCCAGGTGGAAACTGGTGTTAGCCCATTACGCCTGAGTCTGTCTGTCCCTTTGGAGCAGGGGAAGGTAGGAGTTCTTCTCACCCAACATTAAGGCAACAAAGAATTGAGGCA
>chr17-86488844-86489008_CPPE_WT
ATGTCTTCTGATGGTCTCAGGGTCATTCAACTCCCACCAGTTCCCCGGGATCGCTGCTGCTTTAGGCACGGAAGCAGACTAAGCTGCTACCAGAGCTGTCCTGAAGTACTTAGTGTCTGAATGTGGGCCCCGGTGTTAAGGAGAGCTGGGTGCACAGATGAGCT
>chr17-86488844-86489008_CPPE_MUT-allCrxSites
ATGTCTTCTGATGGTCTCAGGGTCATTCAACTCCCACCAGTTCCCCGGGATCGCTGCTGCTTTAGGCACGGAAGCAGACTACGCTGCTACCAGAGCTGTCCTGAAGTACTTAGTGTCTGAATGTGGGCCCCGGTGTTAAGGAGAGCTGGGTGCACAGATGAGCT
>chr17-87055278-87055442_CPPE_WT
AACTTACCTCTAGCTAATTGGGCAGGAGATAAAGGAGACAGAATGCAGTGTATCCTCTCTAACTGGCTGGTCGCAGCATTAATCCATCCCTTGCAGAGGCAGCCTTGGCTTAGCAACAGACTGGGGAGAAGAGCTGTGTGCTGAGACCTGCTCTGTGGGTGTCT
>chr17-87055278-87055442_CPPE_MUT-allCrxSites
AACTTACCTCTAGCTAATTGGGCAGGAGATAAAGGAGACAGAATGCAGTGTATCCTCTCTAACTGGCTGGTCGCAGCATTACTCCATCCCTTGCAGAGGCAGCCTTGGCGTAGCAACAGACTGGGGAGAAGAGCTGTGTGCTGAGACCTGCTCTGTGGGTGTCT
>chr17-87265760-87265924_CPPP_WT
CCTCCCATTCTCGAGCCCCAGGCCGACCGACCTCTGCCCCGAGGGTCAGGCCTCCGGCCCGTGGGTTCGCTCACCCCGATAATCCCCGACGCAGTCGCGAAGCACTCCAACGTGAACCTTGCCAGCTGCCGTCCCTGGGACGCTTTTCTCCGCACGCCGGTCCC
>chr17-87265760-87265924_CPPP_MUT-allCrxSites
CCTCCCATTCTCGAGCCCCAGGCCGACCGACCTCTGCCCCGAGGGTCAGGCCTCCGGCCCGTGGGTTCGCTCACCCCGATACTCCCCGACGCAGTCGCGAAGCACTCCAACGTGAACCTTGCCAGCTGCCGTCCCTGGGACGCTTTTCTCCGCACGCCGGTCCC
>chr18-3507800-3507964_CPPP_WT
GCCTACACCAGCCTGGCAGCCAGAGTCCCCGCCGTAAATAGCGCCCGGCGCCCAGAGTGGGCCAAGCGCGGCCCCGCCCTAAGCCCCGCCTCCACTCTCCGATTGGCGGACGCCTCTAGCCCCAGGGCCCAGCCGCAGGGGGCGGGGCCAGACGCGGGCTAAGG
>chr18-3507800-3507964_CPPP_MUT-allCrxSites
GCCTACACCAGCCTGGCAGCCAGAGTCCCCGCCGTAAATAGCGCCCGGCGCCCAGAGTGGGCCAAGCGCGGCCCCGCCCTACGCCCCGCCTCCACTCTCCGATTGGCGGACGCCTCTAGCCCCAGGGCCCAGCCGCAGGGGGCGGGGCCAGACGCGGGCTAAGG
>chr18-6764932-6765096_CPPP_WT
GTCTGCGTACTCCCTGGAGCGCAGGCGTTTTTCCGCGTGGCTCCTGGTGTGCGCAGGGGCAGATGGGCAGAGCTGCTGTAAATCCTCCTACGGCCTTCCAGGCGCTAGCTCCGCCCCAGCCGTAACTCCTCCCGCTTCCGTCTGTCTGCTTGGATTCCTGGATA
>chr18-6764932-6765096_CPPP_MUT-allCrxSites
GTCTGCGTACTCCCTGGAGCGCAGGCGTTTTTCCGCGTGGCTCCTGGTGTGCGCAGGGGCAGATGGGCAGAGCTGCTGTAACTCCTCCTACGGCCTTCCAGGCGCTAGCTCCGCCCCAGCCGTAACTCCTCCCGCTTCCGTCTGTCTGCTTGGATTCCTGGATA
>chr18-12146880-12147044_CPPE_WT
TGAAAGCTGCCTCATCCAGTTGCCAGTGTTTAAGCAGCTTCCATCCACTGGGTGTTCTTAGGTGCTCAAGTCCCTGCTCTAATCCAGTACAGTCTCCATCACCGCTGCCTTCAAGGTTAATAATATATAGACAACACCTGATGTGGCTGTACGAGGTTGCAGTG
>chr18-12146880-12147044_CPPE_MUT-allCrxSites
TGAAAGCTGCCTCATCCAGTTGCCAGTGTTTAAGCAGCTTCCATCCACTGGGTGTTCTTAGGTGCTCAAGTCCCTGCTCTACTCCAGTACAGTCTCCATCACCGCTGCCTTCAAGGTTAATAATATATAGACAACACCTGATGTGGCTGTACGAGGTTGCAGTG
>chr18-13972606-13972770_CPPP_WT
CGCGCGGCGCGTCCGGCGCCTCCAGTCCGGGTCTTGGCGGGACCCCCTCCTCCCTCCCGCTCCCCGCGCTCTCGCCTTTTAATCATGCCCCTCTGTCTGTGTGTGAGTGCAGGCAGGCTGACAATGATTTCCTCAGTGATTACGTACAGAGCGAGTCCCTGCGG
>chr18-13972606-13972770_CPPP_MUT-allCrxSites
CGCGCGGCGCGTCCGGCGCCTCCAGTCCGGGTCTTGGCGGGACCCCCTCCTCCCTCCCGCTCCCCGCGCTCTCGCCTTTTACTCATGCCCCTCTGTCTGTGTGTGAGTGCAGGCAGGCTGACAATGATTTCCTCAGTGAGTACGTACAGAGCGAGTCCCTGCGG
>chr18-16217600-16217764_CPCN_WT
TTTGAATGCCTCTTACTTACTATCTCTACTGAGGTCTCCTGAGCTTCCTATTATCCCAGCCAATCTGTCTTAATCCTCTTAATCCTCCAGCCTGCAACTAACAGGTCCAAGAGGGTTGCACCAGGACCAGAGCCTCTCTCTTCTGTCACCAAGCCTCTTCAGCA
>chr18-16217600-16217764_CPCN_MUT-allCrxSites
TTTGAATGCCTCTTACTTACTATCTCTACTGAGGTCTCCTGAGCTTCCTATTATCCCAGCCAATCTGTCTTACTCCTCTTACTCCTCCAGCCTGCAACTAACAGGTCCAAGAGGGTTGCACCAGGACCAGAGCCTCTCTCTTCTGTCACCAAGCCTCTTCAGCA
>chr18-16899486-16899650_CPPN_WT
ACAGCACAGGACCTAGCCCAAGGAAGGGTCAGGACAGCAGATTAGAGGAGTCCCAGCACATCAATTAACCTAATCAACATAATCCCTCACAGAGATCCTCACAGGCTAGCCTTAATCTTCATAATCCTTCACAGAAGCACCTGGAGACTTGTTTCCTAGGTGAT
>chr18-16899486-16899650_CPPN_MUT-allCrxSites
ACAGCACAGGACCTAGCCCAAGGAAGGGTCAGGACAGCAGAGTAGAGGAGTCCCAGCACATCAATTAACCTAATCAACATACTCCCTCACAGAGATCCTCACAGGCTAGCCTTACTCTTCATACTCCTTCACAGAAGCACCTGGAGACTTGTTTCCTAGGTGAT
>chr18-23811935-23812099_CPPE_WT
GACCCCACACAGCACCTGACAAACAGCAGGTGCTCAATAAACAAGAAGAAAATGAAACTGCAAAGAGGATATTGAAAAATAATCCTCATGAAGGATTACTGTGCAGTTAGGCTAAGATTCGCTGAGCATACTAAGCAGGCTGGACTCACCCCCGAACCCAGTAG
>chr18-23811935-23812099_CPPE_MUT-allCrxSites
GACCCCACACAGCACCTGACAAACAGCAGGTGCTCAATAAACAAGAAGAAAATGAAACTGCAAAGAGGATATTGAAAAATACTCCTCATGAAGGAGTACTGTGCAGTTAGGCTAAGATTCGCTGAGCATACTAAGCAGGCTGGACTCACCCCCGAACCCAGTAG
>chr18-24713939-24714103_CPPE_WT
GTGTTCACCATGCTGATTGGCAGGTGTTACTTTTAGAACACAAATCCACTGGTATTATTGCCCTAATGAATTTCCACCTTAATCCTCTTAAGGGACACATCTGTTTGCTACATTACATTGAGATTTTTCAAAGATGAGATCATTAGTAAACTTGGCAAGTGGGT
>chr18-24713939-24714103_CPPE_MUT-allCrxSites
GTGTTCACCATGCTGATTGGCAGGTGTTACTTTTAGAACACAACTCCACTGGTAGTATTGCCCTAATGAATTTCCACCTTACTCCTCTTAAGGGACACATCTGTTTGCTACATTACATTGAGATTTTTCAAAGATGAGATCATTAGTAAACTTGGCAAGTGGGT
>chr18-29884635-29884799_CPPE_WT
TAGGAGCACACACTTCTGACCAGCATATGGCAGATACTGACCTACTTTGGTTAATTCACCTAAGATCCCAAAGCGGGGTTAATCTGAGCTGATTACCTTGTACATATTATTGGAAACTCTGGTGTCATTTACACCTCAACTGTCTAACAAAACTGCCTTAGGGA
>chr18-29884635-29884799_CPPE_MUT-allCrxSites
TAGGAGCACACACTTCTGACCAGCATATGGCAGATACTGACCTACTTTGGTTACTTCACCTAAGATCCCAAAGCGGGGTTACTCTGAGCTGATTACCTTGTACATATTATTGGAAACTCTGGTGTCATTTACACCTCAACTGTCTAACAAAACTGCCTTAGGGA
>chr18-32378577-32378741_CPPP_WT
GATCTTCCTTAGAGCCCTACTCCTCATCCTTGTGGTTGCTAGCTAAGAAGAGGGTTACTGTGTCTGGGGAGGCTCTTGCTAATCCCCTGATCTGGCCAGCTCTCCTTTCCCCATGCAGGAGGAAAGCGAAGAGAGAGATTAGGACCCTCTCTGTAGTCTTCGGG
>chr18-32378577-32378741_CPPP_MUT-allCrxSites
GATCTTCCTTAGAGCCCTACTCCTCATCCTTGTGGTTGCTAGCTAAGAAGAGGGTTACTGTGTCTGGGGAGGCTCTTGCTACTCCCCTGCTCTGGCCAGCTCTCCTTTCCCCATGCAGGAGGAAAGCGAAGAGAGAGAGTAGGACCCTCTCTGTAGTCTTCGGG
>chr18-33456757-33456921_CPPE_WT
AAGAAGTGAGTGTTAAAGTTGCGAGGCTGGCAGTGAAGCACCCCTTGGATTCGGGAGGGGATTTTTTACAGCTGTAGGATAAGCCGCTGAGAGCTTTGAGGGCCACAGATGGATCAGACCCAGAGTGCAGGAACCTCATTGCCCACTGGGGGCGTGGCTCTGAG
>chr18-33456757-33456921_CPPE_MUT-allCrxSites
AAGAAGTGAGTGTTAAAGTTGCGAGGCTGGCAGTGAAGCACCCCTTGGATTCGGGAGGGGAGTTTTTACAGCTGTAGGATACGCCGCTGAGAGCTTTGAGGGCCACAGATGGAGCAGACCCAGAGTGCAGGAACCTCATTGCCCACTGGGGGCGTGGCTCTGAG
>chr18-35042796-35042960_CPPE_WT
GTGCTTTCTTTCAGGGCAGGTGACCGAGAGAAGAGGACATGGCAGACATTAGCGTCCCTGTTTCCCGTGTTGTGGGCATTAATCCTCCTGTTACTGCAGTAGCTCTCATTGACCTGGCCTAATCACAGACTTAACAACACTGTGCTTGTAAAGCTCTTCCCCAC
>chr18-35042796-35042960_CPPE_MUT-allCrxSites
GTGCTTTCTTTCAGGGCAGGTGACCGAGAGAAGAGGACATGGCAGACATTAGCGTCCCTGTTTCCCGTGTTGTGGGCAGTACTCCTCCTGTTACTGCAGTAGCTCTCATTGACCTGGCCTACTCACAGACTTAACAACACTGTGCTTGTAAAGCTCTTCCCCAC
>chr18-35702871-35703035_CPPP_WT
CCGTCCTCCACCGCTACGCGAATCCTACCCAAGCTTAGCATCTTCCCATAAGCCTCCATCTGGCCCAGGATCTCCGCCTTAAGCTCGGAGAAGCCGCATCCCTGATCTCTCCGGAATGCTGCCTAGTCCCACCCTCCAGTCCCGGACCTAGTACCTTGGGTCCA
>chr18-35702871-35703035_CPPP_MUT-allCrxSites
CCGTCCTCCACCGCTACGCGAATCCTACCCAAGCGTAGCATCTTCCCATACGCCTCCATCTGGCCCAGGATCTCCGCCTTACGCTCGGAGAAGCCGCATCCCTGCTCTCTCCGGAATGCTGCCTAGTCCCACCCTCCAGTCCCGGACCTAGTACCTTGGGTCCA
>chr18-35957146-35957310_CPPE_WT
AGCAGGAGAAGGTAACTAGGCAACTAAGTCGAGGGCAGATTTAGAGGAATTGAGTTAGGACTAAAGGTAACTGAGCAACTAAGCTGAGGGAAGATTTAGCGGTGTTGAGCTGGGAGTGAAGGTAAGGGTACGTTAGCTGAGGGAGGCTTAGAAGAGCCTGGCCA
>chr18-35957146-35957310_CPPE_MUT-allCrxSites
AGCAGGAGAAGGTAACTAGGCAACTAAGTCGAGGGCAGAGTTAGAGGAATTGAGTTAGGACTAAAGGTAACTGAGCAACTACGCTGAGGGAAGATTTAGCGGTGTTGAGCTGGGAGTGAAGGTAAGGGTACGTTAGCTGAGGGAGGCGTAGAAGAGCCTGGCCA
>chr18-38185085-38185249_CPPE_WT
CCCACCCCGACCCCCTGCCGTCCCCTAGTCAATCCGGGTTTACACCATGGCTCATCCAGGATTAGTCTCTGTGCTCGGCTAATCCCAGTGGCTGGCTGGACCCAGAGTCCGAGGCCCAGAACGCACAGGCCCCGCAGGGAGCGCGTAGGCGGAGCGGAAACAAG
>chr18-38185085-38185249_CPPE_MUT-allCrxSites
CCCACCCCGACCCCCTGCCGTCCCCTAGTCAATCCGGGTTTACACCATGGCTCATCCAGGAGTAGTCTCTGTGCTCGGCTACTCCCAGTGGCTGGCTGGACCCAGAGTCCGAGGCCCAGAACGCACAGGCCCCGCAGGGAGCGCGTAGGCGGAGCGGAAACAAG
>chr18-39068133-39068297_CPPE_WT
GGGAGGAAGGATGACACAGCATAATACAGAAGCAGCACACCCGGTTTCTGCAGCCCTCACTAAGACAAAAATCTCTTCCAAATCCTCTTTGTCATGGAGGGAGGGCAGTCAGAGTCACTAATACTCAAAAGGGCTTGAAATTCAGTCTCTCTTATACTGAGCCT
>chr18-39068133-39068297_CPPE_MUT-allCrxSites
GGGAGGAAGGATGACACAGCATAATACAGAAGCAGCACACCCGGTTTCTGCAGCCCTCACTAAGACAAAAATCTCTTCCAACTCCTCTTTGTCATGGAGGGAGGGCAGTCAGAGTCACTACTACTCAAAAGGGCTTGAAATTCAGTCTCTCTTATACTGAGCCT
>chr18-39172542-39172706_CPPE_WT
TTGAGCGATTGGTTCTCCTAATTGCCAGCTCAGCAGTCCGGTTAAGAGTGGCTTGATGACCAGCTCAAGGTCACATGGTTAATCTCATTAAGAAATAAGATTAGCTCCCTCAGTGCTGGATAATTTTAGCCATTGTCTCATAAGGACTTGGTCTCTGTTGTACT
>chr18-39172542-39172706_CPPE_MUT-allCrxSites
TTGAGCGATTGGTTCTCCTAATTGCCAGCTCAGCAGTCCGGTTAAGAGTGGCTTGATGACCAGCTCAAGGTCACATGGTTACTCTCATTAAGAAATAAGAGTAGCTCCCTCAGTGCTGGATAATTTTAGCCATTGTCTCATAAGGACTTGGTCTCTGTTGTACT
>chr18-39689729-39689893_CPPN_WT
CTCATTCCCTGCTCACTTAATCTACTTAGACCTTCCCTGAGTTCTTCAGAGCAAAGCACCTTGACTTAGGGCCTCCACGTAATCTCCTTGCTGGTTCACTCCTTTCAGTCCTAAGCGTTGGCTCCGGTGTTTTCTGTTGTGGAAGGGCTTTTCTTATTTACAAA
>chr18-39689729-39689893_CPPN_MUT-allCrxSites
CTCATTCCCTGCTCACTTACTCTACTTAGACCTTCCCTGAGTTCTTCAGAGCAAAGCACCTTGACTTAGGGCCTCCACGTACTCTCCTTGCTGGTTCACTCCTTTCAGTCCTAAGCGTTGGCTCCGGTGTTTTCTGTTGTGGAAGGGCTTTTCTTATTTACAAA
>chr18-42841141-42841305_CPPE_WT
CCGTTTGACCTACATTCTATCGATCTAAGCATTTGGCTAATCACTCTCTGCAATTAAATCTTTCTCTTCGCAATAAAGTTAATCTCTTACCACCACATAAAACCTGACCCTATACCACTTAAGCGATTACTACCGCTGTGGTTGGTGCCGCCACCTCGGAACCC
>chr18-42841141-42841305_CPPE_MUT-allCrxSites
CCGTTTGACCTACATTCTATCGATCTAAGCATTTGGCTACTCACTCTCTGCAATTAAATCTTTCTCTTCGCAATAAAGTTACTCTCTTACCACCACATAAAACCTGACCCTATACCACTTAAGCGATTACTACCGCTGTGGTTGGTGCCGCCACCTCGGAACCC
>chr18-43418945-43419109_CPPE_WT
TCTTGACTGGGGCGAATGCTGAGGCCTAAGCCTGCTCAACACATGGGGCTTAGAAAGGACAGCTTCCCAGATGGTATGATAATCCCTCAGCAACCCTGACACCCGAGTCCCACTGGAAAATGAGCAGAGGCAGTGCATCCTGCAGAAAGCAAATAGCATAAGGA
>chr18-43418945-43419109_CPPE_MUT-allCrxSites
TCTTGACTGGGGCGAATGCTGAGGCCTACGCCTGCTCAACACATGGGGCGTAGAAAGGACAGCTTCCCAGATGGTATGATACTCCCTCAGCAACCCTGACACCCGAGTCCCACTGGAAAATGAGCAGAGGCAGTGCATCCTGCAGAAAGCAAATAGCATAAGGA
>chr18-44558137-44558301_CPPE_WT
CCCCTCCCCCGTCTGCTGTAAGTAGGGCAAGTGTTTCCCTCATGTTAATTGTTCTGACAGATGAGGATCAGCGTGGCTTTAATCCATTTGCAGCCTGGCACAGGAGCATTTGTCTTCTCAAATGCTGTTAGAGGCAAGTATGCTGGCTATTGGGAGCAGGGAGA
>chr18-44558137-44558301_CPPE_MUT-allCrxSites
CCCCTCCCCCGTCTGCTGTAAGTAGGGCAAGTGTTTCCCTCATGTTAATTGTTCTGACAGATGAGGAGCAGCGTGGCTTTACTCCATTTGCAGCCTGGCACAGGAGCATTTGTCTTCTCAAATGCTGTTAGAGGCAAGTATGCTGGCTATTGGGAGCAGGGAGA
>chr18-46964680-46964844_CPPE_WT
GCTCCCTCATCTTCTCATCCCTCCTCCCTGGAATCAGACTGTAAGACAAAATAAATCCTTCTAAAGCTGTTCCTTCAGGTAATCTCTCGTGGTAACAAATTCCATCTATAGCCTCCATAAGGTGGCAGCAGCTGCCTAACAGCTTGTCCTAATGGTATCTGTTC
>chr18-46964680-46964844_CPPE_MUT-allCrxSites
GCTCCCTCATCTTCTCATCCCTCCTCCCTGGAATCAGACTGTAAGACAAAATAACTCCTTCTAAAGCTGTTCCTTCAGGTACTCTCTCGTGGTAACAAATTCCATCTATAGCCTCCATAAGGTGGCAGCAGCTGCCTAACAGCTTGTCCTAATGGTATCTGTTC
>chr1-163779410-163779574_CPPN_WT
TACAGTCTGCGCAGGCTCAGGGTGAGGCTCCTGCGACAAATCTGACGCTCCCAGGAACAGCGCAGGAAGGGTTTGGTACTGATCTGGGAGCCTGTGATTTAGAGGCATATTCCTGGTCACTGCCCCCTGGAGGATGGGAAAGGAAGAAGCATTGCAAGCTGCAA
>chr1-163779410-163779574_CPPN_MUT-allCrxSites
TACAGTCTGCGCAGGCTCAGGGTGAGGCTCCTGCGACAACTCTGACGCTCCCAGGAACAGCGCAGGAAGGGTTTGGTACTGCTCTGGGAGCCTGTGATTTAGAGGCATATTCCTGGTCACTGCCCCCTGGAGGATGGGAAAGGAAGAAGCATTGCAAGCTGCAA
>chr18-56580599-56580763_CPNE_WT
AGGGTCCTGCTTTGTAAATCTGGCTGGCCTCGCGCTAATGCCAGGCACTAAGCTAATACCTTATGTGGACCATCTCATCTAATCCTCACCGTGTAGGATTCATCTTTTTTACATGAAGAGACTGAACACAAGGAACCAAATAATTTAGCTAAATCACAGTTGTG
>chr18-56580599-56580763_CPNE_MUT-allCrxSites
AGGGTCCTGCTTTGTAACTCTGGCTGGCCTCGCGCTAATGCCAGGCACTAAGCTACTACCTTATGTGGACCATCTCATCTACTCCTCACCGTGTAGGATTCATCTTTTTTACATGAAGAGACTGAACACAAGGAACCAAATAATTTAGCTAAATCACAGTTGTG
>chr18-56622481-56622645_CPPE_WT
GAGAACCCCGTCATCTGTGGTGGGTGAACTATTATTAGTCTGTAATTGCTAAGACGCTTGCTTTCTCATCAGTGCTGGCTAATACTGACTGCCAAAACGTGGCAACCTATAATCAACCAGGCGACAAACCTCTGAGCATTATCCATGAGGGGCCATCTAGATTA
>chr18-56622481-56622645_CPPE_MUT-allCrxSites
GAGAACCCCGTCATCTGTGGTGGGTGAACTATTATTAGTCTGTAATTGCTAAGACGCTTGCTTTCTCATCAGTGCTGGCTACTACTGACTGCCAAAACGTGGCAACCTATAATCAACCAGGCGACAAACCTCTGAGCATTATCCATGAGGGGCCATCTAGATTA
>chr18-56670538-56670702_CPPE_WT
TGAGATGTTTGTGCTGGGAGAGAATCCTGCCTGCGTGCACTAAGCACAGCGGCCTGTGGTGTGGTTTCCAGTGGGATATAAATCCCAGTGTGAAGTGAGTTTCCTGGCCTCCTATATCTGGCTGGTGGAGTAGCAGATTCCCTGGCATTGTTGTGGTTTCCTGT
>chr18-56670538-56670702_CPPE_MUT-allCrxSites
TGAGATGTTTGTGCTGGGAGAGAATCCTGCCTGCGTGCACTAAGCACAGCGGCCTGTGGTGTGGTTTCCAGTGGGATATAACTCCCAGTGTGAAGTGAGTTTCCTGGCCTCCTATATCTGGCTGGTGGAGTAGCAGATTCCCTGGCATTGTTGTGGTTTCCTGT
>chr18-60706680-60706844_CPPE_WT
AAGTGCCTGCCACACTGTCTGAAGCCTCTTGTAGCATCAAAGAGGTCTGTGTCTGGGGCTAATACACCCCTAGTCCTGTTAATCTCCTGAGAGGGGACAGCCGGTCAGCAGGCAGCAGCTCGGGGACTCAATCCCCTGTTCTATTCCCATCTGCTTCATTGTTA
>chr18-60706680-60706844_CPPE_MUT-allCrxSites
AAGTGCCTGCCACACTGTCTGAAGCCTCTTGTAGCATCAAAGAGGTCTGTGTCTGGGGCTACTACACCCCTAGTCCTGTTACTCTCCTGAGAGGGGACAGCCGGTCAGCAGGCAGCAGCTCGGGGACTCAATCCCCTGTTCTATTCCCATCTGCTTCATTGTTA
>chr18-60783044-60783208_CPPE_WT
TGAAAACTGCTGGGGATGCTGTGTCTCGGAAGGGATCACAGGATGAAGTGTTTAGCACCAGACAAGCTGCTGCTATTCTTAAGCCTCTTGGGTTCTTGTGCCAAGCGTATAAAGGACAGCTGGCTGGGAGCCTGGTGGAAACACGCTGGCGGTTCCTGGAGCAC
>chr18-60783044-60783208_CPPE_MUT-allCrxSites
TGAAAACTGCTGGGGATGCTGTGTCTCGGAAGGGAGCACAGGATGAAGTGTTTAGCACCAGACAAGCTGCTGCTATTCTTACGCCTCTTGGGTTCTTGTGCCAAGCGTATAAAGGACAGCTGGCTGGGAGCCTGGTGGAAACACGCTGGCGGTTCCTGGAGCAC
>chr18-61217365-61217529_CPRE_WT
CTGAGACTGGCATGGGCTTTTGAAACCCCAAAGCTTCCTCTAACACCTTCTCCAACAAAGCCACACCTTCTAATCCTCCTAATCCTTTCAAATAATGCCACTCCCTGATGACTAAGCATTCAAATATATGAGCCTAAGGGATACATTCAAACATGGCAAGGAAA
>chr18-61217365-61217529_CPRE_MUT-allCrxSites
CTGAGACTGGCATGGGCTTTTGAAACCCCAAAGCTTCCTCTAACACCTTCTCCAACAAAGCCACACCTTCTACTCCTCCTACTCCTTTCAAATAATGCCACTCCCTGATGACTAAGCATTCAAATATATGAGCCTAAGGGATACATTCAAACATGGCAAGGAAA
>chr18-61321082-61321246_CPPE_WT
GAGGCTTTTCCTGACACCCCTCTGCAGGCGTTCTCTGCCATGTGCCCTGGCAGTCCTAGTGGCTGGCTTATGGGTTTGCTAATCTAGGGATATCTCCCTCCAGGCTGAGTCTCCTGATGACCTCAGCCCCTGACACACAGGGAACTTGACAGGCTGCTCTGGAA
>chr18-61321082-61321246_CPPE_MUT-allCrxSites
GAGGCTTTTCCTGACACCCCTCTGCAGGCGTTCTCTGCCATGTGCCCTGGCAGTCCTAGTGGCTGGCGTATGGGTTTGCTACTCTAGGGATATCTCCCTCCAGGCTGAGTCTCCTGATGACCTCAGCCCCTGACACACAGGGAACTTGACAGGCTGCTCTGGAA
>chr18-61675801-61675965_CPPE_WT
CCCTGCTTGTTCTTATGACGGTCAGATGGGGGTTAGCATCTCAGCCTCAATAAAGGCATGGGCGAATGCCTGATTACGTTAATCCCACTGCCTTCTGAAATCCTCCGTGCTTCACAAGGCCTCTCGTGTCACATAGCGCTGCGTGACACATAGTACAGTGCACT
>chr18-61675801-61675965_CPPE_MUT-allCrxSites
CCCTGCTTGTTCTTATGACGGTCAGATGGGGGTTAGCATCTCAGCCTCAATAAAGGCATGGGCGAATGCCTGATTACGTTACTCCCACTGCCTTCTGAACTCCTCCGTGCTTCACAAGGCCTCTCGTGTCACATAGCGCTGCGTGACACATAGTACAGTGCACT
>chr18-63625013-63625177_CPPE_WT
TTCTCACCCAAAACATCTCAGCTGTAACCTGAGCAGAAGAGTTGAGCCGCTCTCATCCAATTACTCCTCTATATCAAGCTAATCCCCAGCTCTCAGGGGACCATCTGTTGAAGGTATGATCCATGAGAGCAGGGGAGGAGGCTCAGGAAAACACAGCTGGACCA
>chr18-63625013-63625177_CPPE_MUT-allCrxSites
TTCTCACCCAAAACATCTCAGCTGTAACCTGAGCAGAAGAGTTGAGCCGCTCTCATCCAATTACTCCTCTATATCAAGCTACTCCCCAGCTCTCAGGGGACCATCTGTTGAAGGTATGCTCCATGAGAGCAGGGGAGGAGGCTCAGGAAAACACAGCTGGACCA
>chr18-65052023-65052187_CPRP_WT
CGTACATTTCAATGTGAAATAAAGTGGTGTCCTGACTATAGCTTTTAACACGTCCCATTTTGGATCCATCCACATCCTTTAATCCTCCTAGCTGTCTTAACACAACACTATCAGAATACCCATGGAAAGTAACCAGGCTCATTAACAGAAGGCGTGGCCCACAC
>chr18-65052023-65052187_CPRP_MUT-allCrxSites
CGTACATTTCAATGTGAAATAAAGTGGTGTCCTGACTATAGCTTTTAACACGTCCCATTTTGGATCCATCCACATCCTTTACTCCTCCTAGCTGTCTTAACACAACACTATCAGAATACCCATGGAAAGTAACCAGGCTCATTAACAGAAGGCGTGGCCCACAC
>chr18-65151963-65152127_CPPE_WT
GTCCACGATGACAGTGGCCAGGACTGTGCCTGGCACCTTGTGTGGGCTGTGTGTAGAGCACCGTCTTATCTGATTAGTTTAATCCTCACAATTCAGGAAGCCCTCGTTGCTACAGACAAGGACACCAGAGCCCACAGACAGACAGAAGGACCACCCAGCCCTAT
>chr18-65151963-65152127_CPPE_MUT-allCrxSites
GTCCACGATGACAGTGGCCAGGACTGTGCCTGGCACCTTGTGTGGGCTGTGTGTAGAGCACCGTCTTATCTGAGTAGTTTACTCCTCACAATTCAGGAAGCCCTCGTTGCTACAGACAAGGACACCAGAGCCCACAGACAGACAGAAGGACCACCCAGCCCTAT
>chr1-166003311-166003475_CPPP_WT
AAACGCCCTCGGCGGGCAACGGGCACGAGGCACCTGCTGGGCCACGCGCGGACGTCCCGCTTTAAATTTGAATCCGAGCTAATCCCCGCCCCGCGCCTCAGCCCACGCCGCAGATTCGGGGCGGGGCCGGCGGGCGGACTCCTGGGGGCGTGTCCTGGCGGCTC
>chr1-166003311-166003475_CPPP_MUT-allCrxSites
AAACGCCCTCGGCGGGCAACGGGCACGAGGCACCTGCTGGGCCACGCGCGGACGTCCCGCTTTAAATTTGAATCCGAGCTACTCCCCGCCCCGCGCCTCAGCCCACGCCGCAGATTCGGGGCGGGGCCGGCGGGCGGACTCCTGGGGGCGTGTCCTGGCGGCTC
>chr18-65598706-65598870_CPPE_WT
AGAAAAAAATATTTCTTTTTCCCTTCGTTCCTGGATTTGATTGGTTCTAGAAGCTGCCAGGGGAGAAACTGCCCGGTTGTAATCTCTTTACCTGAGGGCTTTCTTTAATTAGCTAATGAACTCTGAGCCTGGGCAAGCCCTGCCTTGTGCGCTTCTTACTGTCT
>chr18-65598706-65598870_CPPE_MUT-allCrxSites
AGAAAAAAATATTTCTTTTTCCCTTCGTTCCTGGAGTTGATTGGTTCTAGAAGCTGCCAGGGGAGAAACTGCCCGGTTGTACTCTCTTTACCTGAGGGCTTTCTTTAATTAGCTAATGAACTCTGAGCCTGGGCAAGCCCTGCCTTGTGCGCTTCTTACTGTCT
>chr18-65939784-65939948_CPPP_WT
ATGCAGACGACCCAAAACTGGTGGGTGGAGACCTTCTCCAGAGGAGAAGGTCCTAGCGCATCCCTGAGAGTTAGCGCCTTAATCCGCTTGAGTTTCTTCCCCCTTGGGGGCCCCTTGAGGCTTGCTTGACCCAGAGTGACTCAAAGGCTCAGCAGAAAGAAGAC
>chr18-65939784-65939948_CPPP_MUT-allCrxSites
ATGCAGACGACCCAAAACTGGTGGGTGGAGACCTTCTCCAGAGGAGAAGGTCCTAGCGCATCCCTGAGAGTTAGCGCCTTACTCCGCTTGAGTTTCTTCCCCCTTGGGGGCCCCTTGAGGCTTGCTTGACCCAGAGTGACTCAAAGGCTCAGCAGAAAGAAGAC
>chr18-65965143-65965307_CPPP_WT
CCGCCCCAAAGAGCAGCTCTGGGTGGTGCCACCTGCAGACTTGACCATGGAGCTCACCCCCAGAGGCTGCCTGCATGGGTAATCCCCAATGCCAGGCGCCCCCTTGTGGTAGTCATCTGAAGGACTCTCCCTGTCCCAGAGCCTGCCCTGTGTGCTGGTAACAG
>chr18-65965143-65965307_CPPP_MUT-allCrxSites
CCGCCCCAAAGAGCAGCTCTGGGTGGTGCCACCTGCAGACTTGACCATGGAGCTCACCCCCAGAGGCTGCCTGCATGGGTACTCCCCAATGCCAGGCGCCCCCTTGTGGTAGTCATCTGAAGGACTCTCCCTGTCCCAGAGCCTGCCCTGTGTGCTGGTAACAG
>chr18-66200091-66200255_CPRN_WT
GTCTTTGTCTTTCAATGTCCTTATATAGGTCTCCAGCAGATGGTGTAGCCCAGATTAAAGGTGTGTGCCAGCACACCTTTAATCCCAGATGACCTTGAACTCGGAGATCTCCCTGTCTTAATCTTCTGGAATCCATAGCCACTATGTCTCAAAGTCTCCATACC
>chr18-66200091-66200255_CPRN_MUT-allCrxSites
GTCTTTGTCTTTCAATGTCCTTATATAGGTCTCCAGCAGATGGTGTAGCCCAGAGTAAAGGTGTGTGCCAGCACACCTTTACTCCCAGATGACCTTGAACTCGGAGATCTCCCTGTCTTACTCTTCTGGAATCCATAGCCACTATGTCTCAAAGTCTCCATACC
>chr18-73472462-73472626_CPPE_WT
GGGTTAAGGCCGTTTATTTTCTATTATCATCCTATTAAACTCTCAATGCTACAGCTTCACTAGCTGACTGTATTAGGTTTAATCTCCCAAGTTCCCCTCGCCTCATTTAAGCTGCATGGCTAATCGACTAAGGGCTAATTGAAAATGAAGCATGGAGTGTGTGG
>chr18-73472462-73472626_CPPE_MUT-allCrxSites
GGGTTAAGGCCGTTTATTTTCTATTATCATCCTATTAAACTCTCAATGCTACAGCTTCACTAGCTGACTGTAGTAGGTTTACTCTCCCAAGTTCCCCTCGCCTCATTTACGCTGCATGGCTAATCGACTAAGGGCTAATTGAAAATGAAGCATGGAGTGTGTGG
>chr18-73863423-73863587_CPPQ_WT
GTCATTTCCCAGCGATGCCAGTAGATGGCGCTATCATCCCAGTTAAGGCTTCCAGGGCTCTGGCCTCCTCTCCCCAACATAATCCTGTTAGAACAGCATTTAATCTAAGAGAAGCATTTAATCTAAGGACTGGACTTTGTCCCTATGCCAAGCAGATTCGTTAT
>chr18-73863423-73863587_CPPQ_MUT-allCrxSites
GTCATTTCCCAGCGATGCCAGTAGATGGCGCTATCATCCCAGTTAAGGCTTCCAGGGCTCTGGCCTCCTCTCCCCAACATACTCCTGTTAGAACAGCATTTACTCTAAGAGAAGCATTTACTCTAAGGACTGGACTTTGTCCCTATGCCAAGCAGATTCGTTAT
>chr18-74994282-74994446_CPPP_WT
TCCCTTGCCTAGGGAACAGTGTTCTTCAGAGGAAAGCGGCTCCGGGGATGGGGGACTGCAGCAGAGCAGGGAGAAGACTTAATCCCTGGGTGGAGATTTGCTCTGCTCTGCACAGTCTGATTAGCCAGGAATGGGGGGAGGGGGGGTTCCTTTCTGACAACAAG
>chr18-74994282-74994446_CPPP_MUT-allCrxSites
TCCCTTGCCTAGGGAACAGTGTTCTTCAGAGGAAAGCGGCTCCGGGGATGGGGGACTGCAGCAGAGCAGGGAGAAGACTTACTCCCTGGGTGGAGAGTTGCTCTGCTCTGCACAGTCTGAGTAGCCAGGAATGGGGGGAGGGGGGGTTCCTTTCTGACAACAAG
>chr18-75453678-75453842_CPPE_WT
CTCCTAAAGCCAGCTTTAAGTGTCTCTCTCCCCAACCCAGGCTGCTATCTAAGTCTGCTTGCATAACCTTGGCTGGCTTTAATCTTCTTATGAGCCCACAGACTGCCCAGGCTGCCTGTCAGCCACAGTGGGCCTGTCTAGGTTCCCATCTAGCTGTGATAGTC
>chr18-75453678-75453842_CPPE_MUT-allCrxSites
CTCCTAAAGCCAGCTTTAAGTGTCTCTCTCCCCAACCCAGGCTGCTATCTAAGTCTGCTTGCATAACCTTGGCTGGCTTTACTCTTCTTATGAGCCCACAGACTGCCCAGGCTGCCTGTCAGCCACAGTGGGCCTGTCTAGGTTCCCATCTAGCTGTGATAGTC
>chr18-77047403-77047567_CPPP_WT
TCAAAAGTGCTTCTTGCTCTGCCAGCTGCCCAGACCCAGGGCTAAATACAGTACGAATTAGGAGAACCCAAAAACTGGCAAATCCCTTCTCCAACGGCTCTACTAATCATACGCTCGCAGCCTCTTGATTGACTGGGATTGCGCAGACTCTCTGGATCAAACGC
>chr18-77047403-77047567_CPPP_MUT-allCrxSites
TCAAAAGTGCTTCTTGCTCTGCCAGCTGCCCAGACCCAGGGCTAAATACAGTACGAAGTAGGAGAACCCAAAAACTGGCAACTCCCTTCTCCAACGGCTCTACTACTCATACGCTCGCAGCCTCTTGATTGACTGGGATTGCGCAGACTCTCTGGAGCAAACGC
>chr18-77709536-77709700_CPCE_WT
TACTGGCAAGCATTAAGAATCAATAGCTTAGGGCTGAGGATAAAGAGGTGCCAAATGAGGCCAGGGTGTGGTATGCCTTTAATCCCACCACTGACTGACAAGGCAGAAGCAGGCGGGATCTCAGTGAGTTACAGGCCAGTCAAGGCTACATAGTTAAGACTCAT
>chr18-77709536-77709700_CPCE_MUT-allCrxSites
TACTGGCAAGCATTAAGAATCAATAGCTTAGGGCTGAGGATAAAGAGGTGCCAAATGAGGCCAGGGTGTGGTATGCCTTTACTCCCACCACTGACTGACAAGGCAGAAGCAGGCGGGATCTCAGTGAGTTACAGGCCAGTCAAGGCTACATAGTTAAGACTCAT
>chr18-78098609-78098773_CPPE_WT
ACACACACACACACACACACACACACACACACACTTCTATGGCTTAAGTGTCTTAACTGTCCAAACTGTGTTAGGAGGTTAATCCTCAACACAACAGGGTTAAGAGGTGGAGCCTTTAAGAGATTAGTCATGAGGATTCTATCTTCACAAATGAATTAATGTCC
>chr18-78098609-78098773_CPPE_MUT-allCrxSites
ACACACACACACACACACACACACACACACACACTTCTATGGCGTAAGTGTCTTAACTGTCCAAACTGTGTTAGGAGGTTACTCCTCAACACAACAGGGTTAAGAGGTGGAGCCTTTAAGAGAGTAGTCATGAGGATTCTATCTTCACAAATGAAGTAATGTCC
>chr18-81052529-81052693_CPPE_WT
GAATCCCGGTGGCCTCTGTGTGCCGGACTATAGACGTCTTACAATAAGACTGACTTATGCCTACTTAGCACTCTCCCCGTAATCCAACGTTATTTCTACCTTAAGTGAAGAAACCCTCCTTTGAGCTCCAACTATAAAATGAGAAGTGAAAATGATTGCGGTAC
>chr18-81052529-81052693_CPPE_MUT-allCrxSites
GAATCCCGGTGGCCTCTGTGTGCCGGACTATAGACGTCTTACAATAAGACTGACTTATGCCTACTTAGCACTCTCCCCGTACTCCAACGTTATTTCTACCTTAAGTGAAGAAACCCTCCTTTGAGCTCCAACTATAAAATGAGAAGTGAAAATGATTGCGGTAC
>chr18-81938702-81938866_CPCE_WT
ATGCAAAGTATGTCTTAATATCGGAATTGAGCAGAAGTCACTTGACATCTGTGCATCCCAGCGCTCTCTTTAGGTTTACAAATCTGAATAGCACACAAAGCCTCTTATGTCTCAAGCCCTGTGCATCGTGAATCTCAACTCAGGAGGAAGGCGTAGATGTTGAT
>chr18-81938702-81938866_CPCE_MUT-allCrxSites
ATGCAAAGTATGTCTTAATATCGGAATTGAGCAGAAGTCACTTGACATCTGTGCATCCCAGCGCTCTCTTTAGGTTTACAACTCTGAATAGCACACAAAGCCTCTTATGTCTCAAGCCCTGTGCATCGTGAATCTCAACTCAGGAGGAAGGCGTAGATGTTGAT
>chr18-82004479-82004643_CPPE_WT
TGTCACTGAAGAGAACACCCAGATCTCCTAACTTGGGGTATAATCAACAGCTAGATTGGCCAGTGACCTGTAAGCTCTTTAAGCCGATAAGACAAGGATATCTGTAAAAGCCGCTGGCTGATCACTGTCACCTTGCCCTTCATCTGGGGCCAAGTGTTCTCTGC
>chr18-82004479-82004643_CPPE_MUT-allCrxSites
TGTCACTGAAGAGAACACCCAGATCTCCTAACTTGGGGTATAATCAACAGCTAGATTGGCCAGTGACCTGTACGCTCTTTACGCCGATAAGACAAGGATATCTGTAAAAGCCGCTGGCTGATCACTGTCACCTTGCCCTTCATCTGGGGCCAAGTGTTCTCTGC
>chr18-82851632-82851796_CPPE_WT
CAGAGACAACACCAGAAGTTTGACAGCACCTGCCCTCAAACTGCACCATAAACCCCTCATGCCCCAGATAGGATGATCCTGATCCAAAGGCAGACAAGTAGGTCAGTGGAGTAGAATGGGAGACCCGGAAACAATCCCACACAGCTACAGACACTTGATCTGTG
>chr18-82851632-82851796_CPPE_MUT-allCrxSites
CAGAGACAACACCAGAAGTTTGACAGCACCTGCCCTCAAACTGCACCATAAACCCCTCATGCCCCAGATAGGATGCTCCTGCTCCAAAGGCAGACAAGTAGGTCAGTGGAGTAGAATGGGAGACCCGGAAACAATCCCACACAGCTACAGACACTTGCTCTGTG
>chr18-82922075-82922239_CPPE_WT
TACTTGCCATGCACACGTAAGGATCTGAGCCCAGCTCCCCAGTGCCCACAGAAAAACAGAGCCGGATAGTTTGTGTTTATAATCCCTGTGCTGGAGCGAGGGACACAAGCGGATTCTTGGAGCTTAGGAGACAGCCAGTCTAACCTCACTGTTCACAAACACCC
>chr18-82922075-82922239_CPPE_MUT-allCrxSites
TACTTGCCATGCACACGTAAGGATCTGAGCCCAGCTCCCCAGTGCCCACAGAAAAACAGAGCCGGATAGTTTGTGTTTATACTCCCTGTGCTGGAGCGAGGGACACAAGCGGATTCTTGGAGCGTAGGAGACAGCCAGTCTAACCTCACTGTTCACAAACACCC
>chr19-3330641-3330805_CPNE_WT
GTGCTTGTCTAGCATGGGGTAAGTCCGAATGACCCTGCATCTCTAACACCACTAAAGCAGGCTTGGTGGCACAGACCTGTAATCCCAGTACTCAAGAGGGGGAGGCAGGAGGATCAGATTGTCCTCAACTACATAGTGAGTTCAAGCTCACCAAGCATATCTAA
>chr19-3330641-3330805_CPNE_MUT-allCrxSites
GTGCTTGTCTAGCATGGGGTAAGTCCGAATGACCCTGCATCTCTAACACCACTAAAGCAGGCTTGGTGGCACAGACCTGTACTCCCAGTACTCAAGAGGGGGAGGCAGGAGGAGCAGATTGTCCTCAACTACATAGTGAGTTCAAGCTCACCAAGCATATCTAA
>chr19-4032825-4032989_CPPE_WT
GGAAGGACAGGGGAAACGCTCCTGATAAGAAGCTTAGCTTAAGGCCAGCCAGCTCCCAGGGGCAATGGAGAGATGAACTTAAGCTCCCAGCAGGGTCTGTTTGCTCTCGTGCTTGCTCATCTTCAGTCTTTCTGTTTGCCAGTCTCCAGCAGCTCACCTGACTC
>chr19-4032825-4032989_CPPE_MUT-allCrxSites
GGAAGGACAGGGGAAACGCTCCTGATAAGAAGCGTAGCTTAAGGCCAGCCAGCTCCCAGGGGCAATGGAGAGATGAACTTACGCTCCCAGCAGGGTCTGTTTGCTCTCGTGCTTGCTCATCTTCAGTCTTTCTGTTTGCCAGTCTCCAGCAGCTCACCTGACTC
>chr19-4120266-4120430_CPPE_WT
GGTTGGCAGCAAGCACTCTATCCACTAAGCCACCTCACCAGCAGAAGACGGTCCCCCCTCCTGAGCCCCAGTGATTGTTTAATCCTGCCTGCTTCTATTTACCACGTGCCCCTGCTCACAGATTAGTCTTATATTAGTTTATCCTAAGCTTTTCCATCTAGCAT
>chr19-4120266-4120430_CPPE_MUT-allCrxSites
GGTTGGCAGCAAGCACTCTATCCACTACGCCACCTCACCAGCAGAAGACGGTCCCCCCTCCTGAGCCCCAGTGATTGTTTACTCCTGCCTGCTTCTATTTACCACGTGCCCCTGCTCACAGAGTAGTCTTATATTAGTTTATCCTACGCTTTTCCATCTAGCAT
>chr19-4153236-4153400_CPPE_WT
TCCAGGATGATCTGTACCCTGACACAGCCGGGCCTGAGGCTGCTCTTGAAGCAGAGGATTGGGTGAGCGGTCAGGATGCTAATCCAATCCTCATCTCACTACGGGAAGCCTATGTGCCCAGTAAACAACGGGACCTGAAGGTCAGCCGGCGCAACGTGCTATCA
>chr19-4153236-4153400_CPPE_MUT-allCrxSites
TCCAGGATGATCTGTACCCTGACACAGCCGGGCCTGAGGCTGCTCTTGAAGCAGAGGATTGGGTGAGCGGTCAGGATGCTACTCCAATCCTCATCTCACTACGGGAAGCCTATGTGCCCAGTAAACAACGGGACCTGAAGGTCAGCCGGCGCAACGTGCTATCA
>chr1-170867720-170867884_CPPP_WT
GGCTTCCCCGAAACAGACACCTCTCCCTCACAACTCGGATGGGTGAGTAACCTGAAACGGCGGCGGCCGGAGGACAAAATAAGCTGAACGCTGACACGGACGGTGGCCGGGCGGAGGCAAACTATCTCACCGCACGCGGGAACTGGGATCCAAAGCTAAGGAGA
>chr1-170867720-170867884_CPPP_MUT-allCrxSites
GGCTTCCCCGAAACAGACACCTCTCCCTCACAACTCGGATGGGTGAGTAACCTGAAACGGCGGCGGCCGGAGGACAAAATACGCTGAACGCTGACACGGACGGTGGCCGGGCGGAGGCAAACTATCTCACCGCACGCGGGAACTGGGATCCAAAGCTAAGGAGA
>chr19-5295394-5295558_CPPP_WT
CTTAGCCACAAGAAGGCGCGAGACCAACACGGAAGCTCGGGTCAGCCGCCGGGCCTACTTCCAGAAACTTCCGGTTGCGTAATCCACGTCCCGCGGTGATTGGAGAGAACTTGGTCCAAACACACGCCCTTTCCCTTACCGGGGAATAGGAATCGCCGCCAACG
>chr19-5295394-5295558_CPPP_MUT-allCrxSites
CTTAGCCACAAGAAGGCGCGAGACCAACACGGAAGCTCGGGTCAGCCGCCGGGCCTACTTCCAGAAACTTCCGGTTGCGTACTCCACGTCCCGCGGTGATTGGAGAGAACTTGGTCCAAACACACGCCCTTTCCCTTACCGGGGAATAGGAATCGCCGCCAACG
>chr19-5366609-5366773_CPPP_WT
CGCTCCCGCCCAGACCTCAAGCTACGAGACGGTTCCTCGACTTCCGCTTCCGGGTCGTTTTATGCGCGACCTTCAAAACTAATCCCCAAACTGGGCAGGTCTAGCTACCCGGAGCCATAGAGTTGACGCGCAATCGCCAGCCGCGGCGCCCACGGGGGTCGCTG
>chr19-5366609-5366773_CPPP_MUT-allCrxSites
CGCTCCCGCCCAGACCTCAAGCTACGAGACGGTTCCTCGACTTCCGCTTCCGGGTCGTTTTATGCGCGACCTTCAAAACTACTCCCCAAACTGGGCAGGTCTAGCTACCCGGAGCCATAGAGTTGACGCGCAATCGCCAGCCGCGGCGCCCACGGGGGTCGCTG
>chr19-5924909-5925073_CPPP_WT
TTCCAACACGAACAGCTGGCGTCCTCGTGTGTATCCACCCTTGTTACCCTTCGGTGATAGCCCTCAGCCGCCCGGAGGCTAAGCCTCTAGAATCTTGGAATCCAGCTCTTAGCCTTTACAGAAAGAAGAACCTGGGCGGTGCCGCGGTGGGCGGGGATGTGTGG
>chr19-5924909-5925073_CPPP_MUT-allCrxSites
TTCCAACACGAACAGCTGGCGTCCTCGTGTGTATCCACCCTTGTTACCCTTCGGTGATAGCCCTCAGCCGCCCGGAGGCTACGCCTCTAGAATCTTGGAATCCAGCTCTTAGCCTTTACAGAAAGAAGAACCTGGGCGGTGCCGCGGTGGGCGGGGATGTGTGG
>chr19-6128303-6128467_CPPP_WT
AGAAACGTTTCGGAGGTCTGTAAGGAGGGTTTACGTTAGGGGGAAGTGGGTTCAATCACATGCCAGGATGCCAGCTGGTAAATCCTCTCCCAAACAACCAATCCTTAGTCTCTACCTAGAACTCCGCTTTACCAATGACCTAGAACTTGTCAGACACTCCCTTA
>chr19-6128303-6128467_CPPP_MUT-allCrxSites
AGAAACGTTTCGGAGGTCTGTAAGGAGGGTTTACGTTAGGGGGAAGTGGGTTCAATCACATGCCAGGATGCCAGCTGGTAACTCCTCTCCCAAACAACCAATCCTTAGTCTCTACCTAGAACTCCGCTTTACCAATGACCTAGAACTTGTCAGACACTCCCTTA
>chr19-7212334-7212498_CPPE_WT
TCCTTAGCTACAAAGTGATAGCCAGCAAGGATGGGCTTGTTTGTAGGGCATGTCTGGTGACCACACTAAGCCACCCAGATAATCCAGGATAATCTTACCTCAGGGCCAGAACCTTAATCACATCTGCAAAATCACCTTGGCCATTTAAAGTAACTTTATGGGCT
>chr19-7212334-7212498_CPPE_MUT-allCrxSites
TCCTTAGCTACAAAGTGATAGCCAGCAAGGATGGGCTTGTTTGTAGGGCATGTCTGGTGACCACACTACGCCACCCAGATACTCCAGGATACTCTTACCTCAGGGCCAGAACCTTACTCACATCTGCAAAATCACCTTGGCCATTTAAAGTAACTTTATGGGCT
>chr19-8219525-8219689_CPPE_WT
AAGAGAGAAAAGCTCATTAGGAATATAATCCTCCAATCCTACCCAAGTGATGAATGTCCTCCACCAAGGTCACAAATTTTAATCTCTTCAAGCAATTCAATCTACTGAGAACCAAGCATTCAACATATGAGCCTGGGGAGAGGGGGGTTCTTATTTGAAACAGC
>chr19-8219525-8219689_CPPE_MUT-allCrxSites
AAGAGAGAAAAGCTCATTAGGAATATACTCCTCCAATCCTACCCAAGTGATGAATGTCCTCCACCAAGGTCACAAATTTTACTCTCTTCAAGCAATTCAATCTACTGAGAACCAAGCATTCAACATATGAGCCTGGGGAGAGGGGGGTTCTTATTTGAAACAGC
>chr19-8885696-8885860_CPNP_WT
GTGTTAAGCAGGACAACGATGGATGTGGGTCTTAGCAATTAAGCACCCTGATACTTGGCTCACTTGAGCTTTTGCTGGCTAAGCTGTTTGACCAGCCCCACAAATGAAGGCCTTTTGCATGTTAGGTAATTTATCAGCTACTGAGCTTCACCTGTAGCCTTAAT
>chr19-8885696-8885860_CPNP_MUT-allCrxSites
GTGTTAAGCAGGACAACGATGGATGTGGGTCTTAGCAATTAAGCACCCTGATACTTGGCTCACTTGAGCTTTTGCTGGCTACGCTGTTTGACCAGCCCCACAAATGAAGGCCTTTTGCATGTTAGGTAATTTATCAGCTACTGAGCTTCACCTGTAGCCTTAAT
>chr19-9899632-9899796_CPPP_WT
ACGAACCAAGCGGCTGGCTCGAAGATAAATAGGCATCCTCCCCAACCAAGCCTGCCTTCGCAGTGCACGCAGGGACTTGTAATTCGTCGCAACCACTTCCTCGCCGGGTAGATTGCCGCAGCTTCCGGAAGTTGGGGCGTGTTAAAAGCGTCAACGTTCTTCTC
>chr19-9899632-9899796_CPPP_MUT-allCrxSites
ACGAACCAAGCGGCTGGCTCGAAGATAAATAGGCATCCTCCCCAACCAAGCCTGCCTTCGCAGTGCACGCAGGGACTTGTACTTCGTCGCAACCACTTCCTCGCCGGGTAGATTGCCGCAGCTTCCGGAAGTTGGGGCGTGTTAAAAGCGTCAACGTTCTTCTC
>chr19-10536302-10536466_CPRE_WT
CTTGCCATGCAAGATTGAGGACCTGAGTTCAAATGTCCAGAACCCACATAAAAATAACAGTCATGGTAGAGGATGCTTATAATCCCAGTGCTGGAGACAAGTGGATCCCTGGGGCTTATCGGCTAGCTAGTTTAATCTACTTGGGTGAGCTTTAGGCCAGTGAA
>chr19-10536302-10536466_CPRE_MUT-allCrxSites
CTTGCCATGCAAGATTGAGGACCTGAGTTCAAATGTCCAGAACCCACATAAAAATAACAGTCATGGTAGAGGATGCTTATACTCCCAGTGCTGGAGACAAGTGGATCCCTGGGGCGTATCGGCTAGCTAGTTTACTCTACTTGGGTGAGCTTTAGGCCAGTGAA
>chr19-10701466-10701630_CPPE_WT
CCTTCTGAGCAGTTCTGCAGTTGCCTCTGCTGGGGTGTGGCCAGAAATAACAGTCTGGTTGGCCTAAATCCACTGGTCCTAATCTGGCTATGACCTCACTATCTGGGTCATATTGTGTTGCTGTTGTTCAAAGCCTGTGGAATGATTTTTGTCAAGATATGAAG
>chr19-10701466-10701630_CPPE_MUT-allCrxSites
CCTTCTGAGCAGTTCTGCAGTTGCCTCTGCTGGGGTGTGGCCAGAAATAACAGTCTGGTTGGCCTAACTCCACTGGTCCTACTCTGGCTATGACCTCACTATCTGGGTCATATTGTGTTGCTGTTGTTCAAAGCCTGTGGAATGATTTTTGTCAAGATATGAAG
>chr19-11812389-11812553_CPNP_WT
CATTTTCTCTCTGGTAAAATCCTTCTCATCCCCTGATGCTGGGCTCTGGTGTCATCGCCGTGGGAAAGCTTCCCAGGCTAAATCCATTAACCCTGCATTCCCTGACTCCACAGATTCTTTTTTCTGTTGATACAAATACAGCCATATAGCTAACATAGTATTAT
>chr19-11812389-11812553_CPNP_MUT-allCrxSites
CATTTTCTCTCTGGTAAACTCCTTCTCATCCCCTGATGCTGGGCTCTGGTGTCATCGCCGTGGGAAAGCTTCCCAGGCTAACTCCATTAACCCTGCATTCCCTGACTCCACAGATTCTTTTTTCTGTTGATACAAATACAGCCATATAGCTAACATAGTATTAT
>chr19-11818846-11819010_CPPP_WT
GCCGCTCTCGAGGAGGAGCGTCCGAGGCCACCGAGGTCCGCCGCGCCGCCCCCTCCGGCCCCCGCCGGCGCCGCGCTCCAAATCCGGCTACGAGACCGCGCCGGCTCAGGGCTCGCCCGCCCCTGGGCCCGCCCCATACCTGGGCCGCTCCCCGAGCTCCTGCT
>chr19-11818846-11819010_CPPP_MUT-allCrxSites
GCCGCTCTCGAGGAGGAGCGTCCGAGGCCACCGAGGTCCGCCGCGCCGCCCCCTCCGGCCCCCGCCGGCGCCGCGCTCCAACTCCGGCTACGAGACCGCGCCGGCTCAGGGCTCGCCCGCCCCTGGGCCCGCCCCATACCTGGGCCGCTCCCCGAGCTCCTGCT
>chr1-172202745-172202909_CPPP_WT
GGGCCTGCTTGTATGTTTTACTCTTGGAAAGCTCCTACCTACTGCCCCCAACCTTTGTGGGTGTGTGTGTTACACACATTAATCCCTTCCCGCCTACCACCCCAGTAGATCTGTGTTTTAGATCCAGAGCCCTAAATCTTAACTCCTCCCCAGAGATTCACACA
>chr1-172202745-172202909_CPPP_MUT-allCrxSites
GGGCCTGCTTGTATGTTTTACTCTTGGAAAGCTCCTACCTACTGCCCCCAACCTTTGTGGGTGTGTGTGTTACACACATTACTCCCTTCCCGCCTACCACCCCAGTAGATCTGTGTTTTAGATCCAGAGCCCTAAATCTTAACTCCTCCCCAGAGATTCACACA
>chr19-15997152-15997316_CPPP_WT
TTATTTCTGGCTGTAGACACAGTGCCACCCAGAAGCTTAGCTGGGTAAACCAAGACTATAGGGATACATGGATGCCATTTAAGCCACGTCAGTGACACTAGACTGTTTATGTGTGTGAAGCTAAGTGTCTGGCCATTGTTAGAGCTCAGAAAGCACTAGGTGAC
>chr19-15997152-15997316_CPPP_MUT-allCrxSites
TTATTTCTGGCTGTAGACACAGTGCCACCCAGAAGCGTAGCTGGGTAAACCAAGACTATAGGGATACATGGATGCCATTTACGCCACGTCAGTGACACTAGACTGTTTATGTGTGTGAAGCTAAGTGTCTGGCCATTGTTAGAGCTCAGAAAGCACTAGGTGAC
>chr19-19001462-19001626_CPNP_WT
CAGGTAGGCTGTAAGATATACTCATTTTCTTCAACTATAAAGTGTCTCTGTGTCCCATTAATTATCCCTCAGACAGTTATAATCCAATGCTGGGTAATCCTTATACACGAGGCCTCAGTAAAAGGGGCAAAATAATTACAAACCACTGCTGAATGAAGTCTGCG
>chr19-19001462-19001626_CPNP_MUT-allCrxSites
CAGGTAGGCTGTAAGATATACTCATTTTCTTCAACTATAAAGTGTCTCTGTGTCCCATTAATTATCCCTCAGACAGTTATACTCCAATGCTGGGTACTCCTTATACACGAGGCCTCAGTAAAAGGGGCAAAATAATTACAAACCACTGCTGAATGAAGTCTGCG
>chr19-21274332-21274496_CPPP_WT
TATCAAGAACTAAGACAATAGTTTTCTTCCCTTCTAGTAAGTCAGATTTTAAATGCCATCACATGTGCACAGCTTGCTTTAATACTTCTCTGAAGCTTAGATCACATGGGAGGGCGCTTCAGCCTGTCACAAGGCTGCAATGTGACAAGCTGAGCTGGATGGAG
>chr19-21274332-21274496_CPPP_MUT-allCrxSites
TATCAAGAACTAAGACAATAGTTTTCTTCCCTTCTAGTAAGTCAGATTTTAAATGCCATCACATGTGCACAGCTTGCTTTACTACTTCTCTGAAGCGTAGATCACATGGGAGGGCGCTTCAGCCTGTCACAAGGCTGCAATGTGACAAGCTGAGCTGGATGGAG
>chr19-22973086-22973250_CPPE_WT
TTACTCTGTATGCTGTTGTATAACCCTGCACAGTAAGCCAGCCCTCCCACCATCCAGTACTCACGCAGACAAAGCTGATTAATCCTTACAGTCTTTTCCCTTCAGCTAAGACATTACTTTGGAATCCTTCTTTAGATGACAGTACTCTTGACGGTATGGCCAAT
>chr19-22973086-22973250_CPPE_MUT-allCrxSites
TTACTCTGTATGCTGTTGTATAACCCTGCACAGTACGCCAGCCCTCCCACCATCCAGTACTCACGCAGACAAAGCTGAGTACTCCTTACAGTCTTTTCCCTTCAGCTAAGACATTACTTTGGAATCCTTCTTTAGATGACAGTACTCTTGACGGTATGGCCAAT
>chr19-24212697-24212861_CPPE_WT
TCCCCTCCTTGGCCGTACAGCTTAATAGCTTTAAAGATTTGTGCAGCCCTGGGCCCAGTGTTCTTAGCATAACTGGATATAAGCCGATTCTGAGAGTGGGTGCTGACATGCGCGAGTGTTTGTGACAGTCCTCATCGTGAAGGTCAGAAGGTTTGCTACAGGGA
>chr19-24212697-24212861_CPPE_MUT-allCrxSites
TCCCCTCCTTGGCCGTACAGCGTAATAGCTTTAAAGATTTGTGCAGCCCTGGGCCCAGTGTTCTTAGCATAACTGGATATACGCCGATTCTGAGAGTGGGTGCTGACATGCGCGAGTGTTTGTGACAGTCCTCATCGTGAAGGTCAGAAGGTTTGCTACAGGGA
>chr19-24270865-24271029_CPPE_WT
TCTTAAATATACCCACACTCCCAAAATGGACTCACGTTGGCTAAAGAACGGCAGTGGGGAGCTGAAAACCTTCCCTGTGTAATCTGCTTGCAGACAGTTCTAAATGCCTTAATGCCCCTGGTAAGCCAGCATAGCAGCTGGCTTATCCCCCCCCCCCCCTCGGC
>chr19-24270865-24271029_CPPE_MUT-allCrxSites
TCTTAAATATACCCACACTCCCAAAATGGACTCACGTTGGCTAAAGAACGGCAGTGGGGAGCTGAAAACCTTCCCTGTGTACTCTGCTTGCAGACAGTTCTAAATGCCTTACTGCCCCTGGTACGCCAGCATAGCAGCTGGCGTCTCCCCCCCCCCCCCTCGGC
>chr19-26738661-26738825_CPCE_WT
AAGGAACCACATTTTACCATCAGGCTTCGGTGATTAATTCAAAGGCCATACATTGCATGATGAACTAAAACAAGGCAGATAAGCCAGATGAGCCAGATAAGTCAGATAAAGAGAGGAACAGATGGTTTTCCTTTACCCCACTGCAACATGTTCTATTGCAACCT
>chr19-26738661-26738825_CPCE_MUT-allCrxSites
AAGGAACCACATTTTACCATCAGGCTTCGGTGAGTACTTCAAAGGCCATACATTGCATGATGAACTAAAACAAGGCAGATACGCCAGATGAGCCAGATAAGTCAGATAAAGAGAGGAACAGATGGTTTTCCTTTACCCCACTGCAACATGTTCTATTGCAACCT
>chr19-27197382-27197546_CPPE_WT
TGCCTTTGTCCTTAACAAATGTGAACTGTCTAATCACACTGGCTCTTAGTCTGGCTTTTCTCACTAATTGGGATGAACCTAATCCATATAAGATGCAGTATTCCTCTGAGTGTCCCATAACTACTCTACTGTTCCTGCTGATGGGGAAAAGTCTCCTGACTGGA
>chr19-27197382-27197546_CPPE_MUT-allCrxSites
TGCCTTTGTCCTTAACAAATGTGAACTGTCTACTCACACTGGCTCTTAGTCTGGCTTTTCTCACTAATTGGGATGAACCTACTCCATATAAGATGCAGTATTCCTCTGAGTGTCCCATAACTACTCTACTGTTCCTGCTGATGGGGAAAAGTCTCCTGACTGGA
>chr19-27322331-27322495_CPPP_WT
TCGGTTGATTTTATCTCACTCGGCACACATACCCTAAGAACTTCCCCAGGGCAAGGCTGACCGACATTTTTATTAGCAATAATCTCTGCCTTCTTTTGATTATCTGGAGATTTAAGACCACATAATCACCCTCCACGTCAGAGGGGGTGGGGAGAGACTGAACT
>chr19-27322331-27322495_CPPP_MUT-allCrxSites
TCGGTTGATTTTATCTCACTCGGCACACATACCCTAAGAACTTCCCCAGGGCAAGGCTGACCGACATTTTTATTAGCAATACTCTCTGCCTTCTTTTGATTATCTGGAGAGTTAAGACCACATACTCACCCTCCACGTCAGAGGGGGTGGGGAGAGACTGAACT
>chr19-29052918-29053082_CPPE_WT
CCCCCCCCCATTAACTGTTAATAGTTTCTTAGCTGGGGTTGAGGCTTATGGCCCCTCCCCCAGCTCACTGTGACTGGCTTAATCTTGAGCAGGTCTTACGCAGATAAGCACAGCTGCTGTGCGTTTTGTGAGTGCAACGGTCACTTTGTGTCCAGAGGGCAGCG
>chr19-29052918-29053082_CPPE_MUT-allCrxSites
CCCCCCCCCATTAACTGTTAATAGTTTCTTAGCTGGGGTTGAGGCGTATGGCCCCTCCCCCAGCTCACTGTGACTGGCGTACTCTTGAGCAGGTCTTACGCAGATAAGCACAGCTGCTGTGCGTTTTGTGAGTGCAACGGTCACTTTGTGTCCAGAGGGCAGCG
>chr19-29088470-29088634_CPPN_WT
TGCACCCTCCTCTTGTGGCTTTGGAACACTTTGTTTGTATTCAGTGAGGATCATTGTAATGTGGCTGATGCCCCGGGGTTAATCCAGCCATGAGCTCTGTAAATTCAGTAATGCATCTTAAGTGATAGAATTATCATCTAAACTCTTAAGCTCAGCATGACTCT
>chr19-29088470-29088634_CPPN_MUT-allCrxSites
TGCACCCTCCTCTTGTGGCTTTGGAACACTTTGTTTGTATTCAGTGAGGAGCATTGTAATGTGGCTGATGCCCCGGGGTTACTCCAGCCATGAGCTCTGTAAATTCAGTAATGCATCTTAAGTGATAGAATTATCATCTAAACTCTTACGCTCAGCATGACTCT
>chr19-32173680-32173844_CPPE_WT
ACTGCAGTTTATCTAACCGTATGAATACTTATCTTTTATAGAAAATGAACCCCCCCCCCCACTCTTTTCAATGCTATCTAAATCCTCTTTGGCAGTGTTATTTAATCAGATTTTAAGGGCTAGAGATGTGGGTCAGTGGCTGAGCACTTGCCTAGCATTTGCAA
>chr19-32173680-32173844_CPPE_MUT-allCrxSites
ACTGCAGTTTATCTAACCGTATGAATACTTATCTTTTATAGAAAATGAACCCCCCCCCCCACTCTTTTCAATGCTATCTAACTCCTCTTTGGCAGTGTTATTTACTCAGATTTTAAGGGCTAGAGATGTGGGTCAGTGGCTGAGCACTTGCCTAGCATTTGCAA
>chr19-36838502-36838666_CPRE_WT
AAGAGCAGGGACTGAGCCTTTGCTCTTCATACCAGTGTTTCGGCGTTTACCAAAATGTGTAATCTAATACACGGGTTAGTAATCTCCTAGTCTGTATCACTCATCTTTCTCTCTGTACAGTGTCTCAGCGCCTGGCTAGCTTTAAATTCAAGCTTATCCTACCT
>chr19-36838502-36838666_CPRE_MUT-allCrxSites
AAGAGCAGGGACTGAGCCTTTGCTCTTCATACCAGTGTTTCGGCGTTTACCAAAATGTGTACTCTACTACACGGGTTAGTACTCTCCTAGTCTGTATCACTCATCTTTCTCTCTGTACAGTGTCTCAGCGCCTGGCTAGCTTTAAATTCAAGCTTATCCTACCT
>chr19-37175034-37175198_CPPP_WT
GCCCCTCACTGAAGCGGGCGGGTGTTTTACTTGCGAAAATCCAGTGCCACCGCCACTAGCCAATTGCAATGCAAATCCATAATCTCGCATTTAGAAGAACAAGTCGGGCTGGGAGGGGGGTGGGGGGAGCTGGAGGGATCGAGCAAGGTCTCTAAAAATACTGT
>chr19-37175034-37175198_CPPP_MUT-allCrxSites
GCCCCTCACTGAAGCGGGCGGGTGTTTTACTTGCGAAAATCCAGTGCCACCGCCACTAGCCAATTGCAATGCAACTCCATACTCTCGCATTTAGAAGAACAAGTCGGGCTGGGAGGGGGGTGGGGGGAGCTGGAGGGATCGAGCAAGGTCTCTAAAAATACTGT
>chr19-37740051-37740215_CPPE_WT
CTGTTATCTCTACTTAACCTCATTTCCTGTCATTGGTGAGAATCAGGCTGCTCCTGTTCCCCCTAATAGCCCTATAGTATAATCCTTGCTGGGAACAACTGCTGTGTGGATCTTCTTTTGTGTTAGGCCACAATCTTGGGAAGTAATGTGTTTTGAAAAGAGTC
>chr19-37740051-37740215_CPPE_MUT-allCrxSites
CTGTTATCTCTACTTAACCTCATTTCCTGTCATTGGTGAGAATCAGGCTGCTCCTGTTCCCCCTAATAGCCCTATAGTATACTCCTTGCTGGGAACAACTGCTGTGTGGATCTTCTTTTGTGTTAGGCCACAATCTTGGGAAGTAATGTGTTTTGAAAAGAGTC
>chr19-38363430-38363594_CPPE_WT
GTGAAGGCCTGGTCCCCAGCTGGTGGTTCTAATCACTGGAAGCTAATTATATCCTGAGGACTCTGGAACAATCAGTAATTAATCCACAGATTCATAATCCTATGACCTCATAAGGAGGAAATGCATCATTAGGGATAAGCCTTTGACAAAGTATCTTATCTCTT
>chr19-38363430-38363594_CPPE_MUT-allCrxSites
GTGAAGGCCTGGTCCCCAGCTGGTGGTTCTACTCACTGGAAGCTAATTATATCCTGAGGACTCTGGAACAATCAGTAATTACTCCACAGATTCATACTCCTATGACCTCATAAGGAGGAAATGCATCATTAGGGAGACGCCTTTGACAAAGTATCTTATCTCTT
>chr19-40612326-40612490_CPPQ_WT
GCTGCTCTCCTCCTTAGCGGCGCGTGGTTCCCGTTACCTGGCAACCGCTGGGAGCCTCGGGGGCGAAGGCGTCTTTGCCTGATCCCGCCGCTAGATGGCAGCTGGCAGAGGGTTGGCGCGCTTTACGGACCTGGAAGAATTGGATGAAGTCATCACTGAGAGGA
>chr19-40612326-40612490_CPPQ_MUT-allCrxSites
GCTGCTCTCCTCCTTAGCGGCGCGTGGTTCCCGTTACCTGGCAACCGCTGGGAGCCTCGGGGGCGAAGGCGTCTTTGCCTGCTCCCGCCGCTAGATGGCAGCTGGCAGAGGGTTGGCGCGCTTTACGGACCTGGAAGAATTGGATGAAGTCATCACTGAGAGGA
>chr19-41333092-41333256_CPPN_WT
AGGCCACTTGAGCTCCTACTTTGGCTTCCCCTTCAGTGATGGTAACTAGAAATCGTAAGCCAGATAATCTCTTCTTCTCTAATCTGCTTTCGGTCTGGGTGTTTAATCACAGCACCAGAAACGAAACTTAAGACCCAGGCTCTGAGCAGGCAGGCAGGGGTGTG
>chr19-41333092-41333256_CPPN_MUT-allCrxSites
AGGCCACTTGAGCTCCTACTTTGGCTTCCCCTTCAGTGATGGTAACTAGAAATCGTACGCCAGATACTCTCTTCTTCTCTACTCTGCTTTCGGTCTGGGTGTTTACTCACAGCACCAGAAACGAAACTTAAGACCCAGGCTCTGAGCAGGCAGGCAGGGGTGTG
>chr19-42002724-42002888_CPRE_WT
TATACTGTAAGACCATGTCTATTACAATAACACAAGGTTAAGCAATACAGTCATTAAGTCAATCTGTGTCCCTAGCCTTTAAGCTGCAAGGTCTCCCTTTGTAACCAGATTGAGGCTAGCAAGCCAGTGTTTAAATACTGCATCTGCTTAAGCCTGGGGCCTTC
>chr19-42002724-42002888_CPRE_MUT-allCrxSites
TATACTGTAAGACCATGTCTATTACAATAACACAAGGTTAAGCAATACAGTCATTAAGTCAATCTGTGTCCCTAGCCTTTACGCTGCAAGGTCTCCCTTTGTAACCAGATTGAGGCTAGCAAGCCAGTGTTTAAATACTGCATCTGCTTACGCCTGGGGCCTTC
>chr19-42017370-42017534_CPCE_WT
CGGTTTGTTCTCTCTGCGCAGAGGTGACTGCCCTCTGGTCATGCATTGAGGTTCTCCCAAGCTCTCCTCTGATCTCCCTTAAGCTGGCCCTTACTGCTGTTAGCCAGCCTGATTGTCCAGATGGTCAGCCTCAAGCAGGCAAAGGGTTCTCCCAGAGTGCCCCT
>chr19-42017370-42017534_CPCE_MUT-allCrxSites
CGGTTTGTTCTCTCTGCGCAGAGGTGACTGCCCTCTGGTCATGCATTGAGGTTCTCCCAAGCTCTCCTCTGCTCTCCCTTACGCTGGCCCTTACTGCTGTTAGCCAGCCTGATTGTCCAGATGGTCAGCCTCAAGCAGGCAAAGGGTTCTCCCAGAGTGCCCCT
>chr19-42571051-42571215_CPPP_WT
CAGAGCTCCCGTCCCCCACCCCCATCTCTGAGGTCTTCAGCTTTTAAAGATGCTTATTACTGCACTGGACCCACCAAGGTAATCTTACTGTTTTAAGGTCAGCTGATTCACACATCTTTGTCTGCTACTTAGTTCCTTAATTCACATGCTGTGGGGTTTACCAG
>chr19-42571051-42571215_CPPP_MUT-allCrxSites
CAGAGCTCCCGTCCCCCACCCCCATCTCTGAGGTCTTCAGCTTTTAAAGATGCTTATTACTGCACTGGACCCACCAAGGTACTCTTACTGTTTTAAGGTCAGCTGATTCACACATCTTTGTCTGCTACTTAGTTCCTTACTTCACATGCTGTGGGGTTTACCAG
>chr19-43516760-43516924_CPPP_WT
TCCTTCCGATTTCCTCCTACCCTGCTCTAAAGTTATCCTGGATTCTGCAGGCAGCTGCTTTGGCCTTGACCCAAGCTAATAATCTCTGAGCTGATCCCAACTGGGGTCACTTCCGTCTCTACTGAGTGAGGCAGCGATCCTATGCCGGGGCAGGTGAGACCAAG
>chr19-43516760-43516924_CPPP_MUT-allCrxSites
TCCTTCCGATTTCCTCCTACCCTGCTCTAAAGTTATCCTGGATTCTGCAGGCAGCTGCTTTGGCCTTGACCCAAGCTACTACTCTCTGAGCTGCTCCCAACTGGGGTCACTTCCGTCTCTACTGAGTGAGGCAGCGATCCTATGCCGGGGCAGGTGAGACCAAG
>chr19-45016914-45017078_CPPE_WT
ACACGACCTTTCCCACATTCAGTCTCGGGCAGCCACAGTCAGTCTCATCCATCACGTGGCTCCATAGATCTTCATTCCATAATCCTTCAGGCCAACTCACAGAAGGCTTGGTGTTTCGTGCACGGGAGAGTGCACAACAGTCCTTTGCATCCAGTCACATTCTT
>chr19-45016914-45017078_CPPE_MUT-allCrxSites
ACACGACCTTTCCCACATTCAGTCTCGGGCAGCCACAGTCAGTCTCATCCATCACGTGGCTCCATAGATCTTCATTCCATACTCCTTCAGGCCAACTCACAGAAGGCTTGGTGTTTCGTGCACGGGAGAGTGCACAACAGTCCTTTGCATCCAGTCACATTCTT
>chr19-45312771-45312935_CPPE_WT
GAGCGACACAGCAAGTGGGCATCACTGACCTAATTACAGCTCAGCACAGCCCCATGGTCTGAACAGAGCAAGGGCCTCCTAAGCTGCTTTCTGCCTGTCTCCCAAAGCCCTGGCCACACTCTGAGTTCTCAGACTTTCCTGTCTTCCTTGTCTTTTCCTGGCAT
>chr19-45312771-45312935_CPPE_MUT-allCrxSites
GAGCGACACAGCAAGTGGGCATCACTGACCTAATTACAGCTCAGCACAGCCCCATGGTCTGAACAGAGCAAGGGCCTCCTACGCTGCTTTCTGCCTGTCTCCCAAAGCCCTGGCCACACTCTGAGTTCTCAGACTTTCCTGTCTTCCTTGTCTTTTCCTGGCAT
>chr19-45438817-45438981_CPNE_WT
CACTATTTTCTTAGACAGCTATTCAACCAGATACTTAGCTCAATGGATGGGAAAGGGGATGAGATGATAGGGATTCACATAATCCCTCCCCTTACGCACAAAGCTCCCGCAGAGCTTGCACAAAGGTTTGCAATATATGTTTAATGACTAACTAAAAGCTCCTT
>chr19-45438817-45438981_CPNE_MUT-allCrxSites
CACTATTTTCTTAGACAGCTATTCAACCAGATACTTAGCTCAATGGATGGGAAAGGGGATGAGATGATAGGGATTCACATACTCCCTCCCCTTACGCACAAAGCTCCCGCAGAGCTTGCACAAAGGTTTGCAATATATGTTTAATGACTAACTAAAAGCTCCTT
>chr19-46016136-46016300_CPPN_WT
CAGCACAACCTCCTTTGCATACCCTCCTCCTCAGGTTATAAGGGCTACTGTTGGATTTAGGGATCATCTTAATCTAGGATAATCTCCCCTTGAGATCCTTAATCACCTCTTCAAAGAGACTTATTTTAAATAAGACCACATTCTGCCAGGCGTGGTGGCGCATG
>chr19-46016136-46016300_CPPN_MUT-allCrxSites
CAGCACAACCTCCTTTGCATACCCTCCTCCTCAGGTTATAAGGGCTACTGTTGGAGTTAGGGAGCATCTTACTCTAGGATACTCTCCCCTTGAGATCCTTACTCACCTCTTCAAAGAGACTTATTTTAAATAAGACCACATTCTGCCAGGCGTGGTGGCGCATG
>chr19-46328365-46328529_CPPP_WT
TACCTGACAGCTCCTGGTTCTTGCTCCCCTCCGGACTGCTCCATTGGTGGCTCCATCGCTGTCTACTGCGCGTGCGCAGTAAGCTCCACTCGCTTTGGCCTTGAAGCGGCTGCGGCGAGCCCGCCTCCTTGGTCGGAAGAGACAGACCGATTTAATCGAGTGCG
>chr19-46328365-46328529_CPPP_MUT-allCrxSites
TACCTGACAGCTCCTGGTTCTTGCTCCCCTCCGGACTGCTCCATTGGTGGCTCCATCGCTGTCTACTGCGCGTGCGCAGTACGCTCCACTCGCTTTGGCCTTGAAGCGGCTGCGGCGAGCCCGCCTCCTTGGTCGGAAGAGACAGACCGATTTAATCGAGTGCG
>chr19-46499826-46499990_CPPP_WT
AAGTTAGTGCAAGTCACGTGAGAGCACGAAGTTCGCCACGCCTCAAAGAGGAGGGGTCTCGCCTTAGGGACCAATAGCCTAAGCCGTTTCAGGAACAGCCCTAATTCCAGACAGGGGAAAGGGGCGGGGCCAAGAATCAAAGCATCTGTAACAGCACTTCCGGA
>chr19-46499826-46499990_CPPP_MUT-allCrxSites
AAGTTAGTGCAAGTCACGTGAGAGCACGAAGTTCGCCACGCCTCAAAGAGGAGGGGTCTCGCCTTAGGGACCAATAGCCTACGCCGTTTCAGGAACAGCCCTACTTCCAGACAGGGGAAAGGGGCGGGGCCAAGAATCAAAGCATCTGTAACAGCACTTCCGGA
>chr19-46857669-46857833_CPPE_WT
ATGACCTTCAGGGCACATGTATGCACACACTGCTCTTAGGGAAAGCTTAGTGGCCGGTCCTGGAAACAGATGTCTTCTATAAGCCTCTGGGAGTCTCCAGGCTTTACTCGTGCTTTCCCTGGCCAACAGAGCACCTTACTGGGCTGCCTGGGGATGTGAGAAGG
>chr19-46857669-46857833_CPPE_MUT-allCrxSites
ATGACCTTCAGGGCACATGTATGCACACACTGCTCTTAGGGAAAGCGTAGTGGCCGGTCCTGGAAACAGATGTCTTCTATACGCCTCTGGGAGTCTCCAGGCTTTACTCGTGCTTTCCCTGGCCAACAGAGCACCTTACTGGGCTGCCTGGGGATGTGAGAAGG
>chr19-47204726-47204890_CPPE_WT
TGCAGTAGCTGCCAAGTTCCAGGGCCACTGGTGGTTAATGCCTACAGCAATAAGCCTCTAACACCAAAACCTAAAGCCATAATCCTCTAAAGCCTGGAGTAGTGAGGCCATGGCTTGCAGGGTTCAGTGCTATGTGTGCCATGGGTCTGCCATCCCAGCCCTGT
>chr19-47204726-47204890_CPPE_MUT-allCrxSites
TGCAGTAGCTGCCAAGTTCCAGGGCCACTGGTGGTTACTGCCTACAGCAATACGCCTCTAACACCAAAACCTAAAGCCATACTCCTCTAAAGCCTGGAGTAGTGAGGCCATGGCTTGCAGGGTTCAGTGCTATGTGTGCCATGGGTCTGCCATCCCAGCCCTGT
>chr19-53143870-53144034_CPPP_WT
ACTGTAAAGAACTCACACATGTTTATGTAGCTCATCCCAAGCCCCAGAGTCTTATCAATTCCTTCCTGAGCCTGGCTCCTAATCCTCACTCAAAGCCTCTTGGCTGAGCTAAATCCCACACCACTCTAGCAAAGTCAATTCCAAGAGCACATGTGCCAAGGATA
>chr19-53143870-53144034_CPPP_MUT-allCrxSites
ACTGTAAAGAACTCACACATGTTTATGTAGCTCATCCCAAGCCCCAGAGTCTTATCAATTCCTTCCTGAGCCTGGCTCCTACTCCTCACTCAAAGCCTCTTGGCTGAGCTAACTCCCACACCACTCTAGCAAAGTCAATTCCAAGAGCACATGTGCCAAGGATA
>chr19-53806965-53807129_CPRE_WT
AATCCTCCCAGGCCTGGGAAGCTGAGGTGGATAGGTAATCCTCCCAGGCCTGGGAAGCTGAGGTGGTGAGGTGGATAGGTAATCCTCCCAGGCCTGGGAAGCTGAGGTGGTGAGGTGGATAGGTAATCCTCCCAGGCCTGGGAAGCTGAGGTGACCAGAAGTTT
>chr19-53806965-53807129_CPRE_MUT-allCrxSites
AATCCTCCCAGGCCTGGGAAGCTGAGGTGGATAGGTACTCCTCCCAGGCCTGGGAAGCTGAGGTGGTGAGGTGGATAGGTACTCCTCCCAGGCCTGGGAAGCTGAGGTGGTGAGGTGGATAGGTACTCCTCCCAGGCCTGGGAAGCTGAGGTGACCAGAAGTTT
>chr19-53958174-53958338_CPPE_WT
GACAAAGACATTAAGTTTATTAATAAGCTGTAAGCTTAGGCTGGGCAGGTTCTGAGCTATTCTAACCCCCTAAGACTGTTAATACCAGTTGTCCTGTTACTTGCCAGTCTGGTCTTGCCTGGCTCCCTCTGGTCCCTGTGTATTCTCATGTCTGCTCTCTCATC
>chr19-53958174-53958338_CPPE_MUT-allCrxSites
GACAAAGACATTAAGTTTATTACTACGCTGTAAGCGTAGGCTGGGCAGGTTCTGAGCTATTCTAACCCCCTAAGACTGTTACTACCAGTTGTCCTGTTACTTGCCAGTCTGGTCTTGCCTGGCTCCCTCTGGTCCCTGTGTATTCTCATGTCTGCTCTCTCATC
>chr1-177003036-177003200_CPPE_WT
TACACTCCCATCCCCCCACATCACCAGCTACACAATCCTAACACTGCACTGAGTACAAGTTTTGAAAATCCAATTACCCTAATCACTGTTCGAGGTAATTAATTCTGGCGACTGAACCATGCTAATTTAAAGTTGTATACTTTGTTCCAATACTTAAAAATTGC
>chr1-177003036-177003200_CPPE_MUT-allCrxSites
TACACTCCCATCCCCCCACATCACCAGCTACACAATCCTAACACTGCACTGAGTACAAGTTTTGAAAATCCAATTACCCTACTCACTGTTCGAGGTAATTACTTCTGGCGACTGAACCATGCTAATTTAAAGTTGTATACTTTGTTCCAATACTTAAAAATTGC
>chr19-55218837-55219001_CPPP_WT
GGCTGGCTGCGGAGGCACTGATGACACAGCAAAGAGGATCGGAGGGGACCATTCTTAAAGGTTTAGGATTCCTGAACCTTAATCCTCTTAGATAACAACAAGCTTGCTTCAGCGGGAACCCTAGGGCCAGCATTGCGTTGGAAGTGTGGACCGCTACAGATAGC
>chr19-55218837-55219001_CPPP_MUT-allCrxSites
GGCTGGCTGCGGAGGCACTGATGACACAGCAAAGAGGATCGGAGGGGACCATTCTTAAAGGTTTAGGATTCCTGAACCTTACTCCTCTTAGATAACAACAAGCTTGCTTCAGCGGGAACCCTAGGGCCAGCATTGCGTTGGAAGTGTGGACCGCTACAGATAGC
>chr19-56552445-56552609_CPPE_WT
TTTCCTGTTATTTTTAGAAAGAAATCAACAATAAATAAAAACCTGATTATTCTCCTACCTGGACAGCAAACACTAAGTATAATCTTCCCTACCTCCAGAGGCTCTAATGCTGTAAGAGGATTTCCTAGAGCGCTTTAGAAACATTAACTGTAATGAACCATCTT
>chr19-56552445-56552609_CPPE_MUT-allCrxSites
TTTCCTGTTATTTTTAGAAAGAAATCAACAATAAATAAAAACCTGATTATTCTCCTACCTGGACAGCAAACACTAAGTATACTCTTCCCTACCTCCAGAGGCTCTAATGCTGTAAGAGGAGTTCCTAGAGCGCTTTAGAAACATTAACTGTAATGAACCATCTT
>chr1-177299685-177299849_CPPE_WT
GCATATATAGGCCAGATTAGACCAGATTAAAGGGTAGATGAAGGTAGATTTATTAGGAGTCAGCTCCCGGCAGGTTCACTAATCTCACAGGCAGAGGTCAGTGAAGTCACACATCCAGGCTAAAGCAAGGTGGTTTTATAGATCTTAGGCAAGGAGTGATGACA
>chr1-177299685-177299849_CPPE_MUT-allCrxSites
GCATATATAGGCCAGAGTAGACCAGAGTAAAGGGTAGATGAAGGTAGATTTATTAGGAGTCAGCTCCCGGCAGGTTCACTACTCTCACAGGCAGAGGTCAGTGAAGTCACACATCCAGGCTAAAGCAAGGTGGTTTTATAGATCTTAGGCAAGGAGTGATGACA
>chr19-58819166-58819330_CPPE_WT
CATAGAGCCAGATTCTCACCGCACAGAGGAGGGGGAGAGCAGAGGAAACAGCCCCGGAAAGGGGACTGTGAGCGGAGGATAATCCGCCCTTGACCTTGAACAAGCTGAGCTCTGGGAGCTGCGTTGGGTAAAGCCCTAAGTACTGAACAGAGCCTGTGGTGCTC
>chr19-58819166-58819330_CPPE_MUT-allCrxSites
CATAGAGCCAGATTCTCACCGCACAGAGGAGGGGGAGAGCAGAGGAAACAGCCCCGGAAAGGGGACTGTGAGCGGAGGATACTCCGCCCTTGACCTTGAACAAGCTGAGCTCTGGGAGCTGCGTTGGGTAAAGCCCTAAGTACTGAACAGAGCCTGTGGTGCTC
>chr19-60795308-60795472_CPPE_WT
TTTTGAATTAATTTTTGGCTGTGTGTTCAGGAACCTTTCACTGTTGCCTAACATTTTGCAACTACCACACTCAGTTACATAATCCCTATAAGAAGCTTTGGTCTAAGCTGCCAGTAGTGAGCTCTGAGAGTAATTACGGAGAAGCAGTGGCTGGTGTCTGATCT
>chr19-60795308-60795472_CPPE_MUT-allCrxSites
TTTTGAAGTAATTTTTGGCTGTGTGTTCAGGAACCTTTCACTGTTGCCTAACATTTTGCAACTACCACACTCAGTTACATACTCCCTATAAGAAGCTTTGGTCTACGCTGCCAGTAGTGAGCTCTGAGAGTAATTACGGAGAAGCAGTGGCTGGTGTCTGATCT
>chr2-3489998-3490162_CPPE_WT
GACAAATGTTACCCAAAAACTCTGTATATTTCTTTGAAATGGATAGCAGTCCGAGTATACACGGAGAGTGTGCTGTGGGTAATCCATGTTACCATGGTAATGACTTAGCATCAAAATCGTCCATGTTTTTGAGGGCAGTGCTTCTCAGCAACAATCATGTTAAT
>chr2-3489998-3490162_CPPE_MUT-allCrxSites
GACAAATGTTACCCAAAAACTCTGTATATTTCTTTGAAATGGATAGCAGTCCGAGTATACACGGAGAGTGTGCTGTGGGTACTCCATGTTACCATGGTAATGACTTAGCATCAAAATCGTCCATGTTTTTGAGGGCAGTGCTTCTCAGCAACAATCATGTTAAT
>chr2-3680290-3680454_CPPE_WT
ACTTGTCGCCAGCTAAAGCAGATGGGTAGATTTTGCCTGTTCAGTGCCTGGGTGAACTGATTAATGGCAGGAGGTACTTTAAGCTGCTTATAGAGGATGGCTCTTTGCCGCTGCAGCCTGATGTAGCCAGGCCACTTGATGAAGCATGTGAGATCTCTTTTAAG
>chr2-3680290-3680454_CPPE_MUT-allCrxSites
ACTTGTCGCCAGCTAAAGCAGATGGGTAGATTTTGCCTGTTCAGTGCCTGGGTGAACTGAGTAATGGCAGGAGGTACTTTACGCTGCTTATAGAGGATGGCTCTTTGCCGCTGCAGCCTGATGTAGCCAGGCCACTTGATGAAGCATGTGAGATCTCTTTTAAG
>chr2-5382335-5382499_CPPE_WT
GTAAGCACTAAATCCTAATGCCTTCCTCTGACCCCAGCACGTAACAGGTAGCATGTGAGCCGTTTTGCTTGGCTGGCTCTAATCCCCACAATTATGTATCAGCACGACTGGCATCTTTCTCTTTAAGAAGGAAATTAAAAAGCTGTACCCTTCAGTGTCCCTCC
>chr2-5382335-5382499_CPPE_MUT-allCrxSites
GTAAGCACTAACTCCTAATGCCTTCCTCTGACCCCAGCACGTAACAGGTAGCATGTGAGCCGTTTTGCTTGGCTGGCTCTACTCCCCACAATTATGTATCAGCACGACTGGCATCTTTCTCTTTAAGAAGGAAATTAAAAAGCTGTACCCTTCAGTGTCCCTCC
>chr2-5614514-5614678_CPPE_WT
TCCACTGAAAGGAAATGTGTCTTTTCTCAAGGGGAGGATCCCTGTATTTATAGAGCATCTTAGAGCACAATTACTTCTTTAATCCTCTTAGCGGCTTTGAAAAGAGGGCCATGAACCCAGAGAGCCATCTCTTTGCTCCTGTCCTTTTTTCACCCCGCCCCACC
>chr2-5614514-5614678_CPPE_MUT-allCrxSites
TCCACTGAAAGGAAATGTGTCTTTTCTCAAGGGGAGGATCCCTGTATTTATAGAGCATCTTAGAGCACAATTACTTCTTTACTCCTCTTAGCGGCTTTGAAAAGAGGGCCATGAACCCAGAGAGCCATCTCTTTGCTCCTGTCCTTTTTTCACCCCGCCCCACC
>chr2-5669535-5669699_CPPE_WT
CGCAATTTTTCCTTCATCTCAACTGGGCTGCGCGATTGGACCCGTGTCATCTGCAGCCATCGGTAATCTTCACTTAAATTAATCTTTCAAAGAAGCCGATTAAGTTGATTGCGCTCCACAAGCCGAGGTTTGGTGTCCGTACCTTTCAGCTGTTTACAGAAGTG
>chr2-5669535-5669699_CPPE_MUT-allCrxSites
CGCAATTTTTCCTTCATCTCAACTGGGCTGCGCGATTGGACCCGTGTCATCTGCAGCCATCGGTACTCTTCACTTAAATTACTCTTTCAAAGAAGCCGATTAAGTTGATTGCGCTCCACAAGCCGAGGTTTGGTGTCCGTACCTTTCAGCTGTTTACAGAAGTG
>chr2-6352641-6352805_CPPE_WT
TCATAGCTAGCTAGGCAAAGCGTCCTTTGCCCTGAAGTTGAACTGTGCTTGTGCTGGGCGGCAGACAGCAGAAATGCCTTAAGCTCCTGATGATGAAACCTGTTGCATCGCTAGTGGGAGCAGCTGGAGCCTCTGGCTTGCTAACTAGCAATGATTCAAGTCTT
>chr2-6352641-6352805_CPPE_MUT-allCrxSites
TCATAGCTAGCTAGGCAAAGCGTCCTTTGCCCTGAAGTTGAACTGTGCTTGTGCTGGGCGGCAGACAGCAGAAATGCCTTACGCTCCTGATGATGAAACCTGTTGCATCGCTAGTGGGAGCAGCTGGAGCCTCTGGCTTGCTAACTAGCAATGATTCAAGTCTT
>chr2-6383928-6384092_CPRE_WT
ATTAAATGCTGTCCTTTATAAGACTTGCCTTAGTCATGGTGTCTGCTCACAGCAGTAAAACCCTAACTAAGACACAGCCTAATCCTAAATCCGGTGAAGTCAGCACATAGTGCCAAGGGTCACACTTGTGATTGGCAGGGATCATGAGGAGAGACATCAGAAAT
>chr2-6383928-6384092_CPRE_MUT-allCrxSites
ATTAAATGCTGTCCTTTATAAGACTTGCCTTAGTCATGGTGTCTGCTCACAGCAGTAAAACCCTAACTAAGACACAGCCTACTCCTAACTCCGGTGAAGTCAGCACATAGTGCCAAGGGTCACACTTGTGATTGGCAGGGAGCATGAGGAGAGACATCAGAAAT
>chr2-6874342-6874506_CPPE_WT
CACTTGTAAAATATTTATTTTCTCTTTAATTGCATGTGAATTAGTCAGAGGAAGCTGTAGGGAAGCCCTCTTACTGACTTAAGCCTTCTCAGCAGTTTGTTAAATTCTAGCCTCAAATCCCTTGAGGCAATAGTGGATTCAAAGCAGCTTTTAATCATACTATA
>chr2-6874342-6874506_CPPE_MUT-allCrxSites
CACTTGTAAAATATTTATTTTCTCTTTAATTGCATGTGAATTAGTCAGAGGAAGCTGTAGGGAAGCCCTCTTACTGACTTACGCCTTCTCAGCAGTTTGTTAAATTCTAGCCTCAACTCCCTTGAGGCAATAGTGGATTCAAAGCAGCTTTTACTCATACTATA
>chr2-13009381-13009545_CPPP_WT
TGGTCCGGGAAGTTGCCGGGTCAGAGCTCAGCCCTTTCACCACCCACTATCTCCAGGGCAGCGCGGCAGAGGCCCTTCCTAATCCTAGCCTACTTGATCACAGCTGCCTTGCCTGGCTTTGCATTGGCTGCAAAATAGCCTCATATGAGCCTGAATCAGGACCT
>chr2-13009381-13009545_CPPP_MUT-allCrxSites
TGGTCCGGGAAGTTGCCGGGTCAGAGCTCAGCCCTTTCACCACCCACTATCTCCAGGGCAGCGCGGCAGAGGCCCTTCCTACTCCTAGCCTACTTGATCACAGCTGCCTTGCCTGGCTTTGCATTGGCTGCAAAATAGCCTCATATGAGCCTGAATCAGGACCT
>chr2-24537323-24537487_CPRE_WT
GCAAACTGGTTGTCTAGAATGCAGAGAGCCAGGTTTAATCACTTGCATCACATAAGCCAGACATTGCAGAGCAGGTATGTAATCCTAGCACTCTGAGGGCAGATGTAATAGGATCAGAAATTCAAGGTCAACCTACCCCATAAAGTAAATTTGAGGTTATCCTA
>chr2-24537323-24537487_CPRE_MUT-allCrxSites
GCAAACTGGTTGTCTAGAATGCAGAGAGCCAGGTTTACTCACTTGCATCACATACGCCAGACATTGCAGAGCAGGTATGTACTCCTAGCACTCTGAGGGCAGATGTAATAGGAGCAGAAATTCAAGGTCAACCTACCCCATAAAGTAAATTTGAGGTTATCCTA
>chr2-25955534-25955698_CPPE_WT
AGGCTACAGGTCTGCCCTTTGTCTATGCCCATGTGAGCCTGTCCCCATCCAAAGATTAGGGAGGTGCTCAGCTCCAGCCTAATCCTCTACTGACCTGGCTGACTAGAGCTGACCAGTGTAGAGAGAAAACTACACAGGGAGAACACATGCTGCTCTCAGTAGTG
>chr2-25955534-25955698_CPPE_MUT-allCrxSites
AGGCTACAGGTCTGCCCTTTGTCTATGCCCATGTGAGCCTGTCCCCATCCAAAGAGTAGGGAGGTGCTCAGCTCCAGCCTACTCCTCTACTGACCTGGCTGACTAGAGCTGACCAGTGTAGAGAGAAAACTACACAGGGAGAACACATGCTGCTCTCAGTAGTG
>chr2-26300237-26300401_CPPE_WT
TCTCAGTCTTTCCTCACCTTCAGGGGCCAGGTTTACCCTGCTGTACTCTGCCTATAAGCCCACATGGGGCAGCTGCCTATAAGCCCACATGGGGCAGCTGCACAGATAAGGCCCCTGGCACTCAGCCTCCCAGGTGCTAAGCAGGGATTGGGGGGAGGAGCCAG
>chr2-26300237-26300401_CPPE_MUT-allCrxSites
TCTCAGTCTTTCCTCACCTTCAGGGGCCAGGTTTACCCTGCTGTACTCTGCCTATACGCCCACATGGGGCAGCTGCCTATACGCCCACATGGGGCAGCTGCACAGATAAGGCCCCTGGCACTCAGCCTCCCAGGTGCTAAGCAGGGATTGGGGGGAGGAGCCAG
>chr2-28213027-28213191_CPPN_WT
TGTCACAGCTAAAATTAGGTCAGAAGTGAAAAACTGCCCTGAGTGATCAGGGCCCAGAAATGGCTCTAATCAATTAAGCTAATCCCTGGCTAATGTGATTTACCTACAGCAGCTGTGGAATGCCCAGGGCCTCTAATGATGCTGCCCAGCTAACATGCCTCAGT
>chr2-28213027-28213191_CPPN_MUT-allCrxSites
TGTCACAGCTAAAATTAGGTCAGAAGTGAAAAACTGCCCTGAGTGATCAGGGCCCAGAAATGGCTCTAATCAATTAAGCTACTCCCTGGCTAATGTGATTTACCTACAGCAGCTGTGGAATGCCCAGGGCCTCTAATGATGCTGCCCAGCTAACATGCCTCAGT
>chr2-30363951-30364115_CPNP_WT
GACTCTCTAAGCAGCTGCTTCCCAGAAAGCCCCAGGTGTCCACTAACTCCACCGCCTTTTTAGTGTCCGTGTGTCTGTCTAATCCTAGTGACCAATCGGAGGAGAGAAGAGGACATTCCACACTGCAACCACACTTAGGGGGCGGTGCGAAAAGCGAGGGAGGC
>chr2-30363951-30364115_CPNP_MUT-allCrxSites
GACTCTCTAAGCAGCTGCTTCCCAGAAAGCCCCAGGTGTCCACTAACTCCACCGCCTTTTTAGTGTCCGTGTGTCTGTCTACTCCTAGTGACCAATCGGAGGAGAGAAGAGGACATTCCACACTGCAACCACACTTAGGGGGCGGTGCGAAAAGCGAGGGAGGC
>chr2-31365887-31366051_CPPE_WT
TCCCTGAGCTCACTGGTTGCCTAGACAGAACCTCTCACTGATCCCTGAGCTCACTGGTTGCCTAGACAGAACCTCTCACTGATCCCTGAGCTCACTGATTACCTAGACAGAACCTCTCACTGATCCCTGAGCTCACTGATTGCCTAGACAGAACCTCTCACTGA
>chr2-31365887-31366051_CPPE_MUT-allCrxSites
TCCCTGAGCTCACTGGTTGCCTAGACAGAACCTCTCACTGCTCCCTGAGCTCACTGGTTGCCTAGACAGAACCTCTCACTGCTCCCTGAGCTCACTGATTACCTAGACAGAACCTCTCACTGCTCCCTGAGCTCACTGATTGCCTAGACAGAACCTCTCACTGA
>chr2-32170118-32170282_CPPE_WT
CATGAGCCCAGTGCCCTGTGCAGGCTAGGCAGGTCCTCTCACCACTCACTCAGCTACACTCCAGGTCCCTTTTATCCTTTAATCCCTGAGGAATCTGGCCTTAAGTCACAGCTGGTGCGGGGTTGGGACAAGCTGCAAACCCAGTGTTTCGGACATGGGACTGG
>chr2-32170118-32170282_CPPE_MUT-allCrxSites
CATGAGCCCAGTGCCCTGTGCAGGCTAGGCAGGTCCTCTCACCACTCACTCAGCTACACTCCAGGTCCCTTTTATCCTTTACTCCCTGAGGAATCTGGCCTTAAGTCACAGCTGGTGCGGGGTTGGGACAAGCTGCAAACCCAGTGTTTCGGACATGGGACTGG
>chr2-32396509-32396673_CPPP_WT
AGGCCAAGACACTCGCCCAAGGTCACAAGCGGGCGAAAGAGGCCTCTCCTGACCCTGCGGCTTCTCAGCAGTTCGGGGCTAATCCCGGCTCCCCGTCAGCAGTCCGTGCCAGCCAAGTCTTACCTGCGCAGCCGAGCGCTCCGCGCGGAGGTCCTGGGAACGCT
>chr2-32396509-32396673_CPPP_MUT-allCrxSites
AGGCCAAGACACTCGCCCAAGGTCACAAGCGGGCGAAAGAGGCCTCTCCTGACCCTGCGGCTTCTCAGCAGTTCGGGGCTACTCCCGGCTCCCCGTCAGCAGTCCGTGCCAGCCAAGTCTTACCTGCGCAGCCGAGCGCTCCGCGCGGAGGTCCTGGGAACGCT
>chr2-32425807-32425971_CPNE_WT
AATCTGCCTGCCTCTGCCTCCAGAGGGCTGGGATTAAAGGCATGTGCCACCACCACTCTGAAAATCCTTTCACTTTTGCTGATCCCCAAATGGTAGCTTTCCATTTTAATGCATCCGAGGAGTAAGAAGGCTTAGTCTATATTAGGAAGAGATGGATGGAGGAT
>chr2-32425807-32425971_CPNE_MUT-allCrxSites
AATCTGCCTGCCTCTGCCTCCAGAGGGCTGGGAGTAAAGGCATGTGCCACCACCACTCTGAAACTCCTTTCACTTTTGCTGCTCCCCAAATGGTAGCTTTCCATTTTAATGCATCCGAGGAGTAAGAAGGCGTAGTCTATATTAGGAAGAGATGGATGGAGGAT
>chr2-32829499-32829663_CPPE_WT
TCCAATACCAAAAAGGAAACATGGATTAGAGCCCATTTTAGCATGGAGAATCAAGTGGCCTGGGCTATTTTCTAGCATATAATCCCATCTTGTTCCCTCAAGTTTGCAGAGCTCCTCAGGGAGAGAGACTGAGAGCCCTCTAGAACCGGTCAAGTACTCCACCA
>chr2-32829499-32829663_CPPE_MUT-allCrxSites
TCCAATACCAAAAAGGAAACATGGAGTAGAGCCCATTTTAGCATGGAGAATCAAGTGGCCTGGGCTATTTTCTAGCATATACTCCCATCTTGTTCCCTCAAGTTTGCAGAGCTCCTCAGGGAGAGAGACTGAGAGCCCTCTAGAACCGGTCAAGTACTCCACCA
>chr2-33408927-33409091_CPPE_WT
CTCAGTAGCACCTCCTTAGCACACAGGATCTGCTCACATGTGAACTCGCCTCACCTCAGTGTTAACTCCTGTAGATGACTAATCCCGCTGCTCCTGGAGCAGCTTTTGCTAATCGGGTATACGGTATGCCTTTTCCTCGTCAAACTGCCTAAGTCGGGATCTCT
>chr2-33408927-33409091_CPPE_MUT-allCrxSites
CTCAGTAGCACCTCCTTAGCACACAGGATCTGCTCACATGTGAACTCGCCTCACCTCAGTGTTAACTCCTGTAGATGACTACTCCCGCTGCTCCTGGAGCAGCTTTTGCTAATCGGGTATACGGTATGCCTTTTCCTCGTCAAACTGCCTAAGTCGGGATCTCT
>chr2-33753578-33753742_CPPE_WT
GCTGCCAATTCAGCGGAGCACTCAAGGCCCCGGATGCAGGCCAAGCTCAGCGTTAAGCTCTTCCAAGCACTTCTCTGCTTAATCCCCCTGCAGCCAGGCCAGAAGGGCCTGCCCAGGCCACTTTAACAGGCTTTTAAAGTAAAGGTGACGGGGTGTCCAGATGC
>chr2-33753578-33753742_CPPE_MUT-allCrxSites
GCTGCCAATTCAGCGGAGCACTCAAGGCCCCGGATGCAGGCCAAGCTCAGCGTTACGCTCTTCCAAGCACTTCTCTGCTTACTCCCCCTGCAGCCAGGCCAGAAGGGCCTGCCCAGGCCACTTTAACAGGCTTTTAAAGTAAAGGTGACGGGGTGTCCAGATGC
>chr2-34363812-34363976_CPPE_WT
CAAGGAAGAAAAAAACCAAGCTCCTCCCGATGCTAAAGCTCTCAATTCACTGACAGGCAAATGGCTTCATGCTGCCACTTAATCTCATTTCTTGCATAATGCCCTCTAATTAGCATATCAAAGTGAATTAATACTTCTAGGGCATTAGCAATGGGGAAATCTGC
>chr2-34363812-34363976_CPPE_MUT-allCrxSites
CAAGGAAGAAAAAAACCAAGCTCCTCCCGATGCTAAAGCTCTCAATTCACTGACAGGCAAATGGCTTCATGCTGCCACTTACTCTCATTTCTTGCATAATGCCCTCTAATTAGCATATCAAAGTGAAGTACTACTTCTAGGGCATTAGCAATGGGGAAATCTGC
>chr2-34904915-34905079_CPPP_WT
ATCTAGAGAGGTGGACCCAGAGTGACAGCTGCGAGGCGGGGCTTTAGTGTCAGGCCTTGGAGGCGTGTCTTGGATGGGCAAATCCAGAGTGCCAGCTGAGTATTAGGTCTAGGGAGGACGGGCCTGAAAGTGACAGTCGGAAGGGTGGAGCCTAGGTGTCAGGC
>chr2-34904915-34905079_CPPP_MUT-allCrxSites
ATCTAGAGAGGTGGACCCAGAGTGACAGCTGCGAGGCGGGGCTTTAGTGTCAGGCCTTGGAGGCGTGTCTTGGATGGGCAACTCCAGAGTGCCAGCTGAGTAGTAGGTCTAGGGAGGACGGGCCTGAAAGTGACAGTCGGAAGGGTGGAGCCTAGGTGTCAGGC
>chr1-180793222-180793386_CPPE_WT
ACCACCGCTGTTCTCCACACAGTATTGCCTCAGAATAAGGACTCTGCTTTTCACAGAGTAGAAATGGCCTGACCTGGTTTAATCCCATACACAGGAGCAGCTGATTGCCCAGGAGCAGCTGACCTAATGGAAAGAAGGGATAAGCAGCCAGGTGCTTACTGGGC
>chr1-180793222-180793386_CPPE_MUT-allCrxSites
ACCACCGCTGTTCTCCACACAGTATTGCCTCAGAATAAGGACTCTGCTTTTCACAGAGTAGAAATGGCCTGACCTGGTTTACTCCCATACACAGGAGCAGCTGATTGCCCAGGAGCAGCTGACCTAATGGAAAGAAGGGAGAAGCAGCCAGGTGCTTACTGGGC
>chr2-35874658-35874822_CPPE_WT
GTCTCAACTGAGGGATTCCCTAGAACAGATTAGTCTGTGGGGGATTGTCTTGACTATTATTAACTGAGATTGGTAGATCTAATCCTACGTGAAGGTGATCCCACTTCATGGACTAAAGCCTGAACTGTCTGAGAGCGATGAGTCGTAGCCGAGCACGCAGCAAG
>chr2-35874658-35874822_CPPE_MUT-allCrxSites
GTCTCAACTGAGGGATTCCCTAGAACAGAGTAGTCTGTGGGGGATTGTCTTGACTATTATTAACTGAGATTGGTAGATCTACTCCTACGTGAAGGTGCTCCCACTTCATGGACTAAAGCCTGAACTGTCTGAGAGCGATGAGTCGTAGCCGAGCACGCAGCAAG
>chr2-37723604-37723768_CPPE_WT
TGCACGTGTGTGTGCACAATCACAAGCCCACACGAGTGTGCATACAAATGCTTGTCCCACATGTACAGGCACACCCTTTTAATCCTTAGCTCTAAATAGAAGCATAAGCCGAAACATATGTGCCTCTCTGTCGTTAGGCGACAGGAGGTTTCAGAAAGACAGCC
>chr2-37723604-37723768_CPPE_MUT-allCrxSites
TGCACGTGTGTGTGCACAATCACAAGCCCACACGAGTGTGCATACAAATGCTTGTCCCACATGTACAGGCACACCCTTTTACTCCTTAGCTCTAAATAGAAGCATACGCCGAAACATATGTGCCTCTCTGTCGTTAGGCGACAGGAGGTTTCAGAAAGACAGCC
>chr2-41192403-41192567_CPCE_WT
CATTATGTTAATTCCATGGTTCCTGTAGCAAAGACTTAGAAAAGGCCTAGCAGGTGCTTAGCTGCACGGCCTGGATCTCTAATCCGAATGCCATCTGTGCACTGTGACAAGTGCGCCTATATAAGCCATTAACTAATTCCAGTCCATTTCACAGCCCATCATTT
>chr2-41192403-41192567_CPCE_MUT-allCrxSites
CATTATGTTACTTCCATGGTTCCTGTAGCAAAGACTTAGAAAAGGCCTAGCAGGTGCTTAGCTGCACGGCCTGGATCTCTACTCCGAATGCCATCTGTGCACTGTGACAAGTGCGCCTATATACGCCATTAACTACTTCCAGTCCATTTCACAGCCCATCATTT
>chr2-49690546-49690710_CPPN_WT
ATCAAGGTTTACAAGCTTAGTGCTTCTCTACGGCTATTTATGCTGACACACTTTAAACTGCTGTAGAGGTCTTAAGTGATAATCCTGAATAAGATGTTAAACCAATTACTGCCCTGGAAATCGTGCCTTGTGGCAGAGTCTTATTACGATTAAGAATGGCGCTG
>chr2-49690546-49690710_CPPN_MUT-allCrxSites
ATCAAGGTTTACAAGCGTAGTGCTTCTCTACGGCTATTTATGCTGACACACTTTAAACTGCTGTAGAGGTCTTAAGTGATACTCCTGAATAAGATGTTAAACCAATTACTGCCCTGGAAATCGTGCCTTGTGGCAGAGTCTTATTACGATTAAGAATGGCGCTG
>chr2-55065467-55065631_CPPE_WT
GAATTAGTCTTTATATTTAGAATATCTGAACCTGCGACGTTAAGTCTACATAAGTTAAAGGGCTACTTAAGAGAAAAGTTAATGCCGCAAAGGGCTCAACCTTCTTATTCCATTATGATCTGCTTACTGAGTCTAAAAGGCATGTGCTTCATTAAGTTACTTAA
>chr2-55065467-55065631_CPPE_MUT-allCrxSites
GAATTAGTCTTTATATTTAGAATATCTGAACCTGCGACGTTAAGTCTACATAAGTTAAAGGGCTACTTAAGAGAAAAGTTACTGCCGCAAAGGGCGCAACCTTCTTATTCCATTATGATCTGCTTACTGAGTCTAAAAGGCATGTGCTTCATTAAGTTACTTAA
>chr2-60551747-60551911_CPPE_WT
CTTGTGAGACTAGCTGGGACTCAGCCACAGGAAGCCTGATCCGAGATCCTCCCAGTCAGGGTCAGCACCCACTGGGAGCTAATCCTTTCTATATTTGGCAGACCCAAATCCTGACCTGAGATAGTGGCTGAAGAGGCCTTCTTTTCCATAATCAAGGGCACTTT
>chr2-60551747-60551911_CPPE_MUT-allCrxSites
CTTGTGAGACTAGCTGGGACTCAGCCACAGGAAGCCTGCTCCGAGATCCTCCCAGTCAGGGTCAGCACCCACTGGGAGCTACTCCTTTCTATATTTGGCAGACCCAACTCCTGACCTGAGATAGTGGCTGAAGAGGCCTTCTTTTCCATAATCAAGGGCACTTT
>chr2-66256605-66256769_CPPP_WT
CCCCAGTCGCCCTCGCGGTCCTCCCTCGGGGTTCCCTCCTCGCCTGCTCCGGTGGCCCCCTCCTTCCTAGTCCTACAACTAAGCTCCGCCCCCTCACGCCGACAACCAATGGAGATCGGGCCACGCCCCTCGTGCTGCACGCCGCGTCCCTTAGGGTTTGAGGG
>chr2-66256605-66256769_CPPP_MUT-allCrxSites
CCCCAGTCGCCCTCGCGGTCCTCCCTCGGGGTTCCCTCCTCGCCTGCTCCGGTGGCCCCCTCCTTCCTAGTCCTACAACTACGCTCCGCCCCCTCACGCCGACAACCAATGGAGATCGGGCCACGCCCCTCGTGCTGCACGCCGCGTCCCTTAGGGTTTGAGGG
>chr2-69649778-69649942_CPPE_WT
AAGTGACCAACCTACGGCCATGTCCCATTCAGGACCCCCTGTTTTAAAGCTAGGAGTAGCCCAAGAAGATTAGCACATTTAATCCACTTCTAAGAACTCTGCCGTGAAACTGTCAGATTAGCGTGGGGATTGATGCTGTGGAAATGGGGCAAGGAGATTCCGTG
>chr2-69649778-69649942_CPPE_MUT-allCrxSites
AAGTGACCAACCTACGGCCATGTCCCATTCAGGACCCCCTGTTTTAAAGCTAGGAGTAGCCCAAGAAGAGTAGCACATTTACTCCACTTCTAAGAACTCTGCCGTGAAACTGTCAGAGTAGCGTGGGGATTGATGCTGTGGAAATGGGGCAAGGAGATTCCGTG
>chr2-70670027-70670191_CPPE_WT
ATTAGCCTAGGACACAGTCTCAAGTTCATGACCTCAATGGCTGCTCCCTCCAGCTAGACTGACATTTCAGCACCTCTGATAATCCCATCACAACGACTTAATCAGGGAGTAATGCACTTATGAAGTCACTGTCCAGAGGACCCACTCACATTGGAAGCCCCAGA
>chr2-70670027-70670191_CPPE_MUT-allCrxSites
ATTAGCCTAGGACACAGTCTCAAGTTCATGACCTCAATGGCTGCTCCCTCCAGCTAGACTGACATTTCAGCACCTCTGATACTCCCATCACAACGACTTACTCAGGGAGTAATGCACTTATGAAGTCACTGTCCAGAGGACCCACTCACATTGGAAGCCCCAGA
>chr2-71150121-71150285_CPPN_WT
TGCTCCCCGGATATTTATAGCCTGAATACAGTTTCCCTACAGAGATTGTTCCTACCGAGATTAGCCAAATGTGTCACCTTAATCCACCTCTACACCATAAACCCTGCCTCCCTGCTTATCTGTACGAAGTAACCTTGACTCCCGTTCAGCTGTATGCATACCCC
>chr2-71150121-71150285_CPPN_MUT-allCrxSites
TGCTCCCCGGATATTTATAGCCTGAATACAGTTTCCCTACAGAGATTGTTCCTACCGAGAGTAGCCAAATGTGTCACCTTACTCCACCTCTACACCATAAACCCTGCCTCCCTGCTTATCTGTACGAAGTAACCTTGACTCCCGTTCAGCTGTATGCATACCCC
>chr2-71891565-71891729_CPPN_WT
TGGCAGGCGAGTCCAAGACCAAGGGTTGTTACCAGCCATTTTTAGCATGGACTCTGCACCTCAATTATCCTAATCAAGATAATCCCTCATCAGCTTTGCCAGAAGTAATCTAATCTAGATAATTGCCACAGGATAACTAGAAGTAGCCTAATCTAGATAATCCC
>chr2-71891565-71891729_CPPN_MUT-allCrxSites
TGGCAGGCGAGTCCAAGACCAAGGGTTGTTACCAGCCATTTTTAGCATGGACTCTGCACCTCAATTATCCTAATCAAGATACTCCCTCATCAGCTTTGCCAGAAGTACTCTACTCTAGATAATTGCCACAGGATAACTAGAAGTAGCCTACTCTAGATACTCCC
>chr2-73779947-73780111_CPPE_WT
TGAATAAGTCACCCTCACTGTGGACACCCACATTCGTCAGAAAAACCACGGCCATGTTAGGGAGATTTGATTTGTAGCCAAATCCGATTATATACTCTCGAGCAAACCTGGCAGAAATCCAACTGCCCCAGTTAAATAGACATTTAGCCACACTGTGCATTAGA
>chr2-73779947-73780111_CPPE_MUT-allCrxSites
TGAATAAGTCACCCTCACTGTGGACACCCACATTCGTCAGAAAAACCACGGCCATGTTAGGGAGAGTTGATTTGTAGCCAACTCCGATTATATACTCTCGAGCAAACCTGGCAGAAATCCAACTGCCCCAGTTAAATAGACATTTAGCCACACTGTGCATTAGA
>chr1-180863711-180863875_CPPE_WT
CAGTAGTGTCTGATCTGCACAGTAAAGGGTTAAGATGCAGATGTGCCTCTTCCCCAACAGCTGCTTAGTGAAAACCATTTAATCCCACAGATGAGAGAAGCTTGTCCTCTAAGCTCTGAAATTTCACTGTTCTGCCACTAGGTGGAGTCCTTGGTGCCATGTTT
>chr1-180863711-180863875_CPPE_MUT-allCrxSites
CAGTAGTGTCTGCTCTGCACAGTAAAGGGTTAAGATGCAGATGTGCCTCTTCCCCAACAGCTGCTTAGTGAAAACCATTTACTCCCACAGATGAGAGAAGCTTGTCCTCTACGCTCTGAAATTTCACTGTTCTGCCACTAGGTGGAGTCCTTGGTGCCATGTTT
>chr2-77342567-77342731_CPPN_WT
CACCTGCAGCAGGTCCCTCAAGAGATTGCTTAAGCCCTGCATACCCACTGCATTAAGTAGCAGTGAAGTACATAGCAGTTAATCTCCGCTCAGCACTCCCCAATCCTCCAGATACCATCCAAGCAAAAGCCAGTTTACTGCCAAGTCTTTAACACACTCTAACA
>chr2-77342567-77342731_CPPN_MUT-allCrxSites
CACCTGCAGCAGGTCCCTCAAGAGATTGCTTACGCCCTGCATACCCACTGCATTAAGTAGCAGTGAAGTACATAGCAGTTACTCTCCGCTCAGCACTCCCCAATCCTCCAGATACCATCCAAGCAAAAGCCAGTTTACTGCCAAGTCTTTAACACACTCTAACA
>chr2-79391116-79391280_CPPE_WT
TGGGGTTGGGCTAACAGTATTGGGTCCCAGATAGAAAGCAGGTCATAGCGATATCAGGAGCTTATAGCCCCAGCAGCACTAATCCAGATTACCATATGGACACACACTGGCCTGTGATGTATAGCTGCTAAGCATTTTCCTATAACCCATGGTAAGCTCAAGTG
>chr2-79391116-79391280_CPPE_MUT-allCrxSites
TGGGGTTGGGCTAACAGTATTGGGTCCCAGATAGAAAGCAGGTCATAGCGATATCAGGAGCGTATAGCCCCAGCAGCACTACTCCAGAGTACCATATGGACACACACTGGCCTGTGATGTATAGCTGCTAAGCATTTTCCTATAACCCATGGTACGCTCAAGTG
>chr2-79639029-79639193_CPCE_WT
AGCAGACCTGTGATTAGGTTATTGCTGGTAAACTGACCTGACAGCAGGTATTTGCTGGGTTAGAAGGACATTACTTATGTAAGCCGCTCACATTCCTGGTGTTTGGGGAGGAGTGCTGAGTTGATTAAGATGCTTGCTTAGCTATAATTCTCAAGTGAGGCTAC
>chr2-79639029-79639193_CPCE_MUT-allCrxSites
AGCAGACCTGTGAGTAGGTTATTGCTGGTAAACTGACCTGACAGCAGGTATTTGCTGGGTTAGAAGGACATTACTTATGTACGCCGCTCACATTCCTGGTGTTTGGGGAGGAGTGCTGAGTTGATTAAGATGCTTGCTTAGCTATAATTCTCAAGTGAGGCTAC
>chr2-84678248-84678412_CPPP_WT
GCGTTAATTACTTTGATTGGACAGTACTTTCACAGGGTACCACCCTCTTCGTCTAAGAGTGTCCCATCATTGGATACATTAAGCCCCGCCTACCATCTTCCGGCAACTTACTTCCGTCGCCTGAGAGACTGGTTAGGAAGGTGGTTCGCAGACTAATAGCCAAT
>chr2-84678248-84678412_CPPP_MUT-allCrxSites
GCGTTAATTACTTTGATTGGACAGTACTTTCACAGGGTACCACCCTCTTCGTCTAAGAGTGTCCCATCATTGGATACATTACGCCCCGCCTACCATCTTCCGGCAACTTACTTCCGTCGCCTGAGAGACTGGTTAGGAAGGTGGTTCGCAGACTAATAGCCAAT
>chr2-90880281-90880445_CPPP_WT
GTGTTGTCTTCTTTCTCATTAACTTCCCCCTCAACTCCCAGCAAGGTCCCTAGACTCCTGAGCTCCGCTAATTCTCCTGTAATCCTTTGGCAAGCCAAAGAGCTAATTAAATTGTGAGCTTGTGTACTGTGTCCTCTGGCAACCATGGAGTCTCTCTTCTGATC
>chr2-90880281-90880445_CPPP_MUT-allCrxSites
GTGTTGTCTTCTTTCTCATTAACTTCCCCCTCAACTCCCAGCAAGGTCCCTAGACTCCTGAGCTCCGCTACTTCTCCTGTACTCCTTTGGCAAGCCAAAGAGCTAATTAAATTGTGAGCTTGTGTACTGTGTCCTCTGGCAACCATGGAGTCTCTCTTCTGATC
>chr2-91176403-91176567_CPPE_WT
TACAGCGGCAGCTTATCTCAGCAATCACCACGGCTCCAGTCCCTGCCCTGTCAGTCACCTTCCAACCCAAACACCTTATTAATCCTCTCTTGAGCCACTACCTTCTTAGTTCTGCCGCTCCCTGTCCTAAGACTACACACTGAAGGAGAGCTGATATTCCCAGA
>chr2-91176403-91176567_CPPE_MUT-allCrxSites
TACAGCGGCAGCGTATCTCAGCAATCACCACGGCTCCAGTCCCTGCCCTGTCAGTCACCTTCCAACCCAAACACCTTATTACTCCTCTCTTGAGCCACTACCTTCTTAGTTCTGCCGCTCCCTGTCCTAAGACTACACACTGAAGGAGAGCTGATATTCCCAGA
>chr2-91710875-91711039_CPPP_WT
CGCACCGTGGCGGCTTGTGTGCGGCCGTGGGTTCCGGAGGCGGGCCTTCTTCGGCCCCGAGGGTGGAGAGTGCTCCGGTTAATCCGGTAGCTACGGAAAGGTGGCGATCAGCGTTCGGTTATTCTGGGTCGAGCAGCCAGACTTTGGTTATCTTACTATTTTTG
>chr2-91710875-91711039_CPPP_MUT-allCrxSites
CGCACCGTGGCGGCTTGTGTGCGGCCGTGGGTTCCGGAGGCGGGCCTTCTTCGGCCCCGAGGGTGGAGAGTGCTCCGGTTACTCCGGTAGCTACGGAAAGGTGGCGATCAGCGTTCGGTTATTCTGGGTCGAGCAGCCAGACTTTGGTTATCTTACTATTTTTG
>chr2-92008355-92008519_CPPP_WT
CTATCATTGGCCAGGAGCTTCTCTGCTCTCACCAATGGCAAGCGGGATTCCTGGGAGGGGCGGGGCCCAAGAGGCCGATTAAGCCACGTAACTGCAGCACTGAGCGAGCAGGGCTCCCTCCACCCCTAAAATTTAAAGGGCGGGCGGCTGAGCTGTAGCGCCAA
>chr2-92008355-92008519_CPPP_MUT-allCrxSites
CTATCATTGGCCAGGAGCTTCTCTGCTCTCACCAATGGCAAGCGGGATTCCTGGGAGGGGCGGGGCCCAAGAGGCCGATTACGCCACGTAACTGCAGCACTGAGCGAGCAGGGCTCCCTCCACCCCTAAAATTTAAAGGGCGGGCGGCTGAGCTGTAGCGCCAA
>chr2-93592258-93592422_CPPN_WT
TGACCCTTTCACAGCCCACAGGAAGTAACTTAGGCCTTGGGTTCATCCCTCCACCAGGCTGGATTTCAACTGAAGGCATTAAGCCTGCTAATCGCCTGTAATCACCTTGTTTGAATTAGCATAGCAAGAGCTTCCGACTGAACGGTCTGTGATTCCTAATAACC
>chr2-93592258-93592422_CPPN_MUT-allCrxSites
TGACCCTTTCACAGCCCACAGGAAGTAACTTAGGCCTTGGGTTCATCCCTCCACCAGGCTGGATTTCAACTGAAGGCAGTACGCCTGCTAATCGCCTGTACTCACCTTGTTTGAATTAGCATAGCAAGAGCTTCCGACTGAACGGTCTGTGATTCCTAATAACC
>chr2-102056982-102057146_CPPE_WT
GTCACTATTCACTTAGCATGTGTGAAGCCCAGGGTTTCCTCCCTACACCTAGTAAAACCAGGCATGGGGCTTATGCTTATAATCCCAGCAGTGGGAAAGTGGGGCAGAAGAATTACAAGTTCAAGGTCATTCTTGGATACACAGAGAGGGCGGGCGGGTGGGCT
>chr2-102056982-102057146_CPPE_MUT-allCrxSites
GTCACTATTCACTTAGCATGTGTGAAGCCCAGGGTTTCCTCCCTACACCTAGTAAAACCAGGCATGGGGCGTATGCTTATACTCCCAGCAGTGGGAAAGTGGGGCAGAAGAATTACAAGTTCAAGGTCATTCTTGGATACACAGAGAGGGCGGGCGGGTGGGCT
>chr2-103372773-103372937_CPPE_WT
CTGTGGAAGGGAGAGCTGAGCTTTGAATGTCTATTACATGTAGGGCATGAGGCAGGCTCTGTGTTTATGCAGCCTCTTTTAATCCTTTGGTGATTAACACATGGAAATAAACAGTTCCAGAGCCAGCTGTCTTTGGAGGGTGTAGACAGTGCTGGCTGTAACAA
>chr2-103372773-103372937_CPPE_MUT-allCrxSites
CTGTGGAAGGGAGAGCTGAGCTTTGAATGTCTATTACATGTAGGGCATGAGGCAGGCTCTGTGTTTATGCAGCCTCTTTTACTCCTTTGGTGAGTAACACATGGAAATAAACAGTTCCAGAGCCAGCTGTCTTTGGAGGGTGTAGACAGTGCTGGCTGTAACAA
>chr2-104488652-104488816_CPNE_WT
ACCAATATGTTTGGATTTATGTGCTAATGGGAATCAAGCCAGGGCCTCATGAACTTAAACTGAGCTACATCCCCAGGCTTAATCTCATTAATGTAATGCTCATCATATATAAACAAATTTCTCAACTAGAAAATGTTCTCCACATAAAGTCACTAAGGGGAGGG
>chr2-104488652-104488816_CPNE_MUT-allCrxSites
ACCAATATGTTTGGAGTTATGTGCTAATGGGAATCAAGCCAGGGCCTCATGAACTTAAACTGAGCTACATCCCCAGGCGTACTCTCATTAATGTAATGCTCATCATATATAAACAAATTTCTCAACTAGAAAATGTTCTCCACATAAAGTCACTAAGGGGAGGG
>chr2-104590325-104590489_CPPP_WT
CGTCATCAGTTCCGGGCGTGACGTTAGCTCACGCACTGAGCCCGCCCTCTGGGAGCGCTCTGCGCTTGTGCACCTCCAATAATCCGGGAGTTAAGCCTCAGCCCCGCCCACTGTCCCGGAAGTGAATACGGAAGCGCCTCACACCCCCTCTGCCGGCTGGGGCG
>chr2-104590325-104590489_CPPP_MUT-allCrxSites
CGTCATCAGTTCCGGGCGTGACGTTAGCTCACGCACTGAGCCCGCCCTCTGGGAGCGCTCTGCGCTTGTGCACCTCCAATACTCCGGGAGTTACGCCTCAGCCCCGCCCACTGTCCCGGAAGTGAATACGGAAGCGCCTCACACCCCCTCTGCCGGCTGGGGCG
>chr2-112284403-112284567_CPPP_WT
TAGCTTTCTGCCGCCTGGAGAAACTGCCCAGACAGTTGGAGTTCTACAGGTTAATAACAATAAGCTGGGGTGGAGTGCTTAAGCCTTTTAAGAGAATGATAAACAGGGCGGAAGGCGTGTCTTCAAGCGTCCCACTCCCTTGGGGCTATGGTCACGTGGGCTCA
>chr2-112284403-112284567_CPPP_MUT-allCrxSites
TAGCTTTCTGCCGCCTGGAGAAACTGCCCAGACAGTTGGAGTTCTACAGGTTAATAACAATACGCTGGGGTGGAGTGCTTACGCCTTTTAAGAGAATGATAAACAGGGCGGAAGGCGTGTCTTCAAGCGTCCCACTCCCTTGGGGCTATGGTCACGTGGGCTCA
>chr2-113360047-113360211_CPPE_WT
CAAATTCACCCTCAATTTCAATCCACTGAACAATTAATTAGTTTAATAATCCCTTGTCTTTCTAGCCCCCACCCCTCATTAATCCTCTGGCTTATGTTGTATTAACCCTCTGGCTTATGTTGTGTTCTATTTTAATACTTCCACCCCAGCCCAGCCCATTTTTT
>chr2-113360047-113360211_CPPE_MUT-allCrxSites
CAAATTCACCCTCAATTTCAATCCACTGAACAATTAATTAGTTTACTACTCCCTTGTCTTTCTAGCCCCCACCCCTCATTACTCCTCTGGCGTATGTTGTAGTAACCCTCTGGCGTATGTTGTGTTCTATTTTACTACTTCCACCCCAGCCCAGCCCATTTTTT
>chr1-188262342-188262506_CPPP_WT
GCTAACTTGCATTTACCCAAAGTGCAGCAAGCTAAGCACTCTGGGCCTTTCCCCCTCATCCCAGCCTGCACAGCTACTTTAAGCTCACAGCAAAGCTGATTAGAAACTCAATACCATCTGCTTGCCCTGTGCCTTAATATTTATCAAGCATTTGTGTTAATGTT
>chr1-188262342-188262506_CPPP_MUT-allCrxSites
GCTAACTTGCATTTACCCAAAGTGCAGCAAGCTAAGCACTCTGGGCCTTTCCCCCTCATCCCAGCCTGCACAGCTACTTTACGCTCACAGCAAAGCTGAGTAGAAACTCAATACCATCTGCTTGCCCTGTGCCTTAATATTTATCAAGCATTTGTGTTAATGTT
>chr2-114057562-114057726_CPPE_WT
TGTGGCTTGGTCTGTTTCTGGCTTCTCTGTAAATACCACGACACCTCCAAATGGAGGAACAGCTGAGATAAGTGACTGCTAATCCCCCAGTGCAGGGGAGGAGGCTGGGCCGTTCCCTTTCAGATCCCAGCAGATGGTGGGTGAAACAGGCTTCCCCCAGGCAA
>chr2-114057562-114057726_CPPE_MUT-allCrxSites
TGTGGCTTGGTCTGTTTCTGGCTTCTCTGTAAATACCACGACACCTCCAAATGGAGGAACAGCTGAGATAAGTGACTGCTACTCCCCCAGTGCAGGGGAGGAGGCTGGGCCGTTCCCTTTCAGATCCCAGCAGATGGTGGGTGAAACAGGCTTCCCCCAGGCAA
>chr2-115183012-115183176_CPPE_WT
ACCGGACTCCTCACAAAGCCCTTCAGTTCACTGTAGTTTCCATGTGTTGTTCCTTTACCTATTTTTTTTCCTGCCAGAATAATCCTCTTAAGCCTCAGACCTAATTGTTTAAGTCCTTGTCCTGAAAGCCTTCATAAGTCTATGTTGTTTGCCAAATTAAATGC
>chr2-115183012-115183176_CPPE_MUT-allCrxSites
ACCGGACTCCTCACAAAGCCCTTCAGTTCACTGTAGTTTCCATGTGTTGTTCCTTTACCTATTTTTTTTCCTGCCAGAATACTCCTCTTACGCCTCAGACCTAATTGTTTAAGTCCTTGTCCTGAAAGCCTTCATAAGTCTATGTTGTTTGCCAAATTAAATGC
>chr2-118834161-118834325_CPPE_WT
TGGATAAACCCTCGGCAGAGGCTACTTAGGATATCTTCAAGGACTCACCATCCCTTAGGTAAAGACCTTCTGCAGCAGTTGATCCGATAAGGCCAGTTGATGCTGGGGTTCCTCCTTTAAGCAGATTGCCCCACCTTCAGATGGCTCAGCTCTCCTGCAAGAGA
>chr2-118834161-118834325_CPPE_MUT-allCrxSites
TGGATAAACCCTCGGCAGAGGCTACTTAGGATATCTTCAAGGACTCACCATCCCTTAGGTAAAGACCTTCTGCAGCAGTTGCTCCGATAAGGCCAGTTGATGCTGGGGTTCCTCCTTTAAGCAGATTGCCCCACCTTCAGATGGCTCAGCTCTCCTGCAAGAGA
>chr2-119046711-119046875_CPPP_WT
CTGTGTCTACTCCCTATAGCTACCAGGAAGAAACTAGCTTCTGGGACGAGGTGGCCGAGTGGTTAAGGCGATGGACTGCTAATCCATTGTGCTCTGCACGCATGGGTTCGAATCCCATCCTCGTCGAAAGTGTCTTTTGCTAATTAGTGTAATGTGAATTTATA
>chr2-119046711-119046875_CPPP_MUT-allCrxSites
CTGTGTCTACTCCCTATAGCTACCAGGAAGAAACTAGCTTCTGGGACGAGGTGGCCGAGTGGTTAAGGCGATGGACTGCTACTCCATTGTGCTCTGCACGCATGGGTTCGAATCCCATCCTCGTCGAAAGTGTCTTTTGCTAATTAGTGTAATGTGAATTTATA
>chr2-119208785-119208949_CPNP_WT
TTGATACTACAACTCCCAGGAGTCTGAGCGTGTGCGTGGGCGCGGGGCTTACTCGCTCCGAGCCGGCCCAAAAGCGCGCTAAGCCTCCTGGGATGATGCCTTCCGATTCTCGTCTGACTGGCTGTGGAGGAGCGCGCTGCGGAGAATGAACTACGACTCCCAGC
>chr2-119208785-119208949_CPNP_MUT-allCrxSites
TTGATACTACAACTCCCAGGAGTCTGAGCGTGTGCGTGGGCGCGGGGCGTACTCGCTCCGAGCCGGCCCAAAAGCGCGCTACGCCTCCTGGGATGATGCCTTCCGATTCTCGTCTGACTGGCTGTGGAGGAGCGCGCTGCGGAGAATGAACTACGACTCCCAGC
>chr1-189719413-189719577_CPPN_WT
CCTGCATACATGCTCTGTAACAGTATTCAAGTGCTGTGGACTGAACTGTGTCCCACCCAGATTCCTGTGTTGAAGCCTTTAATCCCCCGTAAGACTTATTTAGACATATTCCTTAAGAAGATAATTAAGGTTAAGTGAGGTCAGAATACTAGGGCCCCGAGTTA
>chr1-189719413-189719577_CPPN_MUT-allCrxSites
CCTGCATACATGCTCTGTAACAGTATTCAAGTGCTGTGGACTGAACTGTGTCCCACCCAGATTCCTGTGTTGAAGCCTTTACTCCCCCGTAAGACTTATTTAGACATATTCCTTAAGAAGATAATTAAGGTTAAGTGAGGTCAGAATACTAGGGCCCCGAGTTA
>chr2-120715263-120715427_CPRE_WT
ACTGGGTGTGGGAGGTCTATAATCCCAGCATTTGGGAACCTGAGGTATGTTAGTACAAGGTCAAGGCCTGTGCTAAACTTAATCCTCTCTAAGACTTGAAATCCCTCTTACCTTGTTTGCAAGCAGCATGTGGCTGTCCCTACCTATTGGTCTTCAGGCCCCAC
>chr2-120715263-120715427_CPRE_MUT-allCrxSites
ACTGGGTGTGGGAGGTCTATACTCCCAGCATTTGGGAACCTGAGGTATGTTAGTACAAGGTCAAGGCCTGTGCTAAACTTACTCCTCTCTAAGACTTGAACTCCCTCTTACCTTGTTTGCAAGCAGCATGTGGCTGTCCCTACCTATTGGTCTTCAGGCCCCAC
>chr2-121041277-121041441_CPPE_WT
CATGAGCTATTCCACCTCCTCCCACCACGACCAGCTAGCTAGGGCCTACTCATGAGGAAATCCATCCTAACTAATCACCTAATCCATCCACTCCACACCTATCTCAAGGGCAGACTGACTGACAAGCTCTTTCAGGCACCTAGAAGTGTCTGTCTCCCCCTGCT
>chr2-121041277-121041441_CPPE_MUT-allCrxSites
CATGAGCTATTCCACCTCCTCCCACCACGACCAGCTAGCTAGGGCCTACTCATGAGGAAATCCATCCTAACTACTCACCTACTCCATCCACTCCACACCTATCTCAAGGGCAGACTGACTGACAAGCTCTTTCAGGCACCTAGAAGTGTCTGTCTCCCCCTGCT
>chr2-125669815-125669979_CPPE_WT
TCTGTGTGTCCTGTGTGCACTGCCGTTTCTCTTGCAGAATGTTCCCCACAAGCAGACTAAGCAGATTATCAGTCAGATTTAATCCAAGATGGGAATCCCATTCACCATCAGAGTTGTCAGCCAAGGCTAACAAGGCCAGTCTATAATGACCATCCAGATTTGTG
>chr2-125669815-125669979_CPPE_MUT-allCrxSites
TCTGTGTGTCCTGTGTGCACTGCCGTTTCTCTTGCAGAATGTTCCCCACAAGCAGACTAAGCAGAGTATCAGTCAGAGTTACTCCAAGATGGGAATCCCATTCACCATCAGAGTTGTCAGCCAAGGCTAACAAGGCCAGTCTATAATGACCATCCAGAGTTGTG
>chr2-127182842-127183006_CPPP_WT
CTACAGATCCGGGAAAGGACTGGCCTCAGACTGGCAACCTGTGCCCGGAATTATTCCGCTGTGTCCCTTCAGCACACTCTAATCCAATGGGTGGTGTGTATGTCACTCCAGATTCACTAGCCAATTAGGACATCCAGACGGATCTGCCACCCAAAAGAGAAGGC
>chr2-127182842-127183006_CPPP_MUT-allCrxSites
CTACAGATCCGGGAAAGGACTGGCCTCAGACTGGCAACCTGTGCCCGGAAGTATTCCGCTGTGTCCCTTCAGCACACTCTACTCCAATGGGTGGTGTGTATGTCACTCCAGATTCACTAGCCAATTAGGACATCCAGACGGATCTGCCACCCAAAAGAGAAGGC
>chr2-127275383-127275547_CPRP_WT
TGCTTCTTGTCATATTCAGGAATGGTGCTTGTTATTTAAGAATGCATTACTAATGCCCAGCTGTGATGGCACATGCCTTTAATCCCAGCACTTGGGAAACAGCACTTAGGCAGATCTCTTGAGTAATGAGGCCAGCCTGGTCTACAGAGTGAGTTATAGGACAG
>chr2-127275383-127275547_CPRP_MUT-allCrxSites
TGCTTCTTGTCATATTCAGGAATGGTGCTTGTTATTTAAGAATGCATTACTAATGCCCAGCTGTGATGGCACATGCCTTTACTCCCAGCACTTGGGAAACAGCACTTAGGCAGATCTCTTGAGTAATGAGGCCAGCCTGGTCTACAGAGTGAGTTATAGGACAG
>chr2-127792433-127792597_CPPP_WT
GAGTCAGGGAACTCTGCTTCCTTTCCTGTCCTTTCCTCGCGCAGACTCAGAGCGGGCCTCAAGCGAGCGCTGTGGCATCTGATCCTTGCGCCAATCCGTAGCTCACTCTACTTTGTGCTGAGTGGTTGCAATGGCGGACGTGTCTGAGAGGACGCTGCAGGTGT
>chr2-127792433-127792597_CPPP_MUT-allCrxSites
GAGTCAGGGAACTCTGCTTCCTTTCCTGTCCTTTCCTCGCGCAGACTCAGAGCGGGCCTCAAGCGAGCGCTGTGGCATCTGCTCCTTGCGCCAATCCGTAGCTCACTCTACTTTGTGCTGAGTGGTTGCAATGGCGGACGTGTCTGAGAGGACGCTGCAGGTGT
>chr2-128837623-128837787_CPPE_WT
GGCAGCTCTATGCACAAGTGTCTGCTCATCAGGGACATATGTCTCTGCCCTTACATCGTTTATGCAGACATATCTTCCTTAATCCTGGGCTTAGAAGCGGATCAGATGAGCAGGATAGAAACGGATTACATAGGCAGGAAGGTATAAACTCTTCACTGGGATGC
>chr2-128837623-128837787_CPPE_MUT-allCrxSites
GGCAGCTCTATGCACAAGTGTCTGCTCATCAGGGACATATGTCTCTGCCCTTACATCGTTTATGCAGACATATCTTCCTTACTCCTGGGCGTAGAAGCGGAGCAGATGAGCAGGATAGAAACGGAGTACATAGGCAGGAAGGTATAAACTCTTCACTGGGATGC
>chr2-129069713-129069877_CPPN_WT
CACCCAGAGACCTTACAGCACAAACACCCACGAGGTCCCAGGCCCTTGTGCTGCATCCACTCTTGCACATCACCTGGTTTAATCCTCATAATTGCTTTACGAGGGAGGTATTCAGGCTTAGAGGGATAAAAAGATTTGCCCGTTAATAGGATTCTTCAAAGAGC
>chr2-129069713-129069877_CPPN_MUT-allCrxSites
CACCCAGAGACCTTACAGCACAAACACCCACGAGGTCCCAGGCCCTTGTGCTGCATCCACTCTTGCACATCACCTGGTTTACTCCTCATAATTGCTTTACGAGGGAGGTATTCAGGCGTAGAGGGAGAAAAAGATTTGCCCGTTAATAGGATTCTTCAAAGAGC
>chr2-129177100-129177264_CPPP_WT
CCACCCCCCTCCTCTGGTGTCTGCTGGCTGGGAGGATCAGGACCAGCGACAGCCCATGACAAAGGGATTTGTTTTGTGTTAATCCTCACTGGAGTTAGTCATAGTGACAAGGAAATAACATTCTTCCCAGGGCTAGCTTCATTTCAAATCCTGGCCAGAGACCT
>chr2-129177100-129177264_CPPP_MUT-allCrxSites
CCACCCCCCTCCTCTGGTGTCTGCTGGCTGGGAGGAGCAGGACCAGCGACAGCCCATGACAAAGGGAGTTGTTTTGTGTTACTCCTCACTGGAGTTAGTCATAGTGACAAGGAAATAACATTCTTCCCAGGGCTAGCTTCATTTCAACTCCTGGCCAGAGACCT
>chr2-129243877-129244041_CPPE_WT
AGGCAGCACCACAGTGGCGCCTGCCTGTCACAGCCTCAAAGGACCTGCAAGGGCTCCTCCGGGTTCTGGCAGCCCACACTAAGCCCTGAGAAGAGAGAGATTCTAGGTCGGCGGGAGAGTGACCTAATTAAACACACAAGCTTATTCTTAGACCAGGAGGCCCA
>chr2-129243877-129244041_CPPE_MUT-allCrxSites
AGGCAGCACCACAGTGGCGCCTGCCTGTCACAGCCTCAAAGGACCTGCAAGGGCTCCTCCGGGTTCTGGCAGCCCACACTACGCCCTGAGAAGAGAGAGATTCTAGGTCGGCGGGAGAGTGACCTAATTAAACACACAAGCTTATTCTTAGACCAGGAGGCCCA
>chr2-129582605-129582769_CPPE_WT
CCAAGCCCATAGGCAGCCAGTCCTCTACCAGCACCTAATGATCTAGGTCTCTGCTGGCCCCAGACTTAGGCTTTATGCTTAATCTCAAAGCAGTCCAGGGCTCACTTAGAGCCAAGTTCAGATAAAAGGTAATCTGGTTCTTAAATGGCTTCCAGCAAAGGCCA
>chr2-129582605-129582769_CPPE_MUT-allCrxSites
CCAAGCCCATAGGCAGCCAGTCCTCTACCAGCACCTAATGATCTAGGTCTCTGCTGGCCCCAGACTTAGGCTTTATGCTTACTCTCAAAGCAGTCCAGGGCTCACTTAGAGCCAAGTTCAGATAAAAGGTACTCTGGTTCTTAAATGGCTTCCAGCAAAGGCCA
>chr2-129802723-129802887_CPRP_WT
GCAGTGGGCTGCAAGTGTCTTGAGTTCCTGGGGCAGGGGGTAGGGCGAGGGAAATTGGACAGTCGCAATCCCAGCTATATAATCTGAGCGCTACGATTTGGATAATATCTGTAACAGTAAATTAAGCTTCTGCTCTATAAATAGAGGAACTCAGCCTAGTGGGC
>chr2-129802723-129802887_CPRP_MUT-allCrxSites
GCAGTGGGCTGCAAGTGTCTTGAGTTCCTGGGGCAGGGGGTAGGGCGAGGGAAATTGGACAGTCGCAATCCCAGCTATATACTCTGAGCGCTACGATTTGGATAATATCTGTAACAGTAAATTACGCTTCTGCTCTATAAATAGAGGAACTCAGCCTAGTGGGC
>chr2-129974088-129974252_CPPE_WT
TTAAGTAAAGTGCTTTCCCTCAAGTCTAAGTGGGTGGGATGATGTCTCACTGGGAGGGCATGTTATTTCTATCACACTATAATCCCAGCACTCAAGAGGCTTAGTCAGCTTCCTAAGCTCAACCTGGCCGACGCAGCAAAACTGTTTTAAGGAAACTGCAACCA
>chr2-129974088-129974252_CPPE_MUT-allCrxSites
TTAAGTAAAGTGCTTTCCCTCAAGTCTAAGTGGGTGGGATGATGTCTCACTGGGAGGGCATGTTATTTCTATCACACTATACTCCCAGCACTCAAGAGGCGTAGTCAGCTTCCTACGCTCAACCTGGCCGACGCAGCAAAACTGTTTTAAGGAAACTGCAACCA
>chr2-131028142-131028306_CPPE_WT
TATATACATGGTCTCTCGTGACACAGTTACTGGGTCACAACTCCATTCCATCTTGGTAACTGGCTCTGAGCTGAGCTCTTAATCCCTGCCATTCCCCCTGCTCTAAGCCTGAAGGGAGCTGTTGGCTGTAAGGGATGCAGGGGAGCTGGCTGTTTCTCCATTAC
>chr2-131028142-131028306_CPPE_MUT-allCrxSites
TATATACATGGTCTCTCGTGACACAGTTACTGGGTCACAACTCCATTCCATCTTGGTAACTGGCTCTGAGCTGAGCTCTTACTCCCTGCCATTCCCCCTGCTCTACGCCTGAAGGGAGCTGTTGGCTGTAAGGGATGCAGGGGAGCTGGCTGTTTCTCCATTAC
>chr2-132131637-132131801_CPPE_WT
CCCTCAACAGGACACTGTATCCTGCTGGATACCTGAAAGCCACAAACAGGACCTCAGAGTCAGAAGGACCAGTAAGCCCTAATCCGATTAAAGACATGATTTCAGACGGCAAAAGGAGCCTCAGTTCAAATAAAGCCCAAAATCCAGCATTAGAGTCGTCTGGG
>chr2-132131637-132131801_CPPE_MUT-allCrxSites
CCCTCAACAGGACACTGTATCCTGCTGGATACCTGAAAGCCACAAACAGGACCTCAGAGTCAGAAGGACCAGTACGCCCTACTCCGATTAAAGACATGATTTCAGACGGCAAAAGGAGCCTCAGTTCAAATAAAGCCCAAAATCCAGCATTAGAGTCGTCTGGG
>chr2-132279572-132279736_CPPE_WT
ATACAGTGCACTCTGAAAGCCTGGACAAGCTGGCAGGCTCACCTGCAGTGTCCTCTTTTAGAAGCCTGACCTCCCTGCATAATCCTCAGGAGGAAGAAAAGCAGCCAATAGGGCAAAGCTTCTGCCTGAAGATTAAGTCTCAACAGAGCTCAAAGACTTTCTCA
>chr2-132279572-132279736_CPPE_MUT-allCrxSites
ATACAGTGCACTCTGAAAGCCTGGACAAGCTGGCAGGCTCACCTGCAGTGTCCTCTTTTAGAAGCCTGACCTCCCTGCATACTCCTCAGGAGGAAGAAAAGCAGCCAATAGGGCAAAGCTTCTGCCTGAAGAGTAAGTCTCAACAGAGCTCAAAGACTTTCTCA
>chr2-135871965-135872129_CPPE_WT
TCTTAAGCAGGTTCAATGACTGAAACTGTATTAGAGTAGCTGTTCCTGACTGAGGATTTCTCCTCTCGTTATCCACTGTTAATCACTTCTTGCCTGGAAGCTCCGTCCCTCTGAAAGATGCACGTGATCACTTACGTTGGAGAGCCATAGTGCTGAGGGAGAAT
>chr2-135871965-135872129_CPPE_MUT-allCrxSites
TCTTAAGCAGGTTCAATGACTGAAACTGTAGTAGAGTAGCTGTTCCTGACTGAGGAGTTCTCCTCTCGTTATCCACTGTTACTCACTTCTTGCCTGGAAGCTCCGTCCCTCTGAAAGATGCACGTGATCACTTACGTTGGAGAGCCATAGTGCTGAGGGAGAAT
>chr2-136745092-136745256_CPPE_WT
CTAGTTTTAACTCAGGCTCATTTATAGAGCACTCATTAGTGTTGAAAACAACCAGAGCTCAGCCTCCCTGAGATGCCTTTAATCTGCCCACAAGCAGCTTGTGGCTTTGTCTGTAACAGCCTGCCTCTATCCATCTGCTCCTGTTAACCTCCACAGCCTTGCTT
>chr2-136745092-136745256_CPPE_MUT-allCrxSites
CTAGTTTTAACTCAGGCTCATTTATAGAGCACTCATTAGTGTTGAAAACAACCAGAGCTCAGCCTCCCTGAGATGCCTTTACTCTGCCCACAAGCAGCTTGTGGCTTTGTCTGTAACAGCCTGCCTCTATCCATCTGCTCCTGTTAACCTCCACAGCCTTGCTT
>chr2-140642798-140642962_CPPN_WT
CTAGGTCTTCCCACATCATTGACATAATCCACATAATCCCTCCCAGACAGATCCAGAGATTCGGTTCCATAGTAATGCCTAATCCCATTAACTGACCGTTAAGACACAGGTAGCAAGAGTCTTCTGTGCTTCTATGAGTTTTAGGACTTTTTTCTTTTTCTATG
>chr2-140642798-140642962_CPPN_MUT-allCrxSites
CTAGGTCTTCCCACATCATTGACATACTCCACATACTCCCTCCCAGACAGATCCAGAGATTCGGTTCCATAGTAATGCCTACTCCCATTAACTGACCGTTAAGACACAGGTAGCAAGAGTCTTCTGTGCTTCTATGAGTTTTAGGACTTTTTTCTTTTTCTATG
>chr2-146047803-146047967_CPPE_WT
TGCAAAGCCGATGGTCTAACTGCAGGCACTGTATAGGCTAAATGCCACCGACCTACTTTCCCAATCCCTTGCTAAATCTTAATCTTACTTAAGCCACATGTCAAGATTTGATGTGGTCAGCAATGGTAGAAGCGTTCTTAACCAGTTGCAATTTCCCAGCACCA
>chr2-146047803-146047967_CPPE_MUT-allCrxSites
TGCAAAGCCGATGGTCTAACTGCAGGCACTGTATAGGCTAAATGCCACCGACCTACTTTCCCAATCCCTTGCTAAATCTTACTCTTACTTACGCCACATGTCAAGATTTGATGTGGTCAGCAATGGTAGAAGCGTTCTTAACCAGTTGCAATTTCCCAGCACCA
>chr2-146774958-146775122_CPPE_WT
CACCATGGAGAGGTGCCAGTTTGGCCTCCAAGCCTGACCCCAAAGGCTTTATCAGCAGGATCAGGCCATATGTCCTCGTTAATCCAACATTTGGGTCAGAGGGTGAAGGAGAGGATAGAGCCTGGCTAATACAATGGCTTAACTCCCCTCCCAAGTTATAATCT
>chr2-146774958-146775122_CPPE_MUT-allCrxSites
CACCATGGAGAGGTGCCAGTTTGGCCTCCAAGCCTGACCCCAAAGGCTTTATCAGCAGGAGCAGGCCATATGTCCTCGTTACTCCAACATTTGGGTCAGAGGGTGAAGGAGAGGATAGAGCCTGGCTACTACAATGGCGTAACTCCCCTCCCAAGTTATAATCT
>chr2-148890135-148890299_CPPE_WT
TTATGACAATTATAGATGCGGCTGCTTCTATGTTTAGCCAAGAAGCAAAGCCAATTAGTCTGGGATTGCTGCCCCTTCTTAATACAAGAGAGCTGGCTGACAGTGATGTCCTTTATTCTACCCTCTCTTGTTCCTCAGAGGAAAAATTAAGATTCAGAAAGAGA
>chr2-148890135-148890299_CPPE_MUT-allCrxSites
TTATGACAATTATAGATGCGGCTGCTTCTATGTTTAGCCAAGAAGCAAAGCCAATTAGTCTGGGATTGCTGCCCCTTCTTACTACAAGAGAGCTGGCTGACAGTGATGTCCTTTATTCTACCCTCTCTTGTTCCTCAGAGGAAAAATTAAGATTCAGAAAGAGA
>chr2-151972103-151972267_CPNE_WT
TGTGTGTGTGTGGTACGTGGAGAAGTGGTGTGACAGGAATTAGTGTGCTCAGGCTAGGCTTCATGGGAATCTGCCTTTTTAATCTCCGTTGGGACCTAAGGAAGGAAGTCACTCCCAGAGTCTCAGTTTTCCCAGCCATAAAATGGTAACAGTGGCTTCCAGGC
>chr2-151972103-151972267_CPNE_MUT-allCrxSites
TGTGTGTGTGTGGTACGTGGAGAAGTGGTGTGACAGGAAGTAGTGTGCTCAGGCTAGGCTTCATGGGAATCTGCCTTTTTACTCTCCGTTGGGACCTAAGGAAGGAAGTCACTCCCAGAGTCTCAGTTTTCCCAGCCATAAAATGGTAACAGTGGCTTCCAGGC
>chr2-152112069-152112233_CPPN_WT
AGTTAAGTGTCATCAGACCTGAACCACAAATCCCTCCCTCAACCATGCCCTACAGCTCAACATGCTCTACAGCCTTCCTTAAGCCGCAGCTCTGCTCTAGGAGCTGGAGAGCAGCGCCACCTACTGGTGAAGGAAGGAAATGCAGCTCAGTTCCATTTGACAAC
>chr2-152112069-152112233_CPPN_MUT-allCrxSites
AGTTAAGTGTCATCAGACCTGAACCACAACTCCCTCCCTCAACCATGCCCTACAGCTCAACATGCTCTACAGCCTTCCTTACGCCGCAGCTCTGCTCTAGGAGCTGGAGAGCAGCGCCACCTACTGGTGAAGGAAGGAAATGCAGCTCAGTTCCATTTGACAAC
>chr2-152396028-152396192_CPPP_WT
AGGTCCCAGTTAAGCTGCAGGCCTCTGTTGCCAACTCCGAAAGGGAGGGGGCGATTATAGAGTGATCTAAGAAATCCTTTGATCCCGAAGCCTGTAGCTTACTCTCAACCCAAAGGGGCGTCACTGCCTTAATGGGAGGCGCACTCAAAGGGAGAGATAGAAAC
>chr2-152396028-152396192_CPPP_MUT-allCrxSites
AGGTCCCAGTTACGCTGCAGGCCTCTGTTGCCAACTCCGAAAGGGAGGGGGCGATTATAGAGTGATCTAAGAACTCCTTTGCTCCCGAAGCCTGTAGCTTACTCTCAACCCAAAGGGGCGTCACTGCCTTAATGGGAGGCGCACTCAAAGGGAGAGATAGAAAC
>chr2-153239466-153239630_CPRP_WT
TGAGTTCTTCAGAGCCCCAAGTAGCTCTTGGGCAGGAGGGATAAAAGCTATTTTAGGGTAGTCACTGAAGTGGAGCTGTTAATCCTCTGTGGGTCTCTTTAGTTAAGAACACTCAGAGATTAACCCTTTCTTTGCTGCAAAGCGAACCGGCTAGCTTAACAGTA
>chr2-153239466-153239630_CPRP_MUT-allCrxSites
TGAGTTCTTCAGAGCCCCAAGTAGCTCTTGGGCAGGAGGGAGAAAAGCTATTTTAGGGTAGTCACTGAAGTGGAGCTGTTACTCCTCTGTGGGTCTCTTTAGTTAAGAACACTCAGAGAGTAACCCTTTCTTTGCTGCAAAGCGAACCGGCTAGCTTAACAGTA
>chr2-153415435-153415599_CPPE_WT
TGTCTGGAAGGTTCCTGCCTGGGCTTAGCCTCTCATCCCTTCTAATGCGTCTTAACCTAAAATAAGAGGCTGGCTGGCCTAATCCCTAGAGCCAGGCCAGCATGGTGCACACCAGGGGTAGAATGGCTGATCCAGAGCCACTCTCCTTCCAGTCCCTTTGCTAG
>chr2-153415435-153415599_CPPE_MUT-allCrxSites
TGTCTGGAAGGTTCCTGCCTGGGCGTAGCCTCTCATCCCTTCTAATGCGTCTTAACCTAAAATAAGAGGCTGGCTGGCCTACTCCCTAGAGCCAGGCCAGCATGGTGCACACCAGGGGTAGAATGGCTGCTCCAGAGCCACTCTCCTTCCAGTCCCTTTGCTAG
>chr2-154794394-154794558_CPNE_WT
AGACTCCAGACTCCAAACAGTCCCTTTTGTGTGCCTTTATGGAGAGAGAAGAACACAAGGGGGGTGCTTGTCACTGAGATAATCCACTTACTCAGCTGACAAGTTTTGATCCTAGCTGCTGTCACAGCTCCTGATCACGACAGCTCCGGATGCCCAAACCCTAA
>chr2-154794394-154794558_CPNE_MUT-allCrxSites
AGACTCCAGACTCCAAACAGTCCCTTTTGTGTGCCTTTATGGAGAGAGAAGAACACAAGGGGGGTGCTTGTCACTGAGATACTCCACTTACTCAGCTGACAAGTTTTGCTCCTAGCTGCTGTCACAGCTCCTGATCACGACAGCTCCGGATGCCCAAACCCTAA
>chr2-156662271-156662435_CPPN_WT
CGGTGGCTGGAAAAATGGGCTTATGTGGAAACAGCTCCGGAGGAATGCTTAATCAAGAGCTCACTGCCATTATGCCTGCTAATCCCTGGCTCCCTCCCTCCGGGGTAGGGATTGAGATTCGCTGTAGTTAGGTGACCTCCTCAGGATCACATGGTTAGAAGGGC
>chr2-156662271-156662435_CPPN_MUT-allCrxSites
CGGTGGCTGGAAAAATGGGCGTATGTGGAAACAGCTCCGGAGGAATGCTTAATCAAGAGCTCACTGCCATTATGCCTGCTACTCCCTGGCTCCCTCCCTCCGGGGTAGGGATTGAGATTCGCTGTAGTTAGGTGACCTCCTCAGGAGCACATGGTTAGAAGGGC
>chr2-156910218-156910382_CPPE_WT
CCCTAACTCTGCGGCCCAGTTTCTCTCTCTACATTGTATTGCCTTCCAATAATTCCAGGGCATTATGAGTCTAGGGAGCTAATCCATTCTCCAGATCAGAGCCTTTCAGATCCTGTTTGGGAAAGCCCATCAGAGACACACACTAAGACCCACTAAGATGTTTC
>chr2-156910218-156910382_CPPE_MUT-allCrxSites
CCCTAACTCTGCGGCCCAGTTTCTCTCTCTACATTGTATTGCCTTCCAATACTTCCAGGGCATTATGAGTCTAGGGAGCTACTCCATTCTCCAGAGCAGAGCCTTTCAGATCCTGTTTGGGAAAGCCCATCAGAGACACACACTAAGACCCACTAAGATGTTTC
>chr2-157927976-157928140_CPPE_WT
CCTTTCCTTCAGGGAGTTGCCCCTCTCCTAAGCAGTGCTGAGTGAGAGGATTGGATCTGTAATCAGATCAGGAGAGCATTTATCCCCACGGGGATGGGGGAAGGGGGAAGGACGTAAGGGGGAGGGGAAAGGAGGAGGGGGAAGGGGGAAGGAGATCCTGCTTT
>chr2-157927976-157928140_CPPE_MUT-allCrxSites
CCTTTCCTTCAGGGAGTTGCCCCTCTCCTAAGCAGTGCTGAGTGAGAGGATTGGATCTGTAATCAGAGCAGGAGAGCATTTCTCCCCACGGGGATGGGGGAAGGGGGAAGGACGTAAGGGGGAGGGGAAAGGAGGAGGGGGAAGGGGGAAGGAGATCCTGCTTT
>chr2-158760348-158760512_CPPN_WT
TGTGTGTGTGTGTGTGTATGTGTGTGTGTGTATGTATGTTAAGACACGGCTTTGCTCTGTAACACAAGCCTTGATCCCATAATCCTCCTGCCTTAACCTTCTAAGTCCTGGATTACAGGTCTGTGCCTCTATGCCTGAGCTATCTCTACAACCCTTGAAACTGA
>chr2-158760348-158760512_CPPN_MUT-allCrxSites
TGTGTGTGTGTGTGTGTATGTGTGTGTGTGTATGTATGTTAAGACACGGCTTTGCTCTGTAACACAAGCCTTGCTCCCATACTCCTCCTGCCTTAACCTTCTAAGTCCTGGAGTACAGGTCTGTGCCTCTATGCCTGAGCTATCTCTACAACCCTTGAAACTGA
>chr2-160367913-160368077_CPPP_WT
GTTGCGCACCGTGGCCACTTGGGGTCGCACTTTATGCCTGTTTGAATCTCCTTGCAGCCGTCAGAAGCTTGGATCAGCTTAATCCTTACAAAACGTTCAGACAAAAACAGGGCCGGGTTCCCCAGCATCCCAGAGCCACTGAGTGCACAGACCGGTGTTGGTCT
>chr2-160367913-160368077_CPPP_MUT-allCrxSites
GTTGCGCACCGTGGCCACTTGGGGTCGCACTTTATGCCTGTTTGAATCTCCTTGCAGCCGTCAGAAGCTTGGAGCAGCGTACTCCTTACAAAACGTTCAGACAAAAACAGGGCCGGGTTCCCCAGCATCCCAGAGCCACTGAGTGCACAGACCGGTGTTGGTCT
>chr2-164427118-164427282_CPPE_WT
TTGGTAGAAAAACTCTTGTTAGTTCTTCTGCCTCTCCTGCTCCATTCTCTGTGTAGATGTATAGTGTGTGCAGAGAAATTAATCTGCTTAGCCTGGGTAAAACCGAATTAGGAGATTCAATCTGCCACAGGAAGGATTCTGTCCCTTGCCCTTAACAAACAGCA
>chr2-164427118-164427282_CPPE_MUT-allCrxSites
TTGGTAGAAAAACTCTTGTTAGTTCTTCTGCCTCTCCTGCTCCATTCTCTGTGTAGATGTATAGTGTGTGCAGAGAAATTACTCTGCTTAGCCTGGGTAAAACCGAAGTAGGAGATTCAATCTGCCACAGGAAGGATTCTGTCCCTTGCCCTTAACAAACAGCA
>chr2-164550017-164550181_CPPE_WT
TCTTTGAGACAGGGTCTCTTGCACCTTCACCTCTCCCCAGGATGGCCTCTCTAGGCTGCTGGGGATGATCTTGAATTTCTAATCCTCCAGCTTCTACCTCCCACATGCTGAGATTACAGGCATGTGACTGGTTTATGCAGTGCTGGGGATGGACAGAGAGGGCT
>chr2-164550017-164550181_CPPE_MUT-allCrxSites
TCTTTGAGACAGGGTCTCTTGCACCTTCACCTCTCCCCAGGATGGCCTCTCTAGGCTGCTGGGGATGATCTTGAATTTCTACTCCTCCAGCTTCTACCTCCCACATGCTGAGAGTACAGGCATGTGACTGGTTTATGCAGTGCTGGGGATGGACAGAGAGGGCT
>chr2-164879903-164880067_CPPP_WT
GTGGGGGAGGGTTCCCGTCTGTGCGCCTGCGTGGCTCCGCCCACCAGAGCCGGGGCGTTATGATTGGTACTCTGGTATGTGATCCCGCCCATGTTCCTCCAATCCCGGAATCGGATGCATTTTCTAGTCCGAGTTCCGCTGCTTGCGCAGATACAGTTGTTTGT
>chr2-164879903-164880067_CPPP_MUT-allCrxSites
GTGGGGGAGGGTTCCCGTCTGTGCGCCTGCGTGGCTCCGCCCACCAGAGCCGGGGCGTTATGATTGGTACTCTGGTATGTGCTCCCGCCCATGTTCCTCCAATCCCGGAATCGGATGCATTTTCTAGTCCGAGTTCCGCTGCTTGCGCAGATACAGTTGTTTGT
>chr2-165665362-165665526_CPPN_WT
ATAAATGAGAAAGGGCAAGCCCAGGCACCTGAGGATACCACAGGCAGCAAATCTCTCGGCATTCTGCCTGGGAAAGGGTTAAGCCTAATGCCTCAGCATGATAGCTTAATGCCTTCTGCTCACCTCAGAGCTCTACCAGGAAGGCTGACAATCCCAGCAGAGCA
>chr2-165665362-165665526_CPPN_MUT-allCrxSites
ATAAATGAGAAAGGGCAAGCCCAGGCACCTGAGGATACCACAGGCAGCAACTCTCTCGGCATTCTGCCTGGGAAAGGGTTACGCCTAATGCCTCAGCATGATAGCTTACTGCCTTCTGCTCACCTCAGAGCTCTACCAGGAAGGCTGACAATCCCAGCAGAGCA
>chr2-165745411-165745575_CPPE_WT
CATGCTTTTAATGACAACTTTATTATTTAAGGCTAACCGCAGGGAGGAGGGTTAACTGGCCTAGCCTTCCACTGTGTGCTAATCCGCCCCTAACCTCTGGCTGACACTCAGAGAGATAAACCCCACAGAATAAGCGAGCTGCTTTAATGAATAGCTTTAATTAG
>chr2-165745411-165745575_CPPE_MUT-allCrxSites
CATGCTTTTAATGACAACTTTATTATTTAAGGCTAACCGCAGGGAGGAGGGTTAACTGGCCTAGCCTTCCACTGTGTGCTACTCCGCCCCTAACCTCTGGCTGACACTCAGAGAGATAAACCCCACAGAATAAGCGAGCTGCTTTAATGAATAGCTTTAATTAG
>chr2-167059690-167059854_CPPE_WT
ACCTTCCAGGAGGCAAGGGCTCTAACTCCCCAGCCCTGGTTTGGGAGGCAAGCTTTCAGCAAGGAGCTCAGAGTGGCCTTAATCTCACAGTTTAGCTGGTCTCAAATTCTCAAGCCTCTTCTCCCTGCTGGATTGACAGGCCTACCGTCCTACCACAGAACCGT
>chr2-167059690-167059854_CPPE_MUT-allCrxSites
ACCTTCCAGGAGGCAAGGGCTCTAACTCCCCAGCCCTGGTTTGGGAGGCAAGCTTTCAGCAAGGAGCTCAGAGTGGCCTTACTCTCACAGTTTAGCTGGTCTCAAATTCTCAAGCCTCTTCTCCCTGCTGGATTGACAGGCCTACCGTCCTACCACAGAACCGT
>chr2-167181170-167181334_CPPE_WT
CATTGAATTACCCCCAGAGGTCAGTTGTCACCCACATAAGGGGTGGTGACTAAAGGGCTTACGGCCTGACTGTCTTTCCTAATCCATCTGTGGAATAAGCCCCTTCCGAAACATCGTTCTGAGAAGATGCCATGCTGGCTGCAAGCCTGCAGGCTTTTTCTCTG
>chr2-167181170-167181334_CPPE_MUT-allCrxSites
CATTGAATTACCCCCAGAGGTCAGTTGTCACCCACATAAGGGGTGGTGACTAAAGGGCGTACGGCCTGACTGTCTTTCCTACTCCATCTGTGGAATACGCCCCTTCCGAAACATCGTTCTGAGAAGATGCCATGCTGGCTGCAAGCCTGCAGGCTTTTTCTCTG
>chr2-167188801-167188965_CPPP_WT
ACTTCAGCACCGGCGGGAGGAACAGCAGCCATCCGTCCTCCCTTCCCCCCCCCCCGCCCCCCAACTCCCCTGAGCCGCTTAAGCCTTGGGAAGGTCAAGGCCGGTAGGGGACCCTGGGGGAGGGGCCTCACAGTACGGTTCGCTGACCCGTGTCCGCTTTCGCT
>chr2-167188801-167188965_CPPP_MUT-allCrxSites
ACTTCAGCACCGGCGGGAGGAACAGCAGCCATCCGTCCTCCCTTCCCCCCCCCCCGCCCCCCAACTCCCCTGAGCCGCTTACGCCTTGGGAAGGTCAAGGCCGGTAGGGGACCCTGGGGGAGGGGCCTCACAGTACGGTTCGCTGACCCGTGTCCGCTTTCGCT
>chr2-167650324-167650488_CPPE_WT
TGAGTGCATCGACTCTGTTAGTCCTTGTGGACCAAGGTTAGTGTGGTTAAGCTCCTTCCCCTTAACTGTCCTGGGCAGTTAATCCTCTGTGATCAGAACACAGTAGAACAGCATTACCAAGTCAAGCCAGGGTGGCCTTTGGGAGCCTCTTTCCAGTACCCAGC
>chr2-167650324-167650488_CPPE_MUT-allCrxSites
TGAGTGCATCGACTCTGTTAGTCCTTGTGGACCAAGGTTAGTGTGGTTACGCTCCTTCCCCTTAACTGTCCTGGGCAGTTACTCCTCTGTGATCAGAACACAGTAGAACAGCATTACCAAGTCAAGCCAGGGTGGCCTTTGGGAGCCTCTTTCCAGTACCCAGC
>chr2-168207243-168207407_CPPP_WT
TCCTCGGCTGCGGCGACACCCACTTTCCTTATGGCAGGGTGGCCCCAGCCCCCCCCAGCCTCTCCTGGGTGAGATTATATAATCCCCACTGAGGGGAGCTCTCGCGAGAACGTGGAGGCTTTGCCATTGCCCCACTAGGAGGCGCCGTGGATAATGGCCGCACT
>chr2-168207243-168207407_CPPP_MUT-allCrxSites
TCCTCGGCTGCGGCGACACCCACTTTCCTTATGGCAGGGTGGCCCCAGCCCCCCCCAGCCTCTCCTGGGTGAGAGTATATACTCCCCACTGAGGGGAGCTCTCGCGAGAACGTGGAGGCTTTGCCATTGCCCCACTAGGAGGCGCCGTGGATAATGGCCGCACT
>chr2-168955466-168955630_CPPP_WT
GCATCTTGCCCTCCTGGAGACGCTCATTCCTTCGCAGATGCCAGGAGGATGCGCTGCCGGCCTGGGAGAGTGGAGCCCCAAATCCCGGGGTGCTCCCCTAGGGCAGATCCGGCAGCGTAACACCGGGGCGGGGCCTTTGCCCTGCTGCTGGGTTGAGCCGGTGA
>chr2-168955466-168955630_CPPP_MUT-allCrxSites
GCATCTTGCCCTCCTGGAGACGCTCATTCCTTCGCAGATGCCAGGAGGATGCGCTGCCGGCCTGGGAGAGTGGAGCCCCAACTCCCGGGGTGCTCCCCTAGGGCAGATCCGGCAGCGTAACACCGGGGCGGGGCCTTTGCCCTGCTGCTGGGTTGAGCCGGTGA
>chr2-179761871-179762035_CPPE_WT
CCCAAGGCTGTGGGCTATCATGGAAAGCTGATACTGGCTGTCAGGAGAGCCTTCAAGGTCAGCTTGATCTGGATCAGGTAAATCCCTGACCTGTAGAGGGCCAGGAATTTGGAGCTGAGAAAGCCGTGTCTCCAGCTCGGAGTGAGAGCCTGGCATTCTGCGCT
>chr2-179761871-179762035_CPPE_MUT-allCrxSites
CCCAAGGCTGTGGGCTATCATGGAAAGCTGATACTGGCTGTCAGGAGAGCCTTCAAGGTCAGCTTGCTCTGGAGCAGGTAACTCCCTGACCTGTAGAGGGCCAGGAATTTGGAGCTGAGAAAGCCGTGTCTCCAGCTCGGAGTGAGAGCCTGGCATTCTGCGCT
>chr2-179794507-179794671_CPPE_WT
CAGATTTAGGGCTGTGAGTCTGACAGCTGAACAGCTGGTGCCTTGGAGACACGTGGTCCTAGGCTGGCCTGGATCCTTATAATCTACTGCCTTAAGTCAGCCCAAAGCACAGATGGATCCTAGAACCTGGGATTAAGGAGTGAGGAGAGGGTTCCAATTAAAGT
>chr2-179794507-179794671_CPPE_MUT-allCrxSites
CAGAGTTAGGGCTGTGAGTCTGACAGCTGAACAGCTGGTGCCTTGGAGACACGTGGTCCTAGGCTGGCCTGGATCCTTATACTCTACTGCCTTAAGTCAGCCCAAAGCACAGATGGATCCTAGAACCTGGGAGTAAGGAGTGAGGAGAGGGTTCCAATTAAAGT
>chr2-180457322-180457486_CPRP_WT
AAGCCCTCTCCAAGCCAGCAAATGCCAGGCTCAGCAAACAGCGCCTGCTGTCCCCATTACCACAGCTAAGATTTATAAATAATTCGGCTAAACACCAGGTGTTCTCTTCCCTGCCGTCCACCTGCCCCAAGCTGCTTTAACAACAGCTGACTAGACAGCTACCT
>chr2-180457322-180457486_CPRP_MUT-allCrxSites
AAGCCCTCTCCAAGCCAGCAAATGCCAGGCTCAGCAAACAGCGCCTGCTGTCCCCATTACCACAGCTAAGATTTATAAATACTTCGGCTAAACACCAGGTGTTCTCTTCCCTGCCGTCCACCTGCCCCAAGCTGCTTTAACAACAGCTGACTAGACAGCTACCT
>chr2-180483270-180483434_CPPE_WT
AAGCTGTGTGGCCAAACGCTTCCTCTGTGTAGCCCTGACCCTGTGCACCCTAAGCCTGTTTATCCCAGCCTCTTACCCATAATCCTGCTTACCTTAGATACCTTGCTCAATCTCAATGCTACTCACTCCTTATTTCTCTCACCCCTTACTCTGCTCACCCCGAC
>chr2-180483270-180483434_CPPE_MUT-allCrxSites
AAGCTGTGTGGCCAAACGCTTCCTCTGTGTAGCCCTGACCCTGTGCACCCTACGCCTGTTTCTCCCAGCCTCTTACCCATACTCCTGCTTACCTTAGATACCTTGCTCAATCTCAATGCTACTCACTCCTTATTTCTCTCACCCCTTACTCTGCTCACCCCGAC
>chr2-180825586-180825750_CPPP_WT
ACACTGCGGTTTATTTTGAGCCTGCCTAAGATAGATTATTTCTCCTTTCGGATTTCAGACGTTGGAAATCCAAGTCTGCTAAGCCCTGGGCTTGGGAGGGATGAGAGTGGCCCCATTGCATTTAAAAGCAGCTGGCAGGCAGGGTAGAGGAAGCTCTGCCCCCA
>chr2-180825586-180825750_CPPP_MUT-allCrxSites
ACACTGCGGTTTATTTTGAGCCTGCCTAAGATAGAGTATTTCTCCTTTCGGAGTTCAGACGTTGGAAATCCAAGTCTGCTACGCCCTGGGCTTGGGAGGGATGAGAGTGGCCCCATTGCATTTAAAAGCAGCTGGCAGGCAGGGTAGAGGAAGCTCTGCCCCCA
>chr2-181578892-181579056_CPPP_WT
GTACACTCACAGCAACTGGCCTGGGGATTGTGCAGGCCAGAGTCAGTACTATTAATATCTGGGCATAGCCCTGACTGGGTGATCCTCTTATGTGTGTGTGTGGCCTTAGCCTCTGAGACTAGCATTGAGTGTGTTTCCTTAGTGCAGTAGGGCTCCCAGGGCCT
>chr2-181578892-181579056_CPPP_MUT-allCrxSites
GTACACTCACAGCAACTGGCCTGGGGATTGTGCAGGCCAGAGTCAGTACTATTAATATCTGGGCATAGCCCTGACTGGGTGCTCCTCTTATGTGTGTGTGTGGCCTTAGCCTCTGAGACTAGCATTGAGTGTGTTTCCTTAGTGCAGTAGGGCTCCCAGGGCCT
>chr3-5453509-5453673_CPRE_WT
GACAGTTGGTTCTACTGGAGAAAAAAAATGAGCAAAACATTTCAGGGGCTAAGCAGCAGCCACCCAGGAAGGCAGTCAGTAATCCTGGGTGACAGCTGAGCTGTAAGAGGGCTGTCTGGGTAAAGGAGGGCAAGATTAGAGTCACCCCATCCGCCAGTGTCTCC
>chr3-5453509-5453673_CPRE_MUT-allCrxSites
GACAGTTGGTTCTACTGGAGAAAAAAAATGAGCAAAACATTTCAGGGGCTAAGCAGCAGCCACCCAGGAAGGCAGTCAGTACTCCTGGGTGACAGCTGAGCTGTAAGAGGGCTGTCTGGGTAAAGGAGGGCAAGAGTAGAGTCACCCCATCCGCCAGTGTCTCC
>chr3-8970432-8970596_CPPE_WT
AGGTTTTGGATTTCTGCTGAGCACTCTTTGAAGTCAGCCAATTGGCAACTTTCAGCTCGGCAATCTCTTTATCTCCTGATAATCTCCCCATCAGACCACGGTGCTCTCGATACACCACTAACAGCTTAGACTAGCTCACACCACTAACAGCTTAGACTAGCTCT
>chr3-8970432-8970596_CPPE_MUT-allCrxSites
AGGTTTTGGATTTCTGCTGAGCACTCTTTGAAGTCAGCCAATTGGCAACTTTCAGCTCGGCAATCTCTTTATCTCCTGATACTCTCCCCATCAGACCACGGTGCTCTCGATACACCACTAACAGCGTAGACTAGCTCACACCACTAACAGCGTAGACTAGCTCT
>chr3-9271754-9271918_CPPN_WT
AAAACAAGAAAGGCACATTGTCTACACACACACTCAGGGTTTAAGAGCGCCAGCTTATCTTCCAGGGCCTGGATCTAATTAATCCCCAGCACCATCCCGGCCTCCTCTTCTAGCTCCCACGGCACCAACCATACACGTAGTGACCATACATACAAAACAAAAAT
>chr3-9271754-9271918_CPPN_MUT-allCrxSites
AAAACAAGAAAGGCACATTGTCTACACACACACTCAGGGTTTAAGAGCGCCAGCGTATCTTCCAGGGCCTGGATCTAATTACTCCCCAGCACCATCCCGGCCTCCTCTTCTAGCTCCCACGGCACCAACCATACACGTAGTGACCATACATACAAAACAAAAAT
>chr3-10304513-10304677_CPPE_WT
AGGAGGGAGGAAGAACACACTTTGAAGATAAGATTAAACTGGATTATGTGCCTCCAAAACAGTCCTGAGGGTGCCCAGCTAATCCTCCCTCCGTGCTGACAGGCTCTGAAGCCTGGCTGCTTTGTTGACCTATTTACCGAGAACCTCCTCACTTTCTGTTTGAT
>chr3-10304513-10304677_CPPE_MUT-allCrxSites
AGGAGGGAGGAAGAACACACTTTGAAGATAAGAGTAAACTGGAGTATGTGCCTCCAAAACAGTCCTGAGGGTGCCCAGCTACTCCTCCCTCCGTGCTGACAGGCTCTGAAGCCTGGCTGCTTTGTTGACCTATTTACCGAGAACCTCCTCACTTTCTGTTTGAT
>chr1-39446293-39446457_CPPE_WT
GCAGGGCGCCGTAACAGAACCACGGGACTGTTGCCATGCCGCAGGTCCCTGCAGGAAAGTGGCAGATGGCAGCTTTGAGTAATCTCATTTTAGGTTTGTAGTGGGCACACTCCAGCTACTTAGCATATGGAAAACAGCTTCCAAAGGAGCTCACAGGACTTGGC
>chr1-39446293-39446457_CPPE_MUT-allCrxSites
GCAGGGCGCCGTAACAGAACCACGGGACTGTTGCCATGCCGCAGGTCCCTGCAGGAAAGTGGCAGATGGCAGCTTTGAGTACTCTCATTTTAGGTTTGTAGTGGGCACACTCCAGCTACTTAGCATATGGAAAACAGCTTCCAAAGGAGCTCACAGGACTTGGC
>chr3-17591244-17591408_CPPE_WT
GCAAATCCATAGCTCATATAGGTATGAAACTCCACGAGGTAAGCAGAAATATATCTCCTACCAGATAGGGGAAACCAGCTAATTCCCCAGGCTTTTTTTCACAGGAAATACGCAGAAGCTTCTCTAAAATTACAAACTTGTTACAACTCAACCAAGTTATAGAT
>chr3-17591244-17591408_CPPE_MUT-allCrxSites
GCAACTCCATAGCTCATATAGGTATGAAACTCCACGAGGTAAGCAGAAATATATCTCCTACCAGATAGGGGAAACCAGCTACTTCCCCAGGCTTTTTTTCACAGGAAATACGCAGAAGCTTCTCTAAAATTACAAACTTGTTACAACTCAACCAAGTTATAGAT
>chr3-19110711-19110875_CPRE_WT
AGTCATGATTGTGCCTAGACATGCTACAGCTGGAGTAACTGTGGGACAAGAGATGCTCAGTGTCTGCCAGCGCTCAGGATAATCCCTAAGTGCTGAAGATTAGTGAGCAGGCAGCACTGTTAACACAAGGAGCACCAAGTAAAAACAAAAGAACTTTACTGCCT
>chr3-19110711-19110875_CPRE_MUT-allCrxSites
AGTCATGATTGTGCCTAGACATGCTACAGCTGGAGTAACTGTGGGACAAGAGATGCTCAGTGTCTGCCAGCGCTCAGGATACTCCCTAAGTGCTGAAGAGTAGTGAGCAGGCAGCACTGTTAACACAAGGAGCACCAAGTAAAAACAAAAGAACTTTACTGCCT
>chr3-20000916-20001080_CPPE_WT
AGCCTCACCCTAAATTTAGACCCCAGCTTATTCTGACGACAGCCTGTACAAAGGATGATCTGACAGCCTGTACAAAGGATAATCTGACAGCCTGTACAAAAGATGATCTGACAGCCTGTACAAAGGATGATCTGACAACAAAGAAGCTTCTGTGTGCTTGCCTC
>chr3-20000916-20001080_CPPE_MUT-allCrxSites
AGCCTCACCCTAAATTTAGACCCCAGCGTATTCTGACGACAGCCTGTACAAAGGATGATCTGACAGCCTGTACAAAGGATACTCTGACAGCCTGTACAAAAGATGATCTGACAGCCTGTACAAAGGATGATCTGACAACAAAGAAGCTTCTGTGTGCTTGCCTC
>chr3-27153910-27154074_CPPQ_WT
ACCTCGGGCGGACTGCCGATTGGTCAATCCCAACGTCTGCCTTCGGGAGGCGCCGGCTGATTGGTTGTGAGTGTGTTTCAAATCCGGTAAACGGCTGGAGCGTGCGAACGTCGGCGGAGTGCCCGGATGTGGGCTTGAGGAGGCGTGGCTCTGCAGCGCCTCTG
>chr3-27153910-27154074_CPPQ_MUT-allCrxSites
ACCTCGGGCGGACTGCCGATTGGTCAATCCCAACGTCTGCCTTCGGGAGGCGCCGGCTGATTGGTTGTGAGTGTGTTTCAACTCCGGTAAACGGCTGGAGCGTGCGAACGTCGGCGGAGTGCCCGGATGTGGGCTTGAGGAGGCGTGGCTCTGCAGCGCCTCTG
>chr3-28417481-28417645_CPPE_WT
GATAAAGCATTTATGCATAAGGATCGGTGTGCAGACCTTCAAATCTACACAACAGCTTGGTAGGCATCGTGGCCACTTGTAATCCCAGCTCTAGAGAGGCCCAGACAGGGATTCCCAGGGCAAGCTGTCTAACTGGATTAGTGGATGGGCAAGTGTTAGATTTC
>chr3-28417481-28417645_CPPE_MUT-allCrxSites
GATAAAGCATTTATGCATAAGGATCGGTGTGCAGACCTTCAAATCTACACAACAGCTTGGTAGGCATCGTGGCCACTTGTACTCCCAGCTCTAGAGAGGCCCAGACAGGGATTCCCAGGGCAAGCTGTCTAACTGGAGTAGTGGATGGGCAAGTGTTAGATTTC
>chr1-194619462-194619626_CPPP_WT
ACAGGTGAAGAGAAAGGAGGGGAGGCTTTGCTTGGTGACAGGTGACGCCACGCGAGGGGATGGGGTGCTCTCATCACTCTGATCCCCTCCCGAAGCCTAGCCAGCTGGCTTACCAGGCCCCAAGACATGAGTCCCTAGACCCTGGTACAACCTTTCTGGGCCCT
>chr1-194619462-194619626_CPPP_MUT-allCrxSites
ACAGGTGAAGAGAAAGGAGGGGAGGCTTTGCTTGGTGACAGGTGACGCCACGCGAGGGGATGGGGTGCTCTCATCACTCTGCTCCCCTCCCGAAGCCTAGCCAGCTGGCGTACCAGGCCCCAAGACATGAGTCCCTAGACCCTGGTACAACCTTTCTGGGCCCT
>chr3-32700067-32700231_CPPE_WT
CTGGTAGCAGTATCTTGAAGAGGAACAGCGACAGTGGCTCAACAATAGAGTGATCTAGGGAGGAAGGCTCCCCCCTAGATAATCTCCTTAGTGGCAGCAAGGTCAAGTTCTGGCTCAGCCTGCTTCAGGCTTATGGGAGGCTACATCTCCTCCCTGTTATTAAT
>chr3-32700067-32700231_CPPE_MUT-allCrxSites
CTGGTAGCAGTATCTTGAAGAGGAACAGCGACAGTGGCTCAACAATAGAGTGATCTAGGGAGGAAGGCTCCCCCCTAGATACTCTCCTTAGTGGCAGCAAGGTCAAGTTCTGGCTCAGCCTGCTTCAGGCGTATGGGAGGCTACATCTCCTCCCTGTTATTAAT
>chr3-32985248-32985412_CPPE_WT
GTGTCTTCATATGTCTTCTGAAGGTCTTCCCTGGATATTGACTCTTAAGTCTGAAGGATTTAAGGAGTGTTTAATCCACTAATCCCTTCCAGCTGCTTTACAGAGGCAATGCGCACAGAGGAAGCAACCTGAGAGGTGCCTCAAGCAGTCTCCTTGGGAGGAGG
>chr3-32985248-32985412_CPPE_MUT-allCrxSites
GTGTCTTCATATGTCTTCTGAAGGTCTTCCCTGGATATTGACTCTTAAGTCTGAAGGAGTTAAGGAGTGTTTACTCCACTACTCCCTTCCAGCTGCTTTACAGAGGCAATGCGCACAGAGGAAGCAACCTGAGAGGTGCCTCAAGCAGTCTCCTTGGGAGGAGG
>chr3-33136630-33136794_CPPE_WT
GAACAGTGCTACAAACAACCCTACTTGACTTGGACTTCCCATGTAATCAGCTTTTACAGTCTAAGCTAACGCTTAGCTTTAATCTTCAGTGATGTACCTCCCATGACCCTGACCCAGAATAACACACATGTGCATTTGTGTGTTGTGGTAATCATTTGTTCAAA
>chr3-33136630-33136794_CPPE_MUT-allCrxSites
GAACAGTGCTACAAACAACCCTACTTGACTTGGACTTCCCATGTAATCAGCTTTTACAGTCTAAGCTAACGCTTAGCTTTACTCTTCAGTGATGTACCTCCCATGACCCTGACCCAGAATAACACACATGTGCATTTGTGTGTTGTGGTAATCATTTGTTCAAA
>chr3-33799982-33800146_CPPP_WT
AACTCGGCAGCACCCGGTGAAAAAGAGACCGGAGCTCTGGCCTTGGCGACCTAGGAACCACACAGCCCGACGTACGTGCTAAGCTCAGGCGTCCCCACACGTCACACCTCCAGCCTTACTCCGCCCTCGGCGCCAGACCCGCTTCGCGCTTCCTGCGGGTTCCC
>chr3-33799982-33800146_CPPP_MUT-allCrxSites
AACTCGGCAGCACCCGGTGAAAAAGAGACCGGAGCTCTGGCCTTGGCGACCTAGGAACCACACAGCCCGACGTACGTGCTACGCTCAGGCGTCCCCACACGTCACACCTCCAGCCTTACTCCGCCCTCGGCGCCAGACCCGCTTCGCGCTTCCTGCGGGTTCCC
>chr3-40745956-40746120_CPPP_WT
TTTTCTGAGAAAGCTGTCGCTCAGGAGATGGGGGAGGGAGGGCAGAATGCAGAGCTCTAGCCGACTTCCTAGTACAGGATAATCCCAGGTCACCCCTCTCTGGTTGCCTCAGACCTTTCTTCCCTGTCCAGGACGCCATGCCGAGGTGGCCCCCCCATGGCCTC
>chr3-40745956-40746120_CPPP_MUT-allCrxSites
TTTTCTGAGAAAGCTGTCGCTCAGGAGATGGGGGAGGGAGGGCAGAATGCAGAGCTCTAGCCGACTTCCTAGTACAGGATACTCCCAGGTCACCCCTCTCTGGTTGCCTCAGACCTTTCTTCCCTGTCCAGGACGCCATGCCGAGGTGGCCCCCCCATGGCCTC
>chr3-51383464-51383628_CPPE_WT
CAGAGCTAGTCACTCGGATATGAAGAGTCAGTTTTGAAAGTCTGCTGGGAACATCTCTTGAGGAACACTGAAGCTACACTAATTCGAAGCGGCAGATGCATTCACACGGGGATGCGCCTGGCCTGTGGTGGCGTGGCCATCCTTATGTAAGCTGATTAGGCCTG
>chr3-51383464-51383628_CPPE_MUT-allCrxSites
CAGAGCTAGTCACTCGGATATGAAGAGTCAGTTTTGAAAGTCTGCTGGGAACATCTCTTGAGGAACACTGAAGCTACACTACTTCGAAGCGGCAGATGCATTCACACGGGGATGCGCCTGGCCTGTGGTGGCGTGGCCATCCTTATGTAAGCTGAGTAGGCCTG
>chr3-55227574-55227738_CPPE_WT
GTAGGGGATTTCATCAGAGATCTCCAGGCCACTTCTGCTGAGACAAGGGAGGAAGCTTACAGACACCATGGAAGTGGCTTAAGCCGCCTTGAGCTCTTCATGAGCCTGTGTTTAGTCCTCAGTGTCACTGCCTCTGTTCCTGCCCCAGGAGTTAATCAGCCCTG
>chr3-55227574-55227738_CPPE_MUT-allCrxSites
GTAGGGGAGTTCATCAGAGATCTCCAGGCCACTTCTGCTGAGACAAGGGAGGAAGCTTACAGACACCATGGAAGTGGCGTACGCCGCCTTGAGCTCTTCATGAGCCTGTGTTTAGTCCTCAGTGTCACTGCCTCTGTTCCTGCCCCAGGAGTTACTCAGCCCTG
>chr1-195040593-195040757_CPPN_WT
AGAAGACTGTCAGATACTTAAACAGTCCACAGGAGGGCAGCAGTGCTATGATCTCAAAGGCTGACAGCTCATTTTAGGGTAATCTCAGGATGAGCCTAGAGAGCCTAAGCATACTGATGCATAAGGAAGAATAGTTGTGTATTGGATTCATTCAATTCTGTTCT
>chr1-195040593-195040757_CPPN_MUT-allCrxSites
AGAAGACTGTCAGATACTTAAACAGTCCACAGGAGGGCAGCAGTGCTATGATCTCAAAGGCTGACAGCTCATTTTAGGGTACTCTCAGGATGAGCCTAGAGAGCCTAAGCATACTGATGCATAAGGAAGAATAGTTGTGTATTGGATTCATTCAATTCTGTTCT
>chr3-55782315-55782479_CPPP_WT
AAGGCAGGGCCAGGCAGGCGGGCGGCCAATCGCCACTGGGCTCGTCACGACAGCCTCCTCCAGCTTCAGCCCGGCTAATTAATCCCCCCTCGTGGATAGAAGCATAGAAACCAAAGGTAGGAAACTGCTGCCGGCAGAAACCCACCCAGGCCACCTAGACAGGT
>chr3-55782315-55782479_CPPP_MUT-allCrxSites
AAGGCAGGGCCAGGCAGGCGGGCGGCCAATCGCCACTGGGCTCGTCACGACAGCCTCCTCCAGCTTCAGCCCGGCTAATTACTCCCCCCTCGTGGATAGAAGCATAGAAACCAAAGGTAGGAAACTGCTGCCGGCAGAAACCCACCCAGGCCACCTAGACAGGT
>chr3-55788717-55788881_CPPE_WT
TTGTAGCCTCCAGGGAGCAGAGCAGCCACTGAGGGCACACAGTTAATCCACTGCAGCAATAGAGAAAGGGGATTAGCTTTAATCCCCTTAGGGAACCCACTGGATTTTAGGGATCCTATATTAAAATGTTTACATAAAGCGCAATCACAAGCCAGCATGTTTTC
>chr3-55788717-55788881_CPPE_MUT-allCrxSites
TTGTAGCCTCCAGGGAGCAGAGCAGCCACTGAGGGCACACAGTTACTCCACTGCAGCAATAGAGAAAGGGGAGTAGCTTTACTCCCCTTAGGGAACCCACTGGATTTTAGGGATCCTATATTAAAATGTTTACATAAAGCGCAATCACAAGCCAGCATGTTTTC
>chr3-60502277-60502441_CPPP_WT
ATGGTCTGTGCCTGTGCTGGTGGACACAGAAACCTAAAACAGTGGCAATAACCTTCCAGGCTGCTTCTAACTTTGTTTTTAATCCTGGGGATGCATACCGCACATAAACCCATCTTAGCAGCGTAATAGGCTTGTCTCAACACCCATGTAGCTGTAAAATGCTG
>chr3-60502277-60502441_CPPP_MUT-allCrxSites
ATGGTCTGTGCCTGTGCTGGTGGACACAGAAACCTAAAACAGTGGCAATAACCTTCCAGGCTGCTTCTAACTTTGTTTTTACTCCTGGGGATGCATACCGCACATAAACCCATCTTAGCAGCGTAATAGGCTTGTCTCAACACCCATGTAGCTGTAAAATGCTG
>chr3-62341432-62341596_CPNP_WT
ACTGAAAAAGGTTAGCAGCTTATAAACATGCCCCCATGGATAAACAAGGTTAGCTGGGTGAACACAGCTCTGTGCTGGATAATCCAAGATAAAGTTGGGCATCCTTGTTTTTTTTTTCATCCCAAGTATCCTTGTTACTGCAGTTAGGTTTCAACTTATAATTG
>chr3-62341432-62341596_CPNP_MUT-allCrxSites
ACTGAAAAAGGTTAGCAGCGTATAAACATGCCCCCATGGATAAACAAGGTTAGCTGGGTGAACACAGCTCTGTGCTGGATACTCCAAGATAAAGTTGGGCATCCTTGTTTTTTTTTTCATCCCAAGTATCCTTGTTACTGCAGTTAGGTTTCAACTTATAATTG
>chr3-63964632-63964796_CPNP_WT
TCCGTGCCTCCCGACGGAGCCAGCGAATCAGAACAAGTTCCGGTGGCGGCGACCGCGAGCAACGTTTGCTAGGAACCATTAATTCCCTCGATTCTAACCCCGAGGGAGGAATAACGCCAGCGTACCGAGCGTCCAGGACGGAACGTCTTAACAAACCCGGTTCC
>chr3-63964632-63964796_CPNP_MUT-allCrxSites
TCCGTGCCTCCCGACGGAGCCAGCGAATCAGAACAAGTTCCGGTGGCGGCGACCGCGAGCAACGTTTGCTAGGAACCATTACTTCCCTCGATTCTAACCCCGAGGGAGGAATAACGCCAGCGTACCGAGCGTCCAGGACGGAACGTCTTAACAAACCCGGTTCC
>chr3-65836489-65836653_CPPE_WT
CCTGGGAGATGGAGACAGCGCTGGCAGTAAGGCAGGGCCAGCTGCTCACATCTTCAGCAAATAAATCTACTGCCAGAGCTAATCCTCCTCACGCAGATGCCTCACAAAAGCCTATAAAATGCTTTGCTGGCCTAAGCTATACAGTCTAATTGTTGAATTTGACT
>chr3-65836489-65836653_CPPE_MUT-allCrxSites
CCTGGGAGATGGAGACAGCGCTGGCAGTAAGGCAGGGCCAGCTGCTCACATCTTCAGCAAATAAATCTACTGCCAGAGCTACTCCTCCTCACGCAGATGCCTCACAAAAGCCTATAAAATGCTTTGCTGGCCTAAGCTATACAGTCTAATTGTTGAATTTGACT
>chr3-67481945-67482109_CPPN_WT
TCTTCCTGGAAACCATGAAGGAGCCCCATTTTTCCGACCCCCCCCCTTCATGTCCCCTCCATCTCCTAGAGGGAAAGACTAAGCCCTAATAGGATCAATGTGGTTTTAGTAGAGTAAGTAGGCTTATGCTATTAATATACGTGATCAAAAAGAGACTTCTCAGC
>chr3-67481945-67482109_CPPN_MUT-allCrxSites
TCTTCCTGGAAACCATGAAGGAGCCCCATTTTTCCGACCCCCCCCCTTCATGTCCCCTCCATCTCCTAGAGGGAAAGACTACGCCCTAATAGGAGCAATGTGGTTTTAGTAGAGTAAGTAGGCGTATGCTATTAATATACGTGATCAAAAAGAGACTTCTCAGC
>chr3-75556789-75556953_CPNP_WT
AGGCGTTCTCGCACAGCCTTCTGGGAAATGTAGTCTTACTATTGCAGGAAGTGCTAACGGAAATGGAGGGCGGAACTACAAATCCCCATCGGGCCTTGCGCGACTCCTGCTGGGCAGGATTCCGGACAACGCCTGGTTCCTTTCGGGTCCTTCCGGCGTCGCCG
>chr3-75556789-75556953_CPNP_MUT-allCrxSites
AGGCGTTCTCGCACAGCCTTCTGGGAAATGTAGTCTTACTATTGCAGGAAGTGCTAACGGAAATGGAGGGCGGAACTACAACTCCCCATCGGGCCTTGCGCGACTCCTGCTGGGCAGGATTCCGGACAACGCCTGGTTCCTTTCGGGTCCTTCCGGCGTCGCCG
>chr3-84232473-84232637_CPPE_WT
TGCCTCCACTTGACTTGTGCATGAGCCAAGATAACAATACTTCCCATTCGCTAGTCAGCAAGATAAGCCGTGGAGAAGATAATCCGGGCTTTGCAGGTGCAGGCGTGCTGCTCCTGACAGGTGCAGGGCTTTGCCTGTGTGGTGGGCACTTTGCTTCTTGGTGC
>chr3-84232473-84232637_CPPE_MUT-allCrxSites
TGCCTCCACTTGACTTGTGCATGAGCCAAGATAACAATACTTCCCATTCGCTAGTCAGCAAGATACGCCGTGGAGAAGATACTCCGGGCTTTGCAGGTGCAGGCGTGCTGCTCCTGACAGGTGCAGGGCTTTGCCTGTGTGGTGGGCACTTTGCTTCTTGGTGC
>chr3-85681472-85681636_CPPE_WT
TAGAAATGATAGTCTCCCATAAAGCGACAGCCTGTAAGGCCCTCCATGGTGTGCCACCAAGTTTTTCAAGACTTAGATTTAATTCCCCTTTAGTGGGATGCTATATTCACATCAGCAATCCCTCCAGCCAGTGATGCTCTAACTCCGGTGGGAAGCCAGGATCT
>chr3-85681472-85681636_CPPE_MUT-allCrxSites
TAGAAATGATAGTCTCCCATAAAGCGACAGCCTGTAAGGCCCTCCATGGTGTGCCACCAAGTTTTTCAAGACTTAGATTTACTTCCCCTTTAGTGGGATGCTATATTCACATCAGCAATCCCTCCAGCCAGTGATGCTCTAACTCCGGTGGGAAGCCAGGATCT
>chr10-4339117-4339281_CPPE_WT
CAGGGCACCCTTGCATCACGGTGGCCAAAGAGCCGCATAGTAATGGTGTCACCTGGCTGGTCCTTTTACATTTCGGTGTTAAGCCCCGCTAAGCAGCTTTTCTGCCTGGCGGGTTCATGGCTGATGAGCGCCAGGACGAGCAGAGTTGAGCTGGGCGTGTTTTG
>chr10-4339117-4339281_CPPE_MUT-allCrxSites
CAGGGCACCCTTGCATCACGGTGGCCAAAGAGCCGCATAGTAATGGTGTCACCTGGCTGGTCCTTTTACATTTCGGTGTTACGCCCCGCTAAGCAGCTTTTCTGCCTGGCGGGTTCATGGCTGATGAGCGCCAGGACGAGCAGAGTTGAGCTGGGCGTGTTTTG
>chr3-87112485-87112649_CPPE_WT
AGATTCGAGCAGGAATATAGAGCCATAATGGTGGTGTTGATGTGGTTTCTGTGTAAGTTTCTTCTTCCAAAGCTTTGTTTAATTCTCTTCTCCCAGTGCTTACTCAAGCTTGTCCATGCCGCCTAAGGCTTGCAGGACTTACTGAAATCCTTTTAATGACAGTG
>chr3-87112485-87112649_CPPE_MUT-allCrxSites
AGATTCGAGCAGGAATATAGAGCCATAATGGTGGTGTTGATGTGGTTTCTGTGTAAGTTTCTTCTTCCAAAGCTTTGTTTACTTCTCTTCTCCCAGTGCTTACTCAAGCTTGTCCATGCCGCCTAAGGCTTGCAGGACTTACTGAACTCCTTTTAATGACAGTG
>chr3-88145447-88145611_CPPP_WT
CAGCCCAGGCTCTCTGGGTTCTGTGAGCCTTTCGCCTTCCTGCCTCCAGTCCCTCACCACCCCCCACTCTCCAATCCTTTAATCATCTTTACCACCACTGCCCCCACCCCACCCCCCACAGTGCAACAGCTGCTCTGTGGGTGTCGCACCCCAAGGGTGCACTG
>chr3-88145447-88145611_CPPP_MUT-allCrxSites
CAGCCCAGGCTCTCTGGGTTCTGTGAGCCTTTCGCCTTCCTGCCTCCAGTCCCTCACCACCCCCCACTCTCCAATCCTTTACTCATCTTTACCACCACTGCCCCCACCCCACCCCCCACAGTGCAACAGCTGCTCTGTGGGTGTCGCACCCCAAGGGTGCACTG
>chr3-88296970-88297134_CPNP_WT
AGCGCTTGCGTCTCCCAGTCCCCTACATCATGCCCTCTCTATCTAACTTGCCTTGCCTTTCTTGCGTAGAGGGCGGGGCTAATACTGTCGATTGGCCTATGTTTTTGTCAATCAATAAAATGAGTTTGGTGATTGGCGGCACTTCAGAGGTTAGCAGGTTTCTG
>chr3-88296970-88297134_CPNP_MUT-allCrxSites
AGCGCTTGCGTCTCCCAGTCCCCTACATCATGCCCTCTCTATCTAACTTGCCTTGCCTTTCTTGCGTAGAGGGCGGGGCTACTACTGTCGATTGGCCTATGTTTTTGTCAATCAATAAAATGAGTTTGGTGATTGGCGGCACTTCAGAGGTTAGCAGGTTTCTG
>chr3-88587424-88587588_CPPE_WT
TCATTCCTGGCTCACACCAGGCCTTGAGTCAATCTGAGCTGTTCTCAGTCTCTCCTCCCTCAGCTCCTCTTTGCCTGGCTAATCCTCTCTGGACTTACAGTCTGGACAGGCGGTGCTGATTAAGCCCCGCCAGGGTCCAGTGTAAGGCCCGACTGACCAGAGCA
>chr3-88587424-88587588_CPPE_MUT-allCrxSites
TCATTCCTGGCTCACACCAGGCCTTGAGTCAATCTGAGCTGTTCTCAGTCTCTCCTCCCTCAGCTCCTCTTTGCCTGGCTACTCCTCTCTGGACTTACAGTCTGGACAGGCGGTGCTGAGTACGCCCCGCCAGGGTCCAGTGTAAGGCCCGACTGACCAGAGCA
>chr10-9893086-9893250_CPPE_WT
ATCTACTGAAGGATTATGGATGTATTCACGGGATACAAAACAGAGCAGGCCATATGGAGTGACAGGCACTCGGAACACTTAATCTGATCACTCTGGGCAAGAGTAGCTTAAAGAATCCTCAAGTCCTCCACGGAGAGGACTGAGCATCACAGCACAGGAGGACT
>chr10-9893086-9893250_CPPE_MUT-allCrxSites
ATCTACTGAAGGAGTATGGATGTATTCACGGGATACAAAACAGAGCAGGCCATATGGAGTGACAGGCACTCGGAACACTTACTCTGATCACTCTGGGCAAGAGTAGCTTAAAGAATCCTCAAGTCCTCCACGGAGAGGACTGAGCATCACAGCACAGGAGGACT
>chr3-90195806-90195970_CPRE_WT
TTATACCAGTTACAAAGCTAGCTTTAATCACCAAGGTCAAATTATCCAGCCTTGGAGGTGACCTGCAATGACCAGTGGATAATCTTAGCCTGTGAGCTAAGCTTGCTTCAGAGTCAGTAATAAAAATTATAATTCCACAATTGGATGAAGCAAATGTTATTTAA
>chr3-90195806-90195970_CPRE_MUT-allCrxSites
TTATACCAGTTACAAAGCTAGCTTTACTCACCAAGGTCAAATTATCCAGCCTTGGAGGTGACCTGCAATGACCAGTGGATACTCTTAGCCTGTGAGCTACGCTTGCTTCAGAGTCAGTAATAAAAATTATACTTCCACAATTGGATGAAGCAAATGTTATTTAA
>chr3-95434364-95434528_CPPP_WT
GTCTTCTGCCCAGGATGGGGAGGGGGGTGGGCGTCCGCCATCTTGGATTCCGCGGTAGCGGTGGCGGCGGTAAGGTGCCTAATCTGCGGAGTGGCTCTTCCCTCCCCTCCCCCAGCTCGGTGGCGGCTGCCCCTCCCACCGAGGGTGGCGCAGGGACGGTGCCA
>chr3-95434364-95434528_CPPP_MUT-allCrxSites
GTCTTCTGCCCAGGATGGGGAGGGGGGTGGGCGTCCGCCATCTTGGATTCCGCGGTAGCGGTGGCGGCGGTAAGGTGCCTACTCTGCGGAGTGGCTCTTCCCTCCCCTCCCCCAGCTCGGTGGCGGCTGCCCCTCCCACCGAGGGTGGCGCAGGGACGGTGCCA
>chr3-95933216-95933380_CPPP_WT
GTGTATAGTATGTTGTGATTACTGTCATTCCTCTTTCCCCTCCCTTACTCTCTCCACACTGCTGATCCTCTTTCCCAGCTAATCCCCAGAAAGCCTTCAAGTCTCTCTCTCTCTCTCTCTCTCTCTCTCTCTCTCTCTCTCTCATAACTCCGTGAGTTACGTTA
>chr3-95933216-95933380_CPPP_MUT-allCrxSites
GTGTATAGTATGTTGTGAGTACTGTCATTCCTCTTTCCCCTCCCTTACTCTCTCCACACTGCTGCTCCTCTTTCCCAGCTACTCCCCAGAAAGCCTTCAAGTCTCTCTCTCTCTCTCTCTCTCTCTCTCTCTCTCTCTCTCTCATAACTCCGTGAGTTACGTTA
>chr3-96092118-96092282_CPPE_WT
GGTCCCCGTCTTTATCACCTCACTCTAAACCCTTTATCCTCTTAACTGTCCTCTTCCTACTTACGATCATGTCCCCTCCTAAGCCTGTGGGCTCCTTTATTCCCTAGAACGCAGAGCCTGTAAACAGGGTCACACTCCTGCCAGGAGAAATGGTTGCTGTGGCT
>chr3-96092118-96092282_CPPE_MUT-allCrxSites
GGTCCCCGTCTTTATCACCTCACTCTAAACCCTTTATCCTCTTAACTGTCCTCTTCCTACTTACGATCATGTCCCCTCCTACGCCTGTGGGCTCCTTTATTCCCTAGAACGCAGAGCCTGTAAACAGGGTCACACTCCTGCCAGGAGAAATGGTTGCTGTGGCT
>chr3-96695319-96695483_CPNE_WT
GTTGTACAACAAACATGCAAAATAATAAAAAGCTCTAGTAAATACTAGGAATAATCTCATTTAGTTTAAGCCTTCAGTGTAATCCTTTCCATGAGCCCCAACCTAAGCTGCAGGCCATAAAGTGCTAACAATATTTCTAGTGCCTGTTAATTATACTTGACTAC
>chr3-96695319-96695483_CPNE_MUT-allCrxSites
GTTGTACAACAAACATGCAAAATAATAAAAAGCTCTAGTAAATACTAGGAATACTCTCATTTAGTTTACGCCTTCAGTGTACTCCTTTCCATGAGCCCCAACCTACGCTGCAGGCCATAAAGTGCTAACAATATTTCTAGTGCCTGTTAATTATACTTGACTAC
>chr3-96905196-96905360_CPPP_WT
GATTGGCTGGCTAGGGCGCATCTTGATGACGTAAGCACGCGCCAGGCCAGGCCGCCTACCACAGCAGGTGGACAGGTCTTAAGCCGCGGCTTCTCTGAGGGGTAGACAGCTGGGCATGGGCCTCCCGAGGCTTCGCCATGAGCTTCCTGATCGACTCCAGCATC
>chr3-96905196-96905360_CPPP_MUT-allCrxSites
GATTGGCTGGCTAGGGCGCATCTTGATGACGTAAGCACGCGCCAGGCCAGGCCGCCTACCACAGCAGGTGGACAGGTCTTACGCCGCGGCTTCTCTGAGGGGTAGACAGCTGGGCATGGGCCTCCCGAGGCTTCGCCATGAGCTTCCTGATCGACTCCAGCATC
>chr3-97911246-97911410_CPPE_WT
GCAGTAAGTCCTGTTTACTTCTCTGGGAGTGAGACCAGCGTTATAAATGACAGTGCAGATTAACATCAAAGAGATCCTTTAATCCAGTGCTCAAGCAAGTGGTAGGACACCAGTGGTAGGTTTTTAAATGTTACTCTGTGCCTGGGAGAGTGCGTACGACTTTA
>chr3-97911246-97911410_CPPE_MUT-allCrxSites
GCAGTAAGTCCTGTTTACTTCTCTGGGAGTGAGACCAGCGTTATAAATGACAGTGCAGAGTAACATCAAAGAGATCCTTTACTCCAGTGCTCAAGCAAGTGGTAGGACACCAGTGGTAGGTTTTTAAATGTTACTCTGTGCCTGGGAGAGTGCGTACGACTTTA
>chr3-100833974-100834138_CPPN_WT
ACTTCCTAGCTGTTTGGCTTTGGGTAAGCTACTTATCTTCTTTGTGCCTGGGCTCAGGATCTAGGAGCCATCTCTGTGCTAATACCATAGGACCCTGTGGCAATTATGCAAGTTACATTTCATAAAACCCTTAACAAACTCTCATTGCCAGCTACCTGTGCAAG
>chr3-100833974-100834138_CPPN_MUT-allCrxSites
ACTTCCTAGCTGTTTGGCTTTGGGTAAGCTACTTATCTTCTTTGTGCCTGGGCTCAGGATCTAGGAGCCATCTCTGTGCTACTACCATAGGACCCTGTGGCAATTATGCAAGTTACATTTCATAAAACCCTTAACAAACTCTCATTGCCAGCTACCTGTGCAAG
>chr3-104577635-104577799_CPPE_WT
CTATTGCCTGCAGAGTCCCTCCCCTCCTCTCCCCTCCTCTCCCTCCCATCTGCAGTAGTTCAAGGGCTCTCTAAGTCCATAAGCCTTTCTAAGAACTGACCTAGATCCTTAAATAGACAGTTAAAATTTTCATGTGTTTCGGGAGTAGCTAAGGGAGTGGCCTG
>chr3-104577635-104577799_CPPE_MUT-allCrxSites
CTATTGCCTGCAGAGTCCCTCCCCTCCTCTCCCCTCCTCTCCCTCCCATCTGCAGTAGTTCAAGGGCTCTCTAAGTCCATACGCCTTTCTAAGAACTGACCTAGATCCTTAAATAGACAGTTAAAATTTTCATGTGTTTCGGGAGTAGCTAAGGGAGTGGCCTG
>chr3-104773487-104773651_CPPE_WT
GTGGGGGAGGATCATCCGCTTACAGAGGCTTTAGCCATTCCAGAAGGAAAACCCCAGAATTAGGCCAGGAGACTAGACTTAAGCCTCCGCCCGAGGGCCTCACTGCAGAACACCTTCCCCTTGGAAGAGATGGTGCCAATGGGTCTTCCCAGGCCTTCTCTAGA
>chr3-104773487-104773651_CPPE_MUT-allCrxSites
GTGGGGGAGGAGCATCCGCTTACAGAGGCTTTAGCCATTCCAGAAGGAAAACCCCAGAAGTAGGCCAGGAGACTAGACTTACGCCTCCGCCCGAGGGCCTCACTGCAGAACACCTTCCCCTTGGAAGAGATGGTGCCAATGGGTCTTCCCAGGCCTTCTCTAGA
>chr3-107333118-107333282_CPNP_WT
AACTATTTGTCCGTCTTTACATCTCCCCGCGCTCCGGGAAGGCGCCCGCCCCGACGCTGTTATTGGGTTCCCAACGCCCTAATCCCAGTACCTCATTGGTTATATTCGTTGTCTATCTTAACGGTTCCTCGCGCCAGGCTGTAGCTCCGCCCCTCGCACTTCAT
>chr3-107333118-107333282_CPNP_MUT-allCrxSites
AACTATTTGTCCGTCTTTACATCTCCCCGCGCTCCGGGAAGGCGCCCGCCCCGACGCTGTTATTGGGTTCCCAACGCCCTACTCCCAGTACCTCATTGGTTATATTCGTTGTCTATCTTAACGGTTCCTCGCGCCAGGCTGTAGCTCCGCCCCTCGCACTTCAT
>chr3-108363910-108364074_CPPE_WT
CTGACCTAAAAATAGCTTCCATTTATCCAGCACTTAGTCAGCTACATTCTGCTAAGCACTTTCCAGAGATTACCTCTTTTAATCCTCACAACAACCCTATGGTTATTATCTCCATCTCACAAATGAAACCCAATTTATGAGATGCTGGGGGTGTTAGGTGTAGC
>chr3-108363910-108364074_CPPE_MUT-allCrxSites
CTGACCTAAAAATAGCTTCCATTTATCCAGCACTTAGTCAGCTACATTCTGCTAAGCACTTTCCAGAGAGTACCTCTTTTACTCCTCACAACAACCCTATGGTTATTATCTCCATCTCACAAATGAAACCCAATTTATGAGATGCTGGGGGTGTTAGGTGTAGC
>chr3-121349529-121349693_CPPE_WT
GAGTCGTGAGCAACAATGGGTGAGGGCTGCACGGCCCTTACTCTCCCTGGAAACGCTCTGTCGCTCAGGAAGTGTGGCCTAATCCCGGTTAAGATCATCCCGTTTTATACCCAATGGGCTGTCTAAATCTCATAGAGGACTTTTACGTCTTACCCTGAGAAATC
>chr3-121349529-121349693_CPPE_MUT-allCrxSites
GAGTCGTGAGCAACAATGGGTGAGGGCTGCACGGCCCTTACTCTCCCTGGAAACGCTCTGTCGCTCAGGAAGTGTGGCCTACTCCCGGTTAAGATCATCCCGTTTTATACCCAATGGGCTGTCTAACTCTCATAGAGGACTTTTACGTCTTACCCTGAGAAATC
>chr10-17253153-17253317_CPPE_WT
GCATTAAGAAGCAATGTAGGTCAGTCCTGCAGAGCCTGACTAACTGGTTCTGACATTGGCAAGCAGCATTCACTCTGACTAATCCTAAAGATGGCTTATTAACAACACATGCAATTTTAACTGACTGAAGTCGGCAGAGACAAAACAGACGAGAAATGATTCAA
>chr10-17253153-17253317_CPPE_MUT-allCrxSites
GCATTAAGAAGCAATGTAGGTCAGTCCTGCAGAGCCTGACTAACTGGTTCTGACATTGGCAAGCAGCATTCACTCTGACTACTCCTAAAGATGGCGTAGTAACAACACATGCAATTTTAACTGACTGAAGTCGGCAGAGACAAAACAGACGAGAAATGATTCAA
>chr3-122278067-122278231_CPPE_WT
ACAAGGCTAATCCAGGAATAGCAAGTACAAACCACTTGACAGATGGATCAACACTGACGTGTAAATGGACAAATAAAGCTGATCCCGGAACAGGGATCAGGCTTGGCTTATCTCCCTCTAAGTTTTGGTCACAGAAGTCCTTGAGACTCCACAAAACAATATAG
>chr3-122278067-122278231_CPPE_MUT-allCrxSites
ACAAGGCTACTCCAGGAATAGCAAGTACAAACCACTTGACAGATGGAGCAACACTGACGTGTAAATGGACAAATAAAGCTGCTCCCGGAACAGGGAGCAGGCTTGGCGTATCTCCCTCTAAGTTTTGGTCACAGAAGTCCTTGAGACTCCACAAAACAATATAG
>chr3-126598024-126598188_CPRP_WT
CCCTGGGGAAACGCTCTCTCGGGCTCTAGGGCTTTCCTCTGCCTGGATAAATAAATCCTCTCAGAGACGATGTACACCTAAATCCTAGAATGATGGTGAGCGACTCATCTTAGTGCAAAGAAGGATAGCGGATACATGGCAGGGACGTGGGTTCTGTTGGGTGG
>chr3-126598024-126598188_CPRP_MUT-allCrxSites
CCCTGGGGAAACGCTCTCTCGGGCTCTAGGGCTTTCCTCTGCCTGGATAAATAACTCCTCTCAGAGACGATGTACACCTAACTCCTAGAATGATGGTGAGCGACTCATCTTAGTGCAAAGAAGGATAGCGGATACATGGCAGGGACGTGGGTTCTGTTGGGTGG
>chr3-126769884-126770048_CPPE_WT
AGTGTGGTGTGTTCTGCGTTATTGTGTGTCAGGTGACAGCTTATTGGGGACTTGGGGCTGCCAGGCAAAAGATTTACTCTAATCTGATTAGCAGCTGACGAAATTAGTAAGCGTCTAGTAAGAGTAGCATCCTTGGTGCCTTTTAACATGGCAATAAGTAAAGG
>chr3-126769884-126770048_CPPE_MUT-allCrxSites
AGTGTGGTGTGTTCTGCGTTATTGTGTGTCAGGTGACAGCGTATTGGGGACTTGGGGCTGCCAGGCAAAAGATTTACTCTACTCTGAGTAGCAGCTGACGAAATTAGTAAGCGTCTAGTAAGAGTAGCATCCTTGGTGCCTTTTAACATGGCAATAAGTAAAGG
>chr3-127163585-127163749_CPPE_WT
ATAGGGTTTTCTGTGTTTTGTGGATCTGATTCTCAGCTGTGGGTGCCAGAGGATGATAGCCCTTCTTATATAAGAGACATAATCTGTTCTAAGCTGGCTGACCCTGGAACTAACACATCACTAATAACATGTGACCTCATGCCAGGGTAATTATTCTCTGCTTC
>chr3-127163585-127163749_CPPE_MUT-allCrxSites
ATAGGGTTTTCTGTGTTTTGTGGATCTGATTCTCAGCTGTGGGTGCCAGAGGATGATAGCCCTTCTTATATAAGAGACATACTCTGTTCTACGCTGGCTGACCCTGGAACTAACACATCACTAATAACATGTGACCTCATGCCAGGGTAATTATTCTCTGCTTC
>chr3-128230403-128230567_CPPN_WT
CCTCTCTCCCCAAACAGCTTGCGTTTTATTCCTCTGCAGTTTGTCCATCAGCCTTCACCCTGACAACATAATCCAGAACTAATCCAGAGCTTCAGTTTGCCTTGTTGGCTCTCAGGCAGCCTGCTTAGACAAATCCTGCTACCTGTCAGCTCTCCTGTGGGTGC
>chr3-128230403-128230567_CPPN_MUT-allCrxSites
CCTCTCTCCCCAAACAGCTTGCGTTTTATTCCTCTGCAGTTTGTCCATCAGCCTTCACCCTGACAACATACTCCAGAACTACTCCAGAGCTTCAGTTTGCCTTGTTGGCTCTCAGGCAGCCTGCTTAGACAACTCCTGCTACCTGTCAGCTCTCCTGTGGGTGC
>chr3-129805960-129806124_CPPE_WT
CCAGTGCCCACCTAGAGCCTCCAGCTCCCCTCCTGCTGGCTCTAAACCCTTTGTCTACACAGCTACCAGGAAATCCCACTAATCTGTTGATCTGATGAGCCACTCGAAGCTTAACCTTTCTGTTTTTGCTGCCTGGAGTCTGTGTGGCTCTTTAGCAGGGCACC
>chr3-129805960-129806124_CPPE_MUT-allCrxSites
CCAGTGCCCACCTAGAGCCTCCAGCTCCCCTCCTGCTGGCTCTAAACCCTTTGTCTACACAGCTACCAGGAACTCCCACTACTCTGTTGCTCTGATGAGCCACTCGAAGCGTAACCTTTCTGTTTTTGCTGCCTGGAGTCTGTGTGGCTCTTTAGCAGGGCACC
>chr3-133338932-133339096_CPPE_WT
CCCTCCCCACCCACCCCAGCATCACAATAATTAAAACAGACTTACAGCACTCCCTCCCTCTGTCTCTAATTTGTCTGGGTAATCCCATCTGAAAGTGGGTGGCATTTCCAGAAGAGTCATCTTCTAGGCTTAGTCAGTGGCTAAATTTACATTCACAAATCTCA
>chr3-133338932-133339096_CPPE_MUT-allCrxSites
CCCTCCCCACCCACCCCAGCATCACAATAATTAAAACAGACTTACAGCACTCCCTCCCTCTGTCTCTAATTTGTCTGGGTACTCCCATCTGAAAGTGGGTGGCATTTCCAGAAGAGTCATCTTCTAGGCGTAGTCAGTGGCTAAATTTACATTCACAACTCTCA
>chr3-135438152-135438316_CPPP_WT
GGCAGGCTCGCAGCAGCTCCGGGTCTGCAATGACTTAAGGGCAGTTTTGTGCTCTCTTCCTGGCTCGGGACCCGCCCCCAAATCCGCAAGTTATCGCGAGATGCGCCGGCAACCCCCCCCCTGGGCTCTTACTGGGCGGGTCTTGCGAGGGAAGCACCGCCCCT
>chr3-135438152-135438316_CPPP_MUT-allCrxSites
GGCAGGCTCGCAGCAGCTCCGGGTCTGCAATGACTTAAGGGCAGTTTTGTGCTCTCTTCCTGGCTCGGGACCCGCCCCCAACTCCGCAAGTTATCGCGAGATGCGCCGGCAACCCCCCCCCTGGGCTCTTACTGGGCGGGTCTTGCGAGGGAAGCACCGCCCCT
>chr3-136669470-136669634_CPPP_WT
CCGCGTCCCGCAGCGCCCCAAACACACTTTCGTTTCTTCCCGTGAAGTTGTGCACGCGTCCTAACCACCCCACCATCAGTAATCCCCGTCCACCTAGCTCAGGCAGAGCTGCCTCCCCAAGGTAAGCTGTTTACTCGTCGCCTTCCTTGGCGATCCTCCCTGGA
>chr3-136669470-136669634_CPPP_MUT-allCrxSites
CCGCGTCCCGCAGCGCCCCAAACACACTTTCGTTTCTTCCCGTGAAGTTGTGCACGCGTCCTAACCACCCCACCATCAGTACTCCCCGTCCACCTAGCTCAGGCAGAGCTGCCTCCCCAAGGTAAGCTGTTTACTCGTCGCCTTCCTTGGCGATCCTCCCTGGA
>chr3-138812728-138812892_CPPE_WT
CACAGCTGGCTGGGGAGTTCATTTTTAGAGAAGAAACAGCTCGTCACTGTCAGTCCGTCCAAGGAGACACTATCACCACTAATCCCTCAGTCCTGAGCCCTCGACAGATGCAGGTGGGGGCAGTGTGAGAGCCTTGGGGACCAGGTCTCTAGTTCTCCTACTTG
>chr3-138812728-138812892_CPPE_MUT-allCrxSites
CACAGCTGGCTGGGGAGTTCATTTTTAGAGAAGAAACAGCTCGTCACTGTCAGTCCGTCCAAGGAGACACTATCACCACTACTCCCTCAGTCCTGAGCCCTCGACAGATGCAGGTGGGGGCAGTGTGAGAGCCTTGGGGACCAGGTCTCTAGTTCTCCTACTTG
>chr3-138840679-138840843_CPPE_WT
GCTGTATCTTAATTTTAGACACATCTCTAGTTGGATGGCATTTGCAACCCATTAAGAGTAGGTGGCTTACGTGTAGGGATAATCCCCGTGTCCCAAAGCGTCAACTCTAATCAATGTGATTAAATGGAAACAATAAGTTGCACAAGGTATTTACAGTCTAAGCT
>chr3-138840679-138840843_CPPE_MUT-allCrxSites
GCTGTATCTTAATTTTAGACACATCTCTAGTTGGATGGCATTTGCAACCCATTAAGAGTAGGTGGCGTACGTGTAGGGATACTCCCCGTGTCCCAAAGCGTCAACTCTAATCAATGTGAGTAAATGGAAACAATAAGTTGCACAAGGTATTTACAGTCTAAGCT
>chr3-142395700-142395864_CPPP_WT
CAGGGGCAATTGTTTTTTGTGGCGGCGGCAGCCGGTCCCAGCAAGTCACAGAGCACAACAGGGAGACTCCACTGCCTTCTAAGCCCTGAGCGACGTGGCCCCGCCCAGCCCGGACCATGGGGGCGTGACCATTAGGGGAGGGGCGTGGCCAGCCTTGGGGCGAG
>chr3-142395700-142395864_CPPP_MUT-allCrxSites
CAGGGGCAATTGTTTTTTGTGGCGGCGGCAGCCGGTCCCAGCAAGTCACAGAGCACAACAGGGAGACTCCACTGCCTTCTACGCCCTGAGCGACGTGGCCCCGCCCAGCCCGGACCATGGGGGCGTGACCATTAGGGGAGGGGCGTGGCCAGCCTTGGGGCGAG
>chr3-145923987-145924151_CPPP_WT
ACACTCCACCCAAACGAGGAGTCTGCGAAGGCGGGGAGATCCCGCTAAACTGAGCGGCCAGTGCTCCGCCCACGGAAACAAATCCTTCAGGCGTCCAATCCGCAAGCCTATGTAAATGACAAGGGGGCGTGGTTAGAGGGACGCCCGCTGTGGGCGGAGCCACT
>chr3-145923987-145924151_CPPP_MUT-allCrxSites
ACACTCCACCCAAACGAGGAGTCTGCGAAGGCGGGGAGATCCCGCTAAACTGAGCGGCCAGTGCTCCGCCCACGGAAACAACTCCTTCAGGCGTCCAATCCGCAAGCCTATGTAAATGACAAGGGGGCGTGGTTAGAGGGACGCCCGCTGTGGGCGGAGCCACT
>chr3-146381435-146381599_CPPE_WT
ACTTGCAGATGGTGTCCGAACACCTATTCTCAAATCCTATTACAGCAGTTATTGGCTGTTCTCTCTGGAGCAAGACTCCTAATCTCTCTTGACCTCATTTGTGTCTGTGAAGGATGATTATAATATGACATCACACATACAGTTAAATGAGAAATTCCTTTTGT
>chr3-146381435-146381599_CPPE_MUT-allCrxSites
ACTTGCAGATGGTGTCCGAACACCTATTCTCAACTCCTATTACAGCAGTTATTGGCTGTTCTCTCTGGAGCAAGACTCCTACTCTCTCTTGACCTCATTTGTGTCTGTGAAGGATGATTATAATATGACATCACACATACAGTTAAATGAGAAATTCCTTTTGT
>chr3-158036552-158036716_CPPP_WT
CTCACACCGGAAGCCCCGACCACGGCTGTGACGTTTCAAGGTGCCATGGCTGGATAACCCCGCCCCTTCCGCCTCACAGTAATCCGGGCCTTGCCCTAGCTGCGCGCGCTGATGTCGTCACCGCCAGCTCCCGGGACCGCAGGACCGACGAGCCCTTCCGTTGC
>chr3-158036552-158036716_CPPP_MUT-allCrxSites
CTCACACCGGAAGCCCCGACCACGGCTGTGACGTTTCAAGGTGCCATGGCTGGATAACCCCGCCCCTTCCGCCTCACAGTACTCCGGGCCTTGCCCTAGCTGCGCGCGCTGATGTCGTCACCGCCAGCTCCCGGGACCGCAGGACCGACGAGCCCTTCCGTTGC
>chr4-8840136-8840300_CPPP_WT
TGTGAGGTCTGGATGCCAGCAAGATTAGGTTATTGCTGCATAGACAGCTGTCTTCCTCCTGCTGCTTCTTACAGGACACTAATCCTGTTCATCAGGGCACCACCCTCGTGACCTAATTACCTCTGAGTCCTCATCTCTAAATCTAACATTGAGATCAGCTTTTA
>chr4-8840136-8840300_CPPP_MUT-allCrxSites
TGTGAGGTCTGGATGCCAGCAAGAGTAGGTTATTGCTGCATAGACAGCTGTCTTCCTCCTGCTGCTTCTTACAGGACACTACTCCTGTTCATCAGGGCACCACCCTCGTGACCTAATTACCTCTGAGTCCTCATCTCTAAATCTAACATTGAGAGCAGCTTTTA
>chr10-19011812-19011976_CPRP_WT
CATTCCGTTAGGCTGCCTTTAACACTGCTCCCATATACCTGCTGGCAGGAAACCCCAGTATTTGATCTTGTCATTACTCTAATCTGTAGGTAAAAGATCTTAGTCACCTCTACTCCCAGGATACTAGCTGGCCCTGAAGATTAACTCACACTGGACTGTTCTAA
>chr10-19011812-19011976_CPRP_MUT-allCrxSites
CATTCCGTTAGGCTGCCTTTAACACTGCTCCCATATACCTGCTGGCAGGAAACCCCAGTATTTGATCTTGTCATTACTCTACTCTGTAGGTAAAAGATCTTAGTCACCTCTACTCCCAGGATACTAGCTGGCCCTGAAGAGTAACTCACACTGGACTGTTCTAA
>chr4-16163897-16164061_CPPP_WT
CCAGCTCCTCCCTCCGCCGGCTCCTCCTCCGCCCGCTCTTCTGTCCTCTGGCTCCTCCTTCCGCCGGCCCCTCCCTCTGTAATCTCCCATCTTTGCGGGCTCCTCCCTCTGCCGGCTCCTCCCTCTGCAAGCTCCCCTCTCTGCGGGCTCCTCCCTCTGCCGGC
>chr4-16163897-16164061_CPPP_MUT-allCrxSites
CCAGCTCCTCCCTCCGCCGGCTCCTCCTCCGCCCGCTCTTCTGTCCTCTGGCTCCTCCTTCCGCCGGCCCCTCCCTCTGTACTCTCCCATCTTTGCGGGCTCCTCCCTCTGCCGGCTCCTCCCTCTGCAAGCTCCCCTCTCTGCGGGCTCCTCCCTCTGCCGGC
>chr4-21847884-21848048_CPPP_WT
GGGTCCAACTCGAGGTGGGTTGGGTTTGCCCTCAACAAAAATGGCGCGGACTCGTCCCGTCGGTAAGATCACATGGTCGTAAGCCTGGCTGAGAATCAGTGTGACTTCAGCCGAAAAGCGGATGTTATTATCATTCACTTCCGGGTGAGAACCACCGGGCGCCA
>chr4-21847884-21848048_CPPP_MUT-allCrxSites
GGGTCCAACTCGAGGTGGGTTGGGTTTGCCCTCAACAAAAATGGCGCGGACTCGTCCCGTCGGTAAGATCACATGGTCGTACGCCTGGCTGAGAATCAGTGTGACTTCAGCCGAAAAGCGGATGTTATTATCATTCACTTCCGGGTGAGAACCACCGGGCGCCA
>chr4-33030706-33030870_CPPP_WT
CACAAACACATTTGACAATGTTAAACAAGAACACTAATCTGTCTAATTGGTTAATCTTCATTCCACCTATAACCTTCTCTAATCTCCGCTGGCTCCCTCCCTTTTTTGAGGCCCTTTTATCTCGGTAAGCCGTCCGAACCAGAACCTTACTTTCTCTGTCCTCC
>chr4-33030706-33030870_CPPP_MUT-allCrxSites
CACAAACACATTTGACAATGTTAAACAAGAACACTACTCTGTCTAATTGGTTACTCTTCATTCCACCTATAACCTTCTCTACTCTCCGCTGGCTCCCTCCCTTTTTTGAGGCCCTTTTATCTCGGTACGCCGTCCGAACCAGAACCTTACTTTCTCTGTCCTCC
>chr4-34550456-34550620_CPPP_WT
TGGATGACGGGAGTCGTAGTTTCTGTGACTTCTGGGTAACCGCCTTTCAGGCCGATCCCTGCCCTTCACGAAACCCCACAAATCCCAGAATGCACTCTGGCGGGCCCGCCCCCGGTGCGCAGGCGCCCTGGGGCCGCAGGATTTGAATCGGCGGCGTTGTTATT
>chr4-34550456-34550620_CPPP_MUT-allCrxSites
TGGATGACGGGAGTCGTAGTTTCTGTGACTTCTGGGTAACCGCCTTTCAGGCCGATCCCTGCCCTTCACGAAACCCCACAACTCCCAGAATGCACTCTGGCGGGCCCGCCCCCGGTGCGCAGGCGCCCTGGGGCCGCAGGAGTTGAATCGGCGGCGTTGTTATT
>chr4-40757993-40758157_CPPQ_WT
GGTTACATTTCTTTCTCCGTAACCGCAGCTTTTTCCAACTTAATTCTTAGCTGGATCTGAGCGCGATAGCGCACACTTTTAATCCTAGCATTAGGGAGGCAGAGGAGGGCGGGACAGCCAAGGCTGTAGAAAGACTCCACCTGTGTGTACGTTCGCGAAACCGA
>chr4-40757993-40758157_CPPQ_MUT-allCrxSites
GGTTACATTTCTTTCTCCGTAACCGCAGCTTTTTCCAACTTACTTCTTAGCTGGATCTGAGCGCGATAGCGCACACTTTTACTCCTAGCATTAGGGAGGCAGAGGAGGGCGGGACAGCCAAGGCTGTAGAAAGACTCCACCTGTGTGTACGTTCGCGAAACCGA
>chr4-40853172-40853336_CPPP_WT
AGGGATATTATCCTAAGATCTCTTTCAGGACTGCCAGCCACCAGGTTTTGATCAGAGTGCATAATCCCCAAGAAGGGCTTAATCCTCTTTGGGATGACCCAAAGAGAGGTTGGCTGGTGTCTCAAGAGGCAGGGGCCCTGTTGGGAAACCCCCAGGCTCTTACC
>chr4-40853172-40853336_CPPP_MUT-allCrxSites
AGGGATATTATCCTAAGATCTCTTTCAGGACTGCCAGCCACCAGGTTTTGATCAGAGTGCATACTCCCCAAGAAGGGCGTACTCCTCTTTGGGATGACCCAAAGAGAGGTTGGCTGGTGTCTCAAGAGGCAGGGGCCCTGTTGGGAAACCCCCAGGCTCTTACC
>chr4-41124438-41124602_CPPP_WT
ACACACACACACACACACACACACACACACACACACACACACACACACACACAAAACCCCATCACACCGGAAGCCACAGTAAGCTCCTCCCTTCCCGAAAGGGAAGTGAGGAAAAGAACGCGACGAGCTGCAGTCCCAAACGCTTCCGGTTTAGTGCGGCGTCG
>chr4-41124438-41124602_CPPP_MUT-allCrxSites
ACACACACACACACACACACACACACACACACACACACACACACACACACACAAAACCCCATCACACCGGAAGCCACAGTACGCTCCTCCCTTCCCGAAAGGGAAGTGAGGAAAAGAACGCGACGAGCTGCAGTCCCAAACGCTTCCGGTTTAGTGCGGCGTCG
>chr4-41619407-41619571_CPPN_WT
TATTAAGTCATGCAAGAAGCACTTGGAGGGGGGGTGTGGAGTAGGCAGACTAATGCCCCCCCCACAAATGTCCACATCCTAATCCCTGGAGCCTATAAATATGTCACTTTGTATGGCAAAAGGGACTTTGCAGATGTGATTAAGTTAAAGACCTTGAGATGGGG
>chr4-41619407-41619571_CPPN_MUT-allCrxSites
TATTAAGTCATGCAAGAAGCACTTGGAGGGGGGGTGTGGAGTAGGCAGACTAATGCCCCCCCCACAAATGTCCACATCCTACTCCCTGGAGCCTATAAATATGTCACTTTGTATGGCAAAAGGGACTTTGCAGATGTGAGTAAGTTAAAGACCTTGAGATGGGG
>chr10-19097596-19097760_CPRE_WT
TTAATGCTACTTATTATACTTGGCAATAAAGACTTTAGGGACGCAGATAAAGATAGTTGAGATGATTAGACTGGAGCTTTAATCCAATGGAAGAGTGACCTCTTAGGAGGAGACATTAGAGATTGCCTGCTTAAAGAACAATCACCTGAGGCTACAGCAAAAAA
>chr10-19097596-19097760_CPRE_MUT-allCrxSites
TTAATGCTACTTATTATACTTGGCAATAAAGACTTTAGGGACGCAGATAAAGATAGTTGAGATGAGTAGACTGGAGCTTTACTCCAATGGAAGAGTGACCTCTTAGGAGGAGACATTAGAGATTGCCTGCTTAAAGAACAATCACCTGAGGCTACAGCAAAAAA
>chr4-43605011-43605175_CPPE_WT
GTTGAGAGTCTCCTCTCTGCAGCAATTGTCACCATAAGCTCAGGGAGGGGCCTCTGGAAGCTTAAGGTTAAGCACTTGGTAAGCCTTGAAAGTCCCAGGACTTCTGAGTCCCAGAAGGCTGCCTGCCCCTTTCCTCCAGGAGGAAGTTGCTACACCACCTCATT
>chr4-43605011-43605175_CPPE_MUT-allCrxSites
GTTGAGAGTCTCCTCTCTGCAGCAATTGTCACCATACGCTCAGGGAGGGGCCTCTGGAAGCGTAAGGTTAAGCACTTGGTACGCCTTGAAAGTCCCAGGACTTCTGAGTCCCAGAAGGCTGCCTGCCCCTTTCCTCCAGGAGGAAGTTGCTACACCACCTCATT
>chr4-44163897-44164061_CPNN_WT
ACGTTTACATATGCCTTTCAAGCATCAGGGCATTAGTAGTTTATGATACTTTGGGCAGCTAATAACATCAATAACAATTTAATCCTTGTCTTAGAGATTAGCACAGTTGCACTATTGTGCTAATAGGATTTAAGGAAACACTGTTCCTTCTAAAATGGTTTCTA
>chr4-44163897-44164061_CPNN_MUT-allCrxSites
ACGTTTACATATGCCTTTCAAGCATCAGGGCATTAGTAGTTTATGATACTTTGGGCAGCTAATAACATCAATAACAATTTACTCCTTGTCTTAGAGAGTAGCACAGTTGCACTATTGTGCTAATAGGAGTTAAGGAAACACTGTTCCTTCTAAAATGGTTTCTA
>chr4-44973559-44973723_CPPN_WT
GGAGGCGGCAGAGCCCAACAAGGCTAGGAACATGCCACGGATGTATTTCGTCCCCTGGCCAGCAGGGTGCGGTGTAAGCTAATCCCACTGTGCCTCCGGCTCCTGAAGATCTGGTCCAGGACTTGGCACCTGCCGCCCACGAAGAGATCTCAGTGATTTCTCCC
>chr4-44973559-44973723_CPPN_MUT-allCrxSites
GGAGGCGGCAGAGCCCAACAAGGCTAGGAACATGCCACGGATGTATTTCGTCCCCTGGCCAGCAGGGTGCGGTGTAAGCTACTCCCACTGTGCCTCCGGCTCCTGAAGATCTGGTCCAGGACTTGGCACCTGCCGCCCACGAAGAGATCTCAGTGATTTCTCCC
>chr4-45531211-45531375_CPPQ_WT
TCCCCTTAGCCTTGCTCAGGGATTGGTGCCCCGCCTGGTCCCAGCCGCCTATCCCGTCCGGATCCGTCATCTGGATTGCTAATACACTCATTAGCATAAAGAGTTTTTCCGAAGACCCGGCGCCGGAAAAGCTGAACCGGAGTCTCTGTCCCTTTAAAGAGAAG
>chr4-45531211-45531375_CPPQ_MUT-allCrxSites
TCCCCTTAGCCTTGCTCAGGGATTGGTGCCCCGCCTGGTCCCAGCCGCCTATCCCGTCCGGATCCGTCATCTGGATTGCTACTACACTCATTAGCATAAAGAGTTTTTCCGAAGACCCGGCGCCGGAAAAGCTGAACCGGAGTCTCTGTCCCTTTAAAGAGAAG
>chr4-45967072-45967236_CPPE_WT
CCAGCAACTATTACAGCCTAATTTTTGTACCAGTAGGTTTATCCATGATTTCAGTGCCTTGTTTGAAGCACCAGTTAGCTAATCTCATGCCTTGCTAAATAGCTGGGCCTCTTTTCTCAGCTTCCTGATAGTGCTTAGTAGACACCATCTGTATTGCAAGTCCT
>chr4-45967072-45967236_CPPE_MUT-allCrxSites
CCAGCAACTATTACAGCCTAATTTTTGTACCAGTAGGTTTATCCATGATTTCAGTGCCTTGTTTGAAGCACCAGTTAGCTACTCTCATGCCTTGCTAAATAGCTGGGCCTCTTTTCTCAGCTTCCTGATAGTGCTTAGTAGACACCATCTGTATTGCAAGTCCT
>chr4-46389071-46389235_CPPP_WT
AAAGACCACACTACACACGTGGCCGACGCAGCTACTGTACTGAAACTAAGCCCAGACCACACCCCGTGTACCAAGATCCTAATACGTCACTCCCGTTAGCCTTAGCATGTCACGTGGTCGTCGAGACACGTGACCCTTACTTTGGCGGCAAGGACAAGAATGTA
>chr4-46389071-46389235_CPPP_MUT-allCrxSites
AAAGACCACACTACACACGTGGCCGACGCAGCTACTGTACTGAAACTACGCCCAGACCACACCCCGTGTACCAAGATCCTACTACGTCACTCCCGTTAGCCTTAGCATGTCACGTGGTCGTCGAGACACGTGACCCTTACTTTGGCGGCAAGGACAAGAATGTA
>chr4-48249989-48250153_CPPE_WT
TGCCCTAAGCTCCAACCAAAATGAACTACAGTTACAGTAACCACACTGTTAACAGGATGCAGTCAGTAATGCAAGCTTATAATCTCTACACCTCAGAGACCCAAGCAGGAGGATCACAAGCTTTAAGACAGCTTAGGCTAGACAGTGAGATCCTGTCTCAAGAA
>chr4-48249989-48250153_CPPE_MUT-allCrxSites
TGCCCTACGCTCCAACCAAAATGAACTACAGTTACAGTAACCACACTGTTAACAGGATGCAGTCAGTAATGCAAGCTTATACTCTCTACACCTCAGAGACCCAAGCAGGAGGAGCACAAGCTTTAAGACAGCGTAGGCTAGACAGTGAGATCCTGTCTCAAGAA
>chr4-53473813-53473977_CPPE_WT
CTGTCCTGTGGGTAAGCTCGGTCAAGGACCTGGGGTGTGTAACTACTTACATTTCCCTTAGCAAATCTGCTTCATTTGCTAAGCCTGGCGATGGGCATTTATATTGTGAATGTGGAAATCGAAGTCTGATTTTTAACAGGCAGTTAACAGTAATAAGATACACT
>chr4-53473813-53473977_CPPE_MUT-allCrxSites
CTGTCCTGTGGGTACGCTCGGTCAAGGACCTGGGGTGTGTAACTACTTACATTTCCCTTAGCAACTCTGCTTCATTTGCTACGCCTGGCGATGGGCATTTATATTGTGAATGTGGAAATCGAAGTCTGATTTTTAACAGGCAGTTAACAGTAATAAGATACACT
>chr4-53510075-53510239_CPPE_WT
TGGAATGTTCTTCTCCTCCTCGTCAGGTCATCACGCTGTCTTTCTTGTTCCTGTGGATGAGTGAAATCCAGTCTCAGCCTAATCCCAGCCATCATCTCTTGGTACAAATCCTTCAGCCTCCTTCCCGCCGGTTAGTCACCTGCTGTTCGTTTTCCACCGTGAGC
>chr4-53510075-53510239_CPPE_MUT-allCrxSites
TGGAATGTTCTTCTCCTCCTCGTCAGGTCATCACGCTGTCTTTCTTGTTCCTGTGGATGAGTGAAATCCAGTCTCAGCCTACTCCCAGCCATCATCTCTTGGTACAACTCCTTCAGCCTCCTTCCCGCCGGTTAGTCACCTGCTGTTCGTTTTCCACCGTGAGC
>chr4-53633798-53633962_CPPE_WT
TGTACTGAGCAGCCAGCAGCAAGCTTCTGTAAGACACCCAGTTAATGTCTTTATCATAGATTGCCTGACTCACAACTCTTAATCCTCTTTGTATTGGGACTTAACAACTGTCTCTTGGCACCACCAACTGAAATAATTTCTTAAAGATAAACAAGGAGAGAACA
>chr4-53633798-53633962_CPPE_MUT-allCrxSites
TGTACTGAGCAGCCAGCAGCAAGCTTCTGTAAGACACCCAGTTAATGTCTTTATCATAGATTGCCTGACTCACAACTCTTACTCCTCTTTGTATTGGGACTTAACAACTGTCTCTTGGCACCACCAACTGAAATAATTTCTTAAAGATAAACAAGGAGAGAACA
>chr4-59069380-59069544_CPPN_WT
TAACAGTGACAGCTAATGTCTGTTAGCAAGTGCTTACGATTGCTAGGCTGTGTATAAGCAGGTTAGCTCATGGACTCTATAATCCTCTCAGGATGACTGTAATCCTCATTTACAGATGAGGGGTCAGGCTCAGTGAGGATAAGTGATGCTCAAGATAGCCCTAA
>chr4-59069380-59069544_CPPN_MUT-allCrxSites
TAACAGTGACAGCTAATGTCTGTTAGCAAGTGCTTACGATTGCTAGGCTGTGTATAAGCAGGTTAGCTCATGGACTCTATACTCCTCTCAGGATGACTGTACTCCTCATTTACAGATGAGGGGTCAGGCTCAGTGAGGATAAGTGATGCTCAAGATAGCCCTAA
>chr4-59677387-59677551_CPPE_WT
CAGGTGGGAGGGAGCCACTTCAAGGGCACACAGACCATGATGACTCAGGCAATTAAGGATCTTTGGTTTTAAGTCTTTATAATCCTCAATTCTAAAGCTAAATCAGCTTACATTGTTGAAAGTAAGCTACCCATAAGACCTAGTGTTTAATATACATAGCAAAA
>chr4-59677387-59677551_CPPE_MUT-allCrxSites
CAGGTGGGAGGGAGCCACTTCAAGGGCACACAGACCATGATGACTCAGGCAATTAAGGATCTTTGGTTTTAAGTCTTTATACTCCTCAATTCTAAAGCTAAATCAGCTTACATTGTTGAAAGTAAGCTACCCATAAGACCTAGTGTTTAATATACATAGCAAAA
>chr4-62285392-62285556_CPNE_WT
TCTGCCCATATGTTCCCCTCAAAGAACTCTGACCAAGGGTTAGCTGAGACACTGAGACTGGAGTCGGACATCTCAGCTCAAATCCTGAGTTCTGGAGTATTAGCCATGAGGCCTCAGATAAACAGCTTTATACATCTAAGGCTCAGCTTCCTGATCAGATTTAA
>chr4-62285392-62285556_CPNE_MUT-allCrxSites
TCTGCCCATATGTTCCCCTCAAAGAACTCTGACCAAGGGTTAGCTGAGACACTGAGACTGGAGTCGGACATCTCAGCTCAACTCCTGAGTTCTGGAGTAGTAGCCATGAGGCCTCAGATAAACAGCTTTATACATCTAAGGCTCAGCTTCCTGATCAGAGTTAA
>chr4-63125047-63125211_CPPN_WT
TGAGGCTGATCCCCTTATCATCGGCGCTGTGAACTGTGCAGCTCACAATGCTTAATTTCCCTCCATGAAGCCAATCCTTTAATCCTGATTCAGCCTGGCTGGGATTCCGCCTGGCTTTGCACTGGATTTCGAGGAAGGCATTCTCTGGCTGCGCTGGACCAGCA
>chr4-63125047-63125211_CPPN_MUT-allCrxSites
TGAGGCTGCTCCCCTTATCATCGGCGCTGTGAACTGTGCAGCTCACAATGCTTAATTTCCCTCCATGAAGCCAATCCTTTACTCCTGATTCAGCCTGGCTGGGATTCCGCCTGGCTTTGCACTGGATTTCGAGGAAGGCATTCTCTGGCTGCGCTGGACCAGCA
>chr4-63389193-63389357_CPPE_WT
TGGCTGTCTCAAGTGTAATTTGGTGACACTGCCTCCCCCTGCCTGAGCCTCCCTAGCTGAGAACAAAGCTGGATTTTCATAATCCTCTGGGCCATCTGCTCAGCTTCGCCTGTGGGGGCCTGCCTATCAACACCCTTTTCTTCCTGAGGTGACCCAAATCCCAG
>chr4-63389193-63389357_CPPE_MUT-allCrxSites
TGGCTGTCTCAAGTGTAATTTGGTGACACTGCCTCCCCCTGCCTGAGCCTCCCTAGCTGAGAACAAAGCTGGATTTTCATACTCCTCTGGGCCATCTGCTCAGCTTCGCCTGTGGGGGCCTGCCTATCAACACCCTTTTCTTCCTGAGGTGACCCAACTCCCAG
>chr4-63501204-63501368_CPPE_WT
AAATAAACCCCAGGGAGCCAATTTGTGAGCTGGAAGTGGGCAGTGCAGGGTAAGTGACCTTATCAGGCTTGCTGTTCTATAATCCCACTGCCACGAGGTCTGTACAGCTCCCTTAATCAGGGGATTATGAATTGGTTACACTGGGACACTTACTCTCACCCGGC
>chr4-63501204-63501368_CPPE_MUT-allCrxSites
AAATAAACCCCAGGGAGCCAATTTGTGAGCTGGAAGTGGGCAGTGCAGGGTAAGTGACCTTATCAGGCTTGCTGTTCTATACTCCCACTGCCACGAGGTCTGTACAGCTCCCTTACTCAGGGGAGTATGAATTGGTTACACTGGGACACTTACTCTCACCCGGC
>chr4-72381346-72381510_CPCN_WT
GATCCCTCCTTCCTCTCAGAAGGTCTTTTTATTGATTAAATGAATCTGCTCCAAAGGCTGGCTCCCAGGCTTTCTGATCTAATCCGATCTGATTTTATCCTATCACTTCAGCAGGACATCAGGGAATTAACAATAAGCAGCTTTAGCACAAGTGTTTAATAACT
>chr4-72381346-72381510_CPCN_MUT-allCrxSites
GATCCCTCCTTCCTCTCAGAAGGTCTTTTTATTGATTAAATGAATCTGCTCCAAAGGCTGGCTCCCAGGCTTTCTGATCTACTCCGATCTGATTTTATCCTATCACTTCAGCAGGACATCAGGGAAGTAACAATAAGCAGCTTTAGCACAAGTGTTTAATAACT
>chr10-20199586-20199750_CPPE_WT
ATAGCCCGTTTGAAAGTAGGTCACAGTCCTCATTTCTGTTTCTGGGCTAACATGGGCCCAGCTGTCAGGCTCTGCCAACTAATCCTCCGAATCAGCAGAGTCCCCTCTGAAATACATCGTGATTAACCTGGAAGATCTGACCCCAAAGCGGAAAGCTCCGAGAT
>chr10-20199586-20199750_CPPE_MUT-allCrxSites
ATAGCCCGTTTGAAAGTAGGTCACAGTCCTCATTTCTGTTTCTGGGCTAACATGGGCCCAGCTGTCAGGCTCTGCCAACTACTCCTCCGAATCAGCAGAGTCCCCTCTGAAATACATCGTGAGTAACCTGGAAGATCTGACCCCAAAGCGGAAAGCTCCGAGAT
>chr4-74257800-74257964_CPPE_WT
TCTCTGTCTCTTGGAATTAAGTGATACACTGAAAATATTTCATATTCCGTGGTAGCTTAATCCACCCACGCAGTCAGAATAATCCCTTTAAGAAGGTTAGCCTCCTTGCTCCACTTCCAGCAGCTCTTCATTTGGGGTAGCAGCCTGCAGTTGACCCTGTGTTT
>chr4-74257800-74257964_CPPE_MUT-allCrxSites
TCTCTGTCTCTTGGAAGTAAGTGATACACTGAAAATATTTCATATTCCGTGGTAGCTTACTCCACCCACGCAGTCAGAATACTCCCTTTAAGAAGGTTAGCCTCCTTGCTCCACTTCCAGCAGCTCTTCATTTGGGGTAGCAGCCTGCAGTTGACCCTGTGTTT
>chr4-81282242-81282406_CPPE_WT
TCAAAACTGAAAACCCAGGAAGTGTAGTAGGGTGAAGAGCTATTTGTAGTATACTCATGTCTGATTAGGTAACTATTTATAATCTACTCATCTCTGAGCAGGCATGGCGTTAATGCACCCGTCTGTAACTAGGTAACTGTTTATAATCTAGTCATCTCTGATTA
>chr4-81282242-81282406_CPPE_MUT-allCrxSites
TCAAAACTGAAAACCCAGGAAGTGTAGTAGGGTGAAGAGCTATTTGTAGTATACTCATGTCTGAGTAGGTAACTATTTATACTCTACTCATCTCTGAGCAGGCATGGCGTTAATGCACCCGTCTGTAACTAGGTAACTGTTTATACTCTAGTCATCTCTGATTA
>chr4-83656614-83656778_CPPE_WT
TCTTCTTGCTTTCTTTGCGGCCACCCCCTTGGTCTCCCCACTGCTGTCTCTGGCACTGGTTCACAACAAAGCACATTACTAAGCCAAAGCCTGCTGAGTCGACTTTTCAACTGTGCTGAGGATCATGTGACATTCATCCTCCCAAATAACAATTCGCTGTGGGT
>chr4-83656614-83656778_CPPE_MUT-allCrxSites
TCTTCTTGCTTTCTTTGCGGCCACCCCCTTGGTCTCCCCACTGCTGTCTCTGGCACTGGTTCACAACAAAGCACATTACTACGCCAAAGCCTGCTGAGTCGACTTTTCAACTGTGCTGAGGAGCATGTGACATTCATCCTCCCAAATAACAATTCGCTGTGGGT
>chr4-85352567-85352731_CPPE_WT
TGGCTCTCTTGGGATGGGGAAATAGCTCAGTGGGTAAAGGGTTTGCCAGATAAGCCTGAAGGCCTTGTTTCTATCTCCATAATCCACCCAGATAATAAGCTAAATACATCAGTACAAGCATCTTGATCCTTATGTGCCCTACTGGCAGATAGGAGGTTAAGACA
>chr4-85352567-85352731_CPPE_MUT-allCrxSites
TGGCTCTCTTGGGATGGGGAAATAGCTCAGTGGGTAAAGGGTTTGCCAGATACGCCTGAAGGCCTTGTTTCTATCTCCATACTCCACCCAGATAATAAGCTAAATACATCAGTACAAGCATCTTGCTCCTTATGTGCCCTACTGGCAGATAGGAGGTTAAGACA
>chr4-86564549-86564713_CPPE_WT
AATAGCAACTGGAAGAAAGGGATCTATGGGTGTAAGCGCTTCTTAAAGAGATCTTCAACTGGGCCACCTGTTTCTACTTTAATTCTTATCCTCTTATCAAAAGCAACAGCTCTCACCTCAGAGGAACAAGAGGAATAGCTGACTGGAGGAAGCGGAATCCTTAA
>chr4-86564549-86564713_CPPE_MUT-allCrxSites
AATAGCAACTGGAAGAAAGGGATCTATGGGTGTAAGCGCTTCTTAAAGAGATCTTCAACTGGGCCACCTGTTTCTACTTTACTTCTTATCCTCTTATCAAAAGCAACAGCTCTCACCTCAGAGGAACAAGAGGAATAGCTGACTGGAGGAAGCGGAATCCTTAA
>chr4-86867169-86867333_CPPE_WT
GTGTGAGTGCCCAGGGAGATGCTGTCACTCTTCCCAGATCCCTACATCCCCTCTCATCCCCATGCTCTACAAATCTCTCTAATCCCAGTATGTTCTTAATCTCCTAGCCTGCCTCTGCAGTGGTGGGGCAGTGTCTTTGCAGATATCCAGTCTGCATTTCCAGT
>chr4-86867169-86867333_CPPE_MUT-allCrxSites
GTGTGAGTGCCCAGGGAGATGCTGTCACTCTTCCCAGATCCCTACATCCCCTCTCATCCCCATGCTCTACAACTCTCTCTACTCCCAGTATGTTCTTACTCTCCTAGCCTGCCTCTGCAGTGGTGGGGCAGTGTCTTTGCAGATATCCAGTCTGCATTTCCAGT
>chr4-95968078-95968242_CPPP_WT
AACACTCATAGAGATCTTCCCTATTTGTCCTTTGGATTTGCTAGTATTAGAAGATGGCCAGTCAATCTCTTGGAGGATGTAATCCTCCTGATCCAGTCTACTTACATTCCAATCAGACTCTCTTCACAATTATACAACTGAGTTGAGCCATCAGCGCTATCAAC
>chr4-95968078-95968242_CPPP_MUT-allCrxSites
AACACTCATAGAGATCTTCCCTATTTGTCCTTTGGAGTTGCTAGTAGTAGAAGATGGCCAGTCAATCTCTTGGAGGATGTACTCCTCCTGCTCCAGTCTACTTACATTCCAATCAGACTCTCTTCACAATTATACAACTGAGTTGAGCCATCAGCGCTATCAAC
>chr4-99219107-99219271_CPRE_WT
AGTTATAAGCTCCCTAACATGGGTGCTGGCCACTGAATCTGACTCCTCTGTAAGAACAATAAGCTGTCGTCTTAACTGCTGATCCCTCTGCAAGACCAGCAAGCTGTCTTAACTGCTGATCGATGTCTCTAGCCCCAGTGCTTAGACTTTCGTTCGTTCGGTCA
>chr4-99219107-99219271_CPRE_MUT-allCrxSites
AGTTATACGCTCCCTAACATGGGTGCTGGCCACTGAATCTGACTCCTCTGTAAGAACAATACGCTGTCGTCTTAACTGCTGCTCCCTCTGCAAGACCAGCAAGCTGTCTTAACTGCTGATCGATGTCTCTAGCCCCAGTGCTTAGACTTTCGTTCGTTCGGTCA
>chr4-100382786-100382950_CPPE_WT
AGCAGTGAGTTCACGCCTGCTCTAGCACCTTTGCACCCTTGCGAGTAAATGCCTTTCCATTAGCCACTCCTTTGGAAGCTAAGCCTTTAAGCTGCTGTGTCTCAACATTTCACACAGATAGTATCAAATGGGCGTTAACTGTCTAACAACCGGTATTACGCTGA
>chr4-100382786-100382950_CPPE_MUT-allCrxSites
AGCAGTGAGTTCACGCCTGCTCTAGCACCTTTGCACCCTTGCGAGTAAATGCCTTTCCATTAGCCACTCCTTTGGAAGCTACGCCTTTACGCTGCTGTGTCTCAACATTTCACACAGATAGTATCAAATGGGCGTTAACTGTCTAACAACCGGTAGTACGCTGA
>chr4-102087596-102087760_CPPP_WT
TGAATGGGGGTGGGGGCCGGCGAGTTGAGGTTCCACCCGGGATCGTCCGCACCGGCTGATGGGCACGCAGGGCTGCGCGTAATCCTCCAGCCGCGGTGGAGGGAGGCTGCGGCGAGCGCCTGCTGGCAGTAAGGGATCTTCTGCAAAAGTCCCCTGCGGTCGCG
>chr4-102087596-102087760_CPPP_MUT-allCrxSites
TGAATGGGGGTGGGGGCCGGCGAGTTGAGGTTCCACCCGGGATCGTCCGCACCGGCTGATGGGCACGCAGGGCTGCGCGTACTCCTCCAGCCGCGGTGGAGGGAGGCTGCGGCGAGCGCCTGCTGGCAGTAAGGGATCTTCTGCAAAAGTCCCCTGCGGTCGCG
>chr4-102761128-102761292_CPRP_WT
AAAATGTAGTTTAAATAGCATCTCCCAGGGGAAGGTCCTCCCTACACTTAGTATTAAATGCAGTAAGATAATCAGCAACTAATCACTTGATGCTAAACTAAGAGCCATTTCCTCTACGAACTGGTCTGAACCTGATGAAGGAGCAAAGAGGCCCAGGTCTTTTT
>chr4-102761128-102761292_CPRP_MUT-allCrxSites
AAAATGTAGTTTAAATAGCATCTCCCAGGGGAAGGTCCTCCCTACACTTAGTAGTAAATGCAGTAAGATAATCAGCAACTACTCACTTGATGCTAAACTAAGAGCCATTTCCTCTACGAACTGGTCTGAACCTGATGAAGGAGCAAAGAGGCCCAGGTCTTTTT
>chr4-104465306-104465470_CPCE_WT
TAACAACAGCAAAACCTGAACTGGTCTTCATTAGGTGCCCAGTAACCGGCAGCTTAGACAAAGCAGTTAATAGCCCTGTAAATCCTCTGCCATCTCTAAGTCTCTCTAGGCCCCAGCAGTATAGAAGCGAGGTCATGTGATCAGCGGGAAGCTAGGAAAGATCT
>chr4-104465306-104465470_CPCE_MUT-allCrxSites
TAACAACAGCAAAACCTGAACTGGTCTTCATTAGGTGCCCAGTAACCGGCAGCGTAGACAAAGCAGTTAATAGCCCTGTAACTCCTCTGCCATCTCTAAGTCTCTCTAGGCCCCAGCAGTATAGAAGCGAGGTCATGTGATCAGCGGGAAGCTAGGAAAGATCT
>chr4-107193100-107193264_CPRE_WT
CTAAATGCCACTCACTCTATTCTAGATATGCATATCCTCTAAGGAGCTTTCTAAGTGTAAGCTGACACATTCTACGTGTTAATTCCTTTGGCACATCAAAACCAAGTAAGCATCCTACCGTATTATGGACTTCCTGCTTTACTTGTAAATGTTGTTTTATAGCC
>chr4-107193100-107193264_CPRE_MUT-allCrxSites
CTAAATGCCACTCACTCTATTCTAGATATGCATATCCTCTAAGGAGCTTTCTAAGTGTAAGCTGACACATTCTACGTGTTACTTCCTTTGGCACATCAAAACCAAGTAAGCATCCTACCGTAGTATGGACTTCCTGCTTTACTTGTAAATGTTGTTTTATAGCC
>chr4-107397062-107397226_CPPE_WT
CAAGGACAGAACGCATGTTCGAGTGCCAGCTGCTCTACTGCATGGCAGTGTTGGTCTGGGAGTGGGTGGGGCACACCTATAATCCCTACCTTGGATGGCAAGGCTAAGAGGATTAGGACTTTATTGGGTCATGTGAGCTACCTACTAAGACTCCATCTCAAAAA
>chr4-107397062-107397226_CPPE_MUT-allCrxSites
CAAGGACAGAACGCATGTTCGAGTGCCAGCTGCTCTACTGCATGGCAGTGTTGGTCTGGGAGTGGGTGGGGCACACCTATACTCCCTACCTTGGATGGCAAGGCTAAGAGGAGTAGGACTTTATTGGGTCATGTGAGCTACCTACTAAGACTCCATCTCAAAAA
>chr4-107987800-107987964_CPPE_WT
TGCAGATTGAAACAGGCTGGGAGCCAGGCCAGCTCCCCGCCATCTCTGTAAGCTAATGTCTCTAATCACCTCAATCTCTTGATCCCCAATCCCTGGACACTCGGTAGTGAACCAGATGGCTTGGGAGGGAGTTGTAGGCCACTGGGCTCCCATCCTCCCTGGGG
>chr4-107987800-107987964_CPPE_MUT-allCrxSites
TGCAGATTGAAACAGGCTGGGAGCCAGGCCAGCTCCCCGCCATCTCTGTAAGCTAATGTCTCTACTCACCTCAATCTCTTGCTCCCCAATCCCTGGACACTCGGTAGTGAACCAGATGGCTTGGGAGGGAGTTGTAGGCCACTGGGCTCCCATCCTCCCTGGGG
>chr10-21996806-21996970_CPPN_WT
AAAAGTAGTTACACAGGTAGGTTAGCTTGACTTCATGACAAACCCTCTGTAAAGATTGCTTGGGTATTAAGAAGATTGCTAATCCACTCCTGTTCCACAGCCAATCACAGAAAGGAGCCTTAGTTGGGCTGTTAGGATTATGCACCACCCTCTTGGTATGGGCA
>chr10-21996806-21996970_CPPN_MUT-allCrxSites
AAAAGTAGTTACACAGGTAGGTTAGCTTGACTTCATGACAAACCCTCTGTAAAGATTGCTTGGGTAGTAAGAAGATTGCTACTCCACTCCTGTTCCACAGCCAATCACAGAAAGGAGCCTTAGTTGGGCTGTTAGGAGTATGCACCACCCTCTTGGTATGGGCA
>chr4-115812515-115812679_CPRN_WT
ACACACAGCCTGGTGTGGACTTTTAAAACCTTGTATACCCACAGTGTCATTCTTCCTCCAATAAGCCACCTAATCTTTCTAATCCTTTCAAACGGTTCTACTTCCTGGCAACTAAGCATTCAAATATATGAGCCTACTGGTGGGGAATGGGAGGTGCGGGGTGG
>chr4-115812515-115812679_CPRN_MUT-allCrxSites
ACACACAGCCTGGTGTGGACTTTTAAAACCTTGTATACCCACAGTGTCATTCTTCCTCCAATACGCCACCTACTCTTTCTACTCCTTTCAAACGGTTCTACTTCCTGGCAACTAAGCATTCAAATATATGAGCCTACTGGTGGGGAATGGGAGGTGCGGGGTGG
>chr4-115963091-115963255_CPPN_WT
TCCCGCTCCCGCCACCGCCGCCGCCGCCGCGCGCGATTCTCTCGCTGTCACTTAGGGAGGCTCAGCGCGATTTGCGGCCTAATCCCCCGGGATCGCTCGGCCGCCGCTCCCCGAGGGGCCGCCAGATTGTTCCCTTCATAATTGATTGACTCTATTTGCCGGAT
>chr4-115963091-115963255_CPPN_MUT-allCrxSites
TCCCGCTCCCGCCACCGCCGCCGCCGCCGCGCGCGATTCTCTCGCTGTCACTTAGGGAGGCTCAGCGCGATTTGCGGCCTACTCCCCCGGGATCGCTCGGCCGCCGCTCCCCGAGGGGCCGCCAGATTGTTCCCTTCATAATTGATTGACTCTATTTGCCGGAT
>chr4-116406780-116406944_CPPE_WT
AGCTGTGAGGCTATCTCTTGTTCCTCTTGTAGTCTGTTATAAGAGGATCAGCAAAAGATCTTTTAAATAGAACTTCCTTTAAGCCCCAGACTTGGTTGCAGCTGGCATAGCTATAGAAGGGCAGCTTTTCCTCCCCCTGGGATACATACTGAATCTGCCACATA
>chr4-116406780-116406944_CPPE_MUT-allCrxSites
AGCTGTGAGGCTATCTCTTGTTCCTCTTGTAGTCTGTTATAAGAGGAGCAGCAAAAGATCTTTTAAATAGAACTTCCTTTACGCCCCAGACTTGGTTGCAGCTGGCATAGCTATAGAAGGGCAGCTTTTCCTCCCCCTGGGATACATACTGAATCTGCCACATA
>chr4-117634000-117634164_CPPE_WT
CAAGGACGGCAAAGTGTGAAGGCCACTTCAAGGAGTGGTGGGAGTAGAAGGAAAGGGAGGGCCCAGCCACTCAGCTTTCTAAGCCATCTGATTATGAAATAAGCCTATTAAAACTCTAGATTTACTGCCCAGCACCCTGATACATCTTCACATGCCCTCCTGCC
>chr4-117634000-117634164_CPPE_MUT-allCrxSites
CAAGGACGGCAAAGTGTGAAGGCCACTTCAAGGAGTGGTGGGAGTAGAAGGAAAGGGAGGGCCCAGCCACTCAGCTTTCTACGCCATCTGATTATGAAATACGCCTATTAAAACTCTAGATTTACTGCCCAGCACCCTGATACATCTTCACATGCCCTCCTGCC
>chr10-22017950-22018114_CPPN_WT
AGGAACTTTCCCGTGAGATGATTCAGCTGTTCTAAGAGGATTTGGCTCTTGCACTTGGAGAAGCCTACATAATTCATCTAAATCCGCTTAGATTTCCCTTTTAGGCCGTTGCCCTGTTCTACCAGGGAGAAAAGAATGTGACCTTTGCAAGAGAGCCACGGCAA
>chr10-22017950-22018114_CPPN_MUT-allCrxSites
AGGAACTTTCCCGTGAGATGATTCAGCTGTTCTAAGAGGAGTTGGCTCTTGCACTTGGAGAAGCCTACATAATTCATCTAACTCCGCTTAGATTTCCCTTTTAGGCCGTTGCCCTGTTCTACCAGGGAGAAAAGAATGTGACCTTTGCAAGAGAGCCACGGCAA
>chr4-117871362-117871526_CPPP_WT
GGGACAATGCTCAGCTTATAGGATTGTGGGAGGATTTGAATAAGAAACTGGCACAGTATACTTGTGCACATGAGGACATTAATCCCTCTCTGTCCCCAGCTGAGCATGTCATTTGTCACCTCCTCCCAGCTCTTCCTGTACCTCCAGCCCAAGCCTTTGGTCTC
>chr4-117871362-117871526_CPPP_MUT-allCrxSites
GGGACAATGCTCAGCGTATAGGATTGTGGGAGGAGTTGAATAAGAAACTGGCACAGTATACTTGTGCACATGAGGACATTACTCCCTCTCTGTCCCCAGCTGAGCATGTCATTTGTCACCTCCTCCCAGCTCTTCCTGTACCTCCAGCCCAAGCCTTTGGTCTC
>chr4-119112319-119112483_CPPE_WT
ACAACCCCAAGATGATTCTTATCTAGTGTCAAGCCACCCTTGGGTTCTGCCTTCCCTTCCCCCTGGCTGGGTCAGCCCCAAATCCCCCTCTAATCAGCTTGTGACTTCAGGGAGTGCAGCTTTACTGGGTACCTCCTGGATACAGGGCATCAGTGCCTAGAGAT
>chr4-119112319-119112483_CPPE_MUT-allCrxSites
ACAACCCCAAGATGATTCTTATCTAGTGTCAAGCCACCCTTGGGTTCTGCCTTCCCTTCCCCCTGGCTGGGTCAGCCCCAACTCCCCCTCTACTCAGCTTGTGACTTCAGGGAGTGCAGCTTTACTGGGTACCTCCTGGATACAGGGCATCAGTGCCTAGAGAT
>chr4-119294446-119294610_CPPP_WT
GGGGCTCTCAGGGCTCTCTGGGGTCCGCTCTCCGCTCCCGCTACCGATCGAACTAGCGAGAATGGCGGGACGGGCGGGATAAGCCCCGCGATAGACCCGCCCTCGTCCTCCCCCATTGGTCCGCATCGTTGTCCATCTCACCACCTGACCGGGTCTCTAGCGCC
>chr4-119294446-119294610_CPPP_MUT-allCrxSites
GGGGCTCTCAGGGCTCTCTGGGGTCCGCTCTCCGCTCCCGCTACCGATCGAACTAGCGAGAATGGCGGGACGGGCGGGAGACGCCCCGCGATAGACCCGCCCTCGTCCTCCCCCATTGGTCCGCATCGTTGTCCATCTCACCACCTGACCGGGTCTCTAGCGCC
>chr4-123162563-123162727_CPPE_WT
TTTATCTAACTTGAGCACCGTGCCAGTGATTAAGCTGTTATCCTTCGGCTCCGCACCGCCCCCCTCCCCACTGCCCCCATAATCTGCTTTGTGAGGCTGGGTTGGGCTCTGGGAACCACATTTGTGCTCTGCAAACTGGCTTCCTGTTAGGCTCTGTCAATGGA
>chr4-123162563-123162727_CPPE_MUT-allCrxSites
TTTATCTAACTTGAGCACCGTGCCAGTGAGTACGCTGTTATCCTTCGGCTCCGCACCGCCCCCCTCCCCACTGCCCCCATACTCTGCTTTGTGAGGCTGGGTTGGGCTCTGGGAACCACATTTGTGCTCTGCAAACTGGCTTCCTGTTAGGCTCTGTCAATGGA
>chr4-126108427-126108591_CPPE_WT
TGGGCTCCAGAGTCACAGAGAGCCGGATGTGGAAAGTCCCAGTCCCATCATCACTGGCTGTTTAACAGAGCAGGCTCCTTAATCCCTCTGATCCCCGACAAGCTGTCCTGTAAAGCAGAGTAAGCCCTACCCCACAGAGGGCCATCCAGTGCAGTGTCCATGGT
>chr4-126108427-126108591_CPPE_MUT-allCrxSites
TGGGCTCCAGAGTCACAGAGAGCCGGATGTGGAAAGTCCCAGTCCCATCATCACTGGCTGTTTAACAGAGCAGGCTCCTTACTCCCTCTGCTCCCCGACAAGCTGTCCTGTAAAGCAGAGTACGCCCTACCCCACAGAGGGCCATCCAGTGCAGTGTCCATGGT
>chr10-25311535-25311699_CPPE_WT
TGTCCTACCACTGGACTATATCCCTCTTTTTACTTTCCGTTCTGTGACAGGGACTCACTAAGCTGCCTTGAACTCACTCTAATTCCCCAGGCTGGCTGGCAGCTCCCACTATCAGCCCACTCCAGCCTCCCAACTAAGGATGAGAGGCCTCCAGGATGAGACCT
>chr10-25311535-25311699_CPPE_MUT-allCrxSites
TGTCCTACCACTGGACTATATCCCTCTTTTTACTTTCCGTTCTGTGACAGGGACTCACTACGCTGCCTTGAACTCACTCTACTTCCCCAGGCTGGCTGGCAGCTCCCACTATCAGCCCACTCCAGCCTCCCAACTAAGGATGAGAGGCCTCCAGGATGAGACCT
>chr4-128721348-128721512_CPPE_WT
GAGGAGCCCCCACAGACACCGCCAGCAGGCATTTGGGGATTACAAACTGTACAGTGGCTGCAGCCTAAGCCCTGTCTCCTAATCCCTCATTGGACAGCTCAGAGTTTAACAACCAAATAAAGCAAACCAAAAACAAAACTGTTCATCGGGCACAAAGGTAACTC
>chr4-128721348-128721512_CPPE_MUT-allCrxSites
GAGGAGCCCCCACAGACACCGCCAGCAGGCATTTGGGGAGTACAAACTGTACAGTGGCTGCAGCCTACGCCCTGTCTCCTACTCCCTCATTGGACAGCTCAGAGTTTAACAACCAAATAAAGCAAACCAAAAACAAAACTGTTCATCGGGCACAAAGGTAACTC
>chr4-128844342-128844506_CPPN_WT
TGCCAGCATTTGTTGACCCACTGTGTGTCAGACTCTGTGCTAACAGCTTTCGACACAGAGGGCTAGTTAACCTTTCCAGTAATCCTCTATAATTGGCTTTGTGTTTCAGATGGAGAGATTTAGGGCGTTAGAAGGTGAAGGCGTTGCTCAAAGTGGGCAGTGAG
>chr4-128844342-128844506_CPPN_MUT-allCrxSites
TGCCAGCATTTGTTGACCCACTGTGTGTCAGACTCTGTGCTAACAGCTTTCGACACAGAGGGCTAGTTAACCTTTCCAGTACTCCTCTATAATTGGCTTTGTGTTTCAGATGGAGAGAGTTAGGGCGTTAGAAGGTGAAGGCGTTGCTCAAAGTGGGCAGTGAG
>chr4-129817702-129817866_CPCE_WT
TTGGCAGTGAGCTTCACACATAAGTACCCTGAGTTTATCCAGGGCCATTGCTGAAGCACTCCAAGTGCCATTAGCTTATTAATCCTCCCAGCCCCCATGTGAGGCTAAAGCTGGCGGTATTCCTGGCTCATTTTCCAGTGCATGATCTCCTTGGAAGCAGACGC
>chr4-129817702-129817866_CPCE_MUT-allCrxSites
TTGGCAGTGAGCTTCACACATAAGTACCCTGAGTTTATCCAGGGCCATTGCTGAAGCACTCCAAGTGCCATTAGCTTATTACTCCTCCCAGCCCCCATGTGAGGCTAAAGCTGGCGGTATTCCTGGCTCATTTTCCAGTGCATGATCTCCTTGGAAGCAGACGC
>chr4-130892407-130892571_CPPN_WT
AAAAGCAGAGACCTGCTGCCCTCTGGTGGCCGTTCCTTGGTATTGCCTGGCCCCGGTGGCCAAATCCTCTCGCCTGGACAAATCCTGTTTTCTTTCCTTGCTTGGGGGAAGGTAGGTAGAAGTAAGCTCCTGAAAGCCTGCTATCGCTCCTGCGCCTTCCAAGC
>chr4-130892407-130892571_CPPN_MUT-allCrxSites
AAAAGCAGAGACCTGCTGCCCTCTGGTGGCCGTTCCTTGGTATTGCCTGGCCCCGGTGGCCAACTCCTCTCGCCTGGACAACTCCTGTTTTCTTTCCTTGCTTGGGGGAAGGTAGGTAGAAGTACGCTCCTGAAAGCCTGCTATCGCTCCTGCGCCTTCCAAGC
>chr4-131998872-131999036_CPPE_WT
TTACAGAACCAGTTACTGCTTAGGGGTGAGATGGCTAAGCAGGTAAAAGCACCCTCTGCCGACCGAGCGAGCCTGAGTCTAATCCCCAAGCTCTGTGGTAGAAGGAGAACATCAACTCCCGAAAGTTGTCCTCTGACCTCCATACACATGCGACCCCTAATCCC
>chr4-131998872-131999036_CPPE_MUT-allCrxSites
TTACAGAACCAGTTACTGCTTAGGGGTGAGATGGCTAAGCAGGTAAAAGCACCCTCTGCCGACCGAGCGAGCCTGAGTCTACTCCCCAAGCTCTGTGGTAGAAGGAGAACATCAACTCCCGAAAGTTGTCCTCTGACCTCCATACACATGCGACCCCTACTCCC
>chr4-132057462-132057626_CPPE_WT
TGTCACATGGACCCTCTCTCTGTCCCTGGAAAACCTCCTGTCAAGAGAGTTCCCTGCTCTTGGGAGAGATCTAGTGGGTTAAGCCTGAGTGAGCTGAAGGCTTTGCTGGATCAAGGTCACTGGGCTCATTTTGGCTTTGGGAGAAGAGGATTGAGGAGGGTCAT
>chr4-132057462-132057626_CPPE_MUT-allCrxSites
TGTCACATGGACCCTCTCTCTGTCCCTGGAAAACCTCCTGTCAAGAGAGTTCCCTGCTCTTGGGAGAGATCTAGTGGGTTACGCCTGAGTGAGCTGAAGGCTTTGCTGGAGCAAGGTCACTGGGCTCATTTTGGCTTTGGGAGAAGAGGATTGAGGAGGGTCAT
>chr4-133051549-133051713_CPPP_WT
CTTGCGGTTCAGAAATCCAATATCCTCCGCGGCGCACTAATCGACTACCTGAGCCCCAGCCCGCGTGAGCTGCCCCGATTAATCCTGCGGCTCCACAGCCTTAATTAGTTTAACAGTTTCAGGGGCAGGAGAGGCAGGCAGTAGGGTCCTTAGGCCTATGGGGA
>chr4-133051549-133051713_CPPP_MUT-allCrxSites
CTTGCGGTTCAGAAATCCAATATCCTCCGCGGCGCACTAATCGACTACCTGAGCCCCAGCCCGCGTGAGCTGCCCCGATTACTCCTGCGGCTCCACAGCCTTAATTAGTTTAACAGTTTCAGGGGCAGGAGAGGCAGGCAGTAGGGTCCTTAGGCCTATGGGGA
>chr4-133440010-133440174_CPPE_WT
TCATCCCACCTTGCCCTTACCCCCTTCCCCGGGAAAAACTGAGTTCAAGCGCTGCCCCCCTTGAGGAACAGGAAACCACTAATCCCCTGCTTGCTAGTTGCCAAGCAACCCAGGATGAGCCTTCGAGGTCATTTCTCAGACAGCTCTGCGCCTCCCCACAGCCT
>chr4-133440010-133440174_CPPE_MUT-allCrxSites
TCATCCCACCTTGCCCTTACCCCCTTCCCCGGGAAAAACTGAGTTCAAGCGCTGCCCCCCTTGAGGAACAGGAAACCACTACTCCCCTGCTTGCTAGTTGCCAAGCAACCCAGGATGAGCCTTCGAGGTCATTTCTCAGACAGCTCTGCGCCTCCCCACAGCCT
>chr10-25408257-25408421_CPPP_WT
TTCCTGGCCTGGCCTGTGCCGCCTCTGACTTAAGCGCTGGGACTGAATTGTGTCAGCACTGCTGCTTAAGGGTTTATCGTAATCCAGGCGTCCTTGGATTGTTCAGGGCTGGCAGGCGAGCAAGGTGGTGGCAGACGACGGCAGGTGTGGGCTCCCAGCACTCT
>chr10-25408257-25408421_CPPP_MUT-allCrxSites
TTCCTGGCCTGGCCTGTGCCGCCTCTGACTTAAGCGCTGGGACTGAATTGTGTCAGCACTGCTGCTTAAGGGTTTATCGTACTCCAGGCGTCCTTGGATTGTTCAGGGCTGGCAGGCGAGCAAGGTGGTGGCAGACGACGGCAGGTGTGGGCTCCCAGCACTCT
>chr4-133970294-133970458_CPRE_WT
GTGGAGCCTGGCCCCATGCCCTCCCTGCATGGGGGAGTAAAGCCTGTGTGGGCTGAGTTGACAATAGGTAATTGGATTGTAATCACCCGCCTGGTTTCCATGGGCCATTGGGGGCGCTGAGCCTTTCAGTGAGCAGTCAGTACTGGTAGTGGGAGGGGGTGGAG
>chr4-133970294-133970458_CPRE_MUT-allCrxSites
GTGGAGCCTGGCCCCATGCCCTCCCTGCATGGGGGAGTAAAGCCTGTGTGGGCTGAGTTGACAATAGGTAATTGGATTGTACTCACCCGCCTGGTTTCCATGGGCCATTGGGGGCGCTGAGCCTTTCAGTGAGCAGTCAGTACTGGTAGTGGGAGGGGGTGGAG
>chr4-134243587-134243751_CPPP_WT
TGTCAGCCAAGACTTGGCCTACATGCCTGGCCTGGCCTCTCTGGTAAATGGGGGAGGAGCTGATATTCAGGCCTGATGCTGATCCCTCCTGACAGCTGCTCCTAAGGCTGGCAAGGCAGCAGCAGGCAGGGGGGGAGGGACCAGATTTAAAGATCCAGCCGCCC
>chr4-134243587-134243751_CPPP_MUT-allCrxSites
TGTCAGCCAAGACTTGGCCTACATGCCTGGCCTGGCCTCTCTGGTAAATGGGGGAGGAGCTGATATTCAGGCCTGATGCTGCTCCCTCCTGACAGCTGCTCCTAAGGCTGGCAAGGCAGCAGCAGGCAGGGGGGGAGGGACCAGAGTTAAAGATCCAGCCGCCC
>chr4-134924576-134924740_CPPP_WT
TCTCTCTCACTTCAAGAAATCTCAAAAGACTTCCAGCACCAAAACAAACGCAGGCCTAGATGTTAAGATGTCCTGGGCCTAATCTTACGAAATCCCAGCTAAACTGCTCAACCACATGACTCCCTGGCTGACTCACAGCGCGCTGAGGAAGTTAAACGCGGGGA
>chr4-134924576-134924740_CPPP_MUT-allCrxSites
TCTCTCTCACTTCAAGAAATCTCAAAAGACTTCCAGCACCAAAACAAACGCAGGCCTAGATGTTAAGATGTCCTGGGCCTACTCTTACGAACTCCCAGCTAAACTGCTCAACCACATGACTCCCTGGCTGACTCACAGCGCGCTGAGGAAGTTAAACGCGGGGA
>chr4-136622514-136622678_CPPP_WT
GGTCTTCCTGAACGCTCAGCATGAGCTTTGCCCAAACTGCCAGCAGCCGTGACAGATGTGGCCCTCATTTCTCCAGCTCTAATCCCTCGCTGTCCTCTGCCTAGAGGATTAGCTTCCCAGGAGCCCTGGCAGCAGGGAAGCTGGGCAGATGTATCAGAGTGCCG
>chr4-136622514-136622678_CPPP_MUT-allCrxSites
GGTCTTCCTGAACGCTCAGCATGAGCTTTGCCCAAACTGCCAGCAGCCGTGACAGATGTGGCCCTCATTTCTCCAGCTCTACTCCCTCGCTGTCCTCTGCCTAGAGGAGTAGCTTCCCAGGAGCCCTGGCAGCAGGGAAGCTGGGCAGATGTATCAGAGTGCCG
>chr4-137038237-137038401_CPPN_WT
CTGCGGGACTTAGGTGCCTTTCTGGGCACGCTGCTCTGATCCAGTTCATCCAAGATTACTCTTCACAGACTCCCCTGCAAAATCCCCTGAGCAGCACAGCCGCCTAATGAGCGACTGGGGATTGTGACTGCATTATACTTAATGCCAACTTTCCCATCTTGCAG
>chr4-137038237-137038401_CPPN_MUT-allCrxSites
CTGCGGGACTTAGGTGCCTTTCTGGGCACGCTGCTCTGCTCCAGTTCATCCAAGAGTACTCTTCACAGACTCCCCTGCAAACTCCCCTGAGCAGCACAGCCGCCTAATGAGCGACTGGGGATTGTGACTGCATTATACTTACTGCCAACTTTCCCATCTTGCAG
>chr4-137766453-137766617_CPPP_WT
AGTTTAGTGAACAGCGTCAGCCCTCCCCCCAAACCTCTCCCGGGGCCGGGGTGGGGGAGGGGAACTCATCCTTCCTGCCTAATCCCAGGAGATTAACTCAGGAGTAAGGCCAGGTCACAGCCACTGACCCCAGGCTGCAGAGCTAGTGGGTTTGTGTGACAATC
>chr4-137766453-137766617_CPPP_MUT-allCrxSites
AGTTTAGTGAACAGCGTCAGCCCTCCCCCCAAACCTCTCCCGGGGCCGGGGTGGGGGAGGGGAACTCATCCTTCCTGCCTACTCCCAGGAGAGTAACTCAGGAGTAAGGCCAGGTCACAGCCACTGACCCCAGGCTGCAGAGCTAGTGGGTTTGTGTGACAATC
>chr4-138102002-138102166_CPPE_WT
AGGTGTGCTGAGACGGCCTTCTAATTCCCGCACTGTGAAGGTTGAGCTAGGAGGATCATCGGCTCACAGGCTGCTGCCTTAATTCCATAGCAAGATCTCTGTCAGCCCTCACTCCGTGATACCCTGCAGGAGAGCAGTCAGGAAGCGGTAGGGTAACTATAACT
>chr4-138102002-138102166_CPPE_MUT-allCrxSites
AGGTGTGCTGAGACGGCCTTCTACTTCCCGCACTGTGAAGGTTGAGCTAGGAGGAGCATCGGCTCACAGGCTGCTGCCTTACTTCCATAGCAAGATCTCTGTCAGCCCTCACTCCGTGATACCCTGCAGGAGAGCAGTCAGGAAGCGGTAGGGTAACTATAACT
>chr10-39133791-39133955_CPPP_WT
TTGTTTCTTTACGGCCAGGACTTCTGCGCAAGCACATTTGCGGCTAGCCGTTACCATAGCGACTGGGCCTCCGGCAGGTAAATCCTAGCTGCCCTGTCAACATCCTTGAGCATCTGCAGCTCCGGAGGCCCTGGTAACTGACGGGTAACTAGGTTTCAGAGAGG
>chr10-39133791-39133955_CPPP_MUT-allCrxSites
TTGTTTCTTTACGGCCAGGACTTCTGCGCAAGCACATTTGCGGCTAGCCGTTACCATAGCGACTGGGCCTCCGGCAGGTAACTCCTAGCTGCCCTGTCAACATCCTTGAGCATCTGCAGCTCCGGAGGCCCTGGTAACTGACGGGTAACTAGGTTTCAGAGAGG
>chr4-140881834-140881998_CPPE_WT
ATCTCTCCTTCAGGTCCCCGCCCTAGACTAGAATGATAGCATTAGTCACTACCAACCTCACAGCCAGCCCTGATCCACCTAATCCCTGCTAAGTACCCCTGCCAGCTCACGCCCCGACTGCTGCTGCTGATCGTCACGGTCACTACAGGGCCAGGTGCACATGC
>chr4-140881834-140881998_CPPE_MUT-allCrxSites
ATCTCTCCTTCAGGTCCCCGCCCTAGACTAGAATGATAGCATTAGTCACTACCAACCTCACAGCCAGCCCTGCTCCACCTACTCCCTGCTAAGTACCCCTGCCAGCTCACGCCCCGACTGCTGCTGCTGATCGTCACGGTCACTACAGGGCCAGGTGCACATGC
>chr4-141211795-141211959_CPPN_WT
GGGCTAAAGAACACTGGACACCATACCTTAGACATGCACTATCTAGTTCCACCAGGGGCCCCACCATTATGATCTGCTTTAATCTTAACTCCCTGCTTAAAGGATTCATCTCTAAATACAATCCTATTAAGTTAGGGTTTTGTAGAGACACCAGTCAATCCACA
>chr4-141211795-141211959_CPPN_MUT-allCrxSites
GGGCTAAAGAACACTGGACACCATACCTTAGACATGCACTATCTAGTTCCACCAGGGGCCCCACCATTATGATCTGCTTTACTCTTAACTCCCTGCTTAAAGGATTCATCTCTAAATACAATCCTATTAAGTTAGGGTTTTGTAGAGACACCAGTCAATCCACA
>chr4-143412358-143412522_CPPP_WT
GGATCTCTGGGGAGGTAAAGCCAAATTCACGGAGATGAGGGAAAAAAATCCTGAAAGCCGCGGAAGCGGTTCACGCCCTTAATCCCAGAACTCCTGTGAGCGATTCAGGCGGATCCCTGTGACGTCCGGAGCAGCCTGCTCTACGTAGAGCTCCAATACAGCCA
>chr4-143412358-143412522_CPPP_MUT-allCrxSites
GGATCTCTGGGGAGGTAAAGCCAAATTCACGGAGATGAGGGAAAAAACTCCTGAAAGCCGCGGAAGCGGTTCACGCCCTTACTCCCAGAACTCCTGTGAGCGATTCAGGCGGATCCCTGTGACGTCCGGAGCAGCCTGCTCTACGTAGAGCTCCAATACAGCCA
>chr4-145008568-145008732_CPRN_WT
GAATCAAACCTGATTCTTCTGGAAGGATAGCTGATGCTCTTAACTACTGAGCCATCTCCAATCACCCTGTTAATGCCCTTAATCTCTCTTTCGTGCTCTGGTAGTGCTAGTAATTTGACGGCTTTAAAAGGGTAAAACTACAGCCAGCGGCAGTTATAGGTGCT
>chr4-145008568-145008732_CPRN_MUT-allCrxSites
GAATCAAACCTGATTCTTCTGGAAGGATAGCTGATGCTCTTAACTACTGAGCCATCTCCAATCACCCTGTTACTGCCCTTACTCTCTCTTTCGTGCTCTGGTAGTGCTAGTAATTTGACGGCTTTAAAAGGGTAAAACTACAGCCAGCGGCAGTTATAGGTGCT
>chr4-148171396-148171560_CPPN_WT
CAGCAGCTTTAACTCAGCGAGATAATCCTACCAGCAATTAATTGGCTTTTGTTGGAGGAGACTGAATACCATCTTGTCTTAATCTCCTGCATTATTCTCCCTGCTCAGCAGAGTCAACACAAGATTAGGTTTAATTTGGGGGAAGGGGGGGGGGGACAGTGGAC
>chr4-148171396-148171560_CPPN_MUT-allCrxSites
CAGCAGCTTTAACTCAGCGAGATACTCCTACCAGCAATTAATTGGCTTTTGTTGGAGGAGACTGAATACCATCTTGTCTTACTCTCCTGCATTATTCTCCCTGCTCAGCAGAGTCAACACAAGAGTAGGTTTAATTTGGGGGAAGGGGGGGGGGGACAGTGGAC
>chr4-148806970-148807134_CPPP_WT
GGGGCTGCGCCCTGACTGCACTCCACGTGCCCGGAGGGGGCGCTGGGCAGATCCGCGCCCAAGCGCAAAGCTCTTAGCTTGAGCCCCAGTGGCGGCCGAGCGGTGCGTCCCGGGCGGTCCTTGCACCCCGCACTGTATCGCGCAATTGGAACCACTTTCACACT
>chr4-148806970-148807134_CPPP_MUT-allCrxSites
GGGGCTGCGCCCTGACTGCACTCCACGTGCCCGGAGGGGGCGCTGGGCAGATCCGCGCCCAAGCGCAAAGCTCTTAGCTTGCGCCCCAGTGGCGGCCGAGCGGTGCGTCCCGGGCGGTCCTTGCACCCCGCACTGTATCGCGCAATTGGAACCACTTTCACACT
>chr10-39552276-39552440_CPPE_WT
TAATCGGCTCTCGCTGGCTCCTCTGACTGCAGAGATATGATTACAAGCCCAGGATTTGCAAGAGCCCTACATTCCTCATTAATCTCTACTATCGGTGCCATCACTGTGGGCCTTTTCTTTTCTCCCTTTTTAAGAGGCAGGGAATGAAGGGAGTGAGCCAGCTA
>chr10-39552276-39552440_CPPE_MUT-allCrxSites
TAATCGGCTCTCGCTGGCTCCTCTGACTGCAGAGATATGATTACAAGCCCAGGAGTTGCAAGAGCCCTACATTCCTCATTACTCTCTACTATCGGTGCCATCACTGTGGGCCTTTTCTTTTCTCCCTTTTTAAGAGGCAGGGAATGAAGGGAGTGAGCCAGCTA
>chr4-148891707-148891871_CPRE_WT
GGTTTGCCCGAGACTTGTCCAGAAAATGGAAGCATCCTGTCTTTCAGGATGCTTAGATGATTCCTGGGGACCTTGTACCTAATCTGACAGAGGTCCCCAGAGGAAGCAAGACATGTTCTCCTGTGTCCGGTGCCACGCTGAGTGGGGGGTGGGGTGCACTGAGA
>chr4-148891707-148891871_CPRE_MUT-allCrxSites
GGTTTGCCCGAGACTTGTCCAGAAAATGGAAGCATCCTGTCTTTCAGGATGCTTAGATGATTCCTGGGGACCTTGTACCTACTCTGACAGAGGTCCCCAGAGGAAGCAAGACATGTTCTCCTGTGTCCGGTGCCACGCTGAGTGGGGGGTGGGGTGCACTGAGA
>chr4-148914869-148915033_CPPE_WT
GTAGTGAGAGGAGGGGAGAGGAGTCCTGGAGCCCAGGCTTGGCCTACTGCCCCCGAAGGTCCAGAGCCAGGTTTTATTATAATCCCCACATCCTGTTGCAGATCCTTAATCAGCTGGATCCCAGGTTGGGCTGGACCCTGTGGTGTCACTCAGGGCTGTAGCAT
>chr4-148914869-148915033_CPPE_MUT-allCrxSites
GTAGTGAGAGGAGGGGAGAGGAGTCCTGGAGCCCAGGCTTGGCCTACTGCCCCCGAAGGTCCAGAGCCAGGTTTTATTATACTCCCCACATCCTGTTGCAGATCCTTACTCAGCTGGATCCCAGGTTGGGCTGGACCCTGTGGTGTCACTCAGGGCTGTAGCAT
>chr4-148984765-148984929_CPPE_WT
GGATGACTATTGCTCCAGCCTATCCCAGGCTGCCTGGATCGCCTTTGGCTAGTTCCTCCCCCCACCCCCCACCCCCCTTTAATCCTCTGATGCTCTAAACTACACTGCACACAGGGCATCAGGAAATCGCAGGGCGCCATCTGCAGTGGTTATAGCATGTGGAA
>chr4-148984765-148984929_CPPE_MUT-allCrxSites
GGATGACTATTGCTCCAGCCTATCCCAGGCTGCCTGGATCGCCTTTGGCTAGTTCCTCCCCCCACCCCCCACCCCCCTTTACTCCTCTGATGCTCTAAACTACACTGCACACAGGGCATCAGGAAATCGCAGGGCGCCATCTGCAGTGGTTATAGCATGTGGAA
>chr4-149345186-149345350_CPNE_WT
TTATTTGCTCCTAAATGTCCCTCAAAATCATATTGCTCAGGTTCCAATTCCCAAGTCCTTAAAGGGACCTGACTCTTGCTAATCTCATAAGCCTTACCCTGTCCTGGAACATCCATGTAGACTAGGCTGCCCTTGATCCCCCTGACTCAGCCTGCTGACCACTG
>chr4-149345186-149345350_CPNE_MUT-allCrxSites
TTATTTGCTCCTAAATGTCCCTCAAAATCATATTGCTCAGGTTCCAATTCCCAAGTCCTTAAAGGGACCTGACTCTTGCTACTCTCATACGCCTTACCCTGTCCTGGAACATCCATGTAGACTAGGCTGCCCTTGCTCCCCCTGACTCAGCCTGCTGACCACTG
>chr4-149569926-149570090_CPPE_WT
ACTTGGGGAGGAGCAGCCCAGCCCCAAGTCCAATTAGGTGCCTCCTAAATGCTTTCTGATGAGGCTAGACAATCTGGGATGATCCCCGAATAGACACCAAGGCCAGCTGCCTTCCCCTCCACCGAGCCTCTGGCTCACCTAAGAAGCCTCTTGCCTTGGGTGGG
>chr4-149569926-149570090_CPPE_MUT-allCrxSites
ACTTGGGGAGGAGCAGCCCAGCCCCAAGTCCAATTAGGTGCCTCCTAAATGCTTTCTGATGAGGCTAGACAATCTGGGATGCTCCCCGAATAGACACCAAGGCCAGCTGCCTTCCCCTCCACCGAGCCTCTGGCTCACCTAAGAAGCCTCTTGCCTTGGGTGGG
>chr10-39731310-39731474_CPPP_WT
AACCACGACGGTGGGAAATCCCTGTGCTGTCGGTGTATCTGCCCAGCTTGGGCAAAGCTGGGCAGGGCCGCGCGTGAATAAATCTCCTTAAGTGGCCGGGCGCAGTCACTGCAGCACCGCAGAAGAGGAGGCGGGCGAGGCGGGGCGCGAGGCTCGCCCGGAGC
>chr10-39731310-39731474_CPPP_MUT-allCrxSites
AACCACGACGGTGGGAACTCCCTGTGCTGTCGGTGTATCTGCCCAGCTTGGGCAAAGCTGGGCAGGGCCGCGCGTGAATAACTCTCCTTAAGTGGCCGGGCGCAGTCACTGCAGCACCGCAGAAGAGGAGGCGGGCGAGGCGGGGCGCGAGGCTCGCCCGGAGC
>chr4-149738628-149738792_CPPE_WT
TTACAGGCGTGCTTCAGCATTTACGTGAGCTAAATTAGGGATCAAGAAAAACTCACTGAGGCTTGGTGATGCACGCCTTTAATCCCTGTGGAGGTAGGCGGATTTTTGTAAATTTGAGGTCAGCTTGGACTACACAGTGAGTTCCAGGTCATCAGGCAATCCAT
>chr4-149738628-149738792_CPPE_MUT-allCrxSites
TTACAGGCGTGCTTCAGCATTTACGTGAGCTAAATTAGGGAGCAAGAAAAACTCACTGAGGCTTGGTGATGCACGCCTTTACTCCCTGTGGAGGTAGGCGGAGTTTTGTAAATTTGAGGTCAGCTTGGACTACACAGTGAGTTCCAGGTCATCAGGCAATCCAT
>chr4-149750636-149750800_CPRE_WT
AGAGTAAAGTGGTGTTGATCCTAGAACCGAGAGTGTAAACAGTGAGTGGCTCATGCCTGTAACCCCAGAGAGAGTAGAGTAATCCTGTCTCAGAGAGAGAGAGATTTAAGCTAAACCACTAAACTCCTGTACTTGAATTAACTGTTTACTTGCTCAAACCTTTT
>chr4-149750636-149750800_CPRE_MUT-allCrxSites
AGAGTAAAGTGGTGTTGCTCCTAGAACCGAGAGTGTAAACAGTGAGTGGCTCATGCCTGTAACCCCAGAGAGAGTAGAGTACTCCTGTCTCAGAGAGAGAGAGAGTTAAGCTAAACCACTAAACTCCTGTACTTGAAGTAACTGTTTACTTGCTCAAACCTTTT
>chr4-149887019-149887183_CPPE_WT
CGAGGACACCTGACCCGGCCGAGGTTACCCTGGTCTTCTGAGCTCTGTGTCAGCTGCCAGCTTATTTTTATGAGCTGTTTAATCTGCTCACTGTCCTCTGTTCCCAGTAGATGAGGACACGCATTCCAGGATGACCTCGAATGATAACAGCAGCTGTCTAGACA
>chr4-149887019-149887183_CPPE_MUT-allCrxSites
CGAGGACACCTGACCCGGCCGAGGTTACCCTGGTCTTCTGAGCTCTGTGTCAGCTGCCAGCGTATTTTTATGAGCTGTTTACTCTGCTCACTGTCCTCTGTTCCCAGTAGATGAGGACACGCATTCCAGGATGACCTCGAATGATAACAGCAGCTGTCTAGACA
>chr4-151282226-151282390_CPPN_WT
GGACAGGATGTCAGCTCAAGATTACACAAGCAGGATAATTAGACAAAAGCCTGCATTATAAGCCATCTAGCCGGGAAATTAAGCCGCTTTGGCTTTCTCCTCGCCTTTGAAGGGTATTCTGTAAGGGAGGTGGGGCGTGAGTTGTTGGGTGTGATAGATAAAGA
>chr4-151282226-151282390_CPPN_MUT-allCrxSites
GGACAGGATGTCAGCTCAAGAGTACACAAGCAGGATAATTAGACAAAAGCCTGCATTATACGCCATCTAGCCGGGAAATTACGCCGCTTTGGCTTTCTCCTCGCCTTTGAAGGGTATTCTGTAAGGGAGGTGGGGCGTGAGTTGTTGGGTGTGATAGATAAAGA
>chr4-152010987-152011151_CPRP_WT
GGAAGGAGAGTCTGAGGCATCTGTGGGCCTTTTACAGGGACCCTGCAAAGCAGCTGAAGCGGCTTCCTGACCGGCAGGAAAATCCCCTACCAGCAGCTGAATGCCAGGACGGTGCCACCTGCCTAAACCTGATTAGCTGTTCAGCTGTGACATTTATCCAAGGG
>chr4-152010987-152011151_CPRP_MUT-allCrxSites
GGAAGGAGAGTCTGAGGCATCTGTGGGCCTTTTACAGGGACCCTGCAAAGCAGCTGAAGCGGCTTCCTGACCGGCAGGAAACTCCCCTACCAGCAGCTGAATGCCAGGACGGTGCCACCTGCCTAAACCTGAGTAGCTGTTCAGCTGTGACATTTATCCAAGGG
>chr4-152298087-152298251_CPNP_WT
GACCAGCAGGTAAAATACCACACCTGACTGAATTAAAATTTCATGGGTTAGCTCACTTCCCACCTAATGCGCATCTGCCTAAGCTGTTGATAGGCAGGAAATGCACTTAACACTCACAGCTAGAAGTGGGTCCCTCCTGTGACCTCAACTTATGGTTGACATAC
>chr4-152298087-152298251_CPNP_MUT-allCrxSites
GACCAGCAGGTAAAATACCACACCTGACTGAAGTAAAATTTCATGGGTTAGCTCACTTCCCACCTAATGCGCATCTGCCTACGCTGTTGATAGGCAGGAAATGCACTTAACACTCACAGCTAGAAGTGGGTCCCTCCTGTGACCTCAACTTATGGTTGACATAC
>chr4-152488220-152488384_CPPE_WT
TCTGATTGGCTGACTTAATTCCTGCTCGGGACAGACTTAAGCTGGCTGCACGAGATGAAGAAATCCACCCCGAAAGACTTAAGCCAGAGCAGGTTCATTAAGCAACAACAGATCAACAGCAGCAGCAACAGCAGCTTCATACGTGGTTGAGTCCGGGGTCTCCT
>chr4-152488220-152488384_CPPE_MUT-allCrxSites
TCTGATTGGCTGACTTACTTCCTGCTCGGGACAGACTTACGCTGGCTGCACGAGATGAAGAAATCCACCCCGAAAGACTTACGCCAGAGCAGGTTCATTAAGCAACAACAGAGCAACAGCAGCAGCAACAGCAGCTTCATACGTGGTTGAGTCCGGGGTCTCCT
>chr4-153686887-153687051_CPCE_WT
CCACATGCAAGGGAAGCTGCAGATGAGCCTTTCTCTCTGGTAATCGTCTAATCAACACGGCTTTGAGAGCACACTGAGCTAATTCCACGCCATTGAGCTTTGGATTCTCCGAGCCTCTGGACAGGCTGCTGTGGCTTTGTGTTCACTGAGCCAGGAGCTGGACA
>chr4-153686887-153687051_CPCE_MUT-allCrxSites
CCACATGCAAGGGAAGCTGCAGATGAGCCTTTCTCTCTGGTAATCGTCTAATCAACACGGCTTTGAGAGCACACTGAGCTACTTCCACGCCATTGAGCTTTGGATTCTCCGAGCCTCTGGACAGGCTGCTGTGGCTTTGTGTTCACTGAGCCAGGAGCTGGACA
>chr4-154582930-154583094_CPPN_WT
GTTCGCTGGGCGATCAATGCATAATCAGATAACTGCCCCGCTCAGCAAGGCTTTACGGGAACATCAGCCGCTCACACTCTAATTCCTCCTGCTAATTAAGCAGCCTGTTAATTGCTCCCGGGCCTCTAATGCCCCTGTCATTATGCCCATAACAGCTTGCCTGA
>chr4-154582930-154583094_CPPN_MUT-allCrxSites
GTTCGCTGGGCGATCAATGCATAATCAGATAACTGCCCCGCTCAGCAAGGCTTTACGGGAACATCAGCCGCTCACACTCTACTTCCTCCTGCTAATTAAGCAGCCTGTTAATTGCTCCCGGGCCTCTAATGCCCCTGTCATTATGCCCATAACAGCTTGCCTGA
>chr4-155080333-155080497_CPPE_WT
CAAGCTCCAAACAGACGCCTGAGTCGAAGCCACCTGTCCAAGACACTCACAGACAGCCTAGGGACCTGAACAACTGCCTTAAGCCACCCATCCTTTATCCTCTTAAATGTTTCACCCTCACTGCCCTCTTTAGCCACCCAGAAGTAGCTTAGACCCAGAGTGCA
>chr4-155080333-155080497_CPPE_MUT-allCrxSites
CAAGCTCCAAACAGACGCCTGAGTCGAAGCCACCTGTCCAAGACACTCACAGACAGCCTAGGGACCTGAACAACTGCCTTACGCCACCCATCCTTTATCCTCTTAAATGTTTCACCCTCACTGCCCTCTTTAGCCACCCAGAAGTAGCTTAGACCCAGAGTGCA
>chr4-155495914-155496078_CPRE_WT
CCTGGAATTACTCAAATAGGATCTCATGTAGCTCAGTCTGGTCTTAATGACTATGTAGCTAATGACCTTGACCGTCTCCTAATCCTGTCCCCACTTCCCCAGTGCTGAGATCACAAGTACACACCATCAGCTCCTAAAATCAGAATTTTTTTTTTTTTTCGTTT
>chr4-155495914-155496078_CPRE_MUT-allCrxSites
CCTGGAAGTACTCAAATAGGATCTCATGTAGCTCAGTCTGGTCTTAATGACTATGTAGCTAATGACCTTGACCGTCTCCTACTCCTGTCCCCACTTCCCCAGTGCTGAGATCACAAGTACACACCATCAGCTCCTAAAATCAGAATTTTTTTTTTTTTTCGTTT
>chr4-155728228-155728392_CPPP_WT
AATTGCTTATTTAGTAAACACAGGATTAGGACACCACCTGTCAAGCCTCAGATCCTATGAGGATGAGTGAGTGACTATCTAATCCCAAGAGGAAGGTGCTGCGTGATCAAAAGCAGGTCAGTAAGATGCCGGCCCTTCTCAGCTTCAGGACCCTACAGACAGCC
>chr4-155728228-155728392_CPPP_MUT-allCrxSites
AATTGCTTATTTAGTAAACACAGGAGTAGGACACCACCTGTCAAGCCTCAGATCCTATGAGGATGAGTGAGTGACTATCTACTCCCAAGAGGAAGGTGCTGCGTGATCAAAAGCAGGTCAGTAAGATGCCGGCCCTTCTCAGCTTCAGGACCCTACAGACAGCC
>chr5-8947455-8947619_CPPN_WT
GGTGACACGATCAGGTTTCTGTGCCTACCAGGATAACAGCTCCAGGAGACTGAACTCCTTGATCTGTTCTTTGCATGGTTGATCCCCCCACCCCCACCCCATGGCACACTTTTGCATAAGCCTATTAAAACCCTATTATAGGATTAGTATAAATTAATCCTAGT
>chr5-8947455-8947619_CPPN_MUT-allCrxSites
GGTGACACGATCAGGTTTCTGTGCCTACCAGGATAACAGCTCCAGGAGACTGAACTCCTTGCTCTGTTCTTTGCATGGTTGCTCCCCCCACCCCCACCCCATGGCACACTTTTGCATACGCCTATTAAAACCCTATTATAGGAGTAGTATAAATTACTCCTAGT
>chr10-40348751-40348915_CPPP_WT
ACCAATCAAGAGCGGGAAAACAGCCAAAGCCGGAGATAACCAGGCACCAAAGCGGACGTCACTCTTCAGTCTCTGCCAATAAGCCGAGGCAAGGGGCGGGGCAACCAGAGGATCAATTGCCCAAGAAAACAAACAATGTGTAGTACAACTGTCTAAACCCCAGT
>chr10-40348751-40348915_CPPP_MUT-allCrxSites
ACCAATCAAGAGCGGGAAAACAGCCAAAGCCGGAGATAACCAGGCACCAAAGCGGACGTCACTCTTCAGTCTCTGCCAATACGCCGAGGCAAGGGGCGGGGCAACCAGAGGAGCAATTGCCCAAGAAAACAAACAATGTGTAGTACAACTGTCTAAACCCCAGT
>chr5-19235215-19235379_CPPE_WT
GTGCCTAGGCTTAAAGCATTACTGAAATCTTCCAAACAGCTTGGTTCCTTTCTAAAAGCATACTGAGCACAGATAATTCTAATCCTGTCTTTGTAGCAAGTCTGCTACCAAGGGTGGAGTGCAGTCTTAGGTAAACAGAAGGAAGTTGATCTTCCTTCTGGATG
>chr5-19235215-19235379_CPPE_MUT-allCrxSites
GTGCCTAGGCGTAAAGCATTACTGAAATCTTCCAAACAGCTTGGTTCCTTTCTAAAAGCATACTGAGCACAGATAATTCTACTCCTGTCTTTGTAGCAAGTCTGCTACCAAGGGTGGAGTGCAGTCTTAGGTAAACAGAAGGAAGTTGATCTTCCTTCTGGATG
>chr5-24275724-24275888_CPPE_WT
CGCCTCAATAACAACACAGAGAGACCAAGATTTATTTTCAAGCTTCACTTTAATACCCAGGCAGTCAATCCATCTATCTTAATCCCCTAAACTAATCTGGCTACTTCCCAGCCAACATCCCCACCATGGCATTTAGGGCCTTCCTGCTCCAGCTGAGCTCTTAG
>chr5-24275724-24275888_CPPE_MUT-allCrxSites
CGCCTCAATAACAACACAGAGAGACCAAGATTTATTTTCAAGCTTCACTTTACTACCCAGGCAGTCAATCCATCTATCTTACTCCCCTAAACTACTCTGGCTACTTCCCAGCCAACATCCCCACCATGGCATTTAGGGCCTTCCTGCTCCAGCTGAGCTCTTAG
>chr5-24373919-24374083_CPPE_WT
ACAGGTAGAGGGCAGCAAGACAGTAGGAGTGCTCCAGTGAGTGCGGCCTTTATACCAGGGCTTCCCGATCCAGCCCCATTAATCCGTTAATCCGTGGGTGGATTAAACCACTCATGAACACAGAGCCCTCTCAACCCAATGATCTCCAAAGGTCTGGCCTCCAA
>chr5-24373919-24374083_CPPE_MUT-allCrxSites
ACAGGTAGAGGGCAGCAAGACAGTAGGAGTGCTCCAGTGAGTGCGGCCTTTATACCAGGGCTTCCCGATCCAGCCCCATTACTCCGTTACTCCGTGGGTGGAGTAAACCACTCATGAACACAGAGCCCTCTCAACCCAATGATCTCCAAAGGTCTGGCCTCCAA
>chr5-24577512-24577676_CPPP_WT
CCACCTCTCCGAGGAGCAATCTGGGATTTGCAGTTTTCAGTTCTTCAAACCGGCTTGGTAGGACGGGCCTCTTGGACTCTAATCCTCCCCCAACCAGAATCATCGCGCGTTCTGATGCCGTCACTAGAACGGCGCAACACCTGGGAATCGTGGTAGTTCCGGAG
>chr5-24577512-24577676_CPPP_MUT-allCrxSites
CCACCTCTCCGAGGAGCAATCTGGGAGTTGCAGTTTTCAGTTCTTCAAACCGGCTTGGTAGGACGGGCCTCTTGGACTCTACTCCTCCCCCAACCAGAATCATCGCGCGTTCTGATGCCGTCACTAGAACGGCGCAACACCTGGGAATCGTGGTAGTTCCGGAG
>chr5-25513810-25513974_CPPE_WT
GCAGTTTGTAGATGGGATAGATGTTGGAGTGGGCTAACTCAAAGCCCTAGATCTGGGCCTGGGTGGTAGCTGAGTTGGTTAATCTGCTAGATCTCACCACCAGGACAATCTCTTTAGCACTGCCCAGATTAGCTCACCCAGTGCTGCAGCCAGCAAGAGGCAGG
>chr5-25513810-25513974_CPPE_MUT-allCrxSites
GCAGTTTGTAGATGGGATAGATGTTGGAGTGGGCTAACTCAAAGCCCTAGATCTGGGCCTGGGTGGTAGCTGAGTTGGTTACTCTGCTAGATCTCACCACCAGGACAATCTCTTTAGCACTGCCCAGAGTAGCTCACCCAGTGCTGCAGCCAGCAAGAGGCAGG
>chr10-40467368-40467532_CPPE_WT
CAGTGCTTTGAGGGTTACAGCGTTTTCAGATGCTTGTTAAACAGAGATAGGATTGTGCTTCCAGTGGATTTTGAGTGGCAAATCCACTCTTAGTGCAACAGCTAAGGCGATCAGCAATCTCCTGCCCAGCAGCAGGAAGCAGGAGCTTTGAGGAAAGGAATATG
>chr10-40467368-40467532_CPPE_MUT-allCrxSites
CAGTGCTTTGAGGGTTACAGCGTTTTCAGATGCTTGTTAAACAGAGATAGGATTGTGCTTCCAGTGGATTTTGAGTGGCAACTCCACTCTTAGTGCAACAGCTAAGGCGATCAGCAATCTCCTGCCCAGCAGCAGGAAGCAGGAGCTTTGAGGAAAGGAATATG
>chr5-28123430-28123594_CPPN_WT
TACAATTAAAATCACAAAAGCAAGCCAGAGCGTACTGAACCTTGCTGGTAATCCGACTTACCTTGCTCGTACTTCGGCCTAATCCTATTTTCTCCTCTCTCTACAATGAATCTGCAAGGCCACGTTTTTTCCTGTTCTTCCAGAGGGTAGTTACCTAGGTGGTT
>chr5-28123430-28123594_CPPN_MUT-allCrxSites
TACAATTAAAATCACAAAAGCAAGCCAGAGCGTACTGAACCTTGCTGGTACTCCGACTTACCTTGCTCGTACTTCGGCCTACTCCTATTTTCTCCTCTCTCTACAATGAATCTGCAAGGCCACGTTTTTTCCTGTTCTTCCAGAGGGTAGTTACCTAGGTGGTT
>chr5-30147854-30148018_CPPE_WT
GCATTTGCCGCAGCTTTACAACGTCTTCTGCTCTGCTGAGTAAGTTCACTCTTGCTTATGTACTTAACGTTGCTCTTTATAATCCTCTTGTTCTTTTAGATGATAATATAATCCCATCTTATTGTACATTCATTTTCCTCCTTCCAGCCCCTCCCATACATTTC
>chr5-30147854-30148018_CPPE_MUT-allCrxSites
GCATTTGCCGCAGCTTTACAACGTCTTCTGCTCTGCTGAGTAAGTTCACTCTTGCTTATGTACTTAACGTTGCTCTTTATACTCCTCTTGTTCTTTTAGATGATAATATACTCCCATCTTATTGTACATTCATTTTCCTCCTTCCAGCCCCTCCCATACATTTC
>chr5-30824147-30824311_CPPE_WT
TGTGTTGAATCCGGCAAGAGGATGTGTAGTCGTAGTGTTAGGTATTACAGTGGGCAGCCATTGCCTTAGGTATTACAGCTAATCCTCTTGTTCTCTCCTGCACCATTCACTTGACCCTGACCCTGACCTAGCGTATAAGGGAGGCAATGCCTGGGCTATCGCAG
>chr5-30824147-30824311_CPPE_MUT-allCrxSites
TGTGTTGAATCCGGCAAGAGGATGTGTAGTCGTAGTGTTAGGTAGTACAGTGGGCAGCCATTGCCTTAGGTAGTACAGCTACTCCTCTTGTTCTCTCCTGCACCATTCACTTGACCCTGACCCTGACCTAGCGTATAAGGGAGGCAATGCCTGGGCTATCGCAG
>chr5-31048499-31048663_CPPP_WT
GGGCAAATTACGCCTCGGGCTCCACGGCTCGTGCCCCGGGCGGACCAGGCCACGCCCCAGAGTGACAGGATTTGGAAGCTAAGCCTCGCCTCAAGGCTGGCGCGTGACACGCTGGGGGCGGAGCCTCGCGCTCGGTTCTCGCGAGCTGTCAAGACGGTGGAAAG
>chr5-31048499-31048663_CPPP_MUT-allCrxSites
GGGCAAATTACGCCTCGGGCTCCACGGCTCGTGCCCCGGGCGGACCAGGCCACGCCCCAGAGTGACAGGAGTTGGAAGCTACGCCTCGCCTCAAGGCTGGCGCGTGACACGCTGGGGGCGGAGCCTCGCGCTCGGTTCTCGCGAGCTGTCAAGACGGTGGAAAG
>chr5-31298508-31298672_CPPE_WT
GGGGGGTAGAGGTGAGAGAAAGGCAGTGAGATGACTCAGTGAGTTAAGAGGATTGTGGCCAAGTCTGATGATCTGAGTTTAATCCCAGGGACCCACATGGTGAAAGGACAGACTGATTCCCAAAAGTTGTCCTCTGACTTCCACACATTTCCTCATGGAACAAA
>chr5-31298508-31298672_CPPE_MUT-allCrxSites
GGGGGGTAGAGGTGAGAGAAAGGCAGTGAGATGACTCAGTGAGTTAAGAGGATTGTGGCCAAGTCTGATGATCTGAGTTTACTCCCAGGGACCCACATGGTGAAAGGACAGACTGATTCCCAAAAGTTGTCCTCTGACTTCCACACATTTCCTCATGGAACAAA
>chr5-34573462-34573626_CPPP_WT
GACCGTCTCAGTGGGAGAACTAGCGTTCCTGTGAGCAGGTGCACCAGCCCGCCGTCCCGGACGCAGCCAAAGCGACCCCTAATCCCACTGTGACACCGCCTTCAGCCGGAGGCCGGAGTCTACCCTTCTCTCCGCCTCCCAGGGCCCCGCCCTTCTCCGGGCCT
>chr5-34573462-34573626_CPPP_MUT-allCrxSites
GACCGTCTCAGTGGGAGAACTAGCGTTCCTGTGAGCAGGTGCACCAGCCCGCCGTCCCGGACGCAGCCAAAGCGACCCCTACTCCCACTGTGACACCGCCTTCAGCCGGAGGCCGGAGTCTACCCTTCTCTCCGCCTCCCAGGGCCCCGCCCTTCTCCGGGCCT
>chr5-35073358-35073522_CPPE_WT
CTCCTGTCCTCCATCTACCACCCCACCCACTGCAGGGCTCAGTCAGTCTGGCCCCAGTTCTCCTGGAAGGCCAATCCTCTAATCCTGAGCTTACAGGCAGCTGGCAGAAGCCGCAGGACAATCAGTCCCCCGACTATAAAAAACCACATTACCGAAGGGAGTGG
>chr5-35073358-35073522_CPPE_MUT-allCrxSites
CTCCTGTCCTCCATCTACCACCCCACCCACTGCAGGGCTCAGTCAGTCTGGCCCCAGTTCTCCTGGAAGGCCAATCCTCTACTCCTGAGCGTACAGGCAGCTGGCAGAAGCCGCAGGACAATCAGTCCCCCGACTATAAAAAACCACATTACCGAAGGGAGTGG
>chr5-35582740-35582904_CPPP_WT
AACTCTCCTGGAAGTGCTCCCAGAGCCACGAGAGGCCTGGACCTAAACACGACAGCTCTGACCGAAGGCGGTTTCTGAATAAGCCCGAAGCATCTAACCCGGGAGAAGGCAACCGGAATGAAATCCTTTAAACTCTAAACCCGGAACCGCATTTGAGCTGAGCT
>chr5-35582740-35582904_CPPP_MUT-allCrxSites
AACTCTCCTGGAAGTGCTCCCAGAGCCACGAGAGGCCTGGACCTAAACACGACAGCTCTGACCGAAGGCGGTTTCTGAATACGCCCGAAGCATCTAACCCGGGAGAAGGCAACCGGAATGAACTCCTTTAAACTCTAAACCCGGAACCGCATTTGAGCTGAGCT
>chr5-36989103-36989267_CPPP_WT
CAAGCTTGGGTCAGGAAAGAGATGTCCTGGAGGCGGGGCGGCGAGGGGGCAGGGCCGGGGCCGAGTCCACTCGGAAACTTAAGCTGTGGGCCGGCCAGACCCGCCCTCTCGCCGCCATCTGTCCTCCTGGCGACCCAAGAGAGCAAGTCGCTGCAAGGCGAGGC
>chr5-36989103-36989267_CPPP_MUT-allCrxSites
CAAGCTTGGGTCAGGAAAGAGATGTCCTGGAGGCGGGGCGGCGAGGGGGCAGGGCCGGGGCCGAGTCCACTCGGAAACTTACGCTGTGGGCCGGCCAGACCCGCCCTCTCGCCGCCATCTGTCCTCCTGGCGACCCAAGAGAGCAAGTCGCTGCAAGGCGAGGC
>chr5-41691200-41691364_CPPE_WT
TGAAGACTGGGCTGCTTAGAGTCCCGCGTGCTTCAGTCAGTCCACAGTTCATTGCGGGTTGTCAGCATTACTGTGTAGATAATCCTCTGACCCAGGGAAGTAGGTCTTGTCTGTGACTGTCTGCATTTACTGTGCTTTCCTTGATGTGCTCCCGTCTCAGTTCT
>chr5-41691200-41691364_CPPE_MUT-allCrxSites
TGAAGACTGGGCTGCTTAGAGTCCCGCGTGCTTCAGTCAGTCCACAGTTCATTGCGGGTTGTCAGCATTACTGTGTAGATACTCCTCTGACCCAGGGAAGTAGGTCTTGTCTGTGACTGTCTGCATTTACTGTGCTTTCCTTGATGTGCTCCCGTCTCAGTTCT
>chr5-44102052-44102216_CPPP_WT
CCTGGGGACACCCACGGGACAGAGCATTTATTTCCTGCTGAAATCCCTGCTCAGTCCCAGAACACCCTTCTCTATCACCTAATCCTAAATCGCTGCTTGGAAGGCCGCTAGCTCCTAAAATCTCTAACCTCCACACTTTCCTGGCTCTTTAGACACGATACCGG
>chr5-44102052-44102216_CPPP_MUT-allCrxSites
CCTGGGGACACCCACGGGACAGAGCATTTATTTCCTGCTGAACTCCCTGCTCAGTCCCAGAACACCCTTCTCTATCACCTACTCCTAAATCGCTGCTTGGAAGGCCGCTAGCTCCTAAAATCTCTAACCTCCACACTTTCCTGGCTCTTTAGACACGATACCGG
>chr5-45791937-45792101_CPPE_WT
GTCTGGCTCTGTCTTCTTTCTGCTTCTTAATAGTCTCATTAGTGTAAGTATAGTACAGATTTTCTAAGTCTCTCTGTCTTAAGCCCTGGATCTGGCCATCTGCTGTTGGCATTCCTTTCATTGCCAGCCGTGAGCTCCCAAAACGAAGACAGCCTTCCTGCCCG
>chr5-45791937-45792101_CPPE_MUT-allCrxSites
GTCTGGCTCTGTCTTCTTTCTGCTTCTTAATAGTCTCATTAGTGTAAGTATAGTACAGATTTTCTAAGTCTCTCTGTCTTACGCCCTGGATCTGGCCATCTGCTGTTGGCATTCCTTTCATTGCCAGCCGTGAGCTCCCAAAACGAAGACAGCCTTCCTGCCCG
>chr5-65490303-65490467_CPPN_WT
GCTAATGCCACTTTGGGCTGATGTCTCATAAGCTTCCCTAAGACCTGTAAGTCTCTTTTGTCGTTCATCATCTCCTAAGTAATTCCAGATGGCAAGTACTCTCTGTCACATGGTTTTTTTCTTTAATTTTTACAAATCTTTACAATTTATTTTTTTGTGTATGT
>chr5-65490303-65490467_CPPN_MUT-allCrxSites
GCTAATGCCACTTTGGGCTGATGTCTCATAAGCTTCCCTAAGACCTGTAAGTCTCTTTTGTCGTTCATCATCTCCTAAGTACTTCCAGATGGCAAGTACTCTCTGTCACATGGTTTTTTTCTTTAATTTTTACAAATCTTTACAATTTATTTTTTTGTGTATGT
>chr5-67122355-67122519_CPPN_WT
AAACCTGCTGTATCCAAGTGCCTGCCCTTTCTCAGTTCCTGCCCTGACCTCCTTCAGTGAGGAACAGTATAAGCCAAATTAATCCCTTTATCCCCAACTTGCTTTTGGTCATGGTGTTTCATCACAGCAATAATACCCTAAGTAGGACACTACATAACCCAGGC
>chr5-67122355-67122519_CPPN_MUT-allCrxSites
AAACCTGCTGTATCCAAGTGCCTGCCCTTTCTCAGTTCCTGCCCTGACCTCCTTCAGTGAGGAACAGTATACGCCAAATTACTCCCTTTCTCCCCAACTTGCTTTTGGTCATGGTGTTTCATCACAGCAATACTACCCTAAGTAGGACACTACATAACCCAGGC
>chr5-72642673-72642837_CPRP_WT
CACTTGCATACATATTAATGAGCTCAGGTTCAAGCTAAGGATAATGATGACCTGGCGGCTGTTATTCTCATCTACACACAAATCCCCAAATCCAGTACTGAGCCACGAACATCCTCCCCTGCCAATGCCATGGACCTGTCTTTTCTGAGGAATAATTAATAAAA
>chr5-72642673-72642837_CPRP_MUT-allCrxSites
CACTTGCATACATATTAATGAGCTCAGGTTCAAGCTAAGGATAATGATGACCTGGCGGCTGTTATTCTCATCTACACACAACTCCCCAACTCCAGTACTGAGCCACGAACATCCTCCCCTGCCAATGCCATGGACCTGTCTTTTCTGAGGAATAATTAATAAAA
>chr5-73212021-73212185_CPPP_WT
TGACTGGCCCTGATATACAAACAAAATCCCGCTTGAGGGCCGAGTAAACCTGCCTTACTAATACGCAAAGGATCACTGTTAATCTAGAAATCAGTCGGGAGGGTGATCCTTCCGATGCCGTCCTAGGGCCGGGAAAAGCACAGGTTCATGCCAATACGCTCCGT
>chr5-73212021-73212185_CPPP_MUT-allCrxSites
TGACTGGCCCTGATATACAAACAAACTCCCGCTTGAGGGCCGAGTAAACCTGCCTTACTACTACGCAAAGGAGCACTGTTACTCTAGAAATCAGTCGGGAGGGTGCTCCTTCCGATGCCGTCCTAGGGCCGGGAAAAGCACAGGTTCATGCCAATACGCTCCGT
>chr5-73256427-73256591_CPPP_WT
GTTCCTCCAGCGCCGCCGGTCCCCGCCCTCGGGCCCCAGGCTCCGTTCTCTTTGACAATGGCGCGTCCCCTTTAAGGAATAATCCGATCGGGACCGATTCGTGGTTAAACCTCCCTCCGACTCTGATTTTAACCGGATTTCTGTCTCTCCCAGAGCCCGACGGG
>chr5-73256427-73256591_CPPP_MUT-allCrxSites
GTTCCTCCAGCGCCGCCGGTCCCCGCCCTCGGGCCCCAGGCTCCGTTCTCTTTGACAATGGCGCGTCCCCTTTAAGGAATACTCCGATCGGGACCGATTCGTGGTTAAACCTCCCTCCGACTCTGATTTTAACCGGAGTTCTGTCTCTCCCAGAGCCCGACGGG
>chr5-88559269-88559433_CPNE_WT
TTTCTTCCGTGCTTTCGTTTAAATCTTTCCATGTGAGCATGTGAAGGACTCTTATAGCTGGTTTCCCTGCCTCTGGCTTTAATCCCTTCCACTTCCTGTTTCATAGGGCCAGTTTATGTTTGCAGAGTCTTTGGCTAGCGTCTCCTGTCAGGGACACCACCTGA
>chr5-88559269-88559433_CPNE_MUT-allCrxSites
TTTCTTCCGTGCTTTCGTTTAAATCTTTCCATGTGAGCATGTGAAGGACTCTTATAGCTGGTTTCCCTGCCTCTGGCTTTACTCCCTTCCACTTCCTGTTTCATAGGGCCAGTTTATGTTTGCAGAGTCTTTGGCTAGCGTCTCCTGTCAGGGACACCACCTGA
>chr5-89758580-89758744_CPRN_WT
TTAACACCATGAGGAAGTATTAGGCTAAGCTTCCTTTTAAGTAGAAGGCTCAGCAGGGAAGATCTCCTGAAAGACTCACTAATCCAAGGTGAGAAGCCACTTTCTGCTGCACCTCCAAATCAGGGGTGCCAAGACCTTGTCTGGATACAGCAGATCAGGGCATT
>chr5-89758580-89758744_CPRN_MUT-allCrxSites
TTAACACCATGAGGAAGTAGTAGGCTACGCTTCCTTTTAAGTAGAAGGCTCAGCAGGGAAGATCTCCTGAAAGACTCACTACTCCAAGGTGAGAAGCCACTTTCTGCTGCACCTCCAAATCAGGGGTGCCAAGACCTTGTCTGGATACAGCAGAGCAGGGCATT
>chr5-91044641-91044805_CPPE_WT
CTGCTTACTCTAATAGACTCCTCCTACTCATCAGAGTATGTCAGCAGCAGCAGCAGCAGCAGCAGCAGCATCGCGTTACTAATCCACCAAGGGATCGGCACACGGCTTAGGTCACAGTGTCCGTGACCTATTATCGTCTAGAAATTCAGTTTTGGACATACTTA
>chr5-91044641-91044805_CPPE_MUT-allCrxSites
CTGCTTACTCTAATAGACTCCTCCTACTCATCAGAGTATGTCAGCAGCAGCAGCAGCAGCAGCAGCAGCATCGCGTTACTACTCCACCAAGGGATCGGCACACGGCGTAGGTCACAGTGTCCGTGACCTATTATCGTCTAGAAATTCAGTTTTGGACATACTTA
>chr5-92278206-92278370_CPPP_WT
CAGGTTATTAAGTACAACCACTCCCGGCCTTTTACACAGAGATGTGATACTGCCTCTAGCTGTGAGTGAGAAGCAGGCTTAATCCCGCTGGGGCAGGAGGCGGTGTCAGTGCTTGGGTTCCTGACCGGGTGGAGCGCAGGCCCCGCCTTCAGTGCCAGCACCGC
>chr5-92278206-92278370_CPPP_MUT-allCrxSites
CAGGTTATTAAGTACAACCACTCCCGGCCTTTTACACAGAGATGTGATACTGCCTCTAGCTGTGAGTGAGAAGCAGGCGTACTCCCGCTGGGGCAGGAGGCGGTGTCAGTGCTTGGGTTCCTGACCGGGTGGAGCGCAGGCCCCGCCTTCAGTGCCAGCACCGC
>chr5-92918205-92918369_CPPE_WT
ATTTGTCTTAGGGTTTGAGAAAGAACGGTCTTTGACTTCATCCTGTGTTCTGAGAAACAGGAGGCCAGATGGACAGGTTTAATCCTGACAGCAGCTCCATAATCCTCCCCTTCCGGCCAGGGCATATGCAGAGGCCGAGTGGCCTCACTGTGCCTCTCATAGGT
>chr5-92918205-92918369_CPPE_MUT-allCrxSites
ATTTGTCTTAGGGTTTGAGAAAGAACGGTCTTTGACTTCATCCTGTGTTCTGAGAAACAGGAGGCCAGATGGACAGGTTTACTCCTGACAGCAGCTCCATACTCCTCCCCTTCCGGCCAGGGCATATGCAGAGGCCGAGTGGCCTCACTGTGCCTCTCATAGGT
>chr1-44584098-44584262_CPPE_WT
AACCTAAGTAATGAGCTAACAGATACTTAGCAAAGACGCTTAGCAGGCTTGTTCATCATTGAAATTAGTCAGTGTGTGTAAATCCAATACACTAGGAAGCAACTAAGAAAGCCACAAGCAATCCTTCTGGAAGTGTGCTGAGGGCACTGATTTCCTTGGTGTTA
>chr1-44584098-44584262_CPPE_MUT-allCrxSites
AACCTAAGTAATGAGCTAACAGATACTTAGCAAAGACGCTTAGCAGGCTTGTTCATCATTGAAATTAGTCAGTGTGTGTAACTCCAATACACTAGGAAGCAACTAAGAAAGCCACAAGCAATCCTTCTGGAAGTGTGCTGAGGGCACTGATTTCCTTGGTGTTA
>chr5-93268503-93268667_CPPP_WT
GAACCCCTTCGCCACCTGCCAAGTGCTTGGCCCCCAAATCCTTCATCTGCAGCAAATACACCGCGGCCGGTTAAGAATATAATCCGGATACGTAGGGTGTGAGAGCAGAAGGAGCTGGCCGCGATCCCTCCAGCTAGGGGCGCCCCAGATCACGCAAGCCAGAA
>chr5-93268503-93268667_CPPP_MUT-allCrxSites
GAACCCCTTCGCCACCTGCCAAGTGCTTGGCCCCCAACTCCTTCATCTGCAGCAAATACACCGCGGCCGGTTAAGAATATACTCCGGATACGTAGGGTGTGAGAGCAGAAGGAGCTGGCCGCGATCCCTCCAGCTAGGGGCGCCCCAGATCACGCAAGCCAGAA
>chr5-96912050-96912214_CPPE_WT
GTGGCCTTCCCAGAGTGCCTTGCCCTCATTATCACTAAGCTATGTTATTAGGCAGGGATGGGCTGTTTTGTTTGTGAGCTAATCCTGCTTCTTATAATTCTCAGTGCTCACTGCTGAATCAGGAGAAGCAGGGAAGTCACTTCAGCAGAACTGAAGAATTAAAC
>chr5-96912050-96912214_CPPE_MUT-allCrxSites
GTGGCCTTCCCAGAGTGCCTTGCCCTCATTATCACTAAGCTATGTTATTAGGCAGGGATGGGCTGTTTTGTTTGTGAGCTACTCCTGCTTCTTATAATTCTCAGTGCTCACTGCTGAATCAGGAGAAGCAGGGAAGTCACTTCAGCAGAACTGAAGAAGTAAAC
>chr5-98168587-98168751_CPPP_WT
GAAGCTGAGGTTGGGGATGGAGAAAAGACGCTATAGGCCACGATGGCCTGGCCCCTGCGAGCCCATCTGACGTCCCCTTTAATCCCCAAGTGTCCCAGCGCGTGCCCACAGTGCCCTCCGGCCGGAGCAGGTTCCATAAGCTCTCAGAGTAAATCCCCTCGGAA
>chr5-98168587-98168751_CPPP_MUT-allCrxSites
GAAGCTGAGGTTGGGGATGGAGAAAAGACGCTATAGGCCACGATGGCCTGGCCCCTGCGAGCCCATCTGACGTCCCCTTTACTCCCCAAGTGTCCCAGCGCGTGCCCACAGTGCCCTCCGGCCGGAGCAGGTTCCATACGCTCTCAGAGTAACTCCCCTCGGAA
>chr5-100197342-100197506_CPPE_WT
GTGCCTTGTTTGCAGCAGTCTAACTCCTGACCTGCTTCTGTTCTCACATGACCTTTTCCGCTGTGTCTCTCTCTCTCATTGATCCGATTTAACTCTCCCGTCTCTCTCCAGTATGATCTTTTCTTAGCTGAGCTCATCTGCAAATGTCCCACATTCTGCAGTTC
>chr5-100197342-100197506_CPPE_MUT-allCrxSites
GTGCCTTGTTTGCAGCAGTCTAACTCCTGACCTGCTTCTGTTCTCACATGACCTTTTCCGCTGTGTCTCTCTCTCTCATTGCTCCGATTTAACTCTCCCGTCTCTCTCCAGTATGATCTTTTCTTAGCTGAGCTCATCTGCAAATGTCCCACATTCTGCAGTTC
>chr5-100346513-100346677_CPPE_WT
CCTGGACTGACTGGGCTTTTAAAGGTGTCTGGTGAGGATGTGGACTGTTTTCATCTCCCTCCCTTCCTGGAGCTAGCCTTAATCCAGGTAATCTTATCTCCCTGAGTGCCAAGGTCACACAGGAGGGCTCTGTGGGCCTACAGTTGCAGGCTTCCCTCTGAAGA
>chr5-100346513-100346677_CPPE_MUT-allCrxSites
CCTGGACTGACTGGGCTTTTAAAGGTGTCTGGTGAGGATGTGGACTGTTTTCATCTCCCTCCCTTCCTGGAGCTAGCCTTACTCCAGGTACTCTTATCTCCCTGAGTGCCAAGGTCACACAGGAGGGCTCTGTGGGCCTACAGTTGCAGGCTTCCCTCTGAAGA
>chr5-101789573-101789737_CPPE_WT
ATCATCAGTGGCTAGCTTGTGGCTCTTGGCTTACCTCTGCCTAGCTTTGTGACCCAGCCCAGTTTCCTAATCTACTCATTAATCCACAGAGCTCTGTCTTCACAACTAAATAAAGCCTTTCAGTTGTATCTTTTGATTCTACACTGATTTTTAGTTCAGGCCTG
>chr5-101789573-101789737_CPPE_MUT-allCrxSites
ATCATCAGTGGCTAGCTTGTGGCTCTTGGCGTACCTCTGCCTAGCTTTGTGACCCAGCCCAGTTTCCTACTCTACTCATTACTCCACAGAGCTCTGTCTTCACAACTAAATAAAGCCTTTCAGTTGTATCTTTTGATTCTACACTGATTTTTAGTTCAGGCCTG
>chr5-102768806-102768970_CPPP_WT
TCCATTCCTGGGTGATGGAGTCATGGGAGAAACTGCATTGAGCAAACGAAGTGGGACCTGAGCCGGCTCCAGTGTTCACTAAGCCGCTCAGGGCAGAGCAGCTGCTGTCTCTCCCAGCCTGCATCTGTCACTGACCACTGAAGTGTGTGTGCAAGGTGAGAGCG
>chr5-102768806-102768970_CPPP_MUT-allCrxSites
TCCATTCCTGGGTGATGGAGTCATGGGAGAAACTGCATTGAGCAAACGAAGTGGGACCTGAGCCGGCTCCAGTGTTCACTACGCCGCTCAGGGCAGAGCAGCTGCTGTCTCTCCCAGCCTGCATCTGTCACTGACCACTGAAGTGTGTGTGCAAGGTGAGAGCG
>chr5-103785466-103785630_CPPE_WT
GAGAGATGGTGTGTAGGGGTGCAAGTCCCTACCTGTATTGCGTGTGAGAAAGCCTGAGGTTGACACCCCAGGCCTTCCTTAATCCTGTCCACCCCATGTATCAAGGGGCAGCGGATCACTGAGCCCCGTCCTCACCATCCCGCTAAGCTGCCTCTAGAGCATTT
>chr5-103785466-103785630_CPPE_MUT-allCrxSites
GAGAGATGGTGTGTAGGGGTGCAAGTCCCTACCTGTATTGCGTGTGAGAAAGCCTGAGGTTGACACCCCAGGCCTTCCTTACTCCTGTCCACCCCATGTATCAAGGGGCAGCGGAGCACTGAGCCCCGTCCTCACCATCCCGCTACGCTGCCTCTAGAGCATTT
>chr10-43759988-43760152_CPPE_WT
GCAAACAGGGCCATAAAGAAAGAGGCAAGGAGTTTCCAGCCTCTGGCATGGCAGGAAGGTACTGAGAAAGAATACTTTGTAATCCTTGGGGGTTTATTTTTATCCCTGCCTGTCTGCTGTGAAGGGCGCTTTGGACTAAGATGCTCTATGATGCTCTAAGCTGC
>chr10-43759988-43760152_CPPE_MUT-allCrxSites
GCAAACAGGGCCATAAAGAAAGAGGCAAGGAGTTTCCAGCCTCTGGCATGGCAGGAAGGTACTGAGAAAGAATACTTTGTACTCCTTGGGGGTTTATTTTTCTCCCTGCCTGTCTGCTGTGAAGGGCGCTTTGGACTAAGATGCTCTATGATGCTCTACGCTGC
>chr10-43845720-43845884_CPPE_WT
TCAGGCAAATCATGTATACTCTAGATCCTCTCAAAGGACCTGTGTACTCACTCAGGCCTGCCTGCTTCTCGAAGCCTTTTAATCTCCTCCTGCCACCTGCTTAAGCTGCTCAGGCTTTTCTCTCTCTTTTTGACAACCACTGTTTCCCTGGCTTAGGAGAGCCT
>chr10-43845720-43845884_CPPE_MUT-allCrxSites
TCAGGCAAATCATGTATACTCTAGATCCTCTCAAAGGACCTGTGTACTCACTCAGGCCTGCCTGCTTCTCGAAGCCTTTTACTCTCCTCCTGCCACCTGCTTACGCTGCTCAGGCTTTTCTCTCTCTTTTTGACAACCACTGTTTCCCTGGCGTAGGAGAGCCT
>chr5-108268850-108269014_CPPP_WT
GCCGAGAGCAGGCTGTGCGAGCAGGAGCGGCGCTAACGGTGGTCTCTCTACGGGCCGGGGAAGGAGGTTTGCCGCAAGCTGATCCCGGCACGCTTTGCGCCACCGGAAGTCGAACTCCCCAGGTCCCACCCGCCCTCCTCGATGGATTTCCGTGTGCACGCCCC
>chr5-108268850-108269014_CPPP_MUT-allCrxSites
GCCGAGAGCAGGCTGTGCGAGCAGGAGCGGCGCTAACGGTGGTCTCTCTACGGGCCGGGGAAGGAGGTTTGCCGCAAGCTGCTCCCGGCACGCTTTGCGCCACCGGAAGTCGAACTCCCCAGGTCCCACCCGCCCTCCTCGATGGATTTCCGTGTGCACGCCCC
>chr5-108389888-108390052_CPPP_WT
TTGCTTTGTTGGTAATTTATGCTCCATTTGGCTCATGGATGACCCATTTCTTAAAAAGGAAGCAAAGTGAAGGCCAAGATAATCCTGCAGATTATTCTATTCAGGTCGCTGGGCAGGGGCCTGTTTATAACAGATAAGTATAAGAGGATTGCAGCACCCTCCTG
>chr5-108389888-108390052_CPPP_MUT-allCrxSites
TTGCTTTGTTGGTAATTTATGCTCCATTTGGCTCATGGATGACCCATTTCTTAAAAAGGAAGCAAAGTGAAGGCCAAGATACTCCTGCAGAGTATTCTATTCAGGTCGCTGGGCAGGGGCCTGTTTATAACAGATAAGTATAAGAGGATTGCAGCACCCTCCTG
>chr10-44464737-44464901_CPPE_WT
AATTAAAGCTGATAAATCCAAGCTACTTGCTGCAGGTCTAATTCCTCCTAATTGTATTCAGGGATGAAGCAAGCTTGTCTAATCTCCCAAGTACCTGACCTATTTCCGAAACGATCTTCCCAGCCTTCCGTTTCTTCCCATCTGGACCCTGTTCCCTCTTCTAC
>chr10-44464737-44464901_CPPE_MUT-allCrxSites
AATTAAAGCTGATAACTCCAAGCTACTTGCTGCAGGTCTACTTCCTCCTAATTGTATTCAGGGATGAAGCAAGCTTGTCTACTCTCCCAAGTACCTGACCTATTTCCGAAACGATCTTCCCAGCCTTCCGTTTCTTCCCATCTGGACCCTGTTCCCTCTTCTAC
>chr5-110839742-110839906_CPPP_WT
GCCGCGATTAGTCTCAAGGCTTGCTGGGAGTTGTAGTTTAACATGCAGAACGGGACTCGACGTCTTGGTTTCCCGCGGCTAATCCCGCCTCCTCGACTCCCTTAACCAATCAGCAGCGAGACGGTCTTTCCTCCTTTCCCTCGGGTCTTGCTACCTAGGTCAGC
>chr5-110839742-110839906_CPPP_MUT-allCrxSites
GCCGCGATTAGTCTCAAGGCTTGCTGGGAGTTGTAGTTTAACATGCAGAACGGGACTCGACGTCTTGGTTTCCCGCGGCTACTCCCGCCTCCTCGACTCCCTTAACCAATCAGCAGCGAGACGGTCTTTCCTCCTTTCCCTCGGGTCTTGCTACCTAGGTCAGC
>chr5-113396451-113396615_CPPE_WT
TCTCCGCAGCTCACATCTGTCGATTGTGCTGCCCAGCCAAATCCCTCCTCAGCTTAGCAGATCGCTCAGGTAAATCCATTAATCCCTTGTGCCACGGTAGCTGATGCAGGGATGGCCTGTACAGAGAGAGCATTATTAGCTCTAAAGGATGGTGTGGTCCTTTT
>chr5-113396451-113396615_CPPE_MUT-allCrxSites
TCTCCGCAGCTCACATCTGTCGATTGTGCTGCCCAGCCAACTCCCTCCTCAGCGTAGCAGATCGCTCAGGTAACTCCATTACTCCCTTGTGCCACGGTAGCTGATGCAGGGATGGCCTGTACAGAGAGAGCATTATTAGCTCTAAAGGATGGTGTGGTCCTTTT
>chr5-114087967-114088131_CPPE_WT
AAAAAAATATCCAGAGTGCTGGCAGGAGTGGACTCTGGAACAGACGCGGTCCTGCGGGAGGTTGGGTGCTAATTGACCATAAGCCTGTAAGCAGATTTCAGGGCTGGGGAGGGGAGCAGGGCGAGCATCACTAAGAAAGCAATCCTCTGGTGAACCTGGAGGAC
>chr5-114087967-114088131_CPPE_MUT-allCrxSites
AAAAAAATATCCAGAGTGCTGGCAGGAGTGGACTCTGGAACAGACGCGGTCCTGCGGGAGGTTGGGTGCTAATTGACCATACGCCTGTAAGCAGATTTCAGGGCTGGGGAGGGGAGCAGGGCGAGCATCACTAAGAAAGCAATCCTCTGGTGAACCTGGAGGAC
>chr5-114539899-114540063_CPPE_WT
GGTCAAGTCTCTGGCTTCCCACCTAGCCTTGGCCTTGGCTGTCTGTCTGTCTGCCAGGGTCTCTGAGCTAAATCGCAGATAATCCCTCCCGATCAGCACCTGTGTCCATAAGCAAATCAACTGGCAGGTGGTGGCCTGGATCAACTATGACCTGCTCAGCGGGA
>chr5-114539899-114540063_CPPE_MUT-allCrxSites
GGTCAAGTCTCTGGCTTCCCACCTAGCCTTGGCCTTGGCTGTCTGTCTGTCTGCCAGGGTCTCTGAGCTAAATCGCAGATACTCCCTCCCGATCAGCACCTGTGTCCATAAGCAAATCAACTGGCAGGTGGTGGCCTGGAGCAACTATGACCTGCTCAGCGGGA
>chr5-114734679-114734843_CPPE_WT
AGCCTGGTCTGGAGCGTGTGAAGAAACCTCTCTCGTTGTTCATCTTACGGTGTGACAATCCCTCACCTGGATGGCAGCATAAGCCGATGAGCAATCTAAACTGATTACTGATTAGCTATTTCCAGCCGTGTAGCCAGCATTCAAGCCATGGTTATTAAAGTACA
>chr5-114734679-114734843_CPPE_MUT-allCrxSites
AGCCTGGTCTGGAGCGTGTGAAGAAACCTCTCTCGTTGTTCATCTTACGGTGTGACAATCCCTCACCTGGATGGCAGCATACGCCGATGAGCAATCTAAACTGATTACTGAGTAGCTATTTCCAGCCGTGTAGCCAGCATTCAAGCCATGGTTATTAAAGTACA
>chr10-44531664-44531828_CPPE_WT
CTTGAGTGGTTGATCTAAGAAGCACATCTGAACATGACACTTGCCTTTAAAGCTTCCCATTACTTACCAGATAAAAACCTAAGCTCTTTGCCCCAGCATTCAAATCCTCTTTAGCTCTCTCTAGCTTTACTTTTCTCTACTTCCTGCCCTGACTACATCCCGGC
>chr10-44531664-44531828_CPPE_MUT-allCrxSites
CTTGAGTGGTTGATCTAAGAAGCACATCTGAACATGACACTTGCCTTTAAAGCTTCCCATTACTTACCAGATAAAAACCTACGCTCTTTGCCCCAGCATTCAACTCCTCTTTAGCTCTCTCTAGCTTTACTTTTCTCTACTTCCTGCCCTGACTACATCCCGGC
>chr5-115326905-115327069_CPPP_WT
GGTGCGCTTGCGCAGAGGGCGGGGTCTCTCCCTAGAGATGCGAGCGGAAGGTTCCCGGAGGTGGGACCCGAGCGCCTCCTAAGCTGGTAGGTCACTAAGCTTGGGGCTGTCCTTCTGAGGAGAAGGACGCGGACCCCACAGAAGCCCTCAGACTGCCCAGCGCT
>chr5-115326905-115327069_CPPP_MUT-allCrxSites
GGTGCGCTTGCGCAGAGGGCGGGGTCTCTCCCTAGAGATGCGAGCGGAAGGTTCCCGGAGGTGGGACCCGAGCGCCTCCTACGCTGGTAGGTCACTACGCTTGGGGCTGTCCTTCTGAGGAGAAGGACGCGGACCCCACAGAAGCCCTCAGACTGCCCAGCGCT
>chr5-115401304-115401468_CPRE_WT
TTAATTACCCCTCTAGGTGGCTAGAAGGTAAGATGGGATAATGCCTAGGGGAAATGCACAGCAGGGCATGGGGTTACCATAATCCCAGCTCGCAGGAGGCCCAGAAGCTGAAGAAGTCCATCCTAGACTACATGAGGCAGTGATGATTTCTGAGCTAGCCTGGG
>chr5-115401304-115401468_CPRE_MUT-allCrxSites
TTAATTACCCCTCTAGGTGGCTAGAAGGTAAGATGGGATAATGCCTAGGGGAAATGCACAGCAGGGCATGGGGTTACCATACTCCCAGCTCGCAGGAGGCCCAGAAGCTGAAGAAGTCCATCCTAGACTACATGAGGCAGTGATGATTTCTGAGCTAGCCTGGG
>chr5-115434853-115435017_CPPP_WT
ACCTCGGGCAGCCTCCCCGTGGCCCCCAGCCCTGTTTCAGGAAGACCACATGGTCCTAATTACCCCAGGAGCGCATGGCTAATCCAGGGCAATTCCCAGCCCCATCCTAACACTGAGGCACCTTCTGTCACCAAACTGCTTAATGGAATTAACCCAATTCTGAC
>chr5-115434853-115435017_CPPP_MUT-allCrxSites
ACCTCGGGCAGCCTCCCCGTGGCCCCCAGCCCTGTTTCAGGAAGACCACATGGTCCTAATTACCCCAGGAGCGCATGGCTACTCCAGGGCAATTCCCAGCCCCATCCTAACACTGAGGCACCTTCTGTCACCAAACTGCTTAATGGAAGTAACCCAATTCTGAC
>chr5-115452932-115453096_CPPE_WT
GTTTAGCTAGACAGAATATACGGCTACTGTAGGAAATTAGACAGCTTATACAATAGGATATAAATTAGGCTTACATGTGTAATCCCAGCACTCAAGAGGCTGATGGTGGAGGAGTGCCACAGGCTTGAGTCCAGCCCACAACACACACAGTAAATCTTCTTAAA
>chr5-115452932-115453096_CPPE_MUT-allCrxSites
GTTTAGCTAGACAGAATATACGGCTACTGTAGGAAATTAGACAGCGTATACAATAGGATATAAATTAGGCGTACATGTGTACTCCCAGCACTCAAGAGGCTGATGGTGGAGGAGTGCCACAGGCTTGAGTCCAGCCCACAACACACACAGTAAATCTTCTTAAA
>chr5-115506324-115506488_CPPE_WT
TTCACAAAAACTACATCTGGGATATTATTCTGGGATGACTAGCACTGCCATCAGTCCAAAGGCTCCAGGCAAGCCGATTTAATCCTCCTGGGAGGTGACCTACAGGGACAGGTGGACAAATCCGACTCTCTTGAGTGACAAATCTGCCACCGACTCTCTTGAGT
>chr5-115506324-115506488_CPPE_MUT-allCrxSites
TTCACAAAAACTACATCTGGGATATTATTCTGGGATGACTAGCACTGCCATCAGTCCAAAGGCTCCAGGCAAGCCGATTTACTCCTCCTGGGAGGTGACCTACAGGGACAGGTGGACAACTCCGACTCTCTTGAGTGACAACTCTGCCACCGACTCTCTTGAGT
>chr5-115730546-115730710_CPPP_WT
CACACATAGCTACTGAAGCCCAAACTAATCACATGATGAGCCCTGCCTTCTCTGATTTCTGCAATGGAACCACATCCCCTAATCCCTAAGCATTTGAAAGCTATATAAAGCTCCTTTCGAGGCACTTGTTCCCCACAACTCTCTGCCAGAAAGTTAAGACAAGG
>chr5-115730546-115730710_CPPP_MUT-allCrxSites
CACACATAGCTACTGAAGCCCAAACTACTCACATGATGAGCCCTGCCTTCTCTGATTTCTGCAATGGAACCACATCCCCTACTCCCTAAGCATTTGAAAGCTATATAAAGCTCCTTTCGAGGCACTTGTTCCCCACAACTCTCTGCCAGAAAGTTAAGACAAGG
>chr5-116014008-116014172_CPPE_WT
GAGTGGCTGGCTGGCCACTCCTACGTAAGGCAATAAGTCACCAGGATGAGACTAGAGATCATGTGACTACACTCAGCAATAATCACTCTCAAGACAGACTTCAAACCCCACTGCCATTTCTCCATTAAGCCAGATGATCCTGAGGACCGACCACTGCAGAAAGT
>chr5-116014008-116014172_CPPE_MUT-allCrxSites
GAGTGGCTGGCTGGCCACTCCTACGTAAGGCAATAAGTCACCAGGATGAGACTAGAGATCATGTGACTACACTCAGCAATACTCACTCTCAAGACAGACTTCAAACCCCACTGCCATTTCTCCATTACGCCAGATGCTCCTGAGGACCGACCACTGCAGAAAGT
>chr10-52310530-52310694_CPPE_WT
CCTCTCCCATGCTGTTACCCTTAATCTTGTTATGTAGCCTGGGCTTTCTGAGTCCTCACTATACAGGTGAAGCTTTGCATAATCCTCTTGTGTTCCAGCTTTATCTTCCTGGGACTCCCTAATCTTGCTGAATATGATGATCTGTCGGTCCATTCCCCTGCAAA
>chr10-52310530-52310694_CPPE_MUT-allCrxSites
CCTCTCCCATGCTGTTACCCTTACTCTTGTTATGTAGCCTGGGCTTTCTGAGTCCTCACTATACAGGTGAAGCTTTGCATACTCCTCTTGTGTTCCAGCTTTATCTTCCTGGGACTCCCTACTCTTGCTGAATATGATGATCTGTCGGTCCATTCCCCTGCAAA
>chr5-118732174-118732338_CPPE_WT
CATCCTCAGGAGCTATATACAGCACCAAGGGTGCATAAGATCTGTTAATTAGCCACGTCTGAGTTTAAAGTTAGAACTCTGATCCCTACTTAACCCAGAGCCTCAAGTTAAACACTGCTACCCTGCCCCCTCTGCACCAATGGTCAGCATCCTGGGACCCTGGG
>chr5-118732174-118732338_CPPE_MUT-allCrxSites
CATCCTCAGGAGCTATATACAGCACCAAGGGTGCATAAGATCTGTTAATTAGCCACGTCTGAGTTTAAAGTTAGAACTCTGCTCCCTACTTAACCCAGAGCCTCAAGTTAAACACTGCTACCCTGCCCCCTCTGCACCAATGGTCAGCATCCTGGGACCCTGGG
>chr5-122314465-122314629_CPPE_WT
AAGGATATTATATAATTAGGTATTTGGTGTTGTCCATTTAAATAATCTGCTTGCTAGGTAGGCATGGGGCTTGTACCTGTAATCCCTGTATTCAGGAGGCTAAGGCAGGAGGATTACCAGTTTGAGGCCAGCCTGGGCTATATATAGAAAGACCCAGTCTTAAA
>chr5-122314465-122314629_CPPE_MUT-allCrxSites
AAGGATATTATATAATTAGGTATTTGGTGTTGTCCATTTAAATACTCTGCTTGCTAGGTAGGCATGGGGCTTGTACCTGTACTCCCTGTATTCAGGAGGCTAAGGCAGGAGGAGTACCAGTTTGAGGCCAGCCTGGGCTATATATAGAAAGACCCAGTCTTAAA
>chr5-122821440-122821604_CPPP_WT
TGCAATTAAATGGGGGCGAGAAGGAAGATCAAATTAAATAAATACACGCGTGGCCTGTAGTTCACGCTGTCTCTGATCAAAATCCCTGCGTCTTCCTCCCAGATCCCTGTCCACGTCGACTAGGAACCTGGTCGCCTTGGTTGAGCGTTTCTGTAGGGAACCGA
>chr5-122821440-122821604_CPPP_MUT-allCrxSites
TGCAATTAAATGGGGGCGAGAAGGAAGATCAAATTAAATAAATACACGCGTGGCCTGTAGTTCACGCTGTCTCTGATCAAACTCCCTGCGTCTTCCTCCCAGATCCCTGTCCACGTCGACTAGGAACCTGGTCGCCTTGGTTGAGCGTTTCTGTAGGGAACCGA
>chr5-123310319-123310483_CPPP_WT
ATCGTTTGTATCGCCTTTGTACTCAGAACCAAAAAGACCAGAAGATAAACACACAAGATCCTCTTAAAGCCCCAAGTGCTAATCTGTTAGACTGGTGGGCCCAGCTGGAGTAGAGAGGGAAGCCAATTGGTGCAAGCTCACCCATATGGAGGGGGGGAAACTTG
>chr5-123310319-123310483_CPPP_MUT-allCrxSites
ATCGTTTGTATCGCCTTTGTACTCAGAACCAAAAAGACCAGAAGATAAACACACAAGATCCTCTTAAAGCCCCAAGTGCTACTCTGTTAGACTGGTGGGCCCAGCTGGAGTAGAGAGGGAAGCCAATTGGTGCAAGCTCACCCATATGGAGGGGGGGAAACTTG
>chr5-123747778-123747942_CPRP_WT
ATTATTTTCCTTGTGTTCCATTATTTTAAGTGAGATAAATTCAGTTATTGGCTTTCTGCAGTGTCGTCCACTGTAAACGTAATCCTCCAGAGAGCTGGCCTAGTATCAAATCCTCTGCTAAAGGGATTTGTATGCTGTGCTTCAGCTGTTGTCTAGGGTTTTCA
>chr5-123747778-123747942_CPRP_MUT-allCrxSites
ATTATTTTCCTTGTGTTCCATTATTTTAAGTGAGATAAATTCAGTTATTGGCTTTCTGCAGTGTCGTCCACTGTAAACGTACTCCTCCAGAGAGCTGGCCTAGTATCAACTCCTCTGCTAAAGGGAGTTGTATGCTGTGCTTCAGCTGTTGTCTAGGGTTTTCA
>chr5-124240940-124241104_CPPE_WT
GAACTCAAGTAGAAGTCACACCACGCCAGACCAGCAGCACAGCCTCTGGCGAATGACCTGGAGTTCAGCCCTTGAGTGCTAATCCCACCCCACTGTCCTGTGCCCAGCCCTATAATCCCAGGGCTTCTAGGACAGGGGATGCCACTGCTCCTTGTGGAAAGGTC
>chr5-124240940-124241104_CPPE_MUT-allCrxSites
GAACTCAAGTAGAAGTCACACCACGCCAGACCAGCAGCACAGCCTCTGGCGAATGACCTGGAGTTCAGCCCTTGAGTGCTACTCCCACCCCACTGTCCTGTGCCCAGCCCTATACTCCCAGGGCTTCTAGGACAGGGGATGCCACTGCTCCTTGTGGAAAGGTC
>chr5-125304516-125304680_CPPE_WT
TCAACAAGGCCACACCTCCTCCGACAAAGACACGCCTCTTCCTCCGACAAGGCCACACCTCCTCCAACGACACACCCCCTAATCCCTGCCCATAGCGACACGCCTCCTCCGACAACGACACACCTCCTAATCCTTCCAAGCCGTTCTCCAACTAAAGGCTAAGC
>chr5-125304516-125304680_CPPE_MUT-allCrxSites
TCAACAAGGCCACACCTCCTCCGACAAAGACACGCCTCTTCCTCCGACAAGGCCACACCTCCTCCAACGACACACCCCCTACTCCCTGCCCATAGCGACACGCCTCCTCCGACAACGACACACCTCCTACTCCTTCCAAGCCGTTCTCCAACTAAAGGCTAAGC
>chr5-129787209-129787373_CPPP_WT
TACGCACCCGGCCCGCCCCCGGCGTGCCCACAGAGCACCTCCATTGGGTGGCGACCCTCCTGCCGCCCGCTGATTGGCTTAATCCAACGCTGGTCTCTCTAAGACCCGCCCACCACGCCCAGTTGCGACGTCATTGCGCATCTGAGAAACTGGTTCTCCCGTCA
>chr5-129787209-129787373_CPPP_MUT-allCrxSites
TACGCACCCGGCCCGCCCCCGGCGTGCCCACAGAGCACCTCCATTGGGTGGCGACCCTCCTGCCGCCCGCTGATTGGCGTACTCCAACGCTGGTCTCTCTAAGACCCGCCCACCACGCCCAGTTGCGACGTCATTGCGCATCTGAGAAACTGGTTCTCCCGTCA
>chr5-129937040-129937204_CPRE_WT
CATTTTCACCCATGGAGAGGATTAAGGTAACAATAGGGAGTATTTACTGAATACTCCCATGTGCCAGGCACCACACATTTAATCCTCCTTAAGCCCTCTAGGTCAGTAGTGCAGCCCTCCTAATTTATAGACGAAGACAATGGGGCAGAGGGACAAAGAAGCTT
>chr5-129937040-129937204_CPRE_MUT-allCrxSites
CATTTTCACCCATGGAGAGGAGTAAGGTAACAATAGGGAGTATTTACTGAATACTCCCATGTGCCAGGCACCACACATTTACTCCTCCTTACGCCCTCTAGGTCAGTAGTGCAGCCCTCCTAATTTATAGACGAAGACAATGGGGCAGAGGGACAAAGAAGCTT
>chr5-130144704-130144868_CPPP_WT
CAGCCATTGGCCGAATCTTCGCTGGCTCCGCCCTGATTGTCAGGAGGTTCGCCCAATCACAGAACAAACAATTCGGCCTTAAGCCGTAGTGGCTACAGGCCTACCCAATTCTGATTGGCTCTTGGCTGACAAGCGCGAGCGACGCCTGTCTGCTCCAGGGTTTG
>chr5-130144704-130144868_CPPP_MUT-allCrxSites
CAGCCATTGGCCGAATCTTCGCTGGCTCCGCCCTGATTGTCAGGAGGTTCGCCCAATCACAGAACAAACAATTCGGCCTTACGCCGTAGTGGCTACAGGCCTACCCAATTCTGATTGGCTCTTGGCTGACAAGCGCGAGCGACGCCTGTCTGCTCCAGGGTTTG
>chr5-134313572-134313736_CPPP_WT
GGGCCCCCACCGCAGTTACCAGGCACCGACGCCCCGCCCCCACGGTGCCCGCCGGCCAATCGCACGCAGCCTGCTGCCCTAAGCTCCGCAAGCCCTGGACACACGGACACACACACACACACACGCTCTCATAGCGAACCCGACACACACACACACACATACAA
>chr5-134313572-134313736_CPPP_MUT-allCrxSites
GGGCCCCCACCGCAGTTACCAGGCACCGACGCCCCGCCCCCACGGTGCCCGCCGGCCAATCGCACGCAGCCTGCTGCCCTACGCTCCGCAAGCCCTGGACACACGGACACACACACACACACACGCTCTCATAGCGAACCCGACACACACACACACACATACAA
>chr5-135688713-135688877_CPPP_WT
CTGCCAAGGGGAAAGGCAGGGTCACGCAAAGCACAAACGTCTGTCAAAGCCAAGCAGGCCGGTAGCCAAACCTCGGAGATAAGCCTGGGAGTGGGCGGAGCTTCTTGGCGAGGAGAGGGGGGCGTGGCCCAGAGTCCGGGCTAGGCCTGGGAGCGGGGCTTCTC
>chr5-135688713-135688877_CPPP_MUT-allCrxSites
CTGCCAAGGGGAAAGGCAGGGTCACGCAAAGCACAAACGTCTGTCAAAGCCAAGCAGGCCGGTAGCCAAACCTCGGAGATACGCCTGGGAGTGGGCGGAGCTTCTTGGCGAGGAGAGGGGGGCGTGGCCCAGAGTCCGGGCTAGGCCTGGGAGCGGGGCTTCTC
>chr5-135778547-135778711_CPPP_WT
CTACTGGCAGGAGCTACAAGAAGACGAGTGACTCCAACGACCTCCACTCTGCGCAGTGGCCGCCCGGTCCAGAGCCACCTGATCTCGCGAGAGAAGCGCAAGAAGCTTGAGCCAAATCTCGCGAGACAGGCTCGGCCGTGTGGTTCCTTGTCTAGCACGCCCTA
>chr5-135778547-135778711_CPPP_MUT-allCrxSites
CTACTGGCAGGAGCTACAAGAAGACGAGTGACTCCAACGACCTCCACTCTGCGCAGTGGCCGCCCGGTCCAGAGCCACCTGCTCTCGCGAGAGAAGCGCAAGAAGCTTGAGCCAACTCTCGCGAGACAGGCTCGGCCGTGTGGTTCCTTGTCTAGCACGCCCTA
>chr5-136116588-136116752_CPPP_WT
CTTGCCTGCGCCTGCATTAGGTCATCCGAGCCGCTAGGGGGCGGGGGCCAGGTGCTTACACTGATTGGCTGCGGCTGAGAAATCCGGAAGTGGTCGCGCTTCGGGGCTCTGTTGGCGGAAGGAGACTGTGGGTTGGTGTCGGGGAGCGAGAGCGCGGCGCTAGG
>chr5-136116588-136116752_CPPP_MUT-allCrxSites
CTTGCCTGCGCCTGCATTAGGTCATCCGAGCCGCTAGGGGGCGGGGGCCAGGTGCTTACACTGATTGGCTGCGGCTGAGAACTCCGGAAGTGGTCGCGCTTCGGGGCTCTGTTGGCGGAAGGAGACTGTGGGTTGGTGTCGGGGAGCGAGAGCGCGGCGCTAGG
>chr5-136979569-136979733_CPPE_WT
TTGGCATGGTGTCTGCAGGATCCCAGACTCGCTACTTGTCTAAGTGGATTGCAGGCTGTAATTGCAGGCTGTAATTACCTAATCCTTGAAATTACCCTGCTAAGCACACAGCAGGAGCGGTCCTAAGCATTTGCTGGACAAATGACCTTAATTAGCTACTAATG
>chr5-136979569-136979733_CPPE_MUT-allCrxSites
TTGGCATGGTGTCTGCAGGATCCCAGACTCGCTACTTGTCTAAGTGGATTGCAGGCTGTAATTGCAGGCTGTAATTACCTACTCCTTGAAATTACCCTGCTAAGCACACAGCAGGAGCGGTCCTAAGCATTTGCTGGACAAATGACCTTAATTAGCTACTAATG
>chr5-137041580-137041744_CPPN_WT
TTCCCATGGCCAAGCCATTCCGCCTTCCTGCCCTGGAAGTCTCAGTGGAAAGGTGGTGTCAGGGCACAGGAACTGTAATTAATCTTCCCTTGTAAGCTTTAAGCCTATTAGCTATGGCCCTTAATCAGCTTGGGGGTATGCCTCAGTCAGTAGAGCTCTGGCAT
>chr5-137041580-137041744_CPPN_MUT-allCrxSites
TTCCCATGGCCAAGCCATTCCGCCTTCCTGCCCTGGAAGTCTCAGTGGAAAGGTGGTGTCAGGGCACAGGAACTGTAATTACTCTTCCCTTGTAAGCTTTACGCCTATTAGCTATGGCCCTTACTCAGCTTGGGGGTATGCCTCAGTCAGTAGAGCTCTGGCAT
>chr5-137531533-137531697_CPPP_WT
AACCGGCCAGGGTGGCTGTTTACAGGATTTGGGAAAAGCCGATTGAGCACTAATAGGTTCGGGACGGCTCAACCCGGGATAATCCCCATTCCGGGCCGGCTGCACCCCATTAGCTGCTGGTCAGTGCGAGAGTAGCGGGGAAGGCAAACCCCCAAGCCGCCAGC
>chr5-137531533-137531697_CPPP_MUT-allCrxSites
AACCGGCCAGGGTGGCTGTTTACAGGAGTTGGGAAAAGCCGATTGAGCACTAATAGGTTCGGGACGGCTCAACCCGGGATACTCCCCATTCCGGGCCGGCTGCACCCCATTAGCTGCTGGTCAGTGCGAGAGTAGCGGGGAAGGCAAACCCCCAAGCCGCCAGC
>chr5-138280392-138280556_CPPP_WT
CTGAGAGGCAGGAACGTGGTTAGCACGAGCTCGCGCTGCGCCAAGTCTCGCGACACTTCTCAGCCGCGCGAAGACCAGTTAATCTCGCGCCTGCGCACGGCTTATCCCGTGCCTTCCCGCGTTTTTTTCTAAGGCTTAACCGCCCGCCACCAGAGGAAGAAGAG
>chr5-138280392-138280556_CPPP_MUT-allCrxSites
CTGAGAGGCAGGAACGTGGTTAGCACGAGCTCGCGCTGCGCCAAGTCTCGCGACACTTCTCAGCCGCGCGAAGACCAGTTACTCTCGCGCCTGCGCACGGCGTCTCCCGTGCCTTCCCGCGTTTTTTTCTAAGGCGTAACCGCCCGCCACCAGAGGAAGAAGAG
>chr10-59628689-59628853_CPPE_WT
AAACTCAAGGACCCTAGCTCCTACATCGGTAACACAGCCTGCCTTTCCGGAAGGCACGCTCTCAGTACACAGTCCAATCTAATCCTCTTAATACTACCGTGTAGCATGGCCTTTCTTTTCAGTGCCTGGGACCGAAGCCAGTGTTTTACAGGCTAAGCACATAC
>chr10-59628689-59628853_CPPE_MUT-allCrxSites
AAACTCAAGGACCCTAGCTCCTACATCGGTAACACAGCCTGCCTTTCCGGAAGGCACGCTCTCAGTACACAGTCCAATCTACTCCTCTTACTACTACCGTGTAGCATGGCCTTTCTTTTCAGTGCCTGGGACCGAAGCCAGTGTTTTACAGGCTAAGCACATAC
>chr5-139969222-139969386_CPPE_WT
TGTCCGAGTGCACACCTGCAATTGTGTGCGTAGGAGGCTAGCACTCTGCAAGAGACACCGAGGCGCCTCTTTGGGCCTGTAATCCTTCTTAACTCGACTTTCAGTTATTTTGAGCAAGAGATTACAGCTGATTAAGATCTCTTGCCAGGCGCCACCCATCCCGG
>chr5-139969222-139969386_CPPE_MUT-allCrxSites
TGTCCGAGTGCACACCTGCAATTGTGTGCGTAGGAGGCTAGCACTCTGCAAGAGACACCGAGGCGCCTCTTTGGGCCTGTACTCCTTCTTAACTCGACTTTCAGTTATTTTGAGCAAGAGAGTACAGCTGAGTAAGATCTCTTGCCAGGCGCCACCCATCCCGG
>chr5-139990356-139990520_CPPE_WT
CCATTCTTGTCTTCCAGCCCTCCATGGAGCAATCCACTAAGCTTTGAACACTCACTAGCCCAAATTCCAAAGACGTCCCTAATCCTCCCAGAATAACACCTGGGGTTTAGTGGCTGAGCCAACTCCTCAGCTCCCACGGTGAGAGCTCATGCCTGGTTCTACAA
>chr5-139990356-139990520_CPPE_MUT-allCrxSites
CCATTCTTGTCTTCCAGCCCTCCATGGAGCAATCCACTACGCTTTGAACACTCACTAGCCCAAATTCCAAAGACGTCCCTACTCCTCCCAGAATAACACCTGGGGTTTAGTGGCTGAGCCAACTCCTCAGCTCCCACGGTGAGAGCTCATGCCTGGTTCTACAA
>chr5-140441460-140441624_CPPE_WT
CCAGGGCACCAGCATGGCCAGCTGGCGAGTCTCACCTCATGGAGATGATTCCTAAGGTGAGTCACTCCCAGCTCTGACCTAATACCACAAACCTATCCCATTACATAACCCCTTCTTAGCTCTTCCAATCCCACTGGAACTTGCTTATAGCCTGTCTGGCTTAA
>chr5-140441460-140441624_CPPE_MUT-allCrxSites
CCAGGGCACCAGCATGGCCAGCTGGCGAGTCTCACCTCATGGAGATGATTCCTAAGGTGAGTCACTCCCAGCTCTGACCTACTACCACAAACCTATCCCATTACATAACCCCTTCTTAGCTCTTCCAATCCCACTGGAACTTGCTTATAGCCTGTCTGGCGTAA
>chr5-140649526-140649690_CPPE_WT
CGGTATCAGTGTTGTAGTCTGAGAAAAGGCGTTGCGGAGATAAACCGAGTGTGAAGTGCTCAGAACAAAGCCTGGCGCATAAGCCATAAAGCCGCGTGTAAGGCGATAATGGGCAGATAGATTGAATACCCACCTGCTTTAATTTCAGTTATGGAACCAGGGCC
>chr5-140649526-140649690_CPPE_MUT-allCrxSites
CGGTATCAGTGTTGTAGTCTGAGAAAAGGCGTTGCGGAGATAAACCGAGTGTGAAGTGCTCAGAACAAAGCCTGGCGCATACGCCATAAAGCCGCGTGTAAGGCGATAATGGGCAGATAGATTGAATACCCACCTGCTTTAATTTCAGTTATGGAACCAGGGCC
>chr5-141744326-141744490_CPPE_WT
ATGAGGTACTGAGGAGAGTTAAAACCTGAGAGACAGAAGGTAGTGAGTGCTGGAAGAGCCTAGGATTTGGGATTGGGGCTAATCTGTTTAATGGATTTACAGGTTCAAGATGACAATCACTCTGGCAGTGGATCACCAAGTGGTGCTGAACTGTATACTTAACA
>chr5-141744326-141744490_CPPE_MUT-allCrxSites
ATGAGGTACTGAGGAGAGTTAAAACCTGAGAGACAGAAGGTAGTGAGTGCTGGAAGAGCCTAGGAGTTGGGATTGGGGCTACTCTGTTTAATGGAGTTACAGGTTCAAGATGACAATCACTCTGGCAGTGGAGCACCAAGTGGTGCTGAACTGTATACTTAACA
>chr5-143011136-143011300_CPPE_WT
CTGATGAGCTGCTTATCATCTGAAATCCAAACGTCTGCTCGGCCGGCCGGGAACATGCTTAAGCAAGATGATTGCAAGTTAAGCTCTAGGCCACACAGGTAGCACAGCGAGAAACCATCTCAACAACAACCTCCTCTGTACAAAGCTGTCCCCACGAAGGTTAT
>chr5-143011136-143011300_CPPE_MUT-allCrxSites
CTGATGAGCTGCTTATCATCTGAAATCCAAACGTCTGCTCGGCCGGCCGGGAACATGCTTAAGCAAGATGATTGCAAGTTACGCTCTAGGCCACACAGGTAGCACAGCGAGAAACCATCTCAACAACAACCTCCTCTGTACAAAGCTGTCCCCACGAAGGTTAT
>chr5-143706579-143706743_CPPN_WT
GTAATGGATGGGTGTAATATTTCCCCCGTGAAATGAACACGATGAAGTCAGTGCCGGCTCACACAGGTCTGTCCAGGCTTAATCCTGTTACGTCAGGGTTGTTATCGCATTACTGGGACTCTGAGCAGCCCTGGGATCCATCAAAGTCAATTACTCTTGGCCCA
>chr5-143706579-143706743_CPPN_MUT-allCrxSites
GTAATGGATGGGTGTAATATTTCCCCCGTGAAATGAACACGATGAAGTCAGTGCCGGCTCACACAGGTCTGTCCAGGCGTACTCCTGTTACGTCAGGGTTGTTATCGCATTACTGGGACTCTGAGCAGCCCTGGGATCCATCAAAGTCAATTACTCTTGGCCCA
>chr5-146235561-146235725_CPPE_WT
GACTGCTATGCTTAGCCATGTACTCACAGGACAATCTGCTTAACTTTCAATAGCTTAGCTCTCATATGTGAACGGAGCATAATACGGTTGTTCTTATGAAATTAGATTGACATACAGTGTGTCAGCCAGGACCTAGGGCTTAATTACCCAATGTAGCTGCTATC
>chr5-146235561-146235725_CPPE_MUT-allCrxSites
GACTGCTATGCTTAGCCATGTACTCACAGGACAATCTGCTTAACTTTCAATAGCTTAGCTCTCATATGTGAACGGAGCATACTACGGTTGTTCTTATGAAATTAGATTGACATACAGTGTGTCAGCCAGGACCTAGGGCGTAATTACCCAATGTAGCTGCTATC
>chr5-146713245-146713409_CPPE_WT
CACCCTGGCCTCCTCCGGAGCGTGGGGCCACTGGGCAAGACTGAAGAGGCAGCTGCTACCGGCAGGCCTCCTAATTCCCTAATCCCTCTGGGCTTCCTGCCACAGAAGTGCCTCCACAAAAGGCCTGGAGTCCCCTGGGGGAGGGCATGGCAGCAAGGAGGGAA
>chr5-146713245-146713409_CPPE_MUT-allCrxSites
CACCCTGGCCTCCTCCGGAGCGTGGGGCCACTGGGCAAGACTGAAGAGGCAGCTGCTACCGGCAGGCCTCCTACTTCCCTACTCCCTCTGGGCTTCCTGCCACAGAAGTGCCTCCACAAAAGGCCTGGAGTCCCCTGGGGGAGGGCATGGCAGCAAGGAGGGAA
>chr5-147052219-147052383_CPPE_WT
GCGCCTGCCCACAGAGGAAAAGAAACAAAGGAAAATGAGGACACCGGTTGTGAAAACTACTCCTCTGACAACGGCATTAAAATCCCTTAGCCTCCCTGTGACACAGCAGACACTCACTAGCTTAGCTTACTGTGCGGGAATCTGGGGCGTCCCCTTGAGTGCCG
>chr5-147052219-147052383_CPPE_MUT-allCrxSites
GCGCCTGCCCACAGAGGAAAAGAAACAAAGGAAAATGAGGACACCGGTTGTGAAAACTACTCCTCTGACAACGGCAGTAAACTCCCTTAGCCTCCCTGTGACACAGCAGACACTCACTAGCTTAGCTTACTGTGCGGGAATCTGGGGCGTCCCCTTGAGTGCCG
>chr5-148699898-148700062_CPPE_WT
AATCTGCCCTCAACTTAGCTGCACAGTTACCTTCTTCATGCTCAGCACCCTAAATCTGACCTCAGCTTAGTTGCATTTGTAATCTCCTGCCTGCTACCCCCAGGCCTAGCTGGGGAAGAGGCCAATGGTCACTCCATCTCACATGGCTGGTAGCTCTCTCTCTC
>chr5-148699898-148700062_CPPE_MUT-allCrxSites
AATCTGCCCTCAACTTAGCTGCACAGTTACCTTCTTCATGCTCAGCACCCTAACTCTGACCTCAGCGTAGTTGCATTTGTACTCTCCTGCCTGCTACCCCCAGGCCTAGCTGGGGAAGAGGCCAATGGTCACTCCATCTCACATGGCTGGTAGCTCTCTCTCTC
>chr10-59952057-59952221_CPNP_WT
CCCCAACTCTTCTTTTCAGTGCAGTCACGGGCCGTCCCCTCCCCCAGCAACGCGCCCCTATAATAAACAAGTCTTTCCTTGATCCTCCCCTACCGCGAGCGCCCTCAGGGACCTTGGCAGCTGCTGAAAGCCGCCTCGGATCCCTTCCAGAAAGGGGGTGTGGC
>chr10-59952057-59952221_CPNP_MUT-allCrxSites
CCCCAACTCTTCTTTTCAGTGCAGTCACGGGCCGTCCCCTCCCCCAGCAACGCGCCCCTATAATAAACAAGTCTTTCCTTGCTCCTCCCCTACCGCGAGCGCCCTCAGGGACCTTGGCAGCTGCTGAAAGCCGCCTCGGATCCCTTCCAGAAAGGGGGTGTGGC
>chr5-149184204-149184368_CPNP_WT
CGGCCCGCCAGGGAGGCCCATCACTGCGCCTGCGCGCCAGGCAGGCAGCCGCCCAGCGACCTCTCCTTCCTCTGCCGCGTAATCCCTCCGCTGAAGGCCGCGCACTAATTTTAATCACGCCCCGCCCCCTAGCCTCTGGCGTCACCTCCGCCACTCCAGCGCTT
>chr5-149184204-149184368_CPNP_MUT-allCrxSites
CGGCCCGCCAGGGAGGCCCATCACTGCGCCTGCGCGCCAGGCAGGCAGCCGCCCAGCGACCTCTCCTTCCTCTGCCGCGTACTCCCTCCGCTGAAGGCCGCGCACTAATTTTACTCACGCCCCGCCCCCTAGCCTCTGGCGTCACCTCCGCCACTCCAGCGCTT
>chr5-150901800-150901964_CPPN_WT
ACTCAGTACAGCAGTAGAGGTGACTGAGACCTCCAAAGGATATCTGTCCCCTCTCGCATGTGTGTGCTTAATCTTCTACTAATCCGCTGTCCCAAGCAGGCAGCCTGGGTGACATGAGCAGCTTTAAAAGCACATGGTGACAGAGATATGTAATGGATTGTGCA
>chr5-150901800-150901964_CPPN_MUT-allCrxSites
ACTCAGTACAGCAGTAGAGGTGACTGAGACCTCCAAAGGATATCTGTCCCCTCTCGCATGTGTGTGCTTACTCTTCTACTACTCCGCTGTCCCAAGCAGGCAGCCTGGGTGACATGAGCAGCTTTAAAAGCACATGGTGACAGAGATATGTAATGGATTGTGCA
>chr6-3993884-3994048_CPPP_WT
TGATAACCAGCTCTCATGAACAAGCTCTCTGAACACTGCTCACACTGCATACCAGGCTTAGGATTTTAAAGCTTCTTCATAATCCCCCCTAATATGATTGAACTAAGCATTTCTCTTCCAACACCTGCCAGAAGAGTTGAGGGGAGGGGACTGTTTAGTAGCAT
>chr6-3993884-3994048_CPPP_MUT-allCrxSites
TGATAACCAGCTCTCATGAACAAGCTCTCTGAACACTGCTCACACTGCATACCAGGCGTAGGAGTTTAAAGCTTCTTCATACTCCCCCCTAATATGATTGAACTAAGCATTTCTCTTCCAACACCTGCCAGAAGAGTTGAGGGGAGGGGACTGTTTAGTAGCAT
>chr6-6173970-6174134_CPCE_WT
GCAGCTCAGCCTGTGAACAGCTGATGTTTAAATACATTACCCTAATGCTCTTTAAGCACTGCCAATTGTAAACCTCATTAAATCCCAGCATGTGGCCACGGCCTGGATTTCTTCACCACAGCCTCACAAAGTGAAAACAGGTATAAAATGATTTTATCATCAAC
>chr6-6173970-6174134_CPCE_MUT-allCrxSites
GCAGCTCAGCCTGTGAACAGCTGATGTTTAAATACATTACCCTAATGCTCTTTAAGCACTGCCAATTGTAAACCTCATTAACTCCCAGCATGTGGCCACGGCCTGGATTTCTTCACCACAGCCTCACAAAGTGAAAACAGGTATAAAATGATTTTATCATCAAC
>chr10-60002630-60002794_CPNP_WT
CCACCCGCAGCACCTAGCTGCGGTAGCTCTTTCTAGGTGGGATGAAGAAGCTCGCGGGAGAGGGGAGGAGCCAGCACCCTAATCCTGGCTACTCCAACTCCACCCAGGTACGCTTCCTACCCAACAACTCGGGGAGGAAGGGAAGGCTTGCGGCCGGCCCACGG
>chr10-60002630-60002794_CPNP_MUT-allCrxSites
CCACCCGCAGCACCTAGCTGCGGTAGCTCTTTCTAGGTGGGATGAAGAAGCTCGCGGGAGAGGGGAGGAGCCAGCACCCTACTCCTGGCTACTCCAACTCCACCCAGGTACGCTTCCTACCCAACAACTCGGGGAGGAAGGGAAGGCTTGCGGCCGGCCCACGG
>chr6-13797503-13797667_CPPN_WT
GAACCCTTCTGCACCACTTAGGCACATTCTGTTGAAATAGTTAAGATGATTCTCTCTATTACTCCAAACCCAGGGGATTTAATCCTATTAAAAGTAATTCACATTAGCATCATTAAGAGGATAATCCTATTTGGCCTACATACAGTTTCTCTCTCTCTCTCTCT
>chr6-13797503-13797667_CPPN_MUT-allCrxSites
GAACCCTTCTGCACCACTTAGGCACATTCTGTTGAAATAGTTAAGATGATTCTCTCTATTACTCCAAACCCAGGGGAGTTACTCCTATTAAAAGTAATTCACATTAGCATCATTAAGAGGATACTCCTATTTGGCCTACATACAGTTTCTCTCTCTCTCTCTCT
>chr6-28421588-28421752_CPPP_WT
TGTCCCGCCCTAGCCGCTCCTGTGGCCACCGCAACCTAGACCCGCCTCCCTCCGCCCACGATAAGCCCAGGGTTTACACTAAGCCGGGTTCCATCACGATTTCCCAACAACTGGAACAGCACCGCTTCCGGGTCTCCTGGAAGTGACGGCAGCAAAACGCCACA
>chr6-28421588-28421752_CPPP_MUT-allCrxSites
TGTCCCGCCCTAGCCGCTCCTGTGGCCACCGCAACCTAGACCCGCCTCCCTCCGCCCACGATACGCCCAGGGTTTACACTACGCCGGGTTCCATCACGATTTCCCAACAACTGGAACAGCACCGCTTCCGGGTCTCCTGGAAGTGACGGCAGCAAAACGCCACA
>chr6-29215356-29215520_CPPP_WT
ATGAATGAGGGTCCCTGGAGAAAGAGTTGGGGCAGTGAACTGGGCCTCAAGGGAACGAGCTGAAAAAAGAGACAGCGGCTAATCTCTGGATTGTATCGCAGTTTGAAATGCAATCCTACTGTCCTTCCGGTCCAGGGGATTTGGACTTCTTTCTCTACCCCATC
>chr6-29215356-29215520_CPPP_MUT-allCrxSites
ATGAATGAGGGTCCCTGGAGAAAGAGTTGGGGCAGTGAACTGGGCCTCAAGGGAACGAGCTGAAAAAAGAGACAGCGGCTACTCTCTGGATTGTATCGCAGTTTGAAATGCAATCCTACTGTCCTTCCGGTCCAGGGGAGTTGGACTTCTTTCTCTACCCCATC
>chr6-29847831-29847995_CPPE_WT
AAGAAGTGACAAGGCAAACAGAAACAGGCATAACCAAGCTGTGACCAGGGAGGCAGCTGTGTACCCTCCTGCCACTTACTAATCCAACCAGGTCTCTCAGATAAGCAATTAAGCCGTTAGAGACTGCAGTACACTTGAGCACCCAGCTACTGTATTCCCTTCCT
>chr6-29847831-29847995_CPPE_MUT-allCrxSites
AAGAAGTGACAAGGCAAACAGAAACAGGCATAACCAAGCTGTGACCAGGGAGGCAGCTGTGTACCCTCCTGCCACTTACTACTCCAACCAGGTCTCTCAGATAAGCAATTACGCCGTTAGAGACTGCAGTACACTTGAGCACCCAGCTACTGTATTCCCTTCCT
>chr6-30021768-30021932_CPPE_WT
GTGGCCGATCCCCTCCTCCCCGTGAGGACATAGGGCATTTGAAAGCAGATCTCTGAGGAATCAGGTCTCTTAAGCTTGCAAATCCTCTCAAGACAAGGTTTCTACACAGGGCCAACTCGGAGATAAGCTGTAGCTATGACTGGGGCAGGCTGGAGCTATAGCAA
>chr6-30021768-30021932_CPPE_MUT-allCrxSites
GTGGCCGATCCCCTCCTCCCCGTGAGGACATAGGGCATTTGAAAGCAGATCTCTGAGGAATCAGGTCTCTTACGCTTGCAACTCCTCTCAAGACAAGGTTTCTACACAGGGCCAACTCGGAGATACGCTGTAGCTATGACTGGGGCAGGCTGGAGCTATAGCAA
>chr6-30179905-30180069_CPNP_WT
TCCTATACCCTTCTTCCTGGGAGGCCCTGCTAGTCCCCGGGGCTAAAGAGGATATTGACCCACACCCAGGGCACTACGATAATCTTTCTATGCAGTCCATCCTCTGGACTTCCCTAGAGGACCATTGGAGTCCTTTAATCTCCCATTGCCGAGTTCTCTATGGA
>chr6-30179905-30180069_CPNP_MUT-allCrxSites
TCCTATACCCTTCTTCCTGGGAGGCCCTGCTAGTCCCCGGGGCTAAAGAGGATATTGACCCACACCCAGGGCACTACGATACTCTTTCTATGCAGTCCATCCTCTGGACTTCCCTAGAGGACCATTGGAGTCCTTTACTCTCCCATTGCCGAGTTCTCTATGGA
>chr6-31571562-31571726_CPPE_WT
TGCCAGTGCTGATCCAGATTAAAACCTGGATAGCCATGCTGAATCTTCACAACCAATCCATGAAGCAGGGTACTGTTGTTAATCCTGATTTCTGGGTAAGGATTTTGAGGCTCTTGGAGGAGTTAAATGGCTTGCCTCAAATCCTGTAGCTGTTAAGTAGCAGG
>chr6-31571562-31571726_CPPE_MUT-allCrxSites
TGCCAGTGCTGCTCCAGAGTAAAACCTGGATAGCCATGCTGAATCTTCACAACCAATCCATGAAGCAGGGTACTGTTGTTACTCCTGATTTCTGGGTAAGGAGTTTGAGGCTCTTGGAGGAGTTAAATGGCTTGCCTCAACTCCTGTAGCTGTTAAGTAGCAGG
>chr1-45795401-45795565_CPPP_WT
AGTCTCCAGGCTAGAGAGGCCCAGGCGGGCCGCGGGCGGAAGAGTAGGGCCAGGCCAGTCGGCCTATGAAGGAAGTTCGTAATCCGGCCGGTGCTCGGTGCTTCCTGCGCCTGCGTGAAGATGGTAGAAGAGGGAGTCCGCGTGGTTCGCTGCGGCGGCAGCCG
>chr1-45795401-45795565_CPPP_MUT-allCrxSites
AGTCTCCAGGCTAGAGAGGCCCAGGCGGGCCGCGGGCGGAAGAGTAGGGCCAGGCCAGTCGGCCTATGAAGGAAGTTCGTACTCCGGCCGGTGCTCGGTGCTTCCTGCGCCTGCGTGAAGATGGTAGAAGAGGGAGTCCGCGTGGTTCGCTGCGGCGGCAGCCG
>chr6-31587717-31587881_CPPE_WT
GGCGGGTTATCTGTCCATCTGCTGGCCCCAGCCTGTTTATCTTCTTAGGGCTTTCTTCCTGGAATAGCACAGGGTTATCTAAGCTGGGAGCCTGGGCAGGGCCTGCCTGTCTGCCTACAGACACCCTGCCCCCCAGAGGCAGTGTTTGCTCATCCTAGGTGGTC
>chr6-31587717-31587881_CPPE_MUT-allCrxSites
GGCGGGTTATCTGTCCATCTGCTGGCCCCAGCCTGTTTATCTTCTTAGGGCTTTCTTCCTGGAATAGCACAGGGTTATCTACGCTGGGAGCCTGGGCAGGGCCTGCCTGTCTGCCTACAGACACCCTGCCCCCCAGAGGCAGTGTTTGCTCATCCTAGGTGGTC
>chr6-34072031-34072195_CPPN_WT
TCTTTGGCTTTAGTAGAGAAGGGTTTGGAGTCTTAGATGAGCTGCCTATGTCTGTGGGCTCAGCCTCGACACCAGAGGATAATCCTGCCTTCCCGCTTATCTCACGGAGATTAGTGAGATCTGCACATTTGAAGAGCTTTATAAATTACAGGACACATTCTGTA
>chr6-34072031-34072195_CPPN_MUT-allCrxSites
TCTTTGGCTTTAGTAGAGAAGGGTTTGGAGTCTTAGATGAGCTGCCTATGTCTGTGGGCTCAGCCTCGACACCAGAGGATACTCCTGCCTTCCCGCTTATCTCACGGAGAGTAGTGAGATCTGCACATTTGAAGAGCTTTATAAATTACAGGACACATTCTGTA
>chr6-38150701-38150865_CPPE_WT
GCCAACTTGGTGACTTTTCTATTAGATGTTCAGACCAGCCAGGCTGGCCTGCTGGCAAGGTTAATCTCTTTCTAGTCACTAATCCTGCAGCGTGAATAGCTGCTGCTGGTTAAATGGACTGCCTGGCTGGGCTTGCAGTTCAGGTCACCCAGCTCTGTCGGGGC
>chr6-38150701-38150865_CPPE_MUT-allCrxSites
GCCAACTTGGTGACTTTTCTATTAGATGTTCAGACCAGCCAGGCTGGCCTGCTGGCAAGGTTACTCTCTTTCTAGTCACTACTCCTGCAGCGTGAATAGCTGCTGCTGGTTAAATGGACTGCCTGGCTGGGCTTGCAGTTCAGGTCACCCAGCTCTGTCGGGGC
>chr6-39808680-39808844_CPPE_WT
TAGACTCCATGGCAACACAGACCACAAAAGCCAAGTCTTAAAATGACAGCCTTCTCTCTCTTATGACAAAGAGAGAGAATAATCCTCTTTAGACCCGAGTCCCTGACTCAGCCCTACTCCCAGCATGGTGGCTTTAGCTTAACTAACACACACACACACACACA
>chr6-39808680-39808844_CPPE_MUT-allCrxSites
TAGACTCCATGGCAACACAGACCACAAAAGCCAAGTCTTAAAATGACAGCCTTCTCTCTCTTATGACAAAGAGAGAGAATACTCCTCTTTAGACCCGAGTCCCTGACTCAGCCCTACTCCCAGCATGGTGGCTTTAGCTTAACTAACACACACACACACACACA
>chr6-47239200-47239364_CPPE_WT
TCTCACCTAAGCCTATAATCACAAGCCTTGCTTGGGTAACTTGCAGCAAATCCTGATTGAGGCTCAAGGCTCATTTTCCTAATCCTTGTTTGTGAGGTTACCATGCTGAGCCCAATGTTCATGCCTAACATTAATGCTGTTTTTGTTTGTCTTTTAATTTTATT
>chr6-47239200-47239364_CPPE_MUT-allCrxSites
TCTCACCTACGCCTATACTCACAAGCCTTGCTTGGGTAACTTGCAGCAACTCCTGATTGAGGCTCAAGGCTCATTTTCCTACTCCTTGTTTGTGAGGTTACCATGCTGAGCCCAATGTTCATGCCTAACATTAATGCTGTTTTTGTTTGTCTTTTAATTTTATT
>chr6-47450850-47451014_CPNN_WT
ATATAGGCTGGCCTTAAATTCACAAAGATATACCTTCTCTGCCTCCTGAGATTAAGAGCATTTGTCATTATGCCCAGCCTAATCCTTTTATAACAATTACGTTGAAGGCTAGGGAGATGGCTCAGTGAATTAAGAGCTTTTTGCAGAGGACATGAGTCCTATTC
>chr6-47450850-47451014_CPNN_MUT-allCrxSites
ATATAGGCTGGCCTTAAATTCACAAAGATATACCTTCTCTGCCTCCTGAGAGTAAGAGCATTTGTCATTATGCCCAGCCTACTCCTTTTATAACAATTACGTTGAAGGCTAGGGAGATGGCTCAGTGAAGTAAGAGCTTTTTGCAGAGGACATGAGTCCTATTC
>chr6-49051187-49051351_CPPN_WT
AATCCTTCTGAAGAGGATTTAGACGCCTAAGTATTAGAAACCTCAGATGAGCTGTGTATAGGAGACAGGTGCTTGTCTCTAATCCCAGTCGTCATGAGGGGCTAAGTAAGGCAGGAGACCACGGCTGTATAGTGAGCCTTTCTCTCAATAAATAAATAAATAAT
>chr6-49051187-49051351_CPPN_MUT-allCrxSites
AATCCTTCTGAAGAGGAGTTAGACGCCTAAGTAGTAGAAACCTCAGATGAGCTGTGTATAGGAGACAGGTGCTTGTCTCTACTCCCAGTCGTCATGAGGGGCTAAGTAAGGCAGGAGACCACGGCTGTATAGTGAGCCTTTCTCTCAATAAATAAATAAATAAT
>chr6-51497803-51497967_CPPE_WT
TTGTGCCACGTTGACATAAAAGCAGTCAGCACACCCTGTAATCAGCTTTTAGAACTGATAAGCCATAACTTCTTAGCCTTAATCTTAAACTATTTAGTCTTCCATGCCCCTGGTCCAGAATAGTGTGTGTATGCGTGTGTGTGTGTGTGTGTGTGTGTGTGTGT
>chr6-51497803-51497967_CPPE_MUT-allCrxSites
TTGTGCCACGTTGACATAAAAGCAGTCAGCACACCCTGTAATCAGCTTTTAGAACTGATACGCCATAACTTCTTAGCCTTACTCTTAAACTATTTAGTCTTCCATGCCCCTGGTCCAGAATAGTGTGTGTATGCGTGTGTGTGTGTGTGTGTGTGTGTGTGTGT
>chr6-52698273-52698437_CPPE_WT
GATGTACTGGGCTTATTAGCGTGAGTAGAACAAGAGAGGTGACTCTAGGACACAGGCTGTGGGCTGCTCCAAATGCATATAATCTGCTCCTCTCACCTTCAGCCTGCTTAAGGGACAGACAGAGACAGAGGGATACAAGCGTTAATCACTTCCTTGGCTCAGAA
>chr6-52698273-52698437_CPPE_MUT-allCrxSites
GATGTACTGGGCGTAGTAGCGTGAGTAGAACAAGAGAGGTGACTCTAGGACACAGGCTGTGGGCTGCTCCAAATGCATATACTCTGCTCCTCTCACCTTCAGCCTGCTTAAGGGACAGACAGAGACAGAGGGATACAAGCGTTACTCACTTCCTTGGCTCAGAA
>chr6-52840854-52841018_CPPP_WT
TATAAACCTAGCCACTAAATCATGTCACTGTGGTATTAATTTCCTTCCCTAGGCTGAGGATATGCAAATACGCTAGGCTTAATCCTCATCACCTGTCCCCTGGCTGGGGCTGCCAGCAAGCAATGAGGGGGCAGCAGGCAGCAAGCAGAAGTGGAGGAAGGACC
>chr6-52840854-52841018_CPPP_MUT-allCrxSites
TATAAACCTAGCCACTAAATCATGTCACTGTGGTAGTAATTTCCTTCCCTAGGCTGAGGATATGCAAATACGCTAGGCGTACTCCTCATCACCTGTCCCCTGGCTGGGGCTGCCAGCAAGCAATGAGGGGGCAGCAGGCAGCAAGCAGAAGTGGAGGAAGGACC
>chr6-53624974-53625138_CPPE_WT
AATCCGCAACACTTCCCCCTACCCAAATCCTTTCTTCAGCCATCCAATGAAAACAAGATCTGGCTCAGGTTCCCTGAACTAATCCACACTAACCCCATTTAGAAGGGAGGCTGTTCCTTGTAAGTTAGCAGAGCCAAATAAGCTCCCTGTAGCACAAAGAGAGG
>chr6-53624974-53625138_CPPE_MUT-allCrxSites
AATCCGCAACACTTCCCCCTACCCAACTCCTTTCTTCAGCCATCCAATGAAAACAAGATCTGGCTCAGGTTCCCTGAACTACTCCACACTAACCCCATTTAGAAGGGAGGCTGTTCCTTGTAAGTTAGCAGAGCCAAATACGCTCCCTGTAGCACAAAGAGAGG
>chr10-61695319-61695483_CPPP_WT
CTAAACCTCAAGCGACCGCTCTTATTGGTTGGGCACAGCGCCGAGTCCTGATTGGCTATTGATGCTACTCCTCGTTTGCTAATCCTCCTTTCCCCGCCCTCTTAATTTAGCCAGCCTAGGAATCCTTGGGTTTGGGGTGGCGGGGTGGAGGGGCGGGGGAAGAG
>chr10-61695319-61695483_CPPP_MUT-allCrxSites
CTAAACCTCAAGCGACCGCTCTTATTGGTTGGGCACAGCGCCGAGTCCTGATTGGCTATTGATGCTACTCCTCGTTTGCTACTCCTCCTTTCCCCGCCCTCTTAATTTAGCCAGCCTAGGAATCCTTGGGTTTGGGGTGGCGGGGTGGAGGGGCGGGGGAAGAG
>chr6-55029325-55029489_CPRE_WT
TGATGCCACATCTGGGATACTGGCAAGAATACTTACACTGGGCTAGGAGGGCAAGAGATAAGAAGATTTATACTCGGGCTAATACAAAGCTCGAGGTAAACAGCCGAGGACTGTGTGGCATTCCTTTTATCTTGGTCATCCTGATAAGCCCCTAGACACAGTGA
>chr6-55029325-55029489_CPRE_MUT-allCrxSites
TGATGCCACATCTGGGATACTGGCAAGAATACTTACACTGGGCTAGGAGGGCAAGAGATAAGAAGATTTATACTCGGGCTACTACAAAGCTCGAGGTAAACAGCCGAGGACTGTGTGGCATTCCTTTTATCTTGGTCATCCTGATACGCCCCTAGACACAGTGA
>chr6-58833346-58833510_CPRP_WT
TGTTAAAAGAAATGACTTCCGAACAGGACTCTGCTAAGTGCTTAAAAATACATAAGCCTAGAATGATTGTGCACACCTGTAATCCCAGGGCTAATAAGGCTGGAGCAGGAGGATTACTGAGAGTTCAACATACGCTTGGGCTATCCTAACTTAGAGGCCAGTCT
>chr6-58833346-58833510_CPRP_MUT-allCrxSites
TGTTAAAAGAAATGACTTCCGAACAGGACTCTGCTAAGTGCTTAAAAATACATACGCCTAGAATGATTGTGCACACCTGTACTCCCAGGGCTAATAAGGCTGGAGCAGGAGGAGTACTGAGAGTTCAACATACGCTTGGGCTATCCTAACTTAGAGGCCAGTCT
>chr6-70874700-70874864_CPPN_WT
CTGACCTGAGCTCTTATCAGAACCTCCTCACAGATCTCCACTGCAATTCCCCCAGTTTAAGCTGATGTATCTCTTAGATTAATCCCTCTGGGCCAGTTAAGCTTGTTACGACAAGATTGAAAAATCTTCAATGGCTCTTTATTAGCTTCTAACCAAAGACCCCA
>chr6-70874700-70874864_CPPN_MUT-allCrxSites
CTGACCTGAGCTCTTATCAGAACCTCCTCACAGATCTCCACTGCAATTCCCCCAGTTTACGCTGATGTATCTCTTAGAGTACTCCCTCTGGGCCAGTTACGCTTGTTACGACAAGATTGAAAAATCTTCAATGGCTCTTTATTAGCTTCTAACCAAAGACCCCA
>chr6-73271637-73271801_CPPE_WT
TTGTTGTTGCCTCTGCCTTCCAGTTAAATATGTGAAGGAGTAGTGTGCTGCTGTATTGCTGTCAGTTAGCTCAGGGAGCTAAGCTGCTTTGCTGGATTTGGCCGGTAAGGGTGAGGGAGGAGGGGCCACATGCTGGGAGCAGGTTGCTGTCCAGCCTTGGTGAA
>chr6-73271637-73271801_CPPE_MUT-allCrxSites
TTGTTGTTGCCTCTGCCTTCCAGTTAAATATGTGAAGGAGTAGTGTGCTGCTGTATTGCTGTCAGTTAGCTCAGGGAGCTACGCTGCTTTGCTGGAGTTGGCCGGTAAGGGTGAGGGAGGAGGGGCCACATGCTGGGAGCAGGTTGCTGTCCAGCCTTGGTGAA
>chr6-82774377-82774541_CPPQ_WT
GCACACACCCTCTTCCCGCAGCCAATGAGCACATCCACGTCACTGTCCGGGGCGGCCCAAAGAGCCGGCAGCCCCTCAATAAGCCACATTGTTGCACCAACTCCAGTGCTGGAGTCTCAGGACACCACAGGCTACCCGGAGTTGTTCTGCTTTGGAGATCCGAG
>chr6-82774377-82774541_CPPQ_MUT-allCrxSites
GCACACACCCTCTTCCCGCAGCCAATGAGCACATCCACGTCACTGTCCGGGGCGGCCCAAAGAGCCGGCAGCCCCTCAATACGCCACATTGTTGCACCAACTCCAGTGCTGGAGTCTCAGGACACCACAGGCTACCCGGAGTTGTTCTGCTTTGGAGATCCGAG
>chr6-83186216-83186380_CPPP_WT
GCACCTGCCACGGCCTGTGTCGCTGCAGCCGCCTTTGCCTGTCCGGAAGCTAAGGCTGCATTGTTGGGATTTGATGCACTAATCTCCTGTCTCCGCCGCCTTTCCCTCCCTCCCTTCGTCTGTCTTTCCTCCCTGTGTTTGTCTGCCCTCCTCTGTACCTCCCT
>chr6-83186216-83186380_CPPP_MUT-allCrxSites
GCACCTGCCACGGCCTGTGTCGCTGCAGCCGCCTTTGCCTGTCCGGAAGCTAAGGCTGCATTGTTGGGAGTTGATGCACTACTCTCCTGTCTCCGCCGCCTTTCCCTCCCTCCCTTCGTCTGTCTTTCCTCCCTGTGTTTGTCTGCCCTCCTCTGTACCTCCCT
>chr10-62413084-62413248_CPPE_WT
TTTTGTGCCTGGATTCCTTGGCCCAGTCATAAACCTTAAGCCACTCCCTCGGGCTCAGTTCAGTGCTAATCTAGGGAGATAATCTCTACTTGCTTCCACTGAAACAAAATTCTGGCTGGGTCTATAAATGATTGACACCTTAGCTGGGGGGGGGGGGGGGATGG
>chr10-62413084-62413248_CPPE_MUT-allCrxSites
TTTTGTGCCTGGATTCCTTGGCCCAGTCATAAACCTTACGCCACTCCCTCGGGCTCAGTTCAGTGCTACTCTAGGGAGATACTCTCTACTTGCTTCCACTGAAACAAAATTCTGGCTGGGTCTATAAATGATTGACACCTTAGCTGGGGGGGGGGGGGGGATGG
>chr6-85605401-85605565_CPPN_WT
ACACACACACACACACAGAGAGAGAAAAACTTAACATCAGAGAAGAGCTAATACGGCTCATCCCTGGCACTGGCTTAGATAATCCTTCAAAACAGATCCTCTTCATCCCTCGAAGAATCAACAAAGTTCTTTAAAAGAAACTAGGGCTGACACCACAAAGGACT
>chr6-85605401-85605565_CPPN_MUT-allCrxSites
ACACACACACACACACAGAGAGAGAAAAACTTAACATCAGAGAAGAGCTACTACGGCTCATCCCTGGCACTGGCGTAGATACTCCTTCAAAACAGATCCTCTTCATCCCTCGAAGAATCAACAAAGTTCTTTAAAAGAAACTAGGGCTGACACCACAAAGGACT
>chr6-86908311-86908475_CPPE_WT
AAGAGACTCTGCCTCCCAAGTGCTGGGATTAAAGGAGTGCGCCACCACGCTCAGCTTCTAGACTGCTCTCTTAAGAGCATAATCTCAACCCCAATACCACATAAGCAGGGTGTGATGGTGTATGCCTGTAATTCTAGCATGAGGAAGTAGAAGCAGTAAGATCA
>chr6-86908311-86908475_CPPE_MUT-allCrxSites
AAGAGACTCTGCCTCCCAAGTGCTGGGAGTAAAGGAGTGCGCCACCACGCTCAGCTTCTAGACTGCTCTCTTAAGAGCATACTCTCAACCCCAATACCACATAAGCAGGGTGTGATGGTGTATGCCTGTAATTCTAGCATGAGGAAGTAGAAGCAGTAAGATCA
>chr10-62844553-62844717_CPPE_WT
CTAAGGGTTTATTGTGTTTTGCTTTGAATTTTTGTGTCATGATCTTATTATATATCTTGGGCACGCCTTAAGCTCCTGGTAATCCTACTGCCTCAGTCTGCATTCTGTTGGCTTGACAGGGATTTACCTCAGTCCTCTCAACTCTGAAAAGACTTGAACATACT
>chr10-62844553-62844717_CPPE_MUT-allCrxSites
CTAAGGGTTTATTGTGTTTTGCTTTGAATTTTTGTGTCATGATCTTATTATATATCTTGGGCACGCCTTACGCTCCTGGTACTCCTACTGCCTCAGTCTGCATTCTGTTGGCTTGACAGGGAGTTACCTCAGTCCTCTCAACTCTGAAAAGACTTGAACATACT
>chr6-90731353-90731517_CPPE_WT
CTATGTCCCTGCAGCTGAGCCTTTCCAGCCCTCTTCCCTGTCAGAAGCCAGCACCGGTCATAAACCCTGAGCCCCTGCTTAATCCACCGGTGCCAGAGTCAGCTCTGGCTGGACATGTGACCTGAGGCCCCAGGACCTGTTTGGCAGGAGCAGCAGCTGGTGGG
>chr6-90731353-90731517_CPPE_MUT-allCrxSites
CTATGTCCCTGCAGCTGAGCCTTTCCAGCCCTCTTCCCTGTCAGAAGCCAGCACCGGTCATAAACCCTGAGCCCCTGCTTACTCCACCGGTGCCAGAGTCAGCTCTGGCTGGACATGTGACCTGAGGCCCCAGGACCTGTTTGGCAGGAGCAGCAGCTGGTGGG
>chr6-90987698-90987862_CPPP_WT
GAGGCGAAGCTGCTGCAGGCTGGAGCTCCCGGGACGCCAGGGGCCAGGGCGATGGGGCTGTGCCTCCCCGGCGTCTCCTTAATCCTCGGTCCGAAATAGCCGGGGTAATCTCGGGTCGAGACAGGGGAATTAGTGTCTTGGGGGAGGAGGACGAGGCCCCGGGG
>chr6-90987698-90987862_CPPP_MUT-allCrxSites
GAGGCGAAGCTGCTGCAGGCTGGAGCTCCCGGGACGCCAGGGGCCAGGGCGATGGGGCTGTGCCTCCCCGGCGTCTCCTTACTCCTCGGTCCGAAATAGCCGGGGTACTCTCGGGTCGAGACAGGGGAAGTAGTGTCTTGGGGGAGGAGGACGAGGCCCCGGGG
>chr6-91653872-91654036_CPPE_WT
AGAGAAAGGATAGGAAAGAAGGCAGAGCCTGAAGGATTTTGACCTGAATCCAAGAGGGGCTTAGAGCTCTGAAACAATGTAATCCAGAGAGACAGAAGCTTAAGGGCTCTGATTCCATGCTCTCTACTGAAACATCACCACACTGTATTTTACAAGCAACGCAA
>chr6-91653872-91654036_CPPE_MUT-allCrxSites
AGAGAAAGGATAGGAAAGAAGGCAGAGCCTGAAGGAGTTTGACCTGAATCCAAGAGGGGCGTAGAGCTCTGAAACAATGTACTCCAGAGAGACAGAAGCGTAAGGGCTCTGATTCCATGCTCTCTACTGAAACATCACCACACTGTATTTTACAAGCAACGCAA
>chr6-91686028-91686192_CPPP_WT
CAAAGGACAAAAGCTCTCTCCGGACAGCACCATGGCCCTTGCCACATACCACAGTGACCTGAGACCTCGTGACACCCTCTAATCAGCAGCTCTAGAGCCGAGCCCGGCTTTACAGCTTACCACAAGCTTATTCAGCCTCATCTCCCTCAATCCCTTCAAGGACA
>chr6-91686028-91686192_CPPP_MUT-allCrxSites
CAAAGGACAAAAGCTCTCTCCGGACAGCACCATGGCCCTTGCCACATACCACAGTGACCTGAGACCTCGTGACACCCTCTACTCAGCAGCTCTAGAGCCGAGCCCGGCTTTACAGCTTACCACAAGCTTATTCAGCCTCATCTCCCTCAATCCCTTCAAGGACA
>chr6-91707912-91708076_CPPE_WT
TCGGTACCCAACCCTCACCAGCCAGCGAGATGAGAGCCATTGCCCCACTTTGTAGATGCCCAACCAAGGCTCAAGAGGTTAAGCCGCTTGACCAAGGTTTACGCAAGCAGGAAGAAACACACTCTGGAGTCTTGGATCCCTAACTGCTGAGCTCAGGACTGTTT
>chr6-91707912-91708076_CPPE_MUT-allCrxSites
TCGGTACCCAACCCTCACCAGCCAGCGAGATGAGAGCCATTGCCCCACTTTGTAGATGCCCAACCAAGGCTCAAGAGGTTACGCCGCTTGACCAAGGTTTACGCAAGCAGGAAGAAACACACTCTGGAGTCTTGGATCCCTAACTGCTGAGCTCAGGACTGTTT
>chr6-96746275-96746439_CPCN_WT
ATATGCTTTTGCCAGAGTCATTTTGCTGCTCAATTACAAGGCAAGAAAAAAAAAATCCTTGCCTGTAGACTAGATGGAATAATCTCTGGCTTGTACCAAGAGATCAGACCGGATTTATTTCTGGATGAAGCCTGGCTGATAACCGAAGGCAAGTTATTAATCTG
>chr6-96746275-96746439_CPCN_MUT-allCrxSites
ATATGCTTTTGCCAGAGTCATTTTGCTGCTCAATTACAAGGCAAGAAAAAAAAACTCCTTGCCTGTAGACTAGATGGAATACTCTCTGGCTTGTACCAAGAGAGCAGACCGGAGTTATTTCTGGATGAAGCCTGGCTGATAACCGAAGGCAAGTTATTACTCTG
>chr6-97164000-97164164_CPPE_WT
AAGTGGTCACATTACTTTGACCTTGTGCTTGGGAAAGCATGACCATACCTGCTGAAGTTCACTGATCTCATGGCGTAAGTAATCCTCTTTTCTGGCAGCTGCTTGCTCCGCCCGCTGCAGCGCTAGCCTGAGGTCCCCCACCTGCAGGATAAACAACACTCTGT
>chr6-97164000-97164164_CPPE_MUT-allCrxSites
AAGTGGTCACATTACTTTGACCTTGTGCTTGGGAAAGCATGACCATACCTGCTGAAGTTCACTGCTCTCATGGCGTAAGTACTCCTCTTTTCTGGCAGCTGCTTGCTCCGCCCGCTGCAGCGCTAGCCTGAGGTCCCCCACCTGCAGGATAAACAACACTCTGT
>chr6-97352694-97352858_CPPE_WT
GCGCAGCAGCAATGCGGCTGCTGGGTCAAGTGTATGAAGGGTGAGGTCCCTTCAGGGCAGCTGCAAAGAAAGGCCCTATTAATCCCTTAACTAAGCAGCTGATGGATTTAATCTGTTTCTGCATATGTTAGAACCCCTTACACACACCATCATTATATGCTTAC
>chr6-97352694-97352858_CPPE_MUT-allCrxSites
GCGCAGCAGCAATGCGGCTGCTGGGTCAAGTGTATGAAGGGTGAGGTCCCTTCAGGGCAGCTGCAAAGAAAGGCCCTATTACTCCCTTAACTAAGCAGCTGATGGAGTTACTCTGTTTCTGCATATGTTAGAACCCCTTACACACACCATCATTATATGCTTAC
>chr6-97457304-97457468_CPPE_WT
CACAGAGAGTCTGCTAGATGACCAGAGAATATGGGGAAGTGGGGAAACCAACCCTGCTGGTTTAGGAGAACTGTATTCTTAAGCCATGAAGCACTTGAGCTGGAGCAAAGCCGATAAATCACTCTGTCTCATCTCCACATCATGTGACTGAGGCTGAGGAAGTC
>chr6-97457304-97457468_CPPE_MUT-allCrxSites
CACAGAGAGTCTGCTAGATGACCAGAGAATATGGGGAAGTGGGGAAACCAACCCTGCTGGTTTAGGAGAACTGTATTCTTACGCCATGAAGCACTTGAGCTGGAGCAAAGCCGATAAATCACTCTGTCTCATCTCCACATCATGTGACTGAGGCTGAGGAAGTC
>chr6-97487912-97488076_CPPP_WT
TTGGGTGCCCGCCAGCCAACGGCTGCGACTGGCACGGAGGCTGTGTCACCCCGCCCGCCCCCACCCAGCGCCAGCTTCCTAAGCTCCGCCAGGCCAGCCCTGGGTGCTCCCTGGGCGCGGGAAGCCCTGGCCAGTGAGGACTCCCCGCTGAGCTGCTCCTGGGC
>chr6-97487912-97488076_CPPP_MUT-allCrxSites
TTGGGTGCCCGCCAGCCAACGGCTGCGACTGGCACGGAGGCTGTGTCACCCCGCCCGCCCCCACCCAGCGCCAGCTTCCTACGCTCCGCCAGGCCAGCCCTGGGTGCTCCCTGGGCGCGGGAAGCCCTGGCCAGTGAGGACTCCCCGCTGAGCTGCTCCTGGGC
>chr6-98697635-98697799_CPPP_WT
TCGTTGGTCTCCAGCTCAACAGAAGATTCCAGGTTCTCTTCTGTCAGAGGTGTGTGTTTTCAATTAATAATCAGAGTGCTAATCCCTAACCCCAACCCCCAGGGCTAATCCTCATCCCTGCCAGCTGCTGCTACACATGCCAGCCCTTGCCAACTCCTCCCGTG
>chr6-98697635-98697799_CPPP_MUT-allCrxSites
TCGTTGGTCTCCAGCTCAACAGAAGATTCCAGGTTCTCTTCTGTCAGAGGTGTGTGTTTTCAATTAATAATCAGAGTGCTACTCCCTAACCCCAACCCCCAGGGCTACTCCTCATCCCTGCCAGCTGCTGCTACACATGCCAGCCCTTGCCAACTCCTCCCGTG
>chr6-113579468-113579632_CPPN_WT
TCTGCCCGCTGCCGTGCTTCCCATTATGATAGCCATGGATCCCAAGCCTCTGAAAGTGCAAGCCTGATAAACTCTTCTATAAGCTGTCTTGGTCCTGCAACCCTCCCAGCATTAGAAAAGTGCATAAGTAGCTAAGTAGCTAAGACAAGGAGGAAGCCGATTAG
>chr6-113579468-113579632_CPPN_MUT-allCrxSites
TCTGCCCGCTGCCGTGCTTCCCATTATGATAGCCATGGATCCCAAGCCTCTGAAAGTGCAAGCCTGATAAACTCTTCTATACGCTGTCTTGGTCCTGCAACCCTCCCAGCATTAGAAAAGTGCATAAGTAGCTAAGTAGCTAAGACAAGGAGGAAGCCGATTAG
>chr6-115884938-115885102_CPNE_WT
GTCCAGGGACATGTTTCTTTCAACTAGGCCTCACTCCTTAAACTTTATCCTTCTTTCCATAATGCCATTAGCTGGGGACTAAGCCTTTGACAGAGTTTCTGAGAGTTATTTAAAGTCCAAACCATGGTACAGATGATAACTCCAATTTGTTTGGGACAGTGAAG
>chr6-115884938-115885102_CPNE_MUT-allCrxSites
GTCCAGGGACATGTTTCTTTCAACTAGGCCTCACTCCTTAAACTTTATCCTTCTTTCCATAATGCCATTAGCTGGGGACTACGCCTTTGACAGAGTTTCTGAGAGTTATTTAAAGTCCAAACCATGGTACAGATGATAACTCCAATTTGTTTGGGACAGTGAAG
>chr6-115906546-115906710_CPRE_WT
GAGAGCTGAGGGAAGTCTCCACAGATTCTCTCAGACCTGGGTCAGAAGCCACCAAGGTTTAGTATCCTGAGTGACAAGCTGATCCTACAAGGCAGTGCTGAGTCACTGAAGCCAGCACTCCCCAGAGAGCCTGCTCTAAGCTGCTTGAGTGCAGAGTGCTTACT
>chr6-115906546-115906710_CPRE_MUT-allCrxSites
GAGAGCTGAGGGAAGTCTCCACAGATTCTCTCAGACCTGGGTCAGAAGCCACCAAGGTTTAGTATCCTGAGTGACAAGCTGCTCCTACAAGGCAGTGCTGAGTCACTGAAGCCAGCACTCCCCAGAGAGCCTGCTCTACGCTGCTTGAGTGCAGAGTGCTTACT
>chr6-115931732-115931896_CPRP_WT
CCCCCCAGACCCTTATAAAGTGACCTTCTCTCCCTAAGCCAGAGGCTGATTCAGCATCCGCGAGATATCATACTAACGCTAATCCCACTGCTGCCACCGGGGCCTAATTGGCTTGCAGAGGGGCCAAGGTGACATCGGGTGGAGGCCCTTAGGTAAAGAAAGGA
>chr6-115931732-115931896_CPRP_MUT-allCrxSites
CCCCCCAGACCCTTATAAAGTGACCTTCTCTCCCTACGCCAGAGGCTGATTCAGCATCCGCGAGATATCATACTAACGCTACTCCCACTGCTGCCACCGGGGCCTAATTGGCTTGCAGAGGGGCCAAGGTGACATCGGGTGGAGGCCCTTAGGTAAAGAAAGGA
>chr6-115938728-115938892_CPPE_WT
CTACAGACACCTCTGAGGTTAGGCCTGTGAGTGAAGTCAACACAGAAGAGAGACACAAGGGGTCACAGGTCTGAGCTTTTAATCTAGCCAGCCTGAAGTGGAGGGGAGTGGGGTTTCATGCCTATAAGCCAATAGTCAGCCTCTGTTTCAGCAATTGGGGTGAA
>chr6-115938728-115938892_CPPE_MUT-allCrxSites
CTACAGACACCTCTGAGGTTAGGCCTGTGAGTGAAGTCAACACAGAAGAGAGACACAAGGGGTCACAGGTCTGAGCTTTTACTCTAGCCAGCCTGAAGTGGAGGGGAGTGGGGTTTCATGCCTATACGCCAATAGTCAGCCTCTGTTTCAGCAATTGGGGTGAA
>chr10-66974460-66974624_CPPN_WT
TGCTGGGTCCCAAATAAATGAGACACAGACTATAGGATTTATTTAATCAAGCTTTACAGCACCATGTCTGAGCAGTTACTAATCCATTTCAATCCTCTGAGCTAATCTGGCTACCTCCCAGCCAAAATCCCCAAGATACTTGCATTTCAGTATTGAGCCGGCTC
>chr10-66974460-66974624_CPPN_MUT-allCrxSites
TGCTGGGTCCCAAATAAATGAGACACAGACTATAGGAGTTATTTAATCAAGCTTTACAGCACCATGTCTGAGCAGTTACTACTCCATTTCAATCCTCTGAGCTACTCTGGCTACCTCCCAGCCAAACTCCCCAAGATACTTGCATTTCAGTATTGAGCCGGCTC
>chr6-117919585-117919749_CPPP_WT
TCCCTGAAGGATTTGACATGCACAGTAATTCTCCATCCAAATATCCTCTGCCCAACCTTGTCCAGCTAAATCTTGATGATAATCCTCCAGGTCTAAGCTCCATCACCTTTCCAAAACATCTTATGCTCAACATGTCTGAGATTCCACTTTCATAACACCCTTTT
>chr6-117919585-117919749_CPPP_MUT-allCrxSites
TCCCTGAAGGAGTTGACATGCACAGTAATTCTCCATCCAAATATCCTCTGCCCAACCTTGTCCAGCTAAATCTTGATGATACTCCTCCAGGTCTACGCTCCATCACCTTTCCAAAACATCTTATGCTCAACATGTCTGAGATTCCACTTTCATAACACCCTTTT
>chr6-120188705-120188869_CPPE_WT
AGGCCCCATGCCGCCACTGTGCCGCCCTTGGCCTTCCATGCCAAGAGCAGCCGTCTTGCCCTTAAAAATCAACAGCCTCTAATCCGCGGTAGGGCGGGGTGTCTTTTGCGTGTTATTCTGGTGATAATCCCTGACTGTCCCTGAAAGCTCCTCCAGCCTTGGAT
>chr6-120188705-120188869_CPPE_MUT-allCrxSites
AGGCCCCATGCCGCCACTGTGCCGCCCTTGGCCTTCCATGCCAAGAGCAGCCGTCTTGCCCTTAAAAATCAACAGCCTCTACTCCGCGGTAGGGCGGGGTGTCTTTTGCGTGTTATTCTGGTGATACTCCCTGACTGTCCCTGAAAGCTCCTCCAGCCTTGGAT
>chr6-120795571-120795735_CPPE_WT
GACACTGAGCCGAGGGCATTAGCTGTAGAGGGTGTCCACTGATTACCAGTATTAGAACAGAAAGAGGAAGCCACACAGATAATCTGCTTCTCCAGGAGAACAGCCGTGGGGGAACTGCTCCTCCTGAAGCTCAGTCCAGAAACTTCCTATTGGCATTTGCACCA
>chr6-120795571-120795735_CPPE_MUT-allCrxSites
GACACTGAGCCGAGGGCATTAGCTGTAGAGGGTGTCCACTGATTACCAGTAGTAGAACAGAAAGAGGAAGCCACACAGATACTCTGCTTCTCCAGGAGAACAGCCGTGGGGGAACTGCTCCTCCTGAAGCTCAGTCCAGAAACTTCCTATTGGCATTTGCACCA
>chr6-124602255-124602419_CPRE_WT
CTCAAGGACCTTTCAGCAGGAAGCAGAGACTTGGAGAAGAGCAAATAGAGCCATCAAGGTCAGAAGGCTCTACCCTAGGTAATCTCCTTAGTGGAAGCAAGGTCAAAGTCTGGATCAGCCTGCTTCAAGGCTGAGGGAGGCTACAATTCACGGTGTCTGTGTTA
>chr6-124602255-124602419_CPRE_MUT-allCrxSites
CTCAAGGACCTTTCAGCAGGAAGCAGAGACTTGGAGAAGAGCAAATAGAGCCATCAAGGTCAGAAGGCTCTACCCTAGGTACTCTCCTTAGTGGAAGCAAGGTCAAAGTCTGGAGCAGCCTGCTTCAAGGCTGAGGGAGGCTACAATTCACGGTGTCTGTGTTA
>chr6-124840249-124840413_CPPP_WT
GACCACAGGTTGGGGCTAGGGCCTGGGGAGGTCACTGGAGCTATGACTGCTCCTGTTCTACTTCCCCAAACGCAACCAGTAATCCTCACGGCTTGTCTCTGATCCGTGGGCTGATGCTCTTATCTCTGCTGGCGGACTGACCGTGGAAGCACCCCTCTATCCCC
>chr6-124840249-124840413_CPPP_MUT-allCrxSites
GACCACAGGTTGGGGCTAGGGCCTGGGGAGGTCACTGGAGCTATGACTGCTCCTGTTCTACTTCCCCAAACGCAACCAGTACTCCTCACGGCTTGTCTCTGCTCCGTGGGCTGATGCTCTTATCTCTGCTGGCGGACTGACCGTGGAAGCACCCCTCTATCCCC
>chr6-125039701-125039865_CPPP_WT
AAAAAAAAGTTCAGTTTCCGGCGGATGTATCCGAGGCAGATAGTTTAGTAAGGGCGGAAGTTCAGGTACGGAAAAGGTGTAATCCAAGAATGGTTACAGCGCCTGTCGTGTATCAGTCACTTCCGGGGAAGATCGGAAGTTGCTTTGTTTTGCTTCAAGATGGC
>chr6-125039701-125039865_CPPP_MUT-allCrxSites
AAAAAAAAGTTCAGTTTCCGGCGGATGTATCCGAGGCAGATAGTTTAGTAAGGGCGGAAGTTCAGGTACGGAAAAGGTGTACTCCAAGAATGGTTACAGCGCCTGTCGTGTATCAGTCACTTCCGGGGAAGATCGGAAGTTGCTTTGTTTTGCTTCAAGATGGC
>chr6-125154196-125154360_CPPE_WT
CACACACACAGAGGAAAGGAGGAAGACCCAAGGAAGGATAAAAAGCTGGTCAGTCAAAGCTGGCTTAAAGCTCCTGCCGTAATCCTATCGCACAGGAGGCGTGGGCAGAAGCACCAGGAGCTTGAGGCCAACCTAGACTACAAGACAAGATCTTGAAAAGAAAC
>chr6-125154196-125154360_CPPE_MUT-allCrxSites
CACACACACAGAGGAAAGGAGGAAGACCCAAGGAAGGATAAAAAGCTGGTCAGTCAAAGCTGGCGTAAAGCTCCTGCCGTACTCCTATCGCACAGGAGGCGTGGGCAGAAGCACCAGGAGCTTGAGGCCAACCTAGACTACAAGACAAGATCTTGAAAAGAAAC
>chr6-127854264-127854428_CPPE_WT
AATGAAAGGGATAGAAAACACATATGTGCTTGATACACACCAGGAGCTGTTCTAAGCATTGCACATGAATTAACTCAGTTAATCCTCGCAACCCTGCAAAGGAGGAAAGACTATTTTGTCTCTAATCTCCCCACCTGTCTCTCCAGCCGCTGATCTAAGCCCCT
>chr6-127854264-127854428_CPPE_MUT-allCrxSites
AATGAAAGGGATAGAAAACACATATGTGCTTGATACACACCAGGAGCTGTTCTAAGCATTGCACATGAAGTAACTCAGTTACTCCTCGCAACCCTGCAAAGGAGGAAAGACTATTTTGTCTCTACTCTCCCCACCTGTCTCTCCAGCCGCTGATCTACGCCCCT
>chr6-128351538-128351702_CPPN_WT
GCCATATGCACCCTCCAGCCCCACCCCAGCCCCGCAACTCCAGTATCACTAGCAAAGTTCAGACTGCCTAAGCCTATCCTAAGCCGCTCTCTCCGAGGAATTAGCAGCATTAGCCACTTAAGCTCAGTAAAGTTCCTGCGTGTGCTTTTATAGCCGGTTTCCAA
>chr6-128351538-128351702_CPPN_MUT-allCrxSites
GCCATATGCACCCTCCAGCCCCACCCCAGCCCCGCAACTCCAGTATCACTAGCAAAGTTCAGACTGCCTACGCCTATCCTACGCCGCTCTCTCCGAGGAAGTAGCAGCATTAGCCACTTACGCTCAGTAAAGTTCCTGCGTGTGCTTTTATAGCCGGTTTCCAA
>chr6-131368094-131368258_CPPE_WT
GTTACTCTGTCCTTGTTCACCGGCAGTTCTCTGCTATTAACTGTTGCCCTTCATACTAAGCTCCCAATCCCTGCTAGTCTAATTCCTCCAGAGACTGCTTAACAAGCTCAAGTCAAACGCTCAGCTCACGTTGCAGGAAGAAAATACTGTCTACAGATGAAGCC
>chr6-131368094-131368258_CPPE_MUT-allCrxSites
GTTACTCTGTCCTTGTTCACCGGCAGTTCTCTGCTATTAACTGTTGCCCTTCATACTACGCTCCCAATCCCTGCTAGTCTACTTCCTCCAGAGACTGCTTAACAAGCTCAAGTCAAACGCTCAGCTCACGTTGCAGGAAGAAAATACTGTCTACAGATGAAGCC
>chr6-131408481-131408645_CPRE_WT
CCACCTGCTTTTCTAACTGGGGGGAATTTGAACTGGAAAGGGATAGGGCTTCTTAAGATAAACGTTCAGGGAAGAAGGTTAATCAGCTTTGCTACTGCCCCACCCCTACCTGTGCTTCCAAAGCCCGCCTTAGGCTGGGGGCCACCGGTCCCTTTGTGGCATCC
>chr6-131408481-131408645_CPRE_MUT-allCrxSites
CCACCTGCTTTTCTAACTGGGGGGAATTTGAACTGGAAAGGGATAGGGCTTCTTAAGATAAACGTTCAGGGAAGAAGGTTACTCAGCTTTGCTACTGCCCCACCCCTACCTGTGCTTCCAAAGCCCGCCTTAGGCTGGGGGCCACCGGTCCCTTTGTGGCATCC
>chr6-136468407-136468571_CPPE_WT
TTGAGGGAGGGCGGGAGGTGTAGAGAATGGGGCGGTTCCGCCCTAACAAAGAGGCAGAAACTGTGTCTCAACAGCCACCAAATCCAGTTCAGGGCGGTTTGAGCCAGTTTCTGAGCTGGATTGAGAACAACAGCCACAGGCTGAGACTTCACTAGGGTGAAATG
>chr6-136468407-136468571_CPPE_MUT-allCrxSites
TTGAGGGAGGGCGGGAGGTGTAGAGAATGGGGCGGTTCCGCCCTAACAAAGAGGCAGAAACTGTGTCTCAACAGCCACCAACTCCAGTTCAGGGCGGTTTGAGCCAGTTTCTGAGCTGGATTGAGAACAACAGCCACAGGCTGAGACTTCACTAGGGTGAAATG
>chr6-137142797-137142961_CPRE_WT
GCCTTGAAGTCCTGCGGAAGTCAGGCTTCTCCTCTCCGCCCCCCCCCGCCCCTCCGCCCCCCCCCCACGAGATTTAGCATAATCCCCTGCAGTTCTCCACCCCTGGGAGATCATCTAAAGCCCGTGACTCACTGTTTTGATTGCTCGAAGGGGTACTCTTCGCT
>chr6-137142797-137142961_CPRE_MUT-allCrxSites
GCCTTGAAGTCCTGCGGAAGTCAGGCTTCTCCTCTCCGCCCCCCCCCGCCCCTCCGCCCCCCCCCCACGAGAGTTAGCATACTCCCCTGCAGTTCTCCACCCCTGGGAGATCATCTAAAGCCCGTGACTCACTGTTTTGATTGCTCGAAGGGGTACTCTTCGCT
>chr6-137471173-137471337_CPPE_WT
AACCCTACTGTGTAAACATGCCTGGGTCAAGTTAAGAGTAGAGGCTTGGGGTAAGCAGGCCCCATTTGTGAATGTCACTTAATCCTCCTATGAACCAGTTTCCTTGTTTGGTAACAGGAACACTAAAGGCTTCCTCCACAGCCCTGTGTAGAGGATTAAATGGA
>chr6-137471173-137471337_CPPE_MUT-allCrxSites
AACCCTACTGTGTAAACATGCCTGGGTCAAGTTAAGAGTAGAGGCTTGGGGTAAGCAGGCCCCATTTGTGAATGTCACTTACTCCTCCTATGAACCAGTTTCCTTGTTTGGTAACAGGAACACTAAAGGCTTCCTCCACAGCCCTGTGTAGAGGAGTAAATGGA
>chr6-137758862-137759026_CPRE_WT
TGTTGCTCCAGTCCCTGAAATGATCTGACATATTATAGTTTGGCTTAGAACATTTTTAGGTGAGTGTGACCTTGAATCTTAATCCTCCTGCCTCCACCTCTCAAGGGCTAGGATTATAGGAAGCCTGGCTTAGACTGCTCGTTAAGTGAGTTGTGATAACAGGG
>chr6-137758862-137759026_CPRE_MUT-allCrxSites
TGTTGCTCCAGTCCCTGAAATGATCTGACATATTATAGTTTGGCGTAGAACATTTTTAGGTGAGTGTGACCTTGAATCTTACTCCTCCTGCCTCCACCTCTCAAGGGCTAGGAGTATAGGAAGCCTGGCGTAGACTGCTCGTTAAGTGAGTTGTGATAACAGGG
>chr6-142980351-142980515_CPPE_WT
ATTATATGACTATGAATAGTTCACAACTCAGAACTGCAGCTAAGAAAGTTTTAATATCACCATGTGCAAAATTAAAACATAATCTTCTTAGATCCTTCCCGGGTGCTTTTAATCATCTCAAGGATGAGCTCCCTCCCCCCAGTTCTGTTGCTATATAAGGAGAG
>chr6-142980351-142980515_CPPE_MUT-allCrxSites
ATTATATGACTATGAATAGTTCACAACTCAGAACTGCAGCTAAGAAAGTTTTAATATCACCATGTGCAAAATTAAAACATACTCTTCTTAGATCCTTCCCGGGTGCTTTTACTCATCTCAAGGATGAGCTCCCTCCCCCCAGTTCTGTTGCTATATAAGGAGAG
>chr6-144309289-144309453_CPCN_WT
TGATAACACCAGTGATCTTTATGGTGTTAATATGGCTCAGTGGGTAAAGTGCTTGCCTTGCAAGCATAAGATCTGGACTAAATCCCCAGAGCTTACACTAATGAGCTAATGGGTGGCATAGGCTTGTAATGCCAGTGCTGGAGAGGCTGAGACAAATATATGTC
>chr6-144309289-144309453_CPCN_MUT-allCrxSites
TGATAACACCAGTGATCTTTATGGTGTTAATATGGCTCAGTGGGTAAAGTGCTTGCCTTGCAAGCATAAGATCTGGACTAACTCCCCAGAGCGTACACTAATGAGCTAATGGGTGGCATAGGCTTGTAATGCCAGTGCTGGAGAGGCTGAGACAAATATATGTC
>chr6-145251912-145252076_CPPE_WT
TTTTACAAGTAAGACATTCAGGGAAGACATGAAGTGCTGAATAAACAATCCAGGCACCCTCTTTATGAACCCTGAGACTAAATCCTTACTTAGAGTTCTTTAAACCCATCAGTGTCTGCCTTCATCATCTTATGCAACCGGCTTTTACACTCACCAAGGTCACC
>chr6-145251912-145252076_CPPE_MUT-allCrxSites
TTTTACAAGTAAGACATTCAGGGAAGACATGAAGTGCTGAATAAACAATCCAGGCACCCTCTTTATGAACCCTGAGACTAACTCCTTACTTAGAGTTCTTTAAACCCATCAGTGTCTGCCTTCATCATCTTATGCAACCGGCTTTTACACTCACCAAGGTCACC
>chr6-145866268-145866432_CPPP_WT
CGTCTCCCTCGTGCGATAAGCCACGCCGAGAGTGTGGCGAGCCCACGTTTACTACTGGCACCTCCGCGGCCTCCCTCCTTAATCCTGTCTCCAGCGGGTACCAGCACAGGGCCGGCAACGTGATGCGACCTGCGGCGGCTGCCACATCAGCGCGCAGGGATGCC
>chr6-145866268-145866432_CPPP_MUT-allCrxSites
CGTCTCCCTCGTGCGATACGCCACGCCGAGAGTGTGGCGAGCCCACGTTTACTACTGGCACCTCCGCGGCCTCCCTCCTTACTCCTGTCTCCAGCGGGTACCAGCACAGGGCCGGCAACGTGATGCGACCTGCGGCGGCTGCCACATCAGCGCGCAGGGATGCC
>chr6-147043976-147044140_CPPN_WT
TATTGAAAAAAGGACAGACAACTGAAGAGGGTCACCATATTTAATGTGCATCCACAAGACAGGCTTAGCAAAGGGTTTCTAATCCCTGTAAACGGCACTAACACTCATCCAACGGCTCAGGAAAGGGTTTATCTTCAAGGCCTACATCAAATCCATCAGTAAAT
>chr6-147043976-147044140_CPPN_MUT-allCrxSites
TATTGAAAAAAGGACAGACAACTGAAGAGGGTCACCATATTTAATGTGCATCCACAAGACAGGCGTAGCAAAGGGTTTCTACTCCCTGTAAACGGCACTAACACTCATCCAACGGCTCAGGAAAGGGTTTATCTTCAAGGCCTACATCAACTCCATCAGTAAAT
>chr6-148831089-148831253_CPPP_WT
GCTGGGGTTGGAGGAGAGAGGGAGAGAAGGGAGAAGAGTAGGAAAAAGAGAAAGAGGGGCAGCCCCTCGCTCACCTGGTTAAGCTCCGTCTCAGCTGCAATTCTCAGCTTTGGGTCGATAGTGCCCTTCAGCGCCTGGATGATCCGATTGAGGTCCATGTCCGC
>chr6-148831089-148831253_CPPP_MUT-allCrxSites
GCTGGGGTTGGAGGAGAGAGGGAGAGAAGGGAGAAGAGTAGGAAAAAGAGAAAGAGGGGCAGCCCCTCGCTCACCTGGTTACGCTCCGTCTCAGCTGCAATTCTCAGCTTTGGGTCGATAGTGCCCTTCAGCGCCTGGATGCTCCGATTGAGGTCCATGTCCGC
>chr7-4739612-4739776_CPPP_WT
AGAGACAAACTTCGTATATTATTGGTTGGCCTTGGACAGGACCACGCTTCCATTCGTTAAGGCCTCCGCCCATCACCCTAAATCCGGAGCTCTATTCTCTTTCTTTCAGCTTGAAGTGGGGCAAAATCCCTGAGCGAACCAGGAAGGAAAGAGGTGAATGCACA
>chr7-4739612-4739776_CPPP_MUT-allCrxSites
AGAGACAAACTTCGTATATTATTGGTTGGCCTTGGACAGGACCACGCTTCCATTCGTTAAGGCCTCCGCCCATCACCCTAACTCCGGAGCTCTATTCTCTTTCTTTCAGCTTGAAGTGGGGCAAACTCCCTGAGCGAACCAGGAAGGAAAGAGGTGAATGCACA
>chr7-4866857-4867021_CPPP_WT
TGTACTTAGAAGTGGGGGTTAAGAGAGAGAGGATTACTTCATCCAGATATATAAACCTGGTATGGTGGCTCAGGGCCGGTAATCCCAGCGTTCTAGAAGCTGAGGCCTTGAGTTCAATGAATAAGAAAACAAAAGCTGATTACGGTGGCTTAATACCCATGACC
>chr7-4866857-4867021_CPPP_MUT-allCrxSites
TGTACTTAGAAGTGGGGGTTAAGAGAGAGAGGAGTACTTCATCCAGATATATAAACCTGGTATGGTGGCTCAGGGCCGGTACTCCCAGCGTTCTAGAAGCTGAGGCCTTGAGTTCAATGAATAAGAAAACAAAAGCTGATTACGGTGGCGTACTACCCATGACC
>chr7-5061648-5061812_CPPP_WT
GGAAGGGACCGATATTCTCCGGAAGGGGCGGAGTGACCCTGTGGCGCCTCCGGAAAGAGCCGAAGACTAGAATCGGGCTTAATCTCTAGAGGGGCGGTGAGCGAGCGCTGGAAACCTTCGGAAAGAGCCGAAGGCCCGGACGGTTAGGATTGTTGGAAGTGACT
>chr7-5061648-5061812_CPPP_MUT-allCrxSites
GGAAGGGACCGATATTCTCCGGAAGGGGCGGAGTGACCCTGTGGCGCCTCCGGAAAGAGCCGAAGACTAGAATCGGGCGTACTCTCTAGAGGGGCGGTGAGCGAGCGCTGGAAACCTTCGGAAAGAGCCGAAGGCCCGGACGGTTAGGATTGTTGGAAGTGACT
>chr10-69439698-69439862_CPPE_WT
AGCTCCTCTCGCTTTCTTTCACAGCAGGATGGACCGTCTAAAGCATCTAGAAATAACTCATCCGATTAAGGGTCTGACTTAAGCCTGCTCTGCCCTCTCTCCCAATTACTCATGAGAAAATTAAGATTCAGGGAAGAGAAGGCACCCGTGAGATGTAAGAACTG
>chr10-69439698-69439862_CPPE_MUT-allCrxSites
AGCTCCTCTCGCTTTCTTTCACAGCAGGATGGACCGTCTAAAGCATCTAGAAATAACTCATCCGATTAAGGGTCTGACTTACGCCTGCTCTGCCCTCTCTCCCAATTACTCATGAGAAAATTAAGATTCAGGGAAGAGAAGGCACCCGTGAGATGTAAGAACTG
>chr7-6175082-6175246_CPNE_WT
AGTGCACGTTCAGGCACTGGCCTTCAGGGCCAGATCAAGAGTAACTCAGCATTGGCCCAGAAGTGGGTGATAAGGATCCTAAGCTGCTTGTCACCTACTGCAGGGACGGGGTTTTAAAGTGGCTGGGCAGGAAAGCAGGGGCTGGTGAGATAAACAGTTAGCTT
>chr7-6175082-6175246_CPNE_MUT-allCrxSites
AGTGCACGTTCAGGCACTGGCCTTCAGGGCCAGAGCAAGAGTAACTCAGCATTGGCCCAGAAGTGGGTGATAAGGATCCTACGCTGCTTGTCACCTACTGCAGGGACGGGGTTTTAAAGTGGCTGGGCAGGAAAGCAGGGGCTGGTGAGATAAACAGTTAGCTT
>chr7-6697370-6697534_CPNE_WT
CGAAGCATTAATGATGTATCTGCAGGGATAGTGGGCACATTTTTCTCCCCCTGACATACCTATAATCCTCAACACCCTATAATCCCTGTACAACAGTGGGAAGCTTAGCCCAGATCAGCGGTGAAGGGGATACCACTTGTAGAAGCCGAGGAGTCTTTCTACTA
>chr7-6697370-6697534_CPNE_MUT-allCrxSites
CGAAGCATTAATGATGTATCTGCAGGGATAGTGGGCACATTTTTCTCCCCCTGACATACCTATACTCCTCAACACCCTATACTCCCTGTACAACAGTGGGAAGCGTAGCCCAGAGCAGCGGTGAAGGGGATACCACTTGTAGAAGCCGAGGAGTCTTTCTACTA
>chr10-70081338-70081502_CPRE_WT
TGATATTATGCCTTCTTACAGAAACACAGAGGCAAGTGACCCTGCACTGAGTCCTTGAGCGCTGGGCCTTCTTAGCTGCTTATCCCAGAGATTTGAAACTAATACAACAGCACTTAAAGCCACAAGTCTGGATGTCGCCACCGCTGACTCTCTCATATGCTGTG
>chr10-70081338-70081502_CPRE_MUT-allCrxSites
TGATATTATGCCTTCTTACAGAAACACAGAGGCAAGTGACCCTGCACTGAGTCCTTGAGCGCTGGGCCTTCTTAGCTGCTTCTCCCAGAGAGTTGAAACTACTACAACAGCACTTAAAGCCACAAGTCTGGATGTCGCCACCGCTGACTCTCTCATATGCTGTG
>chr7-12978174-12978338_CPNP_WT
CCTGGAAGTGCCCCAACCTCCTGGGGCTCTCCCACGCGTCAGAGGTGAGCTCACTCCTAGCTGGGCGGGCGCAGCTTCATAATCCGGCTCCTCGGATCACCGAGAGCACCTCCCAGCCGTCGGACCCACCCCTTTCCTGTGTCAGAGCCTGACACCCCAACTCT
>chr7-12978174-12978338_CPNP_MUT-allCrxSites
CCTGGAAGTGCCCCAACCTCCTGGGGCTCTCCCACGCGTCAGAGGTGAGCTCACTCCTAGCTGGGCGGGCGCAGCTTCATACTCCGGCTCCTCGGAGCACCGAGAGCACCTCCCAGCCGTCGGACCCACCCCTTTCCTGTGTCAGAGCCTGACACCCCAACTCT
>chr7-15880921-15881085_CPRP_WT
GTTCACACACAGTGAGTGCCTGATGCCTGAAGAGACCAGAAGAGGGCATCAGATGCCCTGGACCGGGAATTACAGGTTATAAGCCACCATTAAGTATTGAGAATGGAGCCCTGGTCCTCCTGGAGAGCCCCAGTGCTCTTAACCACAGAGCCATCCCTCCAGCC
>chr7-15880921-15881085_CPRP_MUT-allCrxSites
GTTCACACACAGTGAGTGCCTGATGCCTGAAGAGACCAGAAGAGGGCATCAGATGCCCTGGACCGGGAAGTACAGGTTATACGCCACCATTAAGTATTGAGAATGGAGCCCTGGTCCTCCTGGAGAGCCCCAGTGCTCTTAACCACAGAGCCATCCCTCCAGCC
>chr7-15905975-15906139_CPPE_WT
TAGCAGGAGACCCTTAATAAGCAGCCTTGTCACATTGTATCTGCCTCCAACCTCTCCACAGCTTGTCACAGGTCCTTCTAAATCCCCACTAATGCGTCCTGTTTTGCTGAGGCCATGTGGCTTAAGAGGATTGAGTATTTGCTAAAACAGACGAGGCCGATAAC
>chr7-15905975-15906139_CPPE_MUT-allCrxSites
TAGCAGGAGACCCTTAATAAGCAGCCTTGTCACATTGTATCTGCCTCCAACCTCTCCACAGCTTGTCACAGGTCCTTCTAACTCCCCACTAATGCGTCCTGTTTTGCTGAGGCCATGTGGCGTAAGAGGATTGAGTATTTGCTAAAACAGACGAGGCCGATAAC
>chr7-16286261-16286425_CPPP_WT
CCCCAACACTTTAGCCCCGCCCCCAGTTTCCACCGTGCTAACGCCCAGACTCCGCCTCTTATCCCCATCCTACACTCTTTGATCCCGCCCCCAGCGTCTCCGCCCAACGTCCCGAGCCGGGCCCCTAGTCCTCCAGGCAAAACTCTGGCCCCGCCCCCAGACCG
>chr7-16286261-16286425_CPPP_MUT-allCrxSites
CCCCAACACTTTAGCCCCGCCCCCAGTTTCCACCGTGCTAACGCCCAGACTCCGCCTCTTCTCCCCATCCTACACTCTTTGCTCCCGCCCCCAGCGTCTCCGCCCAACGTCCCGAGCCGGGCCCCTAGTCCTCCAGGCAAAACTCTGGCCCCGCCCCCAGACCG
>chr10-70588143-70588307_CPPE_WT
TTTACTGGGAAAAAAAAACAGTAACAAAAAACCAAAACTATTCCTAGTTGTATTGTAGCTCAGTCCTAGCACATGCCTTTAATCCGAGAGCTTTCTGTTTATTGTCAACAGGATTAAGTAAAGTCAGCCTATAGGTCAAGAGGAGGGGCAAGCAACCAGTTGAC
>chr10-70588143-70588307_CPPE_MUT-allCrxSites
TTTACTGGGAAAAAAAAACAGTAACAAAAAACCAAAACTATTCCTAGTTGTATTGTAGCTCAGTCCTAGCACATGCCTTTACTCCGAGAGCTTTCTGTTTATTGTCAACAGGAGTAAGTAAAGTCAGCCTATAGGTCAAGAGGAGGGGCAAGCAACCAGTTGAC
>chr7-16693883-16694047_CPRN_WT
TCCTCTTCTGGCTTTGGAACAATCTGTTCCTTCTCAGTGAGGATCATCTCAATGTGGCAGGGGGGGCTCATATATGGGTTAATCCGGCCATGAGCTCTGTAGGTTCGTCGGCGCATCTTAGCTGCCTTGTTCACCTGAATGTGTTCAATGACTAGAGAATCCAC
>chr7-16693883-16694047_CPRN_MUT-allCrxSites
TCCTCTTCTGGCTTTGGAACAATCTGTTCCTTCTCAGTGAGGAGCATCTCAATGTGGCAGGGGGGGCTCATATATGGGTTACTCCGGCCATGAGCTCTGTAGGTTCGTCGGCGCATCTTAGCTGCCTTGTTCACCTGAATGTGTTCAATGACTAGAGAATCCAC
>chr7-19279993-19280157_CPPP_WT
GTCGCTCCAGCAGGCGGACAAAGGCCGCCATCCTCCGGCCAGGAGATCAGGAAGGTTCCCTCATTGTCCCCGCCTTCCCTAATCTCTTTTCTGTGAGACTTTAAACCAAGTAAATCTCTTTCCTATCCCTTGACCTGGCCTGAAGTCGGGTCACTAAGAGATAT
>chr7-19279993-19280157_CPPP_MUT-allCrxSites
GTCGCTCCAGCAGGCGGACAAAGGCCGCCATCCTCCGGCCAGGAGAGCAGGAAGGTTCCCTCATTGTCCCCGCCTTCCCTACTCTCTTTTCTGTGAGACTTTAAACCAAGTAACTCTCTTTCCTATCCCTTGACCTGGCCTGAAGTCGGGTCACTAAGAGATAT
>chr7-19388752-19388916_CPPE_WT
GGGGGGGGCCTCCTCCTTCCGAGGCCCAGGCTGGCCCAGCTGCAGGATGCCAGCTGACCTGGTTTCCTGGCTACGGCAGTAATCCCCAGGGATAAGCCTGAAAACTCAGTGTGGAGCTGGGGGGGTGGGGGGGTGGGGCAGCACACAACACATGGACAGAGGAA
>chr7-19388752-19388916_CPPE_MUT-allCrxSites
GGGGGGGGCCTCCTCCTTCCGAGGCCCAGGCTGGCCCAGCTGCAGGATGCCAGCTGACCTGGTTTCCTGGCTACGGCAGTACTCCCCAGGGAGACGCCTGAAAACTCAGTGTGGAGCTGGGGGGGTGGGGGGGTGGGGCAGCACACAACACATGGACAGAGGAA
>chr7-19749581-19749745_CPPP_WT
TGACCAGTAGGGGGCGCAGTGGGTCTTCCCGGGTTGTGTGTGGGCGTGGCTCCATGTCGAGTGGGCGTGGTCAAATAGTTAATTCCAGGAGAAGGCGGAGATAGAATCGTGGGGCCAGACAGGTGTGGGACGCGGGATGGGCGGGGTCTTAGCCCTGAGAGGGG
>chr7-19749581-19749745_CPPP_MUT-allCrxSites
TGACCAGTAGGGGGCGCAGTGGGTCTTCCCGGGTTGTGTGTGGGCGTGGCTCCATGTCGAGTGGGCGTGGTCAAATAGTTACTTCCAGGAGAAGGCGGAGATAGAATCGTGGGGCCAGACAGGTGTGGGACGCGGGATGGGCGGGGTCTTAGCCCTGAGAGGGG
>chr7-24335985-24336149_CPPE_WT
TGAGTGCAAAGCCATTCTTAGCTACCTAGTGTTTTCAAGACCAGTTTGGGCTCATGAGACGCTGTCATTAGTCCTTCACTAATCCCGCTAATCTGGAAGTGTGGTTTAAGATTTATTGTGGCCAGCAGGTGGCGACAAAGTGTCTTGTGTATTACACGGAGAAA
>chr7-24335985-24336149_CPPE_MUT-allCrxSites
TGAGTGCAAAGCCATTCTTAGCTACCTAGTGTTTTCAAGACCAGTTTGGGCTCATGAGACGCTGTCATTAGTCCTTCACTACTCCCGCTACTCTGGAAGTGTGGTTTAAGATTTATTGTGGCCAGCAGGTGGCGACAAAGTGTCTTGTGTATTACACGGAGAAA
>chr7-24530458-24530622_CPNP_WT
TTCGCAAGGGCAAGTGGAGAGGTCCTTTTCTGTACAGGGGTGCGTGATGATGACGTTGGTTGTGTGCTCCGTACAACGCTAAGCTTACTGCGTGGGCTCATCGCTTCCTGTCCCCCTTTGCCGTACAAACCCTGCACGTACTGCGCAGGCGTATTGGTTGCTGG
>chr7-24530458-24530622_CPNP_MUT-allCrxSites
TTCGCAAGGGCAAGTGGAGAGGTCCTTTTCTGTACAGGGGTGCGTGATGATGACGTTGGTTGTGTGCTCCGTACAACGCTACGCTTACTGCGTGGGCTCATCGCTTCCTGTCCCCCTTTGCCGTACAAACCCTGCACGTACTGCGCAGGCGTATTGGTTGCTGG
>chr10-73700888-73701052_CPPE_WT
ATACAGCAGATTAACTGATTTACTTTCTAAATATGCTCAGATTTACTTTCTAAATATATTCAGATTACATTAAGTCGGTTAATCTCAACGAGCCCCCACATCTGATAACAGTGTAACATACAACCTTTTACACAGAAGGAACGCTGACAAAGGGGCCAAACCAT
>chr10-73700888-73701052_CPPE_MUT-allCrxSites
ATACAGCAGAGTAACTGATTTACTTTCTAAATATGCTCAGAGTTACTTTCTAAATATATTCAGAGTACATTAAGTCGGTTACTCTCAACGAGCCCCCACATCTGATAACAGTGTAACATACAACCTTTTACACAGAAGGAACGCTGACAAAGGGGCCAAACCAT
>chr7-25645337-25645501_CPPP_WT
CTCAGAAAGTGGAGCCCAAGTCCATTTGACTCCAGAGTCACTGAACTCAACTCACCGCTCATTCTCCCGTGTACGAGGTTAATCACCTATAGAGAGCTTCTTGTATAAGCCAGCTCAACACCTCCCCTGCCGTGTGGCCTGTGTGGGAGTCAGACAAAGGCCCC
>chr7-25645337-25645501_CPPP_MUT-allCrxSites
CTCAGAAAGTGGAGCCCAAGTCCATTTGACTCCAGAGTCACTGAACTCAACTCACCGCTCATTCTCCCGTGTACGAGGTTACTCACCTATAGAGAGCTTCTTGTATACGCCAGCTCAACACCTCCCCTGCCGTGTGGCCTGTGTGGGAGTCAGACAAAGGCCCC
>chr7-27178448-27178612_CPPP_WT
ACTCATGCTCCGCCCAGGAAGGCTTGCTTCCCTCTTCAAGGCCTACCCCCTACCCTAATCTACCAAGACTAGGTCCCTTAAATCCCGCCCTAGATCTTTTTAACCCGTACAGCGGCCTCTTCAAGCTCCACCCAAATCGATTAGCTCAGCCCCAGACCCACTTA
>chr7-27178448-27178612_CPPP_MUT-allCrxSites
ACTCATGCTCCGCCCAGGAAGGCTTGCTTCCCTCTTCAAGGCCTACCCCCTACCCTACTCTACCAAGACTAGGTCCCTTAACTCCCGCCCTAGATCTTTTTAACCCGTACAGCGGCCTCTTCAAGCTCCACCCAAATCGATTAGCTCAGCCCCAGACCCACTTA
>chr7-28392688-28392852_CPPP_WT
GATTGGCGAAAAGATATTCCACTCATGGCCTCGGATTTGGGAGGGCGGAGAAAAATGCATATCCTCTTCTCCCATTGGCTAATCTGTCGGTAAGGCATGGCTAACTAGGAGGTCAGCCAACTGAAAAAGCTGAGGAGCTACCGGAGCAGACGCATTTATGACGC
>chr7-28392688-28392852_CPPP_MUT-allCrxSites
GATTGGCGAAAAGATATTCCACTCATGGCCTCGGAGTTGGGAGGGCGGAGAAAAATGCATATCCTCTTCTCCCATTGGCTACTCTGTCGGTAAGGCATGGCTAACTAGGAGGTCAGCCAACTGAAAAAGCTGAGGAGCTACCGGAGCAGACGCATTTATGACGC
>chr7-28704186-28704350_CPRE_WT
ACCTAGAATCCCCCAGTGAGGTGATGGGGGCGTGGCTCAGTGGTACCTGGGTTCAATCCCTAGCTTTGTGAGAGAGAGTTAATCCTGATTAACTATGGTCTTTGTTGATAACTGCATCAGTGTGAGCTCAGGAACAACAGCACTGATGCAGCATCCTGGTGAGG
>chr7-28704186-28704350_CPRE_MUT-allCrxSites
ACCTAGAATCCCCCAGTGAGGTGATGGGGGCGTGGCTCAGTGGTACCTGGGTTCAATCCCTAGCTTTGTGAGAGAGAGTTACTCCTGAGTAACTATGGTCTTTGTTGATAACTGCATCAGTGTGAGCTCAGGAACAACAGCACTGATGCAGCATCCTGGTGAGG
>chr7-28780183-28780347_CPPE_WT
AAGGAAGCTGTTAGTATCAGGCCTGAGCCTCTTTCTGTGAATGAGGCTGACTCTGAGCTTGGGCGGTGCCTGGAAGGACTAAGCTGTCTCTTCCCCAGCTGGGGCCTCCAGCCATCTGGACCCAAAAGTTTGAACCCATCCTCCCCCTGGTGGCCATTTCTGAC
>chr7-28780183-28780347_CPPE_MUT-allCrxSites
AAGGAAGCTGTTAGTATCAGGCCTGAGCCTCTTTCTGTGAATGAGGCTGACTCTGAGCTTGGGCGGTGCCTGGAAGGACTACGCTGTCTCTTCCCCAGCTGGGGCCTCCAGCCATCTGGACCCAAAAGTTTGAACCCATCCTCCCCCTGGTGGCCATTTCTGAC
>chr10-74944280-74944444_CPPE_WT
CCTCTTCTTTGGCAGGTTGCATAGCAACTTCGGATACAGTGAGAGCTAGTCCTCACAGAGGAGGCTTCTATGTCTGTGCTAAGCCCTGCAGCTTAAGGATGTGATGTCTTCAGCAATAGGGTTTTGCATTATGGTTCTAGGAGGTAATGTAGGACAATCCTGAT
>chr10-74944280-74944444_CPPE_MUT-allCrxSites
CCTCTTCTTTGGCAGGTTGCATAGCAACTTCGGATACAGTGAGAGCTAGTCCTCACAGAGGAGGCTTCTATGTCTGTGCTACGCCCTGCAGCGTAAGGATGTGATGTCTTCAGCAATAGGGTTTTGCATTATGGTTCTAGGAGGTAATGTAGGACAATCCTGAT
>chr7-29238143-29238307_CPPP_WT
TCGCACCAAGCTCCGCCCTGCTGCCGCTAAGGTACGGCCTCTTCCCTTACGTCATTGGCCTCAGTTCCCGCCTCTTATGTAAGCCGACGCCCACTCAACCAGGCTGCACCCCCTCCAGAGGGTGTGGCTTTCTTGCGCTATCGTGAGACCTATTGGGTCTCTCG
>chr7-29238143-29238307_CPPP_MUT-allCrxSites
TCGCACCAAGCTCCGCCCTGCTGCCGCTAAGGTACGGCCTCTTCCCTTACGTCATTGGCCTCAGTTCCCGCCTCTTATGTACGCCGACGCCCACTCAACCAGGCTGCACCCCCTCCAGAGGGTGTGGCTTTCTTGCGCTATCGTGAGACCTATTGGGTCTCTCG
>chr7-29454975-29455139_CPPE_WT
TCCGCAACAAGGCTGCTCTGGCAAGGGATCATATCCAGAGACCTAGGTCTGTGATCTGGCTGGAATACAGACACACCTTTAATCCCCCTGGCCGGGATACAGACATGCCCGCCCTCAGTGCACACCCTTAATCCTAAACAATGTAGGTTAGATAAGGTGAGTTT
>chr7-29454975-29455139_CPPE_MUT-allCrxSites
TCCGCAACAAGGCTGCTCTGGCAAGGGAGCATATCCAGAGACCTAGGTCTGTGATCTGGCTGGAATACAGACACACCTTTACTCCCCCTGGCCGGGATACAGACATGCCCGCCCTCAGTGCACACCCTTACTCCTAAACAATGTAGGTTAGATAAGGTGAGTTT
>chr7-29887853-29888017_CPPE_WT
TGTCATGAGAAGAAAAACACCACACAAACTTAGTTCAGAATCGACAGTAACTCAGTCGCTGGGCGCAGCAACTAAAATCTAATCCTAATCTGGTAAGCCTTATTAAATCAAAATCCTTCGCTGTCGAATCCTGACAGATGCGCCATTGAAACCAGGAGACACTC
>chr7-29887853-29888017_CPPE_MUT-allCrxSites
TGTCATGAGAAGAAAAACACCACACAAACTTAGTTCAGAATCGACAGTAACTCAGTCGCTGGGCGCAGCAACTAAAATCTACTCCTACTCTGGTACGCCTTATTAAATCAAACTCCTTCGCTGTCGAATCCTGACAGATGCGCCATTGAAACCAGGAGACACTC
>chr1-52330633-52330797_CPPE_WT
GGGTTCGGAGCTTCTAGCCTTCTACATGGTCCAGGAGCCTTCGGTCAGCCTTAGGCCTAAGGAAGCAGTGTCTGGAGGCTAATCCGGATTTAGCTCCAACATTTCAAAGCCAGTTATGAAAGCAGGGGGCGGGTTGCTGTAATCTGGGTGCTGCCAGGCACGAC
>chr1-52330633-52330797_CPPE_MUT-allCrxSites
GGGTTCGGAGCTTCTAGCCTTCTACATGGTCCAGGAGCCTTCGGTCAGCCTTAGGCCTAAGGAAGCAGTGTCTGGAGGCTACTCCGGAGTTAGCTCCAACATTTCAAAGCCAGTTATGAAAGCAGGGGGCGGGTTGCTGTACTCTGGGTGCTGCCAGGCACGAC
>chr7-34142455-34142619_CPPE_WT
TTTTATGAGTCATGAAGACCTTTATGACCCCTGGGGTATTGGGAGTGGTTTTCTGAATCTCCAACAGCAAGCTGTGGGCTAATTCCTGGTCCATGGTCTGTCCCGCGTAAGCTGCCTGCTTAAGCTGCTTATTTGTAGGCCATAAACTGTGCATCTGGCTCTTT
>chr7-34142455-34142619_CPPE_MUT-allCrxSites
TTTTATGAGTCATGAAGACCTTTATGACCCCTGGGGTATTGGGAGTGGTTTTCTGAATCTCCAACAGCAAGCTGTGGGCTACTTCCTGGTCCATGGTCTGTCCCGCGTAAGCTGCCTGCTTACGCTGCTTATTTGTAGGCCATAAACTGTGCATCTGGCTCTTT
>chr7-34354373-34354537_CPPE_WT
TTTTAAAGAAAAAAAAATCTTAAAACAACAATCCCCAAGAAGATTGCTTAGCGGATAAAGTTGCTACGGTCAAGCCTGATAATCCCAGTATAATCTCTCGGACCCATATGGTGGAAAGAGAACTGACTTCCACAGCTGTCCACTGACCTCCATATTGATAGTGT
>chr7-34354373-34354537_CPPE_MUT-allCrxSites
TTTTAAAGAAAAAAAAATCTTAAAACAACAATCCCCAAGAAGATTGCTTAGCGGAGAAAGTTGCTACGGTCAAGCCTGATACTCCCAGTATACTCTCTCGGACCCATATGGTGGAAAGAGAACTGACTTCCACAGCTGTCCACTGACCTCCATATTGATAGTGT
>chr7-34395795-34395959_CPPE_WT
CGTGAGCCAATTCCTAACTAAACCTCTTCTTATAAATCTATATATATCCTATTGATGTGTTTCTTTGGAGAGCTATCACTAATACACACACGTGCTCTGGCCATCCCTATCCAGACAGCAGTGATGTGTTAGAGAAGAGCTAGCAAGCTCTCTAGGAACTGTGC
>chr7-34395795-34395959_CPPE_MUT-allCrxSites
CGTGAGCCAATTCCTAACTAAACCTCTTCTTATAAATCTATATATATCCTATTGATGTGTTTCTTTGGAGAGCTATCACTACTACACACACGTGCTCTGGCCATCCCTATCCAGACAGCAGTGATGTGTTAGAGAAGAGCTAGCAAGCTCTCTAGGAACTGTGC
>chr7-35608597-35608761_CPPE_WT
ACTGAACGTTAAGCCCTTAATTGATTGTGAGAGCTGGTGTGATACCAGTGGGATTTACACTGTCAGTAGCCGGCTCCATTAATCCTGCCATCTTCAGGAGCCCGAGTGTGGGGAAGGGAGCCAGATACATCAGATAAGGACTCTTTGGCCTTATTATTGCTTCC
>chr7-35608597-35608761_CPPE_MUT-allCrxSites
ACTGAACGTTACGCCCTTAATTGATTGTGAGAGCTGGTGTGATACCAGTGGGAGTTACACTGTCAGTAGCCGGCTCCATTACTCCTGCCATCTTCAGGAGCCCGAGTGTGGGGAAGGGAGCCAGATACATCAGATAAGGACTCTTTGGCCTTATTATTGCTTCC
>chr7-37464342-37464506_CPPE_WT
CACAGAGGGGACCTCCTTCCCCTGCTTGACAGAGGTAATTGGGTACATGTGAGGTGGCTCCGTGGGGCCATAAGAGACATAAGCTGGATCTCCCGTGATGCTGGGCTTGGGGCAGAGGCTGACGGCATGAGAATAAGACTGATAAATATTATCCCAGCTTGACC
>chr7-37464342-37464506_CPPE_MUT-allCrxSites
CACAGAGGGGACCTCCTTCCCCTGCTTGACAGAGGTAATTGGGTACATGTGAGGTGGCTCCGTGGGGCCATAAGAGACATACGCTGGATCTCCCGTGATGCTGGGCTTGGGGCAGAGGCTGACGGCATGAGAATAAGACTGATAAATATTATCCCAGCTTGACC
>chr7-37861043-37861207_CPPE_WT
AACAATTCCCAAGCCACGGGGAGCAATGGCCTTGGCTTCTGACCTGAACTCTGCAGCTCTCTGAGAACTGGGAAGCTGTTAATCCTTTAATTCTAACAGCTGGCCAGGCGCTCAGGTTGGATTTGGGATGGGGGCAGGGAGGAAAATCAACAGAGGAATTTCCA
>chr7-37861043-37861207_CPPE_MUT-allCrxSites
AACAATTCCCAAGCCACGGGGAGCAATGGCCTTGGCTTCTGACCTGAACTCTGCAGCTCTCTGAGAACTGGGAAGCTGTTACTCCTTTACTTCTAACAGCTGGCCAGGCGCTCAGGTTGGAGTTGGGATGGGGGCAGGGAGGAAAATCAACAGAGGAATTTCCA
>chr7-39586947-39587111_CPPN_WT
AGGTGACCAAGTGTAGTCTCCGGAATAGCTAGGCAGACACCCAGCAGGTAGCAGCAGGGGCAGAGGCTGAACAATAGAGTAATCCAGGGAGGCAGGCTCCACCCTAAGTAATCTCCTTAGTGGCAAGCAAAGTCAAGGTCTGGCTCAGCCTGCTTCAGGCTTGT
>chr7-39586947-39587111_CPPN_MUT-allCrxSites
AGGTGACCAAGTGTAGTCTCCGGAATAGCTAGGCAGACACCCAGCAGGTAGCAGCAGGGGCAGAGGCTGAACAATAGAGTACTCCAGGGAGGCAGGCTCCACCCTAAGTACTCTCCTTAGTGGCAAGCAAAGTCAAGGTCTGGCTCAGCCTGCTTCAGGCTTGT
>chr7-44304760-44304924_CPPP_WT
CAGGCGGCGGCGCAGGCGCGGTGCAAGGCGCGAGGTGGGAGCTTAGCACAGCCTGCGGACCGCCAGCAAATGGATGCGCTAAGCCGGTACTTACGCGCCGCTCTCGCCCCCTACAACTGGCCGGTGTGGCTGGGAGTGCACGATCGGCGCTCCGAGGGGCTCTA
>chr7-44304760-44304924_CPPP_MUT-allCrxSites
CAGGCGGCGGCGCAGGCGCGGTGCAAGGCGCGAGGTGGGAGCGTAGCACAGCCTGCGGACCGCCAGCAAATGGATGCGCTACGCCGGTACTTACGCGCCGCTCTCGCCCCCTACAACTGGCCGGTGTGGCTGGGAGTGCACGATCGGCGCTCCGAGGGGCTCTA
>chr7-44986642-44986806_CPNP_WT
TGGCCAGCTCCGCCCTGGAGCTTCCCGGCGGGCTCCGCGCTAAGCGGACGTCTAGAAACTGACTTGTCTATCATTAAGCTAATCCCCTCCTCCCTCGTTGATATTGGCTGAGCCAAAGGTGACGTTCGCGGCTCTAACGCCACCCTGTTTAAGCGACAGGCCTA
>chr7-44986642-44986806_CPNP_MUT-allCrxSites
[truncated: 619,359 more chars]
