# Supplementary material for: Information content differentiates enhancers from silencers in mouse photoreceptors
Source: eLife. 2021 Sep 6;10:e67403. doi: 10.7554/eLife.67403 (PMC8492058; doi:10.7554/eLife.67403)
Supplement: Supplementary file 3. — Values are tab-delimited. Rows are named based on the sequence name from Supplementary files 1 and 2 without the ‘variant’ information. Columns ending in ‘_WT’ indicate the wild-type sequence with the Rho promoter, ‘_MUT’ as the CRX motif mutant sequence with the Rho promoter, and ‘_POLY’ as the wild-type sequence with the Polylinker. Sequences with the scrambled shape motif were excluded from the ‘_MUT’ columns. Columns are named as follows: label, the sequence name from Supplementary files 1 and 2 without the ‘variant’ information; expression, average activity of the sequence, NaN indicates sequence was missing from the plasmid pool; expression_std, standard deviation of activity; expression_reps, number of replicates in which the sequence was measured; expression_pvalue, p-value from Welch’s t-test of log-normal data for the null hypothesis that the activity of the sequence with Rho is no different than the Rho promoter alone; expression_qvalue, FDR-correction of the p-values; library, which library contains the sequence; expression_log2, log2 average activity of the sequence; group_name, activity classification of the sequence with the Rho promoter; plot_color, hex code for visualization; variant, the ‘variant’ portion of the sequence identifier; wt_vs_mut_log2, log2 fold change between the wild-type and mutant version of the sequence, NaN indicates the wild-type and/or mutant version was not measured; wt_vs_mut_pvalue, p-value from Welch’s t-test for the null hypothesis that the wild-type and mutant sequences have the same activity; wt_vs_mut_qvalue, FDR-correction of the p-values; autonomous_activity, Boolean value for if the wild-type sequence is autonomous with the Polylinker; crx_bound, nrl_bound, and mef2d_bound, Boolean values for if the sequence overlaps a ChIP-seq peak for the corresponding TF; binding_group, string denoting each of the eight possible combinations of CRX, NRL, and MEF2D binding. [file elife-67403-supp3.txt]

label	expression_WT	expression_std_WT	expression_reps_WT	expression_pvalue_WT	expression_qvalue_WT	library_WT	expression_log2_WT	group_name_WT	plot_color_WT	variant_WT	expression_MUT	expression_std_MUT	expression_reps_MUT	expression_pvalue_MUT	expression_qvalue_MUT	library_MUT	expression_log2_MUT	group_name_MUT	plot_color_MUT	variant_MUT	wt_vs_mut_log2	wt_vs_mut_pvalue	wt_vs_mut_qvalue	expression_POLY	expression_SEM_POLY	expression_log2_POLY	autonomous_activity	crx_bound	nrl_bound	mef2d_bound	binding_group
chr1-104768570-104768734_UPCQ	3.606620776671437	0.2974117612264309	3.0	0.001205961076097966	0.0035477692122416905	1	1.8510476943667071	Weak enhancer	#a6cee3	WT	3.027743876435533	0.3304822997629895	3.0	0.0001387399205755027	0.000749351458658923	1.0	1.5987195828148735	Weak enhancer	#a6cee3	MUT-allCrxSites	0.25232811155183366	0.09232826422093589	0.14745466373746535	0.0	0.0	-6.643856189774724	False	False	False	False	No binding
chr1-106008207-106008371_CPPE	2.068611271247828	0.9446642457273976	3.0	0.08058340640186154	0.10324212008895214	1	1.0493598161748483	NaN	grey	WT	3.3366040986708576	0.39628434979136573	3.0	0.0030386647147386263	0.007388397209786836	1.0	1.7388128346411245	Weak enhancer	#a6cee3	MUT-allCrxSites	-0.6894530184662762	0.14537675867130626	0.2129370664524844	0.0	0.0	-6.643856189774724	False	True	False	False	CRX only
chr1-106696554-106696718_CPPE	8.261201283456401	1.3177193347647378	3.0	7.73325503602744e-06	0.00021739039156832687	1	3.046526207507891	Strong enhancer	#1f78b4	WT	2.498705959303456	0.12768737229734756	3.0	0.00025732949183585973	0.001136932782403472	1.0	1.3217584004858651	Weak enhancer	#a6cee3	MUT-allCrxSites	1.7247678070220258	0.0031042157675597033	0.013211434568225896	0.7956210503025015	0.05857412971628481	-0.31182671445941945	False	True	False	False	CRX only
chr1-118321635-118321799_CPPP	1.3681481640307285	0.3978347370749595	3.0	0.16686132579985402	0.19601720261972094	1	0.4532785780392359	Inactive	#33a02c	WT	0.8263954359133149	0.1595352683160594	3.0	0.09216662084291692	0.11613235816301486	1.0	-0.27335109550066494	Inactive	#33a02c	MUT-allCrxSites	0.7266296735399008	0.08096587720269041	0.13276644469007823	0.0	0.0	-6.643856189774724	False	True	False	False	CRX only
chr1-118589610-118589774_UPCE	0.1849932291249148	0.07774159548059757	3.0	0.019478466419349437	0.031967561651694336	1	-2.4266779922944206	Silencer	#e31a1c	WT	0.9579164913952524	0.26705595952239497	3.0	0.5877542737697821	0.6180999330587054	1.0	-0.06052291332045634	Inactive	#33a02c	MUT-allCrxSites	-2.3661550789739643	0.0057895236662553464	0.01978927775817594	0.30888838291664844	0.1388711613661718	-1.6488765536277572	False	False	False	False	No binding
chr1-119646428-119646592_CPPE	6.889830750459932	0.6578286934998172	3.0	7.195699827802962e-05	0.0004969788659805867	1	2.784677923034037	Weak enhancer	#a6cee3	WT	0.9378660731378684	0.3328433768602601	3.0	0.6014855621064573	0.6311593750372714	1.0	-0.0910087191169842	Inactive	#33a02c	MUT-allCrxSites	2.875686642151021	0.006113631220725565	0.0205392884504513	1.181991459704127	0.1968333617834276	0.25337389931799226	True	True	False	False	CRX only
chr1-119837093-119837257_UPPP	0.3274293959848075	0.35365410980766354	3.0	0.09720868118751667	0.12165637346222148	1	-1.606344833960669	NaN	grey	WT	0.1407921918336817	0.06754408861082771	3.0	0.009601740222238484	0.01839600049752905	1.0	-2.8181500059840054	Silencer	#e31a1c	MUT-allCrxSites	1.2118051720233365	0.39878591259484314	0.4838701054490305	0.0	0.0	-6.643856189774724	False	False	False	False	No binding
chr1-119904943-119905107_CPPE	0.4962269116685907	0.16209311180635488	3.0	0.0736255227820835	0.09536995096024667	1	-1.0080237126560208	NaN	grey	WT	0.021185567408943087	0.016005102291243502	3.0	0.006431912362255643	0.013507296952976354	1.0	-5.494234738370016	Silencer	#e31a1c	MUT-allCrxSites	4.486211025713995	0.005305742796727656	0.018705961127007478	0.3064771337837278	0.05089944799859172	-1.659826829573577	False	True	False	False	CRX only
chr1-126766376-126766540_UPRE	0.17114093887957366	0.10071984937946088	3.0	0.02137788955350976	0.034519151858824794	1	-2.538337852274916	Silencer	#e31a1c	WT	0.2058657559706216	0.10553758029729224	3.0	0.016073733547753922	0.027654415592001824	1.0	-2.2732332499804944	Silencer	#e31a1c	MUT-allCrxSites	-0.26510460229442145	0.6338487889917858	0.698461850043181	0.0896490798434064	0.027214944538042282	-3.3269997064513195	False	False	False	False	No binding
chr1-128102684-128102848_CSPP	1.5726500941159565	0.6860454105587346	3.0	0.2742318475177877	0.3072086905192275	1	0.654114788874454	Inactive	#33a02c	WT	NaN	NaN	NaN	NaN	NaN	NaN	NaN	NaN	NaN	NaN	NaN	NaN	NaN	0.5334271753668663	0.19926551181412092	-0.8798413821307367	False	True	False	False	CRX only
chr1-131078792-131078956_CPPE	5.981409741985027	0.5225352635074857	3.0	0.0004375922753045788	0.0016472247982686845	1	2.5807267256504627	Weak enhancer	#a6cee3	WT	1.988852103431465	0.7666828453829415	3.0	0.07011360772499754	0.09143681832177517	1.0	0.9926612058567701	Inactive	#33a02c	MUT-allCrxSites	1.5880655197936926	0.027087099929206	0.056991839207616274	0.0	0.0	-6.643856189774724	False	True	False	True	CRX+MEF2D
chr1-131910343-131910507_CSPP	2.381455213099021	0.4955163034799821	3.0	0.0015579484263553926	0.00434904650725341	1	1.2524490936956532	Weak enhancer	#a6cee3	WT	NaN	NaN	NaN	NaN	NaN	NaN	NaN	NaN	NaN	NaN	NaN	NaN	NaN	0.0	0.0	-6.643856189774724	False	True	False	False	CRX only
chr1-132064989-132065153_UPPN	0.9499126182894914	0.4520683749601268	3.0	0.5901474748499556	0.6202096439885738	1	-0.07261532052335049	Inactive	#33a02c	WT	0.9911295910601056	0.330181272455661	3.0	0.7460092902272111	0.7690471066099515	1.0	-0.011399518459758973	Inactive	#33a02c	MUT-allCrxSites	-0.061215802063591514	0.7902640973528328	0.8320355025523251	0.0	0.0	-6.643856189774724	False	False	False	False	No binding
chr1-132303608-132303772_UPPE	0.1635900143278257	0.12188645264006286	3.0	0.03286324309997932	0.04868216011759648	1	-2.6030512847458755	Silencer	#e31a1c	WT	0.3949791358465073	0.10988069062246547	3.0	0.018735251732761568	0.030937944032767044	1.0	-1.3365036782283446	Silencer	#e31a1c	MUT-allCrxSites	-1.266547606517531	0.09340495333809867	0.14893175006042228	0.0	0.0	-6.643856189774724	False	False	False	False	No binding
chr1-132367013-132367177_CPPP	7.57595512681158	1.071344900959991	3.0	1.4190098428500994e-05	0.0002352131142958768	1	2.9216182038079377	Strong enhancer	#1f78b4	WT	0.7587533406461654	0.19753998407010812	3.0	0.13254812792818485	0.1597690197970874	1.0	-0.39639698157538283	Inactive	#33a02c	MUT-allCrxSites	3.3180151853833206	0.0006892587984565309	0.005611310218139891	7.387022147979607	0.8831422384622544	2.8869445954736372	True	True	False	False	CRX only
chr1-132414110-132414274_CPPE	0.007808104203195405	0.009707238482467014	3.0	0.009580839228663016	0.018370599988904314	1	-6.8269527480322845	Silencer	#e31a1c	WT	0.3684042745381769	0.15016402943498938	3.0	0.02081541992263854	0.033724207471561664	1.0	-1.4367275344160906	Silencer	#e31a1c	MUT-allCrxSites	-5.390225213616194	0.008808312889118802	0.02618471195219862	0.13209043492483227	0.005792094264373178	-2.815118654669572	False	True	False	False	CRX only
chr1-133042650-133042814_CPRN	0.05502477966866415	0.015692211819116116	3.0	0.00205801628681265	0.005441630522941918	1	-4.157791119783824	Silencer	#e31a1c	WT	1.3478750209575054	0.05776329702722975	3.0	0.011650174779615758	0.021350510928560027	1.0	0.43175668260963845	NaN	grey	MUT-allCrxSites	-4.589547802393462	0.002040024993086113	0.010210533256211617	0.0	0.0	-6.643856189774724	False	True	False	False	CRX only
chr1-133893675-133893839_UPCE	3.269646962488803	0.9819830949249001	3.0	0.028211076543406106	0.04314688035130549	1	1.7095760416113792	Weak enhancer	#a6cee3	WT	3.2190814372024934	0.3075917692141519	3.0	0.0011740348238119256	0.003490157945617765	1.0	1.6870971751605428	Weak enhancer	#a6cee3	MUT-allCrxSites	0.02247886645083641	0.9071573416759062	0.9255552284805658	0.0	0.0	-6.643856189774724	False	False	False	False	No binding
chr1-134086973-134087137_CPPE	4.400157896357125	0.13291473077459906	3.0	7.483251128735694e-05	0.0005003058160755561	1	2.1378831309247173	Weak enhancer	#a6cee3	WT	1.686022258733589	0.4491534914840147	3.0	0.02858803425488936	0.04354330819494714	1.0	0.7544790088078829	NaN	grey	MUT-allCrxSites	1.3834041221168345	0.0212245124985439	0.04772778627179729	0.0	0.0	-6.643856189774724	False	True	False	False	CRX only
chr1-134272950-134273114_CPPE	0.0	0.0	3.0	NaN	NaN	1	-9.965784284662087	Silencer	#e31a1c	WT	0.1348545502955126	0.028952666622659967	3.0	0.003843140524065412	0.008963598495479107	1.0	-2.8798652070688733	Silencer	#e31a1c	MUT-allCrxSites	-7.085919077593214	NaN	NaN	0.09437946341942104	0.021719858435181386	-3.2600902042191486	False	True	True	False	CRX+NRL
chr1-134420610-134420774_CPPE	2.029751594143134	0.33161673659143	3.0	0.0005600347605651255	0.001975118924458223	1	1.0220137768987316	Weak enhancer	#a6cee3	WT	2.366592460294753	0.23135665321347726	3.0	0.0007394362674634963	0.002437908187720869	1.0	1.2434207675749875	Weak enhancer	#a6cee3	MUT-allCrxSites	-0.2214069906762559	0.22759937070540118	0.30690719266254096	0.0	0.0	-6.643856189774724	False	True	True	False	CRX+NRL
chr1-134491438-134491602_CPNE	2.171587673011206	0.24616495908495464	3.0	0.004211959475424456	0.009627622062941208	1	1.1194143970011687	Weak enhancer	#a6cee3	WT	1.969181050257212	0.3094552091129523	3.0	0.0006907315773228693	0.002313830447519883	1.0	0.9783282125782665	NaN	grey	MUT-allCrxSites	0.14108618442290222	0.4091928847044355	0.4931427762838467	0.0	0.0	-6.643856189774724	False	True	False	False	CRX only
chr1-135375289-135375453_UPPP	1.0298136545945886	0.2725319196333145	3.0	0.9808940543129328	0.9837591736036444	1	0.043783552986755715	Inactive	#33a02c	WT	1.1869718197628132	0.18563906932479027	3.0	0.1455182039725497	0.17353163148004125	1.0	0.24850061394117254	Inactive	#33a02c	MUT-allCrxSites	-0.20471706095441683	0.41315250364571926	0.4965422432789594	0.0	0.0	-6.643856189774724	False	False	False	False	No binding
chr1-135627907-135628071_CPPN	0.336741229283349	0.024177925080007767	3.0	0.0006254594789958558	0.002138395245756101	1	-1.5660097898329632	Silencer	#e31a1c	WT	1.2657742491776056	0.2991534464913852	3.0	0.10803499680108357	0.133330996052069	1.0	0.34115944585941554	Inactive	#33a02c	MUT-allCrxSites	-1.9071692356923788	0.006494205785633787	0.02128927610929572	0.0	0.0	-6.643856189774724	False	True	False	False	CRX only
chr1-135793436-135793600_CPPE	16.740371307154348	1.4267723067507347	3.0	3.5419248848068594e-06	0.0002270137722835543	1	4.065345800613323	Strong enhancer	#1f78b4	WT	5.882633546895642	0.38182360280835537	3.0	0.00010674620030603989	0.0006390149251197183	1.0	2.556707393339846	Weak enhancer	#a6cee3	MUT-allCrxSites	1.508638407273477	0.00011435191704573905	0.0024654775960850552	0.0	0.0	-6.643856189774724	False	True	False	False	CRX only
chr1-136007979-136008143_CPPP	0.5940951696449531	0.17728316889392698	3.0	0.0969076253651377	0.12150103159369245	1	-0.7488076873148012	Inactive	#33a02c	WT	0.6381756507246589	0.07526441927797924	3.0	0.03436096892116329	0.05025043431823302	1.0	-0.6457156447689752	Inactive	#33a02c	MUT-allCrxSites	-0.10309204254582593	0.6017321002897016	0.6692734584854844	0.0	0.0	-6.643856189774724	False	True	False	False	CRX only
chr1-136140231-136140395_CSPP	9.998405296980852	3.0131724402135127	3.0	0.0007347499726910192	0.002427452315275415	1	3.3218422948264066	Strong enhancer	#1f78b4	WT	NaN	NaN	NaN	NaN	NaN	NaN	NaN	NaN	NaN	NaN	NaN	NaN	NaN	0.0	0.0	-6.643856189774724	False	True	True	False	CRX+NRL
chr1-137926402-137926566_CPPE	0.9498985007085716	0.2086660945174088	3.0	0.5972822738922676	0.6271594343818546	1	-0.07263673943691049	Inactive	#33a02c	WT	1.1084795067079616	0.1871777787032609	3.0	0.6081649142160311	0.6380289704575429	1.0	0.14988301963600778	Inactive	#33a02c	MUT-allCrxSites	-0.22251975907291827	0.36262923849405937	0.4487408173606714	0.2293798900591645	0.06824307403107396	-2.062626136133643	False	True	False	True	CRX+MEF2D
chr1-150312783-150312947_CPPE	0.8781060148753227	0.25828214338715144	3.0	0.39273178041617857	0.4277955287696738	1	-0.18589093871974388	Inactive	#33a02c	WT	1.3040888191501434	0.111766159678114	3.0	0.06628644663268282	0.08727443137861034	1.0	0.38414799421817547	Inactive	#33a02c	MUT-allCrxSites	-0.5700389329379194	0.11119177447070809	0.17157551042983032	0.0	0.0	-6.643856189774724	False	True	True	True	All three
chr1-150322339-150322503_CPPP	0.005169632656311076	0.003929569115091999	3.0	0.004515131097553778	0.010175450157496956	1	-7.340599691672356	Silencer	#e31a1c	WT	0.1146997961797282	0.04078410393200466	3.0	0.0022393041393759753	0.005796626277856928	1.0	-3.111541771935083	Silencer	#e31a1c	MUT-allCrxSites	-4.229057919737273	0.005108597866315068	0.01835726925587942	0.0	0.0	-6.643856189774724	False	True	True	False	CRX+NRL
chr1-150329669-150329833_CPPP	0.4796346339023814	0.15033051276847084	3.0	0.02819864781315062	0.0431553327086326	1	-1.056987483958241	Silencer	#e31a1c	WT	0.20715836905856666	0.06944639981609897	3.0	0.012708376801008442	0.02290557453410108	1.0	-2.2642465313332343	Silencer	#e31a1c	MUT-allCrxSites	1.2072590473749933	0.03084025389553509	0.06286605521354789	0.0	0.0	-6.643856189774724	False	True	True	False	CRX+NRL
chr1-150393010-150393174_CBPP	6.518938115646701	2.0186749256514225	3.0	0.0060813831687782606	0.01290079827551505	1	2.70485827110155	Weak enhancer	#a6cee3	WT	NaN	NaN	NaN	NaN	NaN	NaN	NaN	NaN	NaN	NaN	NaN	NaN	NaN	0.0	0.0	-6.643856189774724	False	True	False	False	CRX only
chr1-151344227-151344391_UPPP	3.4183238376804037	0.25373291374505363	3.0	0.00019880605247637868	0.0009556606942539524	1	1.7737110641550764	Weak enhancer	#a6cee3	WT	5.248688749044232	0.5737917080953729	3.0	7.275947007037768e-05	0.0004982261718351929	1.0	2.392231888774616	Weak enhancer	#a6cee3	MUT-allCrxSites	-0.6185208246195395	0.0072463572504274055	0.0228024906581212	0.2658322185333901	0.048451029026466835	-1.8581371144545835	False	False	False	False	No binding
chr1-152745969-152746133_UPPE	9.426478186633254	1.2039643936298996	3.0	1.3494052916332813e-05	0.00023166397274575648	1	3.2368719072526524	Strong enhancer	#1f78b4	WT	5.0787652392008775	0.20535219959848666	3.0	2.9418659789664552e-05	0.0003185033729930574	1.0	2.344761824543349	Weak enhancer	#a6cee3	MUT-allCrxSites	0.8921100827093036	0.008924860078865412	0.026411124396280454	0.10775270683567184	0.012647504367770237	-3.0861678707731652	False	False	False	False	No binding
chr1-155111753-155111917_CPPE	0.0	0.0	3.0	NaN	NaN	1	-9.965784284662087	Silencer	#e31a1c	WT	0.6834514420282692	0.12725480114526758	3.0	0.008729795452009838	0.0170863708215844	1.0	-0.546979900854784	NaN	grey	MUT-allCrxSites	-9.418804383807302	NaN	NaN	0.0	0.0	-6.643856189774724	False	True	False	False	CRX only
chr1-155249959-155250123_UPCE	8.515737570759486	1.4074732070394314	3.0	7.276017970904047e-06	0.0002159001134946651	1	3.090300896196885	Strong enhancer	#1f78b4	WT	3.109405736122365	0.33353525397851386	3.0	0.00013510272860144324	0.0007371609720625852	1.0	1.6371027846362116	Weak enhancer	#a6cee3	MUT-allCrxSites	1.4531981115606736	0.0017554600130649523	0.009346574072275269	1.563917316352648	0.1991249731579554	0.6543597527759955	True	False	False	False	No binding
chr1-156179894-156180058_UPCE	1.3787962260529574	0.31627627755606674	3.0	0.11742790510226983	0.14345004824056187	1	0.4644552196337727	Inactive	#33a02c	WT	1.1385590511512484	0.8294946882218288	3.0	0.8240582464967735	0.8406723240471117	1.0	0.18847568598601916	Inactive	#33a02c	MUT-allCrxSites	0.2759795336477535	0.42553458729956517	0.5083098083907135	0.0	0.0	-6.643856189774724	False	False	False	False	No binding
chr1-157306846-157307010_UPRE	6.537461465133358	0.6399928500909563	3.0	0.0004284174450507925	0.0016241345886113243	1	2.7089512018169315	Weak enhancer	#a6cee3	WT	1.2196216126118835	0.2810640081699189	3.0	0.31188873645321924	0.34640692147195584	1.0	0.28761604044606115	Inactive	#33a02c	MUT-allCrxSites	2.4213351613708705	0.002030619506445028	0.010202498006773737	5.485143147698412	0.4722855893173976	2.4581570636648977	True	False	False	False	No binding
chr1-157380933-157381097_CPPE	16.158545504752915	1.5704420751597767	3.0	3.4992582701304085e-06	0.0002336240903405121	1	4.014314717032769	Strong enhancer	#1f78b4	WT	3.8685421189273925	0.3511407354299362	3.0	0.0008333578614894957	0.0026813595985140607	1.0	1.952162863053291	Weak enhancer	#a6cee3	MUT-allCrxSites	2.062151853979478	5.031423222600505e-05	0.001935618110341606	5.09893602766952	0.07884211973180165	2.353022870922234	True	True	False	False	CRX only
chr1-158355777-158355941_UPCP	0.945727104488447	0.14615838929186034	3.0	0.6427699777328726	0.6714027125080223	1	-0.07897946828427904	Inactive	#33a02c	WT	1.1647797437473308	0.3951844418879283	3.0	0.7391617683552553	0.762806058498006	1.0	0.22129523912181215	Inactive	#33a02c	MUT-allCrxSites	-0.3002747074060912	0.4913619664811918	0.5704450758793481	0.0	0.0	-6.643856189774724	False	False	False	False	No binding
chr1-158546627-158546791_CPCN	0.8193664520676481	0.20041871439083173	3.0	0.12483802404208155	0.15134839383865978	1	-0.285659599199829	Inactive	#33a02c	WT	4.06539900039476	0.5677879982486581	3.0	3.9959278254596334e-05	0.0003576987906328576	1.0	2.023751781254666	Weak enhancer	#a6cee3	MUT-allCrxSites	-2.3094113804544953	0.0015694613126940385	0.00884851464225777	0.10361769300838036	0.029523456497360587	-3.137740580221974	False	True	False	True	CRX+MEF2D
chr1-16053660-16053824_CPPN	0.0	0.0	3.0	NaN	NaN	1	-9.965784284662087	Silencer	#e31a1c	WT	0.5543124581406258	0.3464608283657177	3.0	0.1222363777182762	0.14868174789771094	1.0	-0.8486283324961896	Inactive	#33a02c	MUT-allCrxSites	-9.117155952165897	NaN	NaN	0.0	0.0	-6.643856189774724	False	True	False	False	CRX only
chr1-160741382-160741546_UPPN	0.220993613997522	0.04896023723692678	3.0	0.002857321771134764	0.007065404194364614	1	-2.171409919152607	Silencer	#e31a1c	WT	1.1102678524140674	0.283017213853836	3.0	0.7580890411282339	0.7799944393628897	1.0	0.15220659600205194	Inactive	#33a02c	MUT-allCrxSites	-2.323616515154659	0.0012127519901769831	0.007712866790039679	0.0	0.0	-6.643856189774724	False	False	False	False	No binding
chr1-163779410-163779574_CPPN	3.5097275979573226	0.6979512370947543	3.0	0.00022764749472208883	0.0010461773490717792	1	1.8117700599264055	Weak enhancer	#a6cee3	WT	4.798999291667312	0.5981384059302025	3.0	6.849672088248884e-05	0.00048067698873302756	1.0	2.2630341929362663	Weak enhancer	#a6cee3	MUT-allCrxSites	-0.4512641330098608	0.08512071015716087	0.13796516590528676	0.10021996905676203	0.03853370376165858	-3.1815424676275526	False	True	False	False	CRX only
chr1-166003311-166003475_CPPP	4.3565527174940994	1.9014265230523133	3.0	0.013982342022395648	0.02471070518443231	1	2.1235181181219867	Weak enhancer	#a6cee3	WT	5.842496844351888	2.0481409747457944	3.0	0.014808708557282578	0.025913892258775884	1.0	2.546831959898884	Weak enhancer	#a6cee3	MUT-allCrxSites	-0.42331384177689735	0.36032502996832483	0.44631168484712963	0.0	0.0	-6.643856189774724	False	True	False	False	CRX only
chr1-167385671-167385835_UPCN	1.1569399124223632	0.2253136764294436	3.0	0.1873309382582768	0.2174595074154882	1	0.2115603912378265	Inactive	#33a02c	WT	1.0324190196603378	0.2512725683442137	3.0	0.9262254602344288	0.934781815525278	1.0	0.04742534134022599	Inactive	#33a02c	MUT-allCrxSites	0.1641350498976005	0.52536730988754	0.6026136579943604	0.10035938511499742	0.029860681053386812	-3.1797187712678014	False	False	False	False	No binding
chr1-168284956-168285120_UPCE	2.5791305844452386	0.4827691196965504	3.0	0.00025262441183872123	0.00112337238455942	1	1.3674440845493188	Weak enhancer	#a6cee3	WT	2.541859000656444	0.558476376211741	3.0	0.003351128622821273	0.008014365815871572	1.0	1.3464514680471624	Weak enhancer	#a6cee3	MUT-allCrxSites	0.020992616502156336	0.9053584934279397	0.9244409909474981	0.18591648744327866	0.06944950770569255	-2.3516892814995694	False	False	False	False	No binding
chr1-170867720-170867884_CPPP	1.0892154622801045	0.15200098264598585	3.0	0.3270483145631537	0.36090937743459134	1	0.12461328696942242	Inactive	#33a02c	WT	1.5889693320615426	0.4863199353799689	3.0	0.14313607420532246	0.17107287635628665	1.0	0.66899893852257	Inactive	#33a02c	MUT-allCrxSites	-0.5443856515531476	0.17569573647114262	0.24772909447098945	0.0	0.0	-6.643856189774724	False	True	False	False	CRX only
chr1-171502725-171502889_UPRE	3.0143136593331636	0.6697790962947415	3.0	0.0005831793258641547	0.0020314079850934728	1	1.5923080821346118	Weak enhancer	#a6cee3	WT	2.479719569399371	0.2765991332072425	3.0	0.00037171214062683245	0.0014730587469028718	1.0	1.3107586563494789	Weak enhancer	#a6cee3	MUT-allCrxSites	0.281549425785133	0.30155992715242064	0.38582365638933763	0.0	0.0	-6.643856189774724	False	False	False	False	No binding
chr1-172126243-172126407_UPPP	1.650164266335904	0.4136197260290301	3.0	0.1233804524888813	0.14984584009955848	1	0.7234836541333615	Inactive	#33a02c	WT	1.8544526410914768	0.5069229525241201	3.0	0.07303273500404413	0.09462758953219408	1.0	0.8917711778964337	Inactive	#33a02c	MUT-allCrxSites	-0.1682875237630722	0.6256824411280792	0.6904324800299727	0.0	0.0	-6.643856189774724	False	False	False	False	No binding
chr1-172202745-172202909_CPPP	6.190591562144233	0.6875688498607285	3.0	0.0002381243950031194	0.0010849895419715592	1	2.630310305024954	Weak enhancer	#a6cee3	WT	5.691740216189443	0.7951436896356109	3.0	1.663198072703081e-05	0.00025141487847433054	1.0	2.509123264955361	Weak enhancer	#a6cee3	MUT-allCrxSites	0.12118704006959291	0.4438764669309446	0.5266922456114385	0.0	0.0	-6.643856189774724	False	True	False	True	CRX+MEF2D
chr1-177003036-177003200_CPPE	1.2975110813430473	0.3489280730462822	3.0	0.21328602998381824	0.24451847033918775	1	0.37685832586109874	Inactive	#33a02c	WT	0.0	0.0	3.0	NaN	NaN	1.0	-9.965784284662087	Silencer	#e31a1c	MUT-allCrxSites	10.342642610523185	NaN	NaN	0.0	0.0	-6.643856189774724	False	True	False	False	CRX only
chr1-177299685-177299849_CPPE	0.4019838856428697	0.1465888461248804	3.0	0.01997387028817295	0.032691315790005906	1	-1.3112059448882902	Silencer	#e31a1c	WT	0.9580828817269209	0.3896132475026066	3.0	0.6917350720921822	0.7184897345607433	1.0	-0.06027259988415786	Inactive	#33a02c	MUT-allCrxSites	-1.2509333450041324	0.049016675939169085	0.0896278827517705	0.0	0.0	-6.643856189774724	False	True	True	False	CRX+NRL
chr1-177983157-177983321_CSPP	1.7962309029935308	0.5366332031980419	3.0	0.03482727081391645	0.05083956598921846	1	0.8457757740139459	Inactive	#33a02c	WT	NaN	NaN	NaN	NaN	NaN	NaN	NaN	NaN	NaN	NaN	NaN	NaN	NaN	0.0	0.0	-6.643856189774724	False	True	False	False	CRX only
chr1-179586526-179586690_UPPE	6.26419096668709	3.5511856369061503	3.0	0.028582921944052382	0.04354932037561325	1	2.6473584844064484	Weak enhancer	#a6cee3	WT	4.233467957760902	0.1495803212551469	3.0	3.4838293972657585e-05	0.00034177077372768373	1.0	2.0821807126698566	Weak enhancer	#a6cee3	MUT-allCrxSites	0.5651777717365918	0.49379257344919714	0.5727585155822198	0.0	0.0	-6.643856189774724	False	False	False	False	No binding
chr1-180793222-180793386_CPPE	22.66391922382339	3.9832538111735536	3.0	1.771053155213332e-06	0.0005320907823194054	1	4.502389114456856	Strong enhancer	#1f78b4	WT	9.895411642235556	0.8800473205583584	3.0	3.498224877881165e-05	0.000341094665070482	1.0	3.3069055106073866	Strong enhancer	#1f78b4	MUT-allCrxSites	1.1954836038494698	0.005627999285350367	0.019423279855509977	20.403907873233344	5.468877321443737	4.351480481553227	True	True	True	False	CRX+NRL
chr1-180851031-180851195_CSPP	0.3858272372884185	0.1814574627434373	3.0	0.05335543358319815	0.07218676308315042	1	-1.3702387134193703	NaN	grey	WT	NaN	NaN	NaN	NaN	NaN	NaN	NaN	NaN	NaN	NaN	NaN	NaN	NaN	0.2381825009294707	0.037247207003638205	-2.010526698646648	False	True	False	False	CRX only
chr1-180863711-180863875_CPPE	6.101257556397602	0.7490133660482748	3.0	0.0002107811949375331	0.0009894777383444547	1	2.6093430726559936	Weak enhancer	#a6cee3	WT	7.177798595738863	0.5745968831213553	3.0	1.3427088858992947e-05	0.00023217271994668744	1.0	2.8437424227396937	Strong enhancer	#1f78b4	MUT-allCrxSites	-0.23439935008370005	0.13051449569461337	0.1945816417574707	0.0	0.0	-6.643856189774724	False	True	False	False	CRX only
chr1-182792901-182793065_UPCN	0.9057726406031519	0.12205867034273905	3.0	0.3250088118407278	0.35882346314156605	1	-0.1411872325488681	Inactive	#33a02c	WT	0.8622570546451941	0.03341302081878593	3.0	0.16414179592583686	0.1932475172705113	1.0	-0.21213787587525137	Inactive	#33a02c	MUT-allCrxSites	0.07095064332638326	0.6552510720579308	0.7164127073712233	0.070200295587735	0.013803201657456035	-3.640248635860445	False	False	False	True	MEF2D only
chr1-183296635-183296799_UPPP	2.2226230627144914	0.5795213224805388	3.0	0.0145931344927242	0.0256299588989862	1	1.152912250452831	Weak enhancer	#a6cee3	WT	2.0898507976445337	0.5002766337513662	3.0	0.008237167199424794	0.016321542756650858	1.0	1.06409011540509	Weak enhancer	#a6cee3	MUT-allCrxSites	0.08882213504774117	0.7926617296410605	0.8341122625667797	0.0	0.0	-6.643856189774724	False	False	False	False	No binding
chr1-187215293-187215457_UPPP	0.6699756416479602	0.2591743601917784	3.0	0.10811709821643067	0.1333638417055125	1	-0.5756677015044616	Inactive	#33a02c	WT	1.8560527551816497	0.12646036147629094	3.0	0.0020937239896429128	0.005502750802741106	1.0	0.8930147999571652	NaN	grey	MUT-allCrxSites	-1.4686825014616267	0.03363796596061846	0.06720742282559411	0.0	0.0	-6.643856189774724	False	False	False	False	No binding
chr1-188018140-188018304_UPCN	1.6046779403150593	0.550774607642421	3.0	0.14762796717034893	0.1757423571540038	1	0.683182552566116	Inactive	#33a02c	WT	0.277902650440965	0.011757575009543794	3.0	8.099254474830373e-05	0.0005289825578873587	1.0	-1.8421664503746065	Silencer	#e31a1c	MUT-allCrxSites	2.5253490029407226	0.01162494146217905	0.031524720316233996	0.0	0.0	-6.643856189774724	False	False	False	False	No binding
chr1-188262342-188262506_CPPP	17.929599580575548	2.415867253559396	3.0	3.0260292089502693e-06	0.0002384610230725237	1	4.164351826119877	Strong enhancer	#1f78b4	WT	5.755636275913428	0.320411719526321	3.0	3.4260304217305997e-05	0.0003416790090717633	1.0	2.5252260606975394	Weak enhancer	#a6cee3	MUT-allCrxSites	1.639125765422338	0.001577970818673384	0.008858308286801658	32.86512887697881	2.611342973838021	5.038924644952036	True	True	True	True	All three
chr1-188412539-188412703_UPPE	0.8987411877451033	0.1914783642062492	3.0	0.2404677691711309	0.2723035492121616	1	-0.15241802772757593	Inactive	#33a02c	WT	0.7645166512968489	0.06590913041442342	3.0	0.023241324543232973	0.036871632699445836	1.0	-0.38549433573562586	NaN	grey	MUT-allCrxSites	0.23307630800804993	0.36472654028362694	0.45062561211364993	0.0	0.0	-6.643856189774724	False	False	False	False	No binding
chr1-189719413-189719577_CPPN	8.646125718443049	2.2881764692441773	3.0	0.0005306380767485823	0.00190926439740302	1	3.112220664443009	Strong enhancer	#1f78b4	WT	17.039401426429432	3.6001614141624274	3.0	1.3464950662644738e-05	0.00023199289546714435	1.0	4.0908874169004985	Strong enhancer	#1f78b4	MUT-allCrxSites	-0.9786667524574897	0.024931612043711974	0.053459915660943054	0.14882406356645808	0.0044365800946394975	-2.6544985819158877	False	True	False	False	CRX only
chr1-190452553-190452717_CBPE	0.3749146215336029	0.14777202750440388	3.0	0.024222365599147103	0.03810108358478408	1	-1.4115230635081066	Silencer	#e31a1c	WT	NaN	NaN	NaN	NaN	NaN	NaN	NaN	NaN	NaN	NaN	NaN	NaN	NaN	3.2572070502829478	1.0732602089684142	1.7080578845131191	True	True	False	False	CRX only
chr1-191075649-191075813_UPRE	0.12431908495461425	0.046416635550615586	3.0	0.004182871382759986	0.009583919321700314	1	-2.9963219541884825	Silencer	#e31a1c	WT	0.013793804378654342	0.008536249363733064	3.0	0.004694035531723183	0.010475500836115757	1.0	-6.078863085786815	Silencer	#e31a1c	MUT-allCrxSites	3.0825411315983327	0.006878711597180395	0.02217918184661945	0.0	0.0	-6.643856189774724	False	False	False	False	No binding
chr1-191397371-191397535_CSPP	0.8673152701412173	0.11921564722218388	3.0	0.2744790356695474	0.3074139618973705	1	-0.20370913967465556	Inactive	#33a02c	WT	NaN	NaN	NaN	NaN	NaN	NaN	NaN	NaN	NaN	NaN	NaN	NaN	NaN	0.0	0.0	-6.643856189774724	False	True	False	False	CRX only
chr1-191817830-191817994_UPPE	3.1376359397922586	1.1720853855190885	3.0	0.03014972642463074	0.04553243321495443	1	1.6501376959106215	Weak enhancer	#a6cee3	WT	2.721127943243534	0.9325665962710744	3.0	0.052114810548094366	0.07088734983154772	1.0	1.4447348768143844	NaN	grey	MUT-allCrxSites	0.20540281909623714	0.664756626061242	0.7249874932363295	0.0	0.0	-6.643856189774724	False	False	False	False	No binding
chr1-191884957-191885121_UPRE	0.6315242152874286	0.33348508030114754	3.0	0.13666714178478573	0.16399374701933725	1	-0.6608073825011974	Inactive	#33a02c	WT	1.393146840973612	0.0840185994720013	3.0	0.011823231894187436	0.02159356980066832	1.0	0.47938252360767875	NaN	grey	MUT-allCrxSites	-1.1401899061088763	0.0838918033798271	0.1363676207383768	0.0	0.0	-6.643856189774724	False	False	False	False	No binding
chr1-194619462-194619626_CPPP	1.1115713996413366	0.17318914484187026	3.0	0.2823172119896488	0.31575124198097765	1	0.15389792448633713	Inactive	#33a02c	WT	1.0023401940947645	0.2859093195302532	3.0	0.8281530568822432	0.8444912482887024	1.0	0.004810851332909931	Inactive	#33a02c	MUT-allCrxSites	0.1490870731534272	0.5285424597333924	0.6053708733198576	0.0	0.0	-6.643856189774724	False	True	False	False	CRX only
chr1-194619741-194619905_CSPP	5.679128639314051	0.28282399885099385	3.0	0.00012669475825543091	0.0007114739520255332	1	2.5059236031804693	Weak enhancer	#a6cee3	WT	NaN	NaN	NaN	NaN	NaN	NaN	NaN	NaN	NaN	NaN	NaN	NaN	NaN	0.0	0.0	-6.643856189774724	False	True	False	False	CRX only
chr1-195040593-195040757_CPPN	0.34508692054999845	0.14604884927712067	3.0	0.025701121699207505	0.04004709627490777	1	-1.530793675239578	Silencer	#e31a1c	WT	0.3928575173317337	0.0853796267939872	3.0	0.0019573232888983267	0.0052242382286142456	1.0	-1.344254283013219	Silencer	#e31a1c	MUT-allCrxSites	-0.18653939222635918	0.526891095729411	0.60365566704882	0.0	0.0	-6.643856189774724	False	True	False	False	CRX only
chr1-21218235-21218399_UPCQ	0.07196005329579976	0.02940991299354078	3.0	0.005494290358716321	0.011854153390641544	1	-3.7767494064129976	Silencer	#e31a1c	WT	0.1000795937794724	0.05021955501964191	3.0	0.010820145808273174	0.02021470691813803	1.0	-3.306436323409709	Silencer	#e31a1c	MUT-allCrxSites	-0.47031308300328867	0.45502155005130157	0.5378025790365384	0.0	0.0	-6.643856189774724	False	False	False	False	No binding
chr1-34706456-34706620_CPPN	0.8653126088304864	0.1399007434548565	3.0	0.2252442667083151	0.256758166959182	1	-0.20704037960259253	Inactive	#33a02c	WT	1.0675272696009066	0.21497426840931075	3.0	0.5674314513723897	0.5992185823258078	1.0	0.09562372710486088	Inactive	#33a02c	MUT-allCrxSites	-0.3026641067074534	0.24456235115871183	0.3245392850682398	0.4870702522694602	0.3140833613010053	-1.0084783287372117	False	True	False	False	CRX only
chr1-34859824-34859988_CPCE	0.7355072464988953	0.20660539964519475	3.0	0.08243910192350333	0.1052828806977366	1	-0.4412283748718739	Inactive	#33a02c	WT	0.9928867459342556	0.24053269646006145	3.0	0.8203332732585412	0.8372276103086641	1.0	-0.008846629807968095	Inactive	#33a02c	MUT-allCrxSites	-0.4323817450639058	0.21686941503468307	0.2949724729969138	0.0	0.0	-6.643856189774724	False	True	False	False	CRX only
chr1-36547306-36547470_CSPE	1.9210799466909676	1.0120846674309711	3.0	0.183010555596091	0.2131649480858758	1	0.9426683445902645	Inactive	#33a02c	WT	NaN	NaN	NaN	NaN	NaN	NaN	NaN	NaN	NaN	NaN	NaN	NaN	NaN	0.0	0.0	-6.643856189774724	False	True	False	False	CRX only
chr1-39417769-39417933_UPCE	2.8668531322783317	0.5675100890899986	3.0	0.016329746646562622	0.027954804889610583	1	1.519971143021989	Weak enhancer	#a6cee3	WT	2.911174827235566	0.5750254170752566	3.0	0.0004339352858143168	0.001636021112870134	1.0	1.5420969677669496	Weak enhancer	#a6cee3	MUT-allCrxSites	-0.0221258247449605	0.9277982596833552	0.9424489699708738	0.0	0.0	-6.643856189774724	False	False	False	False	No binding
chr1-39446293-39446457_CPPE	12.327364380510705	0.9292911176857536	3.0	0.00024504220304880867	0.0011039530178590658	1	3.6239095031722144	Strong enhancer	#1f78b4	WT	3.0287660802078684	0.7033223747866375	3.0	0.0011272203016499975	0.003386592493769711	1.0	1.599206411536019	Weak enhancer	#a6cee3	MUT-allCrxSites	2.024703091636195	0.004690650752151709	0.017380654911655625	0.9147636695586542	0.29588759722688274	-0.11284337392714174	False	True	True	False	CRX+NRL
chr1-39963923-39964087_UPPE	3.617472687886105	1.0053558847889037	3.0	0.0024165213944808733	0.0061722732961049746	1	1.8553808822337223	Weak enhancer	#a6cee3	WT	4.971014282267401	0.6564143873392673	3.0	3.4763392378269984e-05	0.00034173338888004865	1.0	2.3138304405832293	Weak enhancer	#a6cee3	MUT-allCrxSites	-0.45844955834950696	0.14560133647221557	0.21310691694031106	0.0	0.0	-6.643856189774724	False	False	False	False	No binding
chr1-4357766-4357930_CPPP	31.750387913394245	3.2584972482013934	3.0	1.4962946951675659e-06	0.0007192688599670491	1	4.988747751087362	Strong enhancer	#1f78b4	WT	1.7506026743472336	0.2621902300818616	3.0	0.03717672882928712	0.053795465226485005	1.0	0.8086755576118942	Inactive	#33a02c	MUT-allCrxSites	4.180072193475468	2.803744524778138e-05	0.0022003787030458826	52.66637000831341	3.861955295316252	5.719084026065625	True	True	True	False	CRX+NRL
chr1-44584098-44584262_CPPE	1.1172125508030941	0.5316174092065531	3.0	0.9883422820414012	0.98957745256676	1	0.16119444296102012	Inactive	#33a02c	WT	2.3069053314523065	0.1597325542289815	3.0	0.00035228955450987903	0.001417117898350618	1.0	1.2065840469273261	Weak enhancer	#a6cee3	MUT-allCrxSites	-1.045389603966306	0.08389799763172905	0.1363212185121759	0.0	0.0	-6.643856189774724	False	True	True	False	CRX+NRL
chr1-45795401-45795565_CPPP	1.136174087377743	0.5482545581132316	3.0	0.9169580468986476	0.9264012886594786	1	0.18545313001837394	Inactive	#33a02c	WT	NaN	NaN	0.0	NaN	NaN	1.0	NaN	NaN	grey	MUT-allCrxSites	NaN	NaN	NaN	0.0	0.0	-6.643856189774724	False	True	False	False	CRX only
chr1-52252645-52252809_UPPE	6.596021100374767	1.0566241964723369	3.0	1.4067286266452515e-05	0.00023561479122939804	1	2.721814719338375	Weak enhancer	#a6cee3	WT	1.1131447089091049	0.058188266596714076	3.0	0.341297715800334	0.37542748738036735	1.0	0.15593662699304164	Inactive	#33a02c	MUT-allCrxSites	2.5658780923453333	0.0011705891191115022	0.007567366891916861	1.5989911244626651	0.2027674880853979	0.6861563678705482	True	False	False	True	MEF2D only
chr1-52330633-52330797_CPPE	8.826734494501544	0.930802034803742	3.0	0.00023038986782195298	0.0010567596322711146	1	3.142043239356295	Strong enhancer	#1f78b4	WT	2.3423696255421933	0.9641167247933374	3.0	0.06387328010080122	0.0845837072850004	1.0	1.2285845320407935	NaN	grey	MUT-allCrxSites	1.9134587073155014	0.019909611076931174	0.04558069653785177	7.239597042465235	0.6778200535481897	2.857900807404349	True	True	True	False	CRX+NRL
chr1-52435883-52436047_CPPN	2.7443827944722656	0.6847147262871951	3.0	0.023812128593234304	0.03757875973331493	1	1.4570073212464827	Weak enhancer	#a6cee3	WT	3.2372411264700243	0.425921136296859	3.0	0.002995834269312041	0.007317568766556392	1.0	1.6952104158475692	Weak enhancer	#a6cee3	MUT-allCrxSites	-0.23820309460108646	0.32809584413628495	0.4133059686647776	0.0	0.0	-6.643856189774724	False	True	False	True	CRX+MEF2D
chr1-52844865-52845029_CSPP	3.287894217026192	0.4554722035925024	3.0	0.004767645796717982	0.010624976052305671	1	1.717602606523577	Weak enhancer	#a6cee3	WT	NaN	NaN	NaN	NaN	NaN	NaN	NaN	NaN	NaN	NaN	NaN	NaN	NaN	0.2870461220099587	0.09914117408212378	-1.7512411408681172	False	True	False	False	CRX only
chr1-56973434-56973598_CPCQ	1.3385553963542238	0.182193094572918	3.0	0.10263907566504443	0.12755585230658445	1	0.4217542440343278	Inactive	#33a02c	WT	1.37931864518381	0.5551465435782187	3.0	0.3130895824753642	0.3472592577201375	1.0	0.46500135016348443	Inactive	#33a02c	MUT-allCrxSites	-0.04324710612915661	0.8910728480780029	0.9143749623059841	0.0	0.0	-6.643856189774724	False	True	False	False	CRX only
chr1-58392333-58392497_UPCP	0.30722916463022565	0.23797625967894795	3.0	0.05667932343044443	0.07616927809061963	1	-1.6979247188337094	NaN	grey	WT	NaN	NaN	0.0	NaN	NaN	1.0	NaN	NaN	grey	MUT-allCrxSites	NaN	NaN	NaN	0.0	0.0	-6.643856189774724	False	False	False	False	No binding
chr1-58954225-58954389_UPRE	0.4470062768871641	0.12225944365947425	3.0	0.01863292439108357	0.030843136207967883	1	-1.1584091492773723	Silencer	#e31a1c	WT	0.16702835760160187	0.06113296724213081	3.0	0.007432753529061628	0.015126691877307048	1.0	-2.5732233623668477	Silencer	#e31a1c	MUT-allCrxSites	1.4148142130894754	0.019464027236034468	0.04479580227225763	0.0	0.0	-6.643856189774724	False	False	False	False	No binding
chr1-58970035-58970199_CPNE	3.9715456198025767	0.5272675598864363	3.0	0.0001599920798033806	0.0008251952013034878	1	1.9900637872478126	Weak enhancer	#a6cee3	WT	3.5888356930597936	0.42131824191418027	3.0	0.000619157201541564	0.0021198637235116087	1.0	1.8439178133428913	Weak enhancer	#a6cee3	MUT-allCrxSites	0.14614597390492134	0.38523078227681606	0.47062440524726845	0.0	0.0	-6.643856189774724	False	True	False	False	CRX only
chr1-59208019-59208183_CPPE	2.1018977746755407	0.2681484864184075	3.0	0.0005454169825397388	0.001943528120881041	1	1.0723787199920818	Weak enhancer	#a6cee3	WT	3.0005237055400227	0.40297300483945786	3.0	0.00015617917274788273	0.0008151501448415549	1.0	1.585695062177697	Weak enhancer	#a6cee3	MUT-allCrxSites	-0.5133163421856153	0.02909990176959611	0.06025752746379691	0.0	0.0	-6.643856189774724	False	True	False	True	CRX+MEF2D
chr1-60569823-60569987_CPRE	0.06059855591264415	0.02674128924913984	3.0	0.002885977749517525	0.007117955383237941	1	-4.020959660317009	Silencer	#e31a1c	WT	0.4567194584658398	0.1424618839363317	3.0	0.018307647234802382	0.030388418597270383	1.0	-1.127464470120618	Silencer	#e31a1c	MUT-allCrxSites	-2.893495190196391	0.0033044356540397795	0.013721275668203274	0.0	0.0	-6.643856189774724	False	True	True	False	CRX+NRL
chr1-64122412-64122576_UPPP	1.1653136428887816	0.1459019543444777	3.0	0.10884953783457213	0.1341296407000226	1	0.22195580757209502	Inactive	#33a02c	WT	1.578357964102925	0.2077102200589428	3.0	0.002868141876724173	0.007088513111266375	1.0	0.6593381974847121	NaN	grey	MUT-allCrxSites	-0.43738238991261713	0.044373117198116305	0.08295384082201449	0.0	0.0	-6.643856189774724	False	False	False	False	No binding
chr1-64568262-64568426_CPPE	31.69052276251623	1.8784616993015992	3.0	1.7311480453712272e-06	0.0005944020467213921	1	4.986025077079905	Strong enhancer	#1f78b4	WT	8.977148407801531	5.4773219658662615	3.0	0.01645457584729849	0.028098453320768685	1.0	3.166417944040237	Strong enhancer	#1f78b4	MUT-allCrxSites	1.8196071330396677	0.047277089410942885	0.08734241942021652	76.96371217990955	12.398367728391323	6.266293920136342	True	True	True	False	CRX+NRL
chr1-64570752-64570916_UPCE	12.121663086822776	0.6143040353671652	3.0	4.957427634814478e-05	0.00039717257734255327	1	3.5996347574042655	Strong enhancer	#1f78b4	WT	10.808903131203472	1.6245697148833171	3.0	9.020412446884414e-06	0.00021465902293155132	1.0	3.434281689860154	Strong enhancer	#1f78b4	MUT-allCrxSites	0.16535306754411172	0.2834987506146844	0.36726612658039665	1.3766834784244892	0.20405586947591084	0.47163851857738404	True	False	False	False	No binding
chr1-64956642-64956806_CSPP	1.382580069463133	0.2678693811032629	3.0	0.03341001923670338	0.04926440566589975	1	0.46840613688231164	NaN	grey	WT	NaN	NaN	NaN	NaN	NaN	NaN	NaN	NaN	NaN	NaN	NaN	NaN	NaN	0.0	0.0	-6.643856189774724	False	True	False	False	CRX only
chr1-66322100-66322264_UPCP	1.3444891044135865	0.20345811468457145	3.0	0.013709438240987555	0.02432678834419608	1	0.42813070827886435	NaN	grey	WT	1.2743891668110334	0.218673224463242	3.0	0.1187907322086295	0.1449307232809345	1.0	0.35093753207280887	Inactive	#33a02c	MUT-allCrxSites	0.07719317620605548	0.6880955927296516	0.7444408894047844	0.12673746600446467	0.006255128625746715	-2.87051949998251	False	False	False	False	No binding
chr1-66339803-66339967_CPPE	0.18412100947901544	0.07920729715220512	3.0	0.014249083714980262	0.025099063912755633	1	-2.433459458181533	Silencer	#e31a1c	WT	0.0	0.0	3.0	NaN	NaN	1.0	-9.965784284662087	Silencer	#e31a1c	MUT-allCrxSites	7.532324826480554	NaN	NaN	0.0	0.0	-6.643856189774724	False	True	True	False	CRX+NRL
chr1-66686456-66686620_CPPP	2.141210318554416	0.39543854738974216	3.0	0.0033948955563034306	0.008098889796104512	1	1.09910012837952	Weak enhancer	#a6cee3	WT	1.3829344043189895	0.1192632927622895	3.0	0.010810686491434669	0.020212745999349063	1.0	0.468775563779258	NaN	grey	MUT-allCrxSites	0.6303245646002621	0.039318543114905485	0.075482369463253	0.1333763350227606	0.050656607999843666	-2.8021211751902952	False	True	False	False	CRX only
chr1-66831299-66831463_CPPP	0.5624037726721829	0.04627456407467776	3.0	0.013044464944733256	0.023432265691081	1	-0.8277588705475645	NaN	grey	WT	0.7164963548322633	0.065340630086649	3.0	0.01188331383057136	0.021670367823807487	1.0	-0.47895659254680767	NaN	grey	MUT-allCrxSites	-0.3488022780007568	0.027459751558002458	0.057529132468554005	0.0	0.0	-6.643856189774724	False	True	True	False	CRX+NRL
chr1-67026369-67026533_UPPE	3.2859928580399416	0.8537689114579855	3.0	0.001649193359401066	0.004564002578377043	1	1.7167683217417544	Weak enhancer	#a6cee3	WT	3.255924814085452	0.30786406089838403	3.0	0.0002938262232429875	0.0012400550088929245	1.0	1.7035104155894905	Weak enhancer	#a6cee3	MUT-allCrxSites	0.013257906152263965	0.9126845344720834	0.9297440584809075	0.0	0.0	-6.643856189774724	False	False	False	False	No binding
chr1-72182623-72182787_CPPE	2.683917837570687	0.5902682223460528	3.0	0.007680189118046859	0.015460079183606054	1	1.4248779402989649	Weak enhancer	#a6cee3	WT	2.4461357522179283	0.16032431838244146	3.0	0.00173960127446276	0.004753987109916138	1.0	1.2910941355894467	Weak enhancer	#a6cee3	MUT-allCrxSites	0.13378380470951812	0.6335025527906294	0.6982764093119185	0.2281078124870916	0.031650774668612124	-2.070313137649646	False	True	False	False	CRX only
chr1-72220055-72220219_CPPE	15.418000817869439	1.5456182068507844	3.0	1.679579868162743e-05	0.00025151839334138025	1	3.946637373641592	Strong enhancer	#1f78b4	WT	4.9032283290065495	1.215388274960319	3.0	0.007164096883548582	0.01469817060145883	1.0	2.294026148983237	Weak enhancer	#a6cee3	MUT-allCrxSites	1.6526112246583549	0.006969109089839556	0.022287517578264398	2.1062605444544964	0.1638026231294366	1.0815172564938937	True	True	False	False	CRX only
chr1-73826292-73826456_CPPE	0.05555117699376394	0.051858609212140326	3.0	0.016168470616324388	0.027777640547773885	1	-4.144299138585346	Silencer	#e31a1c	WT	0.15762770918947036	0.09957160145829544	3.0	0.01836472924140666	0.03044112188394545	1.0	-2.6562832909417895	Silencer	#e31a1c	MUT-allCrxSites	-1.4880158476435565	0.11020199333425597	0.17051759536420363	0.0	0.0	-6.643856189774724	False	True	False	False	CRX only
chr1-74848757-74848921_CPPP	20.061322396378962	1.6534163174455594	3.0	3.8513554668831065e-06	0.0002230538039675553	1	4.326416715583489	Strong enhancer	#1f78b4	WT	4.940302275781323	0.7167183950813449	3.0	5.2222340169934195e-05	0.00040686027422507883	1.0	2.304891312905812	Weak enhancer	#a6cee3	MUT-allCrxSites	2.0215254026776774	0.0005016154731159484	0.004742985822908389	0.0	0.0	-6.643856189774724	False	True	False	False	CRX only
chr1-74850976-74851140_CSPP	12.880822257560382	1.395001594492317	3.0	2.399287604305517e-05	0.00030034832067439115	1	3.6872647858547096	Strong enhancer	#1f78b4	WT	NaN	NaN	NaN	NaN	NaN	NaN	NaN	NaN	NaN	NaN	NaN	NaN	NaN	0.0	0.0	-6.643856189774724	False	True	False	False	CRX only
chr1-74854904-74855068_CSPP	4.651673207271158	2.0279413537115065	3.0	0.0231941281137482	0.03682106137476473	1	2.218059859176375	Weak enhancer	#a6cee3	WT	NaN	NaN	NaN	NaN	NaN	NaN	NaN	NaN	NaN	NaN	NaN	NaN	NaN	0.0	0.0	-6.643856189774724	False	True	False	False	CRX only
chr1-75239959-75240123_UPCE	0.0	0.0	3.0	NaN	NaN	1	-9.965784284662087	Silencer	#e31a1c	WT	0.6432896752192546	0.1348290670382517	3.0	0.06252412503291717	0.08309468317203009	1.0	-0.6342186192174637	Inactive	#33a02c	MUT-allCrxSites	-9.331565665444623	NaN	NaN	0.18144547091268315	0.07990663619343077	-2.3849945645979607	False	False	False	False	No binding
chr1-75436333-75436497_UPPQ	3.364834863903544	1.0106316352289286	3.0	0.0057400486788293	0.012301566651418835	1	1.7509643962544106	Weak enhancer	#a6cee3	WT	4.078834396039791	0.6473007319840474	3.0	4.121059471438236e-05	0.00036215599413534915	1.0	2.0285105931622165	Weak enhancer	#a6cee3	MUT-allCrxSites	-0.2775461969078059	0.3287588336569919	0.4137426758402938	0.0	0.0	-6.643856189774724	False	False	False	False	No binding
chr1-75909427-75909591_CPPN	0.0	0.0	3.0	NaN	NaN	1	-9.965784284662087	Silencer	#e31a1c	WT	0.6338800996514141	0.30110701749839025	3.0	0.16592508667160474	0.1950126874401966	1.0	-0.6554439376030652	Inactive	#33a02c	MUT-allCrxSites	-9.310340347059022	NaN	NaN	0.03205052398575572	0.00819784534640478	-4.5717324119591956	False	True	False	False	CRX only
chr1-76104384-76104548_CPPE	0.038495179502431184	0.05462966103868548	3.0	0.022314671338055186	0.03573172056030355	1	-4.662179610721148	Silencer	#e31a1c	WT	1.3625970778180003	0.3548424098787487	3.0	0.22585251713649035	0.2572684952310685	1.0	0.4474174129052542	Inactive	#33a02c	MUT-allCrxSites	-5.109597023626403	0.016860147095009454	0.04021836911903775	0.0	0.0	-6.643856189774724	False	True	False	False	CRX only
chr1-76118911-76119075_CPPE	4.602351959785426	0.7935476796808303	3.0	2.808460867852337e-05	0.0003176534445121456	1	2.202684751322423	Weak enhancer	#a6cee3	WT	2.2362831699314247	0.6937089185170208	3.0	0.03716979325095191	0.053801624859176715	1.0	1.1617478679309132	NaN	grey	MUT-allCrxSites	1.0409368833915098	0.030377115888962344	0.06221284068282267	11.168862623842445	0.8646039463056677	3.4827015057505712	True	True	True	True	All three
chr1-76401649-76401813_CPRN	0.6866782184595772	0.13030039747603325	3.0	0.014292163383555441	0.02516572504935934	1	-0.5401944445364573	NaN	grey	WT	2.2224114710496448	0.2670121064471275	3.0	0.001191763043256421	0.0035297627535019194	1.0	1.152774962449565	Weak enhancer	#a6cee3	MUT-allCrxSites	-1.6929694069860222	0.0016255814450436101	0.00899687107242754	0.08102956012623727	0.01737583709534348	-3.4575210804798724	False	True	False	False	CRX only
chr1-78484347-78484511_UPCN	0.7550839504213819	0.2867077966537495	3.0	0.1676574776613477	0.19680817951601914	1	-0.4033816644985882	Inactive	#33a02c	WT	1.0166372374629626	0.6184462884605937	3.0	0.6778610593036822	0.7056037488247727	1.0	0.025223367912808818	Inactive	#33a02c	MUT-allCrxSites	-0.428605032411397	0.6248826865016787	0.6897439273790681	0.0	0.0	-6.643856189774724	False	False	False	False	No binding
chr1-80256762-80256926_CPPE	0.062066164285458976	0.028882372416122338	3.0	0.0035276988159421204	0.008349408275841344	1	-3.9869899993059	Silencer	#e31a1c	WT	2.4365335556999903	1.7352310458140223	3.0	0.2296338864826233	0.26120447049738993	1.0	1.2854220795017361	NaN	grey	MUT-allCrxSites	-5.272412078807636	0.0022079404886216616	0.010749328135671712	0.0	0.0	-6.643856189774724	False	True	False	False	CRX only
chr1-81076946-81077110_UPCN	0.7314367269969	0.14817460738330468	3.0	0.018254002679359053	0.03032031474764305	1	-0.44922396004946075	NaN	grey	WT	1.3542273429046852	0.2827127492100072	3.0	0.13713964194559322	0.16451965531132184	1.0	0.4385348877188813	Inactive	#33a02c	MUT-allCrxSites	-0.887758847768342	0.020891964647316946	0.04711498234256994	0.0	0.0	-6.643856189774724	False	False	False	False	No binding
chr1-83345192-83345356_CPCN	1.4060468347074966	0.2528137549658765	3.0	0.012967726518262964	0.023329289436111556	1	0.49267035066094367	NaN	grey	WT	1.7497250703075953	0.04282689001371056	3.0	0.0013544839320722105	0.003873292243587813	1.0	0.8079525441678886	NaN	grey	MUT-allCrxSites	-0.315282193506945	0.14833622583310055	0.21622264122180038	0.83883401796315	0.27183595614921224	-0.23644561987489893	False	True	False	False	CRX only
chr1-83752980-83753144_UPCE	1.285622803202733	0.2304831418155254	3.0	0.03445259747805635	0.050369110729019735	1	0.363589163341699	Inactive	#33a02c	WT	0.31435365365617346	0.14677471953958196	3.0	0.03392455683693773	0.049839653030305534	1.0	-1.6649574466597332	Silencer	#e31a1c	MUT-allCrxSites	2.028546610001432	0.017408047543825644	0.04117491173114637	0.0	0.0	-6.643856189774724	False	False	False	False	No binding
chr1-84839341-84839505_CSPP	3.206655042373073	1.2974790593950285	3.0	0.05085497081276706	0.0695476087331355	1	1.6815189998299698	NaN	grey	WT	NaN	NaN	NaN	NaN	NaN	NaN	NaN	NaN	NaN	NaN	NaN	NaN	NaN	0.0	0.0	-6.643856189774724	False	True	False	False	CRX only
chr1-84850016-84850180_CPPE	9.637133369627328	0.5879288168668623	3.0	9.650082035109847e-05	0.0006001027728689914	1	3.2687537648015663	Strong enhancer	#1f78b4	WT	0.9054665078508868	0.190287149289026	3.0	0.25608750796678376	0.28822586064067657	1.0	-0.141674378668694	Inactive	#33a02c	MUT-allCrxSites	3.41042814347026	0.001272182259470223	0.00783680249004891	12.22637875107002	2.0794097412653083	3.6131047631427395	True	True	False	False	CRX only
chr1-86211117-86211281_CPPE	11.568532940907383	7.821691564827595	3.0	0.02204534776428081	0.03539478513790844	1	3.5322587192776584	Strong enhancer	#1f78b4	WT	0.0	0.0	3.0	NaN	NaN	1.0	-9.965784284662087	Silencer	#e31a1c	MUT-allCrxSites	13.498043003939745	NaN	NaN	NaN	NaN	NaN	False	True	False	False	CRX only
chr1-86582432-86582596_CPPP	0.233317610831672	0.22129564566494564	3.0	0.05268891194715282	0.071486198060955	1	-2.0934627066072533	NaN	grey	WT	0.4369144879851022	0.13022070297879965	3.0	0.04812794895711193	0.06630869895008228	1.0	-1.1912789141114173	NaN	grey	MUT-allCrxSites	-0.902183792495836	0.18023928271250045	0.25277303265327083	0.0	0.0	-6.643856189774724	False	True	False	False	CRX only
chr1-87433040-87433204_CSPE	3.1520185453874188	0.8728146901359103	3.0	0.002930851653922925	0.007206447007881075	1	1.6567336556729366	Weak enhancer	#a6cee3	WT	NaN	NaN	NaN	NaN	NaN	NaN	NaN	NaN	NaN	NaN	NaN	NaN	NaN	0.0	0.0	-6.643856189774724	False	True	False	False	CRX only
chr1-87671167-87671331_CPPE	1.1325910851761298	0.4767333293046623	3.0	0.8757228196274371	0.8894146617259857	1	0.18090031772393228	Inactive	#33a02c	WT	0.2245441062469347	0.02911640740201887	3.0	0.0016974579151716564	0.004662674398988659	1.0	-2.1485185077856017	Silencer	#e31a1c	MUT-allCrxSites	2.329418825509534	0.015061205771582415	0.037053399026764515	0.0	0.0	-6.643856189774724	False	True	False	True	CRX+MEF2D
chr1-87803513-87803677_CPPE	18.321572916514786	4.098847954308797	3.0	2.415040164649437e-05	0.0002999766943532259	1	4.195550200574581	Strong enhancer	#1f78b4	WT	1.704763551355035	0.35466921918540945	3.0	0.08139870098269923	0.10412015849490024	1.0	0.770417677764498	Inactive	#33a02c	MUT-allCrxSites	3.425132522810083	0.00017454087266504468	0.0028656836164754618	2.3216617666927037	0.395027713653288	1.2213585248566217	True	True	True	True	All three
chr1-88007833-88007997_UPCQ	1.8379739574255782	0.3511693825729223	3.0	0.00160629600385545	0.004468440330169646	1	0.8789010492120568	NaN	grey	WT	1.3522739199787208	0.2587069724802629	3.0	0.08618175608039312	0.10956776024291186	1.0	0.43645388883193087	Inactive	#33a02c	MUT-allCrxSites	0.44244716038012594	0.1182708540358943	0.1798817175336625	0.0	0.0	-6.643856189774724	False	False	False	False	No binding
chr1-89070080-89070244_CSPQ	6.505806427935876	0.5024071069320627	3.0	7.280323267752671e-05	0.0004971095731262371	1	2.701949635395569	Weak enhancer	#a6cee3	WT	NaN	NaN	NaN	NaN	NaN	NaN	NaN	NaN	NaN	NaN	NaN	NaN	NaN	0.0	0.0	-6.643856189774724	False	True	False	False	CRX only
chr1-89576933-89577097_CPPE	3.2032264537529183	0.7417228133534551	3.0	0.0009334555700008472	0.0029175038524018684	1	1.6799761115922578	Weak enhancer	#a6cee3	WT	3.3053399629081466	0.25461009609169816	3.0	0.0003785540532085563	0.001494014231341158	1.0	1.7252350723573104	Weak enhancer	#a6cee3	MUT-allCrxSites	-0.04525896076505265	0.7267978349266384	0.779009752595501	0.0	0.0	-6.643856189774724	False	True	False	False	CRX only
chr1-89577240-89577404_CBPE	2.87459986651437	0.3571227691130157	3.0	0.0006891008185202682	0.0023115894170460073	1	1.523862941856305	Weak enhancer	#a6cee3	WT	NaN	NaN	NaN	NaN	NaN	NaN	NaN	NaN	NaN	NaN	NaN	NaN	NaN	0.0	0.0	-6.643856189774724	False	True	False	False	CRX only
chr1-92642011-92642175_CPPP	0.3720511917952323	0.26302638235811165	3.0	0.06655269819596901	0.08750514776477653	1	-1.4225544775929577	NaN	grey	WT	0.37203202242851546	0.043572526168678266	3.0	0.00039531293192833733	0.0015399264698375346	1.0	-1.4226286128898742	Silencer	#e31a1c	MUT-allCrxSites	7.413529691646659e-05	0.6496691764575696	0.7116978917977396	0.0	0.0	-6.643856189774724	False	True	False	False	CRX only
chr1-93100493-93100657_CPPP	0.009797033095325076	0.008867995329442973	3.0	0.007627363923268636	0.015385958195196113	1	-6.533221259488035	Silencer	#e31a1c	WT	0.0748573012983521	0.04338148224620718	3.0	0.010744554190204637	0.020104738027370058	1.0	-3.7205681425920782	Silencer	#e31a1c	MUT-allCrxSites	-2.8126531168959565	0.019832025166305736	0.04550927880268053	0.07616852481761682	0.018981408663479356	-3.5366952042413438	False	True	False	False	CRX only
chr1-93731979-93732143_CPPE	0.1288894955930062	0.0759831540250017	3.0	0.013518244518931456	0.02412108441072884	1	-2.9446433328363923	Silencer	#e31a1c	WT	4.899867039784222	0.3181843124892703	3.0	2.328971167843028e-05	0.00029384158540213734	1.0	2.2930370070525132	Weak enhancer	#a6cee3	MUT-allCrxSites	-5.237680339888906	0.006282214000616788	0.02083804542554546	0.0	0.0	-6.643856189774724	False	True	False	False	CRX only
chr1-97660707-97660871_UPPP	0.4606429079775076	0.3840499059777581	3.0	0.11203345472732797	0.13755934019776894	1	-1.1151507715767486	NaN	grey	WT	0.6373360642302531	0.07953531937078538	3.0	0.02657442801527383	0.04119421975795592	1.0	-0.6476119364930923	NaN	grey	MUT-allCrxSites	-0.46753883508365623	0.29920737156571975	0.3834388393285057	0.0	0.0	-6.643856189774724	False	False	False	False	No binding
chr10-100487449-100487613_CSPP	7.3562353920979975	1.9735635475752542	3.0	0.003398211059444476	0.008102778056919441	1	2.8791637506046324	Strong enhancer	#1f78b4	WT	NaN	NaN	NaN	NaN	NaN	NaN	NaN	NaN	NaN	NaN	NaN	NaN	NaN	0.0	0.0	-6.643856189774724	False	True	False	True	CRX+MEF2D
chr10-100891458-100891622_CPRN	0.0	0.0	3.0	NaN	NaN	1	-9.965784284662087	Silencer	#e31a1c	WT	NaN	NaN	0.0	NaN	NaN	1.0	NaN	NaN	grey	MUT-allCrxSites	NaN	NaN	NaN	0.0	0.0	-6.643856189774724	False	True	True	False	CRX+NRL
chr10-105332920-105333084_UPCE	1.0622275605382896	0.3245591987689351	3.0	0.8687138030506395	0.8830423453720501	1	0.0884504071463735	Inactive	#33a02c	WT	1.3982127613096689	0.14172172156692733	3.0	0.010960600915740444	0.020374171926513654	1.0	0.48461535231546954	NaN	grey	MUT-allCrxSites	-0.39616494516909606	0.20279009691668132	0.27960236834190355	2.7818787422165636	0.5337896854042073	1.4812362833091124	True	False	False	False	No binding
chr10-105851255-105851419_CPPE	10.616753500271502	2.2941563390023063	3.0	6.520040321113077e-05	0.000462951755149048	1	3.4084066485191027	Strong enhancer	#1f78b4	WT	7.012339846267802	0.6411317107024758	3.0	0.00042414047260800914	0.0016168463535501188	1.0	2.8101016385550572	Weak enhancer	#a6cee3	MUT-allCrxSites	0.5983050099640455	0.06800634467625676	0.11632820248894137	0.0	0.0	-6.643856189774724	False	True	False	False	CRX only
chr10-106720125-106720289_CPPE	0.0	0.0	3.0	NaN	NaN	1	-9.965784284662087	Silencer	#e31a1c	WT	0.0	0.0	3.0	NaN	NaN	1.0	-9.965784284662087	Silencer	#e31a1c	MUT-allCrxSites	0.0	NaN	NaN	0.0	0.0	-6.643856189774724	False	True	False	True	CRX+MEF2D
chr10-108153306-108153470_CPPE	1.1892650173099932	0.4513563024858456	3.0	0.6730361170892499	0.7010367529464842	1	0.25128283117274736	Inactive	#33a02c	WT	1.7760212015735175	0.3604870555115533	3.0	0.004367944893627264	0.009899439464246231	1.0	0.8294608942098681	NaN	grey	MUT-allCrxSites	-0.5781780630371207	0.1574952774274545	0.22695977547753637	0.0	0.0	-6.643856189774724	False	True	False	False	CRX only
chr10-108679686-108679850_CPPE	0.3243009352774177	0.10983061994586278	3.0	0.011249803094860523	0.02078316813105093	1	-1.6201531245890042	Silencer	#e31a1c	WT	0.3942870606551603	0.017974029637867626	3.0	0.00033014878931684837	0.0013472200596316554	1.0	-1.3390273642027959	Silencer	#e31a1c	MUT-allCrxSites	-0.2811257603862083	0.3206729311683027	0.4055174289089333	0.0	0.0	-6.643856189774724	False	True	True	False	CRX+NRL
chr10-108960960-108961124_UPCE	7.77213589821046	0.9716809890547866	3.0	2.2669222989462272e-05	0.0002921473321993167	1	2.9584967391853136	Strong enhancer	#1f78b4	WT	3.4511837550227438	0.5405122982266032	3.0	7.184724127602817e-05	0.0004976508484349673	1.0	1.7875092592458381	Weak enhancer	#a6cee3	MUT-allCrxSites	1.1709874799394755	0.002488839145514632	0.011530348060211826	1.481429033796433	0.23171264600126235	0.5766953319971365	True	False	False	False	No binding
chr10-110992199-110992363_CPPE	0.0	0.0	3.0	NaN	NaN	1	-9.965784284662087	Silencer	#e31a1c	WT	0.3513681519277963	0.19078555140789766	3.0	0.06669086606235328	0.0876628365222128	1.0	-1.5048445597668982	NaN	grey	MUT-allCrxSites	-8.460939724895189	NaN	NaN	0.0	0.0	-6.643856189774724	False	True	False	False	CRX only
chr10-111364412-111364576_CPPE	12.90280971562374	1.2539296644863422	3.0	8.383024771325163e-05	0.000541629033276345	1	3.6897251641328856	Strong enhancer	#1f78b4	WT	2.3284291381049362	0.8298806277195362	3.0	0.0532450061813612	0.07211855303291159	1.0	1.21997644392156	NaN	grey	MUT-allCrxSites	2.4697487202113257	0.008531406422766655	0.0256727291433561	0.9018100930456376	0.4105271899402542	-0.13319471605724634	False	True	False	False	CRX only
chr10-111494155-111494319_UPPE	1.171006065493097	0.6291504755444262	3.0	0.9479267694666867	0.954679233359808	1	0.22898003617156665	Inactive	#33a02c	WT	1.6430511368311518	0.2710458845415912	3.0	0.0027220854436537717	0.0067974362221525616	1.0	0.717255173536229	NaN	grey	MUT-allCrxSites	-0.4882751373646624	0.2563140792864298	0.3381897939206289	0.0	0.0	-6.643856189774724	False	False	False	False	No binding
chr10-117478052-117478216_UPPE	2.6952300721029694	0.3156239130812816	3.0	0.0004971784526703816	0.0018146824768310735	1	1.4309436084336786	Weak enhancer	#a6cee3	WT	1.3952132605995131	0.5778146451718718	3.0	0.38652125292171535	0.42131693033893103	1.0	0.48151931870447806	Inactive	#33a02c	MUT-allCrxSites	0.9494242897292006	0.07607567398901721	0.12686822980573886	0.0	0.0	-6.643856189774724	False	False	False	False	No binding
chr10-117642017-117642181_CPPE	2.837445624262488	0.1465362453505838	3.0	0.00037448483706183967	0.0014828242271468395	1	1.5051011043542895	Weak enhancer	#a6cee3	WT	0.9728905854739812	0.2045349668461451	3.0	0.7811306476339908	0.8006172757306169	1.0	-0.03816839718027088	Inactive	#33a02c	MUT-allCrxSites	1.5432695015345603	0.008719480484889798	0.02603899651652022	0.889165584550926	0.10504091031394663	-0.15334127724210175	False	True	False	False	CRX only
chr10-118108687-118108851_UPPE	4.5281087737488095	1.5638847767677266	3.0	0.0050207417976968274	0.011086222242319085	1	2.179227188419498	Weak enhancer	#a6cee3	WT	4.747824851859424	0.2588072684917185	3.0	0.00016671922470592196	0.0008462717140035553	1.0	2.2475705470967355	Weak enhancer	#a6cee3	MUT-allCrxSites	-0.06834335867723773	0.6521715384162259	0.7138413156890573	0.0	0.0	-6.643856189774724	False	False	False	False	No binding
chr10-118122996-118123160_CPPE	0.5715208236154148	0.21279986041259505	3.0	0.08743212851311598	0.11092273469584284	1	-0.8045999273016367	Inactive	#33a02c	WT	1.2143723426802815	0.37601913044273705	3.0	0.35634391225837353	0.3904593540519721	1.0	0.2813983670367503	Inactive	#33a02c	MUT-allCrxSites	-1.085998294338387	0.048271141871936034	0.08867788422541058	0.1517994563315693	0.012203027540055042	-2.6277213347651247	False	True	False	False	CRX only
chr10-118805262-118805426_CPPE	11.139039881328335	1.5807025376154766	3.0	1.6067556426437224e-05	0.00025158548450125	1	3.477682492420928	Strong enhancer	#1f78b4	WT	1.6668519948324612	0.3475036254867563	3.0	0.020675764697192543	0.033565822661062	1.0	0.7379912697207566	NaN	grey	MUT-allCrxSites	2.7396912227001717	0.0003862446060939748	0.0041185430280237965	0.0	0.0	-6.643856189774724	False	True	False	False	CRX only
chr10-119079353-119079517_CPPE	1.108433480980378	0.29506205084681325	3.0	0.5827073957076635	0.6134635241276256	1	0.14982316952983765	Inactive	#33a02c	WT	1.7818948660544276	0.3426102647312863	3.0	0.0044072723376941	0.009979160681721878	1.0	0.8342216324671989	NaN	grey	MUT-allCrxSites	-0.6843984629373613	0.06403622580699578	0.11064647735211423	0.0	0.0	-6.643856189774724	False	True	False	False	CRX only
chr10-119918161-119918325_CPPE	1.6065145821869031	0.17029788319884434	3.0	0.0029159639697870195	0.007173510134476052	1	0.684831824678144	NaN	grey	WT	2.4508032166105704	0.16653861622126373	3.0	0.00029003343553503635	0.0012305302070758336	1.0	1.2938431919925222	Weak enhancer	#a6cee3	MUT-allCrxSites	-0.6090113673143782	0.006837047655049744	0.02215406688556168	0.0	0.0	-6.643856189774724	False	True	True	True	All three
chr10-121462236-121462400_UPCE	4.840958184829503	1.4151197390723775	3.0	0.0017376813943763985	0.004751441673929093	1	2.275590620270431	Weak enhancer	#a6cee3	WT	0.7450028372507463	0.14169863691569126	3.0	0.029098567882666838	0.04416697689042611	1.0	-0.42274697743661127	NaN	grey	MUT-allCrxSites	2.698337597707042	0.001423626108904668	0.008400464438108145	0.0	0.0	-6.643856189774724	False	False	False	False	No binding
chr10-122693186-122693350_CPCE	7.702072080163322	0.4298570831520301	3.0	4.8413905015695474e-05	0.0003924547072688838	1	2.9454339251473147	Strong enhancer	#1f78b4	WT	6.77999715642598	1.60606489445545	3.0	0.0024616823013492144	0.006261008900838981	1.0	2.761497439563964	Weak enhancer	#a6cee3	MUT-allCrxSites	0.18393648558335052	0.37414138221490517	0.45994072174539097	0.0	0.0	-6.643856189774724	False	True	False	False	CRX only
chr10-126919093-126919257_CPPN	0.7563113385558052	0.28686007240493666	3.0	0.1679390187666202	0.1970424367125075	1	-0.40104156581331996	Inactive	#33a02c	WT	0.4226755082715972	0.07357385940459278	3.0	0.00026456150548328795	0.0011561337789619682	1.0	-1.238968362731186	Silencer	#e31a1c	MUT-allCrxSites	0.8379267969178661	0.11337115153970453	0.17398060173711402	0.0	0.0	-6.643856189774724	False	True	False	False	CRX only
chr10-126981034-126981198_UPPP	3.1714318560726524	0.8145016821440408	3.0	0.004032125828797621	0.009322957604151113	1	1.6655891752683027	Weak enhancer	#a6cee3	WT	0.6194184904516478	0.1021337331556308	3.0	0.06075518868573335	0.08094517516971181	1.0	-0.6886864109547257	Inactive	#33a02c	MUT-allCrxSites	2.3542755862230287	0.0015094038605649172	0.008659211621135577	0.0	0.0	-6.643856189774724	False	False	False	False	No binding
chr10-127121294-127121458_CPPP	5.176753826150033	1.059110968966269	3.0	0.0009288964879845678	0.002907034777175662	1	2.372326374617086	Weak enhancer	#a6cee3	WT	4.914471361808627	2.2651325733438483	3.0	0.01584726345097661	0.027313659164160828	1.0	2.2973297682926987	Weak enhancer	#a6cee3	MUT-allCrxSites	0.0749966063243872	0.6799908577224053	0.7368915011606514	0.0	0.0	-6.643856189774724	False	True	False	False	CRX only
chr10-128232244-128232408_UPPP	0.007248390705127128	0.003642183943390325	3.0	0.0031308743192365127	0.007551486629488169	1	-6.921671613571077	Silencer	#e31a1c	WT	0.025715604947394805	0.020294627199676715	3.0	0.011181007937407807	0.02067991733555957	1.0	-5.226173503898892	Silencer	#e31a1c	MUT-allCrxSites	-1.6954981096721857	0.0882987154266331	0.14246881551566953	0.0	0.0	-6.643856189774724	False	False	False	False	No binding
chr10-128295056-128295220_CPPE	NaN	NaN	0.0	NaN	NaN	1	NaN	NaN	grey	WT	1.174241346220666	0.9748373840226888	3.0	0.8128783438766667	0.8303243091829869	1.0	0.23295705742125133	Inactive	#33a02c	MUT-allCrxSites	NaN	NaN	NaN	9.048358089082287	0.7453936185982377	3.179249572191278	True	True	False	False	CRX only
chr10-128337518-128337682_CPPP	5.806195429417691	0.6760347965329057	3.0	0.0001345411524758683	0.0007357671444271888	1	2.5378415858414547	Weak enhancer	#a6cee3	WT	1.2336074342022554	0.14436536755732815	3.0	0.21429172050200032	0.245554302849372	1.0	0.30405238370376525	Inactive	#33a02c	MUT-allCrxSites	2.2337892021376895	8.276116242025592e-05	0.002271012596762827	0.0	0.0	-6.643856189774724	False	True	False	True	CRX+MEF2D
chr10-128549014-128549178_CSPP	1.2303168904429498	0.4983892101013941	3.0	0.5789517959157703	0.6099104280006811	1	0.3002021001134303	Inactive	#33a02c	WT	NaN	NaN	NaN	NaN	NaN	NaN	NaN	NaN	NaN	NaN	NaN	NaN	NaN	0.16784485348784894	0.09442923766308353	-2.4913088688991145	False	True	False	True	CRX+MEF2D
chr10-128606211-128606375_UPRE	3.5643202275596253	0.7953478022900468	3.0	0.0014866477197533502	0.004188930591356597	1	1.8340316615118615	Weak enhancer	#a6cee3	WT	NaN	NaN	0.0	NaN	NaN	1.0	NaN	NaN	grey	MUT-allCrxSites	NaN	NaN	NaN	0.0	0.0	-6.643856189774724	False	False	False	False	No binding
chr10-128910287-128910451_UPPP	0.4254900607686533	0.14777254875612764	3.0	0.017896423499518956	0.029891628826333432	1	-1.2294159745556592	Silencer	#e31a1c	WT	0.842188836211451	0.3715460670096244	3.0	0.3302638691543898	0.3640399951903581	1.0	-0.2460723290139873	Inactive	#33a02c	MUT-allCrxSites	-0.983343645541672	0.10852574166673343	0.1683886952551451	0.0	0.0	-6.643856189774724	False	False	False	False	No binding
chr10-13868240-13868404_UPPP	0.9467229764784659	0.10006644906316577	3.0	0.3899480525410327	0.4249558577566864	1	-0.07746268013753704	Inactive	#33a02c	WT	1.370068377162881	0.0912192617094681	3.0	0.011311036886596305	0.02084821867863053	1.0	0.4553005221994972	NaN	grey	MUT-allCrxSites	-0.5327632023370342	0.010354478575458032	0.029105282184883466	0.0	0.0	-6.643856189774724	False	False	False	False	No binding
chr10-17253153-17253317_CPPE	6.4211930669458805	0.3452679141892536	3.0	0.00013863768589671455	0.0007496415704223924	1	2.6830660366828964	Weak enhancer	#a6cee3	WT	1.904705118895835	0.3685930949282183	3.0	0.0016827094865696562	0.004632751719324361	1.0	0.9303248997205255	NaN	grey	MUT-allCrxSites	1.752741136962371	0.005076242219573434	0.01829125295647948	0.0	0.0	-6.643856189774724	False	True	False	False	CRX only
chr10-17722327-17722491_CSPP	3.3240040090246654	0.8261554720189151	3.0	0.0022481497275612734	0.005810137494831742	1	1.7333560801015013	Weak enhancer	#a6cee3	WT	NaN	NaN	NaN	NaN	NaN	NaN	NaN	NaN	NaN	NaN	NaN	NaN	NaN	0.19582078595825086	0.07017179870911543	-2.2805394067050666	False	True	True	False	CRX+NRL
chr10-17723055-17723219_CSPP	0.11106162626897233	0.10394045865947657	3.0	0.02630782764081949	0.04084681119813285	1	-3.15763576026965	Silencer	#e31a1c	WT	NaN	NaN	NaN	NaN	NaN	NaN	NaN	NaN	NaN	NaN	NaN	NaN	NaN	0.0	0.0	-6.643856189774724	False	True	False	False	CRX only
chr10-19011812-19011976_CPRP	4.341485532800964	0.25977129175161984	3.0	8.901078281528445e-05	0.0005689824906822771	1	2.118521042535882	Weak enhancer	#a6cee3	WT	1.8225842804048007	0.3833940343198911	3.0	0.008401391261306193	0.01658541593145744	1.0	0.8667768781013514	NaN	grey	MUT-allCrxSites	1.2517441644345304	0.012605306710034766	0.03284410592973202	0.0	0.0	-6.643856189774724	False	True	False	False	CRX only
chr10-19097596-19097760_CPRE	0.2908309645519269	0.22253502670713754	3.0	0.051778965063977125	0.07055030755740874	1	-1.7767951272057363	NaN	grey	WT	0.5796010542649079	0.13456261359761332	3.0	0.007146129726426734	0.014686381186375937	1.0	-0.7843809032511143	NaN	grey	MUT-allCrxSites	-0.992414223954622	0.13950007417185942	0.205788831221946	0.0	0.0	-6.643856189774724	False	True	False	False	CRX only
chr10-20199586-20199750_CPPE	17.54198023058085	1.7614975004837727	3.0	0.00024976718256746464	0.0011158279243511176	1	4.132821950916901	Strong enhancer	#1f78b4	WT	3.6086840369342497	0.11610307760355575	3.0	5.608117515682215e-05	0.0004212222015294439	1.0	1.8518725605756834	Weak enhancer	#a6cee3	MUT-allCrxSites	2.2809493903412172	0.0005241072071664886	0.004850463870097409	0.9935933626078494	0.4127007097267594	0.005174834444412905	True	True	True	False	CRX+NRL
chr10-20313270-20313434_UPPP	4.736922707454724	0.15504133674767231	3.0	3.659339980296056e-05	0.00034626864734809337	1	2.2442546632296168	Weak enhancer	#a6cee3	WT	3.947514417756519	0.2636613682072314	3.0	0.0006575728755312464	0.0022197702336226835	1.0	1.9813099582847262	Weak enhancer	#a6cee3	MUT-allCrxSites	0.26294470494489053	0.02478394501649966	0.05325969345276269	0.2910568600200976	0.15466511016057674	-1.7318921031782935	False	False	False	False	No binding
chr10-21996806-21996970_CPPN	3.1030293866023433	0.7264974416338553	3.0	0.0009921462734814586	0.0030552512086004947	1	1.6341422159350865	Weak enhancer	#a6cee3	WT	0.40768561013710375	0.01780841990334224	3.0	0.00043214307061550467	0.0016318238338167569	1.0	-1.290936648077162	Silencer	#e31a1c	MUT-allCrxSites	2.9250788640122485	0.0034135563605759605	0.014011292007217645	0.0	0.0	-6.643856189774724	False	True	False	False	CRX only
chr10-22017950-22018114_CPPN	0.07005247552001287	0.06630836368811488	3.0	0.02234572214918339	0.03573382780143864	1	-3.814971274884712	Silencer	#e31a1c	WT	0.3943723225709433	0.1166511584886739	3.0	0.009931711771829794	0.01889265472385668	1.0	-1.3387162139245263	Silencer	#e31a1c	MUT-allCrxSites	-2.476255060960186	0.03681153032524747	0.07168657319914197	2.353738701812988	0.17662999904874416	1.2410705624046177	True	True	True	True	All three
chr10-25311535-25311699_CPPE	2.4687934177509607	0.389790946243501	3.0	0.000235830644665475	0.0010776025750065957	1	1.3043903747450802	Weak enhancer	#a6cee3	WT	3.0766849788877657	0.9740385183777754	3.0	0.013985024276930913	0.024706362256231858	1.0	1.621845569984815	Weak enhancer	#a6cee3	MUT-allCrxSites	-0.31745519523973487	0.4248402345304227	0.507634920918812	0.04025260086535943	0.00998911801631057	-4.314657923663182	False	True	False	False	CRX only
chr10-25408257-25408421_CPPP	7.574553971960052	0.7204292509825434	3.0	0.0002048412212351934	0.0009682121440290804	1	2.9213513913416453	Strong enhancer	#1f78b4	WT	2.5718264825268857	0.3423008677784369	3.0	0.0003499501388858632	0.0014100673240774052	1.0	1.3633541616036615	Weak enhancer	#a6cee3	MUT-allCrxSites	1.5579972297379838	0.0005509600952023712	0.004970040031204839	0.5784872689995456	0.10542746054659732	-0.7649168897339058	False	True	True	True	All three
chr10-30669167-30669331_UPRE	20.23540002119124	5.787723229254245	3.0	0.0019940509302355373	0.005301660852678225	1	4.338880757769657	Strong enhancer	#1f78b4	WT	8.76608586442682	2.0066009467122594	3.0	0.0001813107027591131	0.0008929923649211647	1.0	3.1320973777222854	Strong enhancer	#1f78b4	MUT-allCrxSites	1.206783380047372	0.01821161502156641	0.042461305611780506	NaN	NaN	NaN	False	False	False	False	No binding
chr10-39133791-39133955_CPPP	9.659938258775053	3.0544858434811823	3.0	0.007535401454974848	0.015270942156013531	1	3.272163308683064	Strong enhancer	#1f78b4	WT	2.9786692080882293	0.15319391767956636	3.0	0.00013956862327593476	0.0007504545549076269	1.0	1.5751521768820813	Weak enhancer	#a6cee3	MUT-allCrxSites	1.6970111318009826	0.021544054329901127	0.04819775894557128	0.0	0.0	-6.643856189774724	False	True	True	False	CRX+NRL
chr10-39498480-39498644_UPCE	0.33995688395925355	0.3908756049019763	3.0	0.09406397126740228	0.11821320519801383	1	-1.5523387815352512	NaN	grey	WT	0.8318727835382927	0.3603350672189065	3.0	0.3134352205585503	0.3475624233506231	1.0	-0.26383194572466395	Inactive	#33a02c	MUT-allCrxSites	-1.2885068358105873	0.1317237271337185	0.1960120990795265	0.0	0.0	-6.643856189774724	False	False	False	False	No binding
chr10-39552276-39552440_CPPE	1.4059053060331423	0.059710885760562486	3.0	0.007496481534222944	0.015224160006341232	1	0.4925252289910685	NaN	grey	WT	3.0065691034611017	0.27406165209840977	3.0	0.00046521788675158045	0.0017215568757620074	1.0	1.5885978858885692	Weak enhancer	#a6cee3	MUT-allCrxSites	-1.0960726568975008	0.0012891309540711106	0.007903984162148497	0.053485695476989135	0.008982266607930039	-3.9774246276410254	False	True	True	False	CRX+NRL
chr10-39731310-39731474_CPPP	2.2459906325641383	0.8914507911600411	3.0	0.04213959647358696	0.059560435239203915	1	1.1679941101068574	NaN	grey	WT	0.3722181091481889	0.22433632325213596	3.0	0.08022178311948808	0.1028885035900158	1.0	-1.4219091050952277	NaN	grey	MUT-allCrxSites	2.589903215202085	0.01148713702578136	0.03132420131283256	0.0	0.0	-6.643856189774724	False	True	False	False	CRX only
chr10-40348751-40348915_CPPP	1.4021280644253515	0.2284676179425446	3.0	0.04154581655803621	0.058859634599021535	1	0.4886466906966745	Inactive	#33a02c	WT	1.8386397267373982	0.2534033417496042	3.0	0.00446994618353354	0.010106788007641452	1.0	0.8794232579447437	NaN	grey	MUT-allCrxSites	-0.39077656724806925	0.09017112663499251	0.1447755732061009	0.0	0.0	-6.643856189774724	False	True	False	False	CRX only
chr10-40467368-40467532_CPPE	1.796788040202118	0.3289727908339844	3.0	0.007109347804174412	0.014629552609018152	1	0.8462229366615194	NaN	grey	WT	1.702251572805733	0.14598763179112406	3.0	0.017974159910306604	0.029969402250726276	1.0	0.7682915389708497	NaN	grey	MUT-allCrxSites	0.0779313976906697	0.7467727871942742	0.796720069861428	0.0	0.0	-6.643856189774724	False	True	False	False	CRX only
chr10-40883411-40883575_CSPP	1.6727774419741017	0.14487941615575112	3.0	0.006952988382150964	0.014369310039982666	1	0.7431077090673751	NaN	grey	WT	NaN	NaN	NaN	NaN	NaN	NaN	NaN	NaN	NaN	NaN	NaN	NaN	NaN	0.0	0.0	-6.643856189774724	False	True	False	False	CRX only
chr10-41809659-41809823_CSPP	1.5228516878898957	0.5246775536003502	3.0	0.20192470508100827	0.23277027753582896	1	0.60772249629717	Inactive	#33a02c	WT	NaN	NaN	NaN	NaN	NaN	NaN	NaN	NaN	NaN	NaN	NaN	NaN	NaN	0.0	0.0	-6.643856189774724	False	True	False	False	CRX only
chr10-41888405-41888569_UPPP	1.2227390665197548	0.3952801883837153	3.0	0.4849906193186652	0.5191159891037238	1	0.29129597014709563	Inactive	#33a02c	WT	1.2805973974822291	0.4709692340729735	3.0	0.554266945281651	0.5864761624408752	1.0	0.3579431232062533	Inactive	#33a02c	MUT-allCrxSites	-0.0666471530591577	0.9115728410732292	0.9288527209481566	0.0	0.0	-6.643856189774724	False	False	True	False	NRL only
chr10-42220707-42220871_CSRE	2.9617793486214783	0.6544711440697036	3.0	0.013464770784575626	0.02403459085089307	1	1.5669511863724015	Weak enhancer	#a6cee3	WT	NaN	NaN	NaN	NaN	NaN	NaN	NaN	NaN	NaN	NaN	NaN	NaN	NaN	0.0	0.0	-6.643856189774724	False	True	False	False	CRX only
chr10-42256327-42256491_UPPE	3.692617090139807	0.6736032798273043	3.0	7.104713005417591e-05	0.0004928189814869028	1	1.8850343127768574	Weak enhancer	#a6cee3	WT	5.199574763053217	0.5539559832404105	3.0	5.1998464224273435e-05	0.00040577372975013386	1.0	2.3786710774812696	Weak enhancer	#a6cee3	MUT-allCrxSites	-0.4936367647044122	0.05642575372638245	0.10027837754634272	0.10277192483391544	0.02492603995778396	-3.148520148997236	False	False	False	False	No binding
chr10-4339117-4339281_CPPE	0.6703922447790056	0.1625233220646031	3.0	0.042419696166726285	0.05983318059667055	1	-0.5747722222598346	Inactive	#33a02c	WT	2.45680687643524	0.4819782742742986	3.0	0.005737110924425886	0.012300754778641941	1.0	1.2973715595856068	Weak enhancer	#a6cee3	MUT-allCrxSites	-1.8721437818454414	0.0021275407985417087	0.010514445961558773	0.0	0.0	-6.643856189774724	False	True	False	False	CRX only
chr10-43759988-43760152_CPPE	0.23591085547865356	0.1418312823467206	3.0	0.03465301923159828	0.05061594149082132	1	-2.0775837891483473	NaN	grey	WT	0.3327548199486654	0.1771156419877622	3.0	0.03669680335325518	0.05318104724724078	1.0	-1.583139423133387	NaN	grey	MUT-allCrxSites	-0.4944443660149602	0.43583168899516705	0.5190299082297528	0.3233288354079906	0.03891355365031636	-1.5849819682562605	False	True	False	True	CRX+MEF2D
chr10-43845720-43845884_CPPE	7.557738628525173	1.2039356236468501	3.0	1.692195223302673e-05	0.0002526205726216133	1	2.9181455034673442	Strong enhancer	#1f78b4	WT	1.6320770457684235	0.2682871061698402	3.0	0.003001094209778439	0.007326693685325016	1.0	0.7075928563778492	NaN	grey	MUT-allCrxSites	2.210552647089495	0.00030897065920070156	0.0036628424975938155	3.049575356420188	1.0146400638314508	1.6133314327549118	True	True	False	False	CRX only
chr10-44464737-44464901_CPPE	21.794484771898247	1.5215303006408467	3.0	4.8350288909427384e-05	0.0003926010790331375	1	4.445957387142511	Strong enhancer	#1f78b4	WT	6.829516618452325	0.7970312339128295	3.0	1.2062289392196852e-05	0.0002291834984517402	1.0	2.771994699260997	Weak enhancer	#a6cee3	MUT-allCrxSites	1.673962687881514	0.0004057936203135141	0.004234931292846355	6.4078509815962965	0.8923580472414478	2.6820902915505482	True	True	False	False	CRX only
chr10-44518983-44519147_UPCN	0.17696033641077266	0.07007996378298376	3.0	0.013635626121120016	0.02424055279742009	1	-2.490372364031902	Silencer	#e31a1c	WT	1.9296523698065366	0.18596713218307	3.0	0.0008853149131537227	0.0028053452785299572	1.0	0.949088418299282	NaN	grey	MUT-allCrxSites	-3.4394607823311842	0.005489638083942569	0.019096932483502343	0.0	0.0	-6.643856189774724	False	False	False	False	No binding
chr10-44531664-44531828_CPPE	0.0	0.0	3.0	NaN	NaN	1	-9.965784284662087	Silencer	#e31a1c	WT	1.6739880157326703	0.06288543685047697	3.0	0.005245355638413791	0.0114506923496163	1.0	0.744150773358531	NaN	grey	MUT-allCrxSites	-10.709935058020617	NaN	NaN	0.0	0.0	-6.643856189774724	False	True	False	False	CRX only
chr10-52310530-52310694_CPPE	2.252116672509709	0.5393124680662752	3.0	0.003501030606649449	0.008314947690792442	1	1.1719220221809672	Weak enhancer	#a6cee3	WT	0.600117641113032	0.04937040756465226	3.0	0.006708791658411128	0.013978830299948978	1.0	-0.7342807351625015	NaN	grey	MUT-allCrxSites	1.9062027573434688	0.005953425649242716	0.020173784324376873	0.3063911867298763	0.14152852448468875	-1.6602186816701783	False	True	True	False	CRX+NRL
chr10-59628689-59628853_CPPE	3.2255724319330965	0.12303426769451778	3.0	0.00019445122826924552	0.0009432159982747355	1	1.6900024122844748	Weak enhancer	#a6cee3	WT	2.182340170422908	0.2657888164381731	3.0	0.010751277807562777	0.02010949121437909	1.0	1.1265369237089833	Weak enhancer	#a6cee3	MUT-allCrxSites	0.5634654885754915	0.021681279659488017	0.048339398513540334	0.4736412665257268	0.2214090352853044	-1.0479907475872443	False	True	False	False	CRX only
chr10-59702044-59702208_UPRN	1.31153028731531	0.1888460945951397	3.0	0.1796737381795499	0.20953218326761194	1	0.39235071409719774	Inactive	#33a02c	WT	1.4037184001180123	0.5970044973543148	3.0	0.3129297219269403	0.34716205245852805	1.0	0.4902809464805756	Inactive	#33a02c	MUT-allCrxSites	-0.09793023238337784	0.9856818602159872	0.9871913270769612	0.0	0.0	-6.643856189774724	False	False	False	False	No binding
chr10-59952057-59952221_CPNP	1.2845326984278609	0.4662498369411645	3.0	0.448010382302214	0.4825422154888511	1	0.3623663066007906	Inactive	#33a02c	WT	4.283524358710857	0.6937914023441818	3.0	0.0005183131636205347	0.001871924400844411	1.0	2.0991350541821614	Weak enhancer	#a6cee3	MUT-allCrxSites	-1.7367687475813707	0.013399651017574994	0.03429891101954617	0.0	0.0	-6.643856189774724	False	True	False	False	CRX only
chr10-60002630-60002794_CPNP	3.3921840544000674	1.203185240033808	3.0	0.03647669256610466	0.052893955102644066	1	1.762639687392978	NaN	grey	WT	1.836516881829896	0.4128045384661199	3.0	0.005333445937283707	0.01159560136613423	1.0	0.8777575044907118	NaN	grey	MUT-allCrxSites	0.8848821829022662	0.08139063388497216	0.13335150203116106	NaN	NaN	NaN	False	True	False	False	CRX only
chr10-60046721-60046885_UPCN	0.4269169040295826	0.08836506851509893	3.0	0.009991968714159378	0.018969744711281253	1	-1.224597423923259	Silencer	#e31a1c	WT	0.2997970623148331	0.1505553584034168	3.0	0.029446212377332012	0.04462419385177647	1.0	-1.733137617647469	Silencer	#e31a1c	MUT-allCrxSites	0.50854019372421	0.24144517002981894	0.3213808843951864	0.0	0.0	-6.643856189774724	False	False	False	False	No binding
chr10-61147903-61148067_UPPP	1.2325953358880744	0.41022853937636095	3.0	0.5674575278801481	0.599114503957802	1	0.3028692156769775	Inactive	#33a02c	WT	0.5480253935577237	0.12815792418223	3.0	0.03026826927198157	0.045639764865249496	1.0	-0.8650552164901132	NaN	grey	MUT-allCrxSites	1.1679244321670907	0.031514267747140896	0.0640072394615843	0.0	0.0	-6.643856189774724	False	False	False	False	No binding
chr10-61695319-61695483_CPPP	NaN	NaN	0.0	NaN	NaN	1	NaN	NaN	grey	WT	0.19297354634445474	0.062065656266872625	3.0	0.012102905902570404	0.021995715944671427	1.0	-2.366068180412828	Silencer	#e31a1c	MUT-allCrxSites	NaN	NaN	NaN	0.0	0.0	-6.643856189774724	False	True	False	False	CRX only
chr10-62413084-62413248_CPPE	2.3332948225432566	0.2391744629149233	3.0	0.0066339973581798365	0.013859028813894165	1	1.2229867856209713	Weak enhancer	#a6cee3	WT	2.580756466177252	0.7868767101371353	3.0	0.02721436387337593	0.041902449436040386	1.0	1.3683529194643085	Weak enhancer	#a6cee3	MUT-allCrxSites	-0.1453661338433372	0.7617866614518158	0.8092178829282418	0.0	0.0	-6.643856189774724	False	True	False	False	CRX only
chr10-62844553-62844717_CPPE	0.9676997890692026	0.11883000832339545	3.0	0.5987292366906309	0.6285414808412018	1	-0.0458784673557891	Inactive	#33a02c	WT	0.6895138500983679	0.03621938526759444	3.0	0.016412066697973616	0.02805576266613057	1.0	-0.5342577430139726	NaN	grey	MUT-allCrxSites	0.48837927565818345	0.027816781697861052	0.05812196559233587	0.0	0.0	-6.643856189774724	False	True	False	False	CRX only
chr10-62992115-62992279_UPCE	0.3882098325083732	0.15334944220178198	3.0	0.03878939528981912	0.05565988750989866	1	-1.361379937872428	NaN	grey	WT	0.2538574427341444	0.05109397053643908	3.0	0.008077338192667012	0.01605780177508285	1.0	-1.9722376092569764	Silencer	#e31a1c	MUT-allCrxSites	0.6108576713845484	0.23009595709866884	0.3095291517501462	0.0	0.0	-6.643856189774724	False	False	False	False	No binding
chr10-66974460-66974624_CPPN	0.0	0.0	3.0	NaN	NaN	1	-9.965784284662087	Silencer	#e31a1c	WT	2.561266251437142	0.36815850012337903	3.0	0.00030005010352958183	0.0012596863298399124	1.0	1.3574203974866992	Weak enhancer	#a6cee3	MUT-allCrxSites	-11.323204682148786	NaN	NaN	0.0	0.0	-6.643856189774724	False	True	False	False	CRX only
chr10-67222571-67222735_UPCN	0.2771411480124599	0.07632008057606812	3.0	0.0018310385806746335	0.0049531808988761755	1	-1.846110903089622	Silencer	#e31a1c	WT	0.2073380627656115	0.1725846741991832	3.0	0.04700627585976035	0.06509915530333278	1.0	-2.2630016551887624	NaN	grey	MUT-allCrxSites	0.4168907520991405	0.34455857069906337	0.4300406588495944	0.8200095600716387	0.5915571506608952	-0.26880014133320523	False	False	False	False	No binding
chr10-69439698-69439862_CPPE	20.060365855416443	4.427100299958631	3.0	0.0017321492386891315	0.004741709220033402	1	4.326347928442355	Strong enhancer	#1f78b4	WT	4.458087204346806	1.4424626005668535	3.0	0.011798866776298956	0.021565457259950217	1.0	2.156748414060536	Weak enhancer	#a6cee3	MUT-allCrxSites	2.169599514381819	0.0035116418743600265	0.014323994506225304	20.971897629845348	3.113385025180762	4.3910732579008735	True	True	False	True	CRX+MEF2D
chr10-69452089-69452253_UPPE	0.4045829521044313	0.08399151495157041	3.0	0.007917589493291067	0.01578591982341359	1	-1.301931082169598	Silencer	#e31a1c	WT	0.050064888036780615	0.03373371116076597	3.0	0.008993799608497938	0.017475018075201937	1.0	-4.291524547664263	Silencer	#e31a1c	MUT-allCrxSites	2.989593465494665	0.015862574530705276	0.038613363807994724	0.0	0.0	-6.643856189774724	False	False	False	False	No binding
chr10-69534215-69534379_UPCP	0.6355458057668628	0.3982550305474491	3.0	0.1981782575101484	0.2289456582194865	1	-0.6516637608472173	Inactive	#33a02c	WT	0.6735142457504225	0.18826005956706712	3.0	0.04294676979704535	0.06041706830974451	1.0	-0.5680791816523597	Inactive	#33a02c	MUT-allCrxSites	-0.08358457919485762	0.6496042891593771	0.7118255321590047	0.0	0.0	-6.643856189774724	False	False	False	False	No binding
chr10-70081338-70081502_CPRE	0.7847975667610511	0.21234577952180425	3.0	0.28518928081242795	0.31859281265752754	1	-0.347770394419854	Inactive	#33a02c	WT	1.7075229960974558	0.29997474070167196	3.0	0.02469394484478672	0.038741446758776034	1.0	0.7727496660478291	NaN	grey	MUT-allCrxSites	-1.1205200604676833	0.016783682766230306	0.04008470552324268	0.0	0.0	-6.643856189774724	False	True	False	False	CRX only
chr10-70588143-70588307_CPPE	10.650654093573557	1.1745012481382906	3.0	8.850031078071511e-06	0.00021705152751168245	1	3.4130055786058935	Strong enhancer	#1f78b4	WT	2.0617290625446807	0.5247538870775169	3.0	0.011682979401812468	0.02138616983416319	1.0	1.044554337078533	Weak enhancer	#a6cee3	MUT-allCrxSites	2.36845124152736	0.0026690234451981834	0.012024394947138544	0.13991934211295354	0.013177650858191106	-2.737741567703865	False	True	False	False	CRX only
chr10-71349201-71349365_CSRP	15.351619128986435	1.7928359581390412	3.0	0.00012226925144205662	0.0006963842318506707	1	3.940412892637235	Strong enhancer	#1f78b4	WT	NaN	NaN	NaN	NaN	NaN	NaN	NaN	NaN	NaN	NaN	NaN	NaN	NaN	0.0	0.0	-6.643856189774724	False	True	False	False	CRX only
chr10-73700888-73701052_CPPE	2.165221085377413	0.22666677661896226	3.0	0.005585095813418221	0.012028474720027505	1	1.1151804924848014	Weak enhancer	#a6cee3	WT	1.1293125859880222	0.16805463965124268	3.0	0.18650508364820048	0.2167625573251692	1.0	0.17672180263343068	Inactive	#33a02c	MUT-allCrxSites	0.9384586898513707	0.004664817438705396	0.017317638249271496	0.0	0.0	-6.643856189774724	False	True	False	True	CRX+MEF2D
chr10-74944280-74944444_CPPE	9.22644049406108	1.870375240108784	3.0	1.7573121719883084e-05	0.00025598180638629694	1	3.2059305288458724	Strong enhancer	#1f78b4	WT	6.17278354721164	0.7045321882864447	3.0	0.00035268521500925784	0.0014163390380530516	1.0	2.6261549029662423	Weak enhancer	#a6cee3	MUT-allCrxSites	0.57977562587963	0.05783104822428533	0.10217426079788187	0.3064160122686178	0.10875805276607707	-1.6601054854811816	False	True	False	False	CRX only
chr10-74953018-74953182_UPCE	2.242028537088311	0.9083883628484274	3.0	0.043835542586768673	0.061451575740623224	1	1.165447975330066	NaN	grey	WT	2.092825578613498	1.0608835761424813	3.0	0.13890500488263102	0.16638832755315408	1.0	1.0661412668388934	NaN	grey	MUT-allCrxSites	0.09930670849117251	0.7790064077041219	0.8232752878618298	0.0	0.0	-6.643856189774724	False	False	False	False	No binding
chr10-75444387-75444551_CBPE	1.2026464876465752	0.4245364342410857	3.0	0.5845251630848678	0.6151078062497722	1	0.26741173312154776	Inactive	#33a02c	WT	NaN	NaN	NaN	NaN	NaN	NaN	NaN	NaN	NaN	NaN	NaN	NaN	NaN	0.0	0.0	-6.643856189774724	False	True	False	False	CRX only
chr10-75513792-75513956_CPPE	0.948845012159456	0.13990842678054258	3.0	0.5066837100969369	0.5399309675096376	1	-0.07423596926543155	Inactive	#33a02c	WT	1.3154125669639334	0.3028044326914128	3.0	0.1731567468327731	0.20247250839823408	1.0	0.3966117041440322	Inactive	#33a02c	MUT-allCrxSites	-0.47084767340946376	0.12860086693411307	0.19245987866112116	0.14813606629800113	0.04919868466319582	-2.6607616523318813	False	True	False	False	CRX only
chr10-75516331-75516495_UPRP	2.2017589135636078	0.6089544645038608	3.0	0.008467866897964877	0.01668923172550929	1	1.13931160432649	Weak enhancer	#a6cee3	WT	2.2364515858965675	0.21596780263919235	3.0	0.0008062397555498284	0.002620415486766751	1.0	1.1618564655980783	Weak enhancer	#a6cee3	MUT-allCrxSites	-0.02254486127158839	0.7957784578362737	0.8367188286574324	0.0	0.0	-6.643856189774724	False	False	False	False	No binding
chr10-7591937-7592101_UPCE	7.656254122266732	0.7825021936012473	3.0	0.0004943655558039207	0.0018071598682505297	1	2.9368271370078305	Strong enhancer	#1f78b4	WT	8.125118485128372	0.3184803222935595	3.0	8.474759419303664e-06	0.0002214030898293082	1.0	3.022566400338249	Strong enhancer	#1f78b4	MUT-allCrxSites	-0.08573926333041859	0.39654693059821006	0.48174927420042607	0.4664175466507679	0.1251526408948112	-1.0697015456654564	False	False	False	False	No binding
chr10-77581567-77581731_CPNE	8.595743838067742	1.7361781660817843	3.0	0.0018604175585077984	0.005018533784369802	1	3.1037903181616437	Strong enhancer	#1f78b4	WT	9.009461960940813	0.7532294010756262	3.0	6.6754771158877015e-06	0.00021111196378994856	1.0	3.1716010740380787	Strong enhancer	#1f78b4	MUT-allCrxSites	-0.06781075587643492	0.6504869566630598	0.7121960987572117	4.553689402706978	2.179984256781208	2.190200607484966	True	True	False	False	CRX only
chr10-78160293-78160457_UPPE	0.9267175640563804	0.3381038051502118	3.0	0.6207422735519134	0.6499473119067845	1	-0.10824243926965495	Inactive	#33a02c	WT	0.6488372656099032	0.21922690557369245	3.0	0.06428819630381148	0.0850394495411177	1.0	-0.6218496159644599	Inactive	#33a02c	MUT-allCrxSites	0.5136071766948049	0.28021045741813677	0.364088024804228	0.0	0.0	-6.643856189774724	False	False	False	False	No binding
chr10-79097793-79097957_UPPN	1.8881402268248215	0.3992719276636662	3.0	0.023818257129333532	0.03757609518237817	1	0.9177297938577107	NaN	grey	WT	1.7024977342329541	0.3161350157674277	3.0	0.06636401556864269	0.08735263495029172	1.0	0.7685000285536872	Inactive	#33a02c	MUT-allCrxSites	0.14922976530402354	0.573687170895454	0.644474222328589	0.0	0.0	-6.643856189774724	False	False	False	False	No binding
chr10-79535929-79536093_CPRE	35.46530369231354	6.140836417975898	3.0	9.962985593858644e-07	0.00159640239165595	1	5.148377074930861	Strong enhancer	#1f78b4	WT	19.767726406584877	0.8632711633690799	3.0	1.602909959196725e-05	0.00025180353509342014	1.0	4.305148023815384	Strong enhancer	#1f78b4	MUT-allCrxSites	0.8432290511154763	0.02327551426055257	0.05079706226830272	16.307556853629162	1.6982188862070884	4.028353160835913	True	True	True	False	CRX+NRL
chr10-79693668-79693832_CPPE	0.08549996189884161	0.038772817655682065	3.0	0.0060314781378159035	0.012834579640761864	1	-3.531156692497783	Silencer	#e31a1c	WT	0.4793057880543962	0.05996798145955625	3.0	0.012611672256904521	0.022748333410484062	1.0	-1.0579749006217192	Silencer	#e31a1c	MUT-allCrxSites	-2.4731817918760637	0.013143246772793616	0.03381908218783092	0.0	0.0	-6.643856189774724	False	True	False	False	CRX only
chr10-79908197-79908361_CPPP	0.0	0.0	3.0	NaN	NaN	1	-9.965784284662087	Silencer	#e31a1c	WT	0.0	0.0	3.0	NaN	NaN	1.0	-9.965784284662087	Silencer	#e31a1c	MUT-allCrxSites	0.0	NaN	NaN	0.0	0.0	-6.643856189774724	False	True	False	False	CRX only
chr10-79908676-79908840_CSPP	1.8811023759282692	0.25649214639274664	3.0	0.007061095798939249	0.014561427501287413	1	0.9123451048076783	NaN	grey	WT	NaN	NaN	NaN	NaN	NaN	NaN	NaN	NaN	NaN	NaN	NaN	NaN	NaN	0.0	0.0	-6.643856189774724	False	True	False	False	CRX only
chr10-80052092-80052256_CPPE	0.06444121176413	0.022156591686839817	3.0	0.004689696213377497	0.010470677983142421	1	-3.933656727101491	Silencer	#e31a1c	WT	0.8060024751282109	0.07743703044688267	3.0	0.03287523252805237	0.04868491767170294	1.0	-0.3093549965395491	NaN	grey	MUT-allCrxSites	-3.624301730561942	0.0032742300118008306	0.013697311904377887	0.0	0.0	-6.643856189774724	False	True	False	False	CRX only
chr10-80053581-80053745_CPPP	0.01915997927764329	0.012497620701279641	3.0	0.004568416193896998	0.010266655747574974	1	-5.632362033876212	Silencer	#e31a1c	WT	0.07637521544381208	0.06016101415856773	3.0	0.018716820037002355	0.030928756932922075	1.0	-3.6919846683972692	Silencer	#e31a1c	MUT-allCrxSites	-1.9403773654789425	0.06849253444195523	0.11675269554745105	0.0	0.0	-6.643856189774724	False	True	False	False	CRX only
chr10-80160017-80160181_CSNP	4.220728111352143	0.8496365808241755	3.0	0.0007498918238796461	0.0024656155932896435	1	2.077833668918459	Weak enhancer	#a6cee3	WT	NaN	NaN	NaN	NaN	NaN	NaN	NaN	NaN	NaN	NaN	NaN	NaN	NaN	0.0	0.0	-6.643856189774724	False	True	False	False	CRX only
chr10-80331959-80332123_CSRP	28.09206175030688	4.982054107503217	3.0	1.2980417929117804e-06	0.0012479373797053858	1	4.812141961475935	Strong enhancer	#1f78b4	WT	NaN	NaN	NaN	NaN	NaN	NaN	NaN	NaN	NaN	NaN	NaN	NaN	NaN	0.332031366194752	0.13583697652941926	-1.5477994604819423	False	True	True	False	CRX+NRL
chr10-80406828-80406992_CPPP	0.7582383427101776	0.3850685220823287	3.0	0.25606808074984605	0.2882714904366534	1	-0.39737524235840965	Inactive	#33a02c	WT	0.6406847891086831	0.0596100302557055	3.0	0.0119443492398077	0.02175691049479182	1.0	-0.6400633097894192	NaN	grey	MUT-allCrxSites	0.2426880674310095	0.8546332596951132	0.8850833758362692	0.0	0.0	-6.643856189774724	False	True	False	False	CRX only
chr10-80596320-80596484_CPRE	0.10357107449915187	0.03292386924014985	3.0	0.006024573564742867	0.012825564714667387	1	-3.2574442533185417	Silencer	#e31a1c	WT	0.5285934064139398	0.06797534606018278	3.0	0.015581371454148831	0.026990865794628262	1.0	-0.9170429345872606	NaN	grey	MUT-allCrxSites	-2.3404013187312813	0.005119833775372884	0.018380812199966328	0.0	0.0	-6.643856189774724	False	True	False	False	CRX only
chr10-80754837-80755001_UPPP	0.4985883486221352	0.23631451832981945	3.0	0.08332865528879875	0.10630595699927166	1	-1.00118826402051	NaN	grey	WT	0.4264069044473836	0.26674668455405465	3.0	0.07055225114497404	0.09185933674265716	1.0	-1.2263178810133082	NaN	grey	MUT-allCrxSites	0.2251296169927981	0.63045579870909	0.695308756080514	0.0	0.0	-6.643856189774724	False	False	False	False	No binding
chr10-80774843-80775007_UPPE	0.8473032193159682	0.07230071752996592	3.0	0.07812512261244409	0.1004943709922448	1	-0.23734805791485025	Inactive	#33a02c	WT	0.752899437492772	0.14149693817330716	3.0	0.033405780088640334	0.04927326937284262	1.0	-0.40755599938574766	NaN	grey	MUT-allCrxSites	0.1702079414708974	0.35135217385184814	0.43726797659202415	0.0	0.0	-6.643856189774724	False	False	False	True	MEF2D only
chr10-80826395-80826559_CPPP	0.951705419000152	0.10484923281842172	3.0	0.540903069148365	0.5738514794518187	1	-0.0698978998973588	Inactive	#33a02c	WT	0.5393176000568525	0.013611365435572604	3.0	0.0014977983031314315	0.004215407753602337	1.0	-0.8881204184722853	NaN	grey	MUT-allCrxSites	0.8182225185749264	0.009588403275830574	0.027665363569381745	0.0	0.0	-6.643856189774724	False	True	False	False	CRX only
chr10-80900855-80901019_CSNP	8.779645495600668	2.540536689145813	3.0	0.002270193104609825	0.00585765875140066	1	3.13432700115828	Strong enhancer	#1f78b4	WT	NaN	NaN	NaN	NaN	NaN	NaN	NaN	NaN	NaN	NaN	NaN	NaN	NaN	0.0	0.0	-6.643856189774724	False	True	False	False	CRX only
chr10-81060593-81060757_UPPE	1.0952693380965115	0.7637110267377878	3.0	0.7698623470884988	0.7910919842784124	1	0.1326022919104809	Inactive	#33a02c	WT	1.1769640794424263	0.3095864485182913	3.0	0.3154622317021574	0.3494876579378361	1.0	0.2362955466383229	Inactive	#33a02c	MUT-allCrxSites	-0.103693254727842	0.5945250510577788	0.6625720818945537	0.0	0.0	-6.643856189774724	False	False	False	False	No binding
chr10-81321045-81321209_CSNP	5.091054786842914	1.3918926785944938	3.0	0.011678362006184773	0.02139401149532401	1	2.348247941682587	Weak enhancer	#a6cee3	WT	NaN	NaN	NaN	NaN	NaN	NaN	NaN	NaN	NaN	NaN	NaN	NaN	NaN	0.0	0.0	-6.643856189774724	False	True	False	False	CRX only
chr10-81350463-81350627_CPPP	3.0804041741564645	0.060589081202802285	3.0	0.00017867120345507466	0.000887264953521223	1	1.623587926716176	Weak enhancer	#a6cee3	WT	2.8383941794480023	0.456532062837341	3.0	0.00013270571793640629	0.0007298814486502346	1.0	1.505583145384749	Weak enhancer	#a6cee3	MUT-allCrxSites	0.11800478133142689	0.41406433487604677	0.49733347109078896	0.0	0.0	-6.643856189774724	False	True	False	False	CRX only
chr10-81406777-81406941_CPPP	32.477755159237084	1.7267153900374117	3.0	4.975204531680085e-06	0.00020440861695543737	1	5.02142443307511	Strong enhancer	#1f78b4	WT	18.681864244798614	9.14299542482238	3.0	0.006102468669156444	0.012939817773548754	1.0	4.223643744527936	Strong enhancer	#1f78b4	MUT-allCrxSites	0.7977806885471734	0.1309954510037802	0.1950763376617964	0.0	0.0	-6.643856189774724	False	True	True	False	CRX+NRL
chr10-81496352-81496516_CSPP	3.9747308148524745	0.2545490409819765	3.0	0.00040868618319877766	0.0015716435861092195	1	1.9912200795299242	Weak enhancer	#a6cee3	WT	NaN	NaN	NaN	NaN	NaN	NaN	NaN	NaN	NaN	NaN	NaN	NaN	NaN	0.3206598681359121	0.07988439888288387	-1.5965801372164337	False	True	False	False	CRX only
chr10-82623589-82623753_UPPP	0.8475756819427556	0.30185327818290353	3.0	0.37477193226959693	0.40971768897429	1	-0.23688475969883702	Inactive	#33a02c	WT	0.6020355829055356	0.25692640634336544	3.0	0.15358590880132642	0.1817994246756897	1.0	-0.7296849621371697	Inactive	#33a02c	MUT-allCrxSites	0.49280020243833267	0.3036801759146194	0.3877777449687493	0.0	0.0	-6.643856189774724	False	False	False	False	No binding
chr10-84960552-84960716_CPPE	5.199760074408784	0.3777089268116186	3.0	0.0005627139106118636	0.0019831127333660033	1	2.378722483916675	Weak enhancer	#a6cee3	WT	1.0236301561229573	0.3403791460428044	3.0	0.891338591188585	0.9033659303907924	1.0	0.03510325781553563	Inactive	#33a02c	MUT-allCrxSites	2.3436192261011395	0.009492942340202724	0.02747072694908222	0.0	0.0	-6.643856189774724	False	True	True	False	CRX+NRL
chr10-85917064-85917228_CPPP	1.0545664029009016	0.2255648130920028	3.0	0.7733132011360855	0.7936201020198896	1	0.07801733768320487	Inactive	#33a02c	WT	0.0	0.0	3.0	NaN	NaN	1.0	-9.965784284662087	Silencer	#e31a1c	MUT-allCrxSites	10.043801622345292	NaN	NaN	0.0	0.0	-6.643856189774724	False	True	False	False	CRX only
chr10-85957561-85957725_UPPP	0.2662347814799666	0.0608027634299519	3.0	0.007575210083271256	0.01530644593118324	1	-1.9038203033814	Silencer	#e31a1c	WT	0.191278857979854	0.17529464634279285	3.0	0.04805350084769236	0.06624410053767055	1.0	-2.3787279550096194	NaN	grey	MUT-allCrxSites	0.47490765162821935	0.3071871145180617	0.39174593349654663	0.0	0.0	-6.643856189774724	False	False	False	False	No binding
chr10-86705383-86705547_CPNP	0.5052448201224481	0.11227366055627938	3.0	0.04533548655783964	0.06329587100886876	1	-0.9820928535274548	Inactive	#33a02c	WT	0.2133773641785782	0.09764472097837336	3.0	0.011969795916085182	0.021786750840068717	1.0	-2.221775513304988	Silencer	#e31a1c	MUT-allCrxSites	1.2396826597775332	0.04645481406181793	0.08622927643262704	0.092572882308952	0.020978198913203315	-3.2852787258278733	False	True	False	False	CRX only
chr10-86705603-86705767_CSNP	0.3773214232249491	0.18080061921818774	3.0	0.03352116786500715	0.04935260457184972	1	-1.4023156206272576	Silencer	#e31a1c	WT	NaN	NaN	NaN	NaN	NaN	NaN	NaN	NaN	NaN	NaN	NaN	NaN	NaN	0.0	0.0	-6.643856189774724	False	True	False	False	CRX only
chr10-91165532-91165696_UPCE	1.703320716347425	0.17623093304597165	3.0	0.0057127931541663115	0.01225408152256915	1	0.7691968451567942	NaN	grey	WT	1.0464601345037483	0.2270795159214782	3.0	0.8566371296647332	0.8718726831036148	1.0	0.06689533714830716	Inactive	#33a02c	MUT-allCrxSites	0.702301508008487	0.037404535980022094	0.07258921819268382	0.0	0.0	-6.643856189774724	False	False	False	False	No binding
chr10-93402147-93402311_CPPE	0.8752726415773394	0.27660554873061904	3.0	0.3127370295818401	0.3470283705447612	1	-0.19054827819567263	Inactive	#33a02c	WT	7.0110611705080625	0.8551601915752884	3.0	0.0001286053839912719	0.0007171764278956428	1.0	2.809838581665577	Weak enhancer	#a6cee3	MUT-allCrxSites	-3.0003868598612495	0.0029108492359692616	0.012705419801939247	0.025433875903000985	0.010865898106362916	-4.818726907773106	False	True	False	False	CRX only
chr10-93890160-93890324_CPPP	3.10437441474511	0.4333538502535253	3.0	0.00011477248368908999	0.0006663180303061059	1	1.6347672245587335	Weak enhancer	#a6cee3	WT	1.4606456514656132	0.33901705824452844	3.0	0.03094757883115024	0.046387593215260106	1.0	0.5475935993643833	NaN	grey	MUT-allCrxSites	1.08717362519435	0.01238644158766505	0.03251130220066733	0.08449732299426052	0.0069344395892214795	-3.4035827298337007	False	True	False	False	CRX only
chr10-94035938-94036102_CBPP	0.7332075211038517	0.20123332608838315	3.0	0.06929463556271097	0.09063926888434058	1	-0.4457402016380627	Inactive	#33a02c	WT	NaN	NaN	NaN	NaN	NaN	NaN	NaN	NaN	NaN	NaN	NaN	NaN	NaN	0.0	0.0	-6.643856189774724	False	True	False	False	CRX only
chr10-96620011-96620175_UPCP	2.4056238553624985	0.4083311779237485	3.0	0.015786917951180292	0.027238949960991972	1	1.267010672593962	Weak enhancer	#a6cee3	WT	1.2574467287313702	0.2659349854138855	3.0	0.1151153740066784	0.140947428132986	1.0	0.33164414711334805	Inactive	#33a02c	MUT-allCrxSites	0.935366525480614	0.014655299865888557	0.03642013722213217	0.0	0.0	-6.643856189774724	False	False	False	False	No binding
chr10-98901607-98901771_CPPE	7.777881314550459	2.4876366577217155	3.0	0.009642041992205802	0.018443810527868403	1	2.959562695315024	Strong enhancer	#1f78b4	WT	2.296570169000446	0.5041129854645138	3.0	0.0016085994737764658	0.00447226007544446	1.0	1.2001089228518964	Weak enhancer	#a6cee3	MUT-allCrxSites	1.7594537724631274	0.007642346419347854	0.023650289707824113	0.0	0.0	-6.643856189774724	False	True	False	True	CRX+MEF2D
chr10-9893086-9893250_CPPE	1.3013183751917012	0.3419359744542544	3.0	0.13219159109044987	0.15937922708096125	1	0.38108218441853703	Inactive	#33a02c	WT	0.5133381830969915	0.1598500779126441	3.0	0.07028373167392331	0.09160897455437887	1.0	-0.9592108353834885	Inactive	#33a02c	MUT-allCrxSites	1.3402930198020255	0.015748744923555703	0.03847949880450347	0.0	0.0	-6.643856189774724	False	True	False	False	CRX only
chr10-98944059-98944223_UPPE	0.20587390832297625	0.19569919821303444	3.0	0.046637570118954	0.06464440587134138	1	-2.2731763960729277	NaN	grey	WT	0.23745272723225935	0.1137123703056252	3.0	0.01606781028585151	0.02765412246476485	1.0	-2.068224811664609	Silencer	#e31a1c	MUT-allCrxSites	-0.2049515844083185	0.5436446818450921	0.6206755110736518	0.0	0.0	-6.643856189774724	False	False	False	False	No binding
chr10-99115919-99116083_CPPE	1.7558405153828809	0.14263065968911018	3.0	0.004480399218407961	0.010125660104789404	1	0.8129832305554582	NaN	grey	WT	1.0532978415606484	0.2820777790583902	3.0	0.8880346987615091	0.9005870879634122	1.0	0.07628248921607093	Inactive	#33a02c	MUT-allCrxSites	0.7367007413393872	0.059598706949293694	0.104731449202431	0.17522906799977692	0.06876907407990193	-2.432617576373307	False	True	False	False	CRX only
chr10-99127899-99128063_CPPE	20.547507957415647	3.161468968372107	3.0	1.948914999672991e-06	0.00039035143347616955	1	4.360961737427657	Strong enhancer	#1f78b4	WT	5.596168884934333	0.14504645074832145	3.0	2.3042939963389842e-05	0.0002938127649973872	1.0	2.484697279229252	Weak enhancer	#a6cee3	MUT-allCrxSites	1.8762644581984054	0.0038080019909117677	0.015139412170554992	43.17682745181328	3.1678469538427616	5.432519433482584	True	True	True	False	CRX+NRL
chr11-100712544-100712708_UPPQ	2.6559681610811348	0.5574736924113887	3.0	0.007910191828211113	0.01578426405903314	1	1.4097809398624541	Weak enhancer	#a6cee3	WT	2.9261611923295106	0.6333118566025544	3.0	0.0006776707853533798	0.0022796105424728453	1.0	1.5495021939773606	Weak enhancer	#a6cee3	MUT-allCrxSites	-0.13972125411490643	0.6084388217342991	0.6748202194701496	0.0	0.0	-6.643856189774724	False	False	False	False	No binding
chr11-101663432-101663596_CPRE	14.03261065154409	1.171420231284886	3.0	2.1066299444896587e-05	0.0002805144083978335	1	3.8108143368394214	Strong enhancer	#1f78b4	WT	6.124364256352781	1.0328519889416037	3.0	1.4116200260484589e-05	0.00023479783616660692	1.0	2.614795639251243	Weak enhancer	#a6cee3	MUT-allCrxSites	1.1960186975881784	0.004792651985161322	0.017576043354928062	0.2064603601453323	0.10280168369435863	-2.2078252429506064	False	True	False	False	CRX only
chr11-101718480-101718644_CPPE	0.951598674159725	0.3037692413813461	3.0	0.6837693625240364	0.7108303039907099	1	-0.07005955414734293	Inactive	#33a02c	WT	1.3447259324470129	0.22433881967659008	3.0	0.01826433736287	0.030327001624634226	1.0	0.4283846237970002	NaN	grey	MUT-allCrxSites	-0.49844417794434315	0.1570692641134573	0.2265122353477422	0.0	0.0	-6.643856189774724	False	True	True	True	All three
chr11-102284787-102284951_CPPP	0.4420453922287713	0.1295100532148528	3.0	0.023909578673880324	0.037695422986337386	1	-1.1744735771714365	Silencer	#e31a1c	WT	0.7179979031823849	0.4931475557287869	3.0	0.2535524783245157	0.28570716439426785	1.0	-0.4759405315562885	Inactive	#33a02c	MUT-allCrxSites	-0.698533045615148	0.46509405046700636	0.5460888851084779	0.0	0.0	-6.643856189774724	False	True	False	False	CRX only
chr11-102318757-102318921_UPPP	0.5859955087230491	0.18304162731231152	3.0	0.047431613089280365	0.06561259399141604	1	-0.7685786299979851	Inactive	#33a02c	WT	0.8494760290677331	0.04396903830731321	3.0	0.0741358678354593	0.0959018075040508	1.0	-0.23365752123558042	Inactive	#33a02c	MUT-allCrxSites	-0.5349211087624046	0.1381572016330618	0.2041147813283639	0.0	0.0	-6.643856189774724	False	False	False	False	No binding
chr11-102408445-102408609_CSPP	3.6650613126517015	0.624711811288583	3.0	0.00012946199071499554	0.000717789837793522	1	1.8742309142790172	Weak enhancer	#a6cee3	WT	NaN	NaN	NaN	NaN	NaN	NaN	NaN	NaN	NaN	NaN	NaN	NaN	NaN	0.0985656617972272	0.014484909198166291	-3.203360229207827	False	True	False	False	CRX only
chr11-103267442-103267606_CPPP	2.6724748563146687	0.12521146212957926	3.0	0.0004056086164211727	0.001564815906209131	1	1.4187161084400224	Weak enhancer	#a6cee3	WT	3.9896754812584176	0.5277966370876563	3.0	4.469723406113798e-05	0.0003802824851891863	1.0	1.996632964738754	Weak enhancer	#a6cee3	MUT-allCrxSites	-0.5779168562987316	0.024969554232617396	0.053512032118400145	0.0	0.0	-6.643856189774724	False	True	False	False	CRX only
chr11-103381805-103381969_UPPE	4.438044710053745	0.5337058602808975	3.0	3.2252724373140256e-05	0.0003348571189237262	1	2.150249239559149	Weak enhancer	#a6cee3	WT	4.646028970161816	0.01288636470777618	3.0	2.993755923132232e-05	0.0003219459669462335	1.0	2.21630863881862	Weak enhancer	#a6cee3	MUT-allCrxSites	-0.06605939925947091	0.5238866260568619	0.6016187066570459	0.0	0.0	-6.643856189774724	False	False	False	False	No binding
chr11-103732399-103732563_CPPE	0.7062176858285641	0.04904657345963559	3.0	0.009418968012299472	0.01813255075495537	1	-0.49977374134279867	NaN	grey	WT	0.1867273727057033	0.03242686403645323	3.0	0.00017286620446175732	0.0008673985854359785	1.0	-2.4132890686527104	Silencer	#e31a1c	MUT-allCrxSites	1.9135153273099117	0.002037114799499177	0.010208989110133806	0.0	0.0	-6.643856189774724	False	True	False	False	CRX only
chr11-103912006-103912170_CPPE	0.7118085764877805	0.21421535193656036	3.0	0.20276450369518728	0.2335703257279572	1	-0.48841339946698925	Inactive	#33a02c	WT	1.5369272629272959	0.13530834208721154	3.0	0.010827905815361043	0.02021349252599633	1.0	0.6209872718981952	NaN	grey	MUT-allCrxSites	-1.1094006713651845	0.03273724594426184	0.06584364586636773	0.0	0.0	-6.643856189774724	False	True	True	False	CRX+NRL
chr11-105124026-105124190_CPPN	2.991933945568092	0.8867662357099273	3.0	0.007359664545971794	0.01502246601804094	1	1.5815604387247753	Weak enhancer	#a6cee3	WT	2.0427447196329496	0.20013815656328654	3.0	0.006078682759836461	0.01290076292562202	1.0	1.0312150031640173	Weak enhancer	#a6cee3	MUT-allCrxSites	0.550345435560758	0.16697549738233344	0.23799921966156062	0.0	0.0	-6.643856189774724	False	True	False	False	CRX only
chr11-106036544-106036708_CBPP	0.014993367256598222	0.0052285959597149646	3.0	0.0010182903213432901	0.003121761208352803	1	-5.9663824727848676	Silencer	#e31a1c	WT	NaN	NaN	NaN	NaN	NaN	NaN	NaN	NaN	NaN	NaN	NaN	NaN	NaN	0.0	0.0	-6.643856189774724	False	True	False	False	CRX only
chr11-106597891-106598055_UPPE	0.03991296453576418	0.034500046492704314	3.0	0.014028608387693516	0.024746980007208343	1	-4.61129811170081	Silencer	#e31a1c	WT	2.7232713004880083	0.09761420488314647	3.0	0.0005812954801356742	0.002029257351497593	1.0	1.4458703833715456	Weak enhancer	#a6cee3	MUT-allCrxSites	-6.057168495072355	0.008934749631029009	0.026420465374647952	0.0	0.0	-6.643856189774724	False	False	False	False	No binding
chr11-106773221-106773385_CPRE	1.7102262661972567	0.3590556243117233	3.0	0.03401940266757348	0.04988751330781748	1	0.7750305322051804	NaN	grey	WT	2.8450398775164265	0.4335415909013901	3.0	0.0011653005913111435	0.003479254622628985	1.0	1.5089558764435025	Weak enhancer	#a6cee3	MUT-allCrxSites	-0.7339253442383221	0.02883785851865765	0.059872887210165406	0.0	0.0	-6.643856189774724	False	True	False	False	CRX only
chr11-106787238-106787402_CPPP	0.7754456161469271	0.25889266583737525	3.0	0.25762673100172484	0.2896869464152728	1	-0.36504321607362	Inactive	#33a02c	WT	1.140256205403696	0.143500836096948	3.0	0.2366294488041008	0.26820979967019865	1.0	0.1906227046614577	Inactive	#33a02c	MUT-allCrxSites	-0.5556659207350777	0.1363038382560686	0.2019087434189555	0.0	0.0	-6.643856189774724	False	True	False	False	CRX only
chr11-106919827-106919991_UPCP	1.1519113031609132	0.11010720321405187	3.0	0.321878852485867	0.35577641846391417	1	0.20528152650917192	Inactive	#33a02c	WT	1.641052370125801	0.3111030303456229	3.0	0.004261774559886982	0.009713774447309968	1.0	0.7155001398538078	NaN	grey	MUT-allCrxSites	-0.5102186133446358	0.06866389629328759	0.11689246379820413	0.0	0.0	-6.643856189774724	False	False	False	False	No binding
chr11-106999452-106999616_CPPP	1.067184981677736	0.33135749634268385	3.0	0.9062405823834676	0.9173085869693262	1	0.09516150567729788	Inactive	#33a02c	WT	0.17689603813802202	0.06180070100719357	3.0	0.004573845881603468	0.01027405474433078	1.0	-2.4908937136936147	Silencer	#e31a1c	MUT-allCrxSites	2.5860552193709125	0.0024435492316128874	0.01140129272871459	0.0	0.0	-6.643856189774724	False	True	False	False	CRX only
chr11-107236925-107237089_CPPE	21.572208559225135	4.47536606318038	3.0	4.6797354658337406e-05	0.00038718568647612384	1	4.431168857766559	Strong enhancer	#1f78b4	WT	12.567980787840725	1.3743238844537062	3.0	8.478696962174779e-06	0.00022030862863337382	1.0	3.6517957619931436	Strong enhancer	#1f78b4	MUT-allCrxSites	0.7793730957734151	0.028867054509175604	0.0598701489926031	0.0	0.0	-6.643856189774724	False	True	True	False	CRX+NRL
chr11-107382009-107382173_CPPE	7.513087227511312	1.6699800306036292	3.0	0.00163877231626438	0.004545631000740263	1	2.909597863646382	Strong enhancer	#1f78b4	WT	1.193202239143302	0.2283081503288778	3.0	0.3801451932241673	0.4151199327188942	1.0	0.2560471788992207	Inactive	#33a02c	MUT-allCrxSites	2.6535506847471613	0.00044225174934257156	0.0044383525944251935	0.7938357610392885	0.10680603356249734	-0.3150273334568609	False	True	False	False	CRX only
chr11-108160439-108160603_CPPN	0.041029460044389836	0.04514051688564335	3.0	0.01714599223276601	0.028929724346404426	1	-4.572455267576651	Silencer	#e31a1c	WT	0.8891916312352727	0.0646027958733468	3.0	0.1860203006473534	0.21630372162840536	1.0	-0.16781215692814244	Inactive	#33a02c	MUT-allCrxSites	-4.404643110648509	0.020680456881304262	0.04682637784318403	0.18444034937253484	0.06551775964989806	-2.3626004633957582	False	True	False	False	CRX only
chr11-108318162-108318326_UPPE	12.679981750963645	2.4398042416112427	3.0	8.252548910375678e-06	0.0002179670473196477	1	3.6645945369276354	Strong enhancer	#1f78b4	WT	11.318377751895964	1.3615552764076906	3.0	4.982089370480643e-06	0.00020295681020254623	1.0	3.500722747498148	Strong enhancer	#1f78b4	MUT-allCrxSites	0.16387178942948744	0.48187331076116247	0.5615892104029705	0.0	0.0	-6.643856189774724	False	False	False	False	No binding
chr11-108921105-108921269_UPPP	0.4565197024849072	0.37011664921421866	3.0	0.12647832285901994	0.15306679204010798	1	-1.1280942223863668	NaN	grey	WT	0.9614510759475317	0.7811280825214172	3.0	0.5786309059889859	0.6097059984851064	1.0	-0.05521488851121163	Inactive	#33a02c	MUT-allCrxSites	-1.0728793338751552	0.2694492009970489	0.3525570739287829	0.0	0.0	-6.643856189774724	False	False	False	False	No binding
chr11-109298284-109298448_CPPE	3.8287747348284698	1.6296700883111213	3.0	0.04072753515227133	0.057990894987253634	1	1.9372595361440974	NaN	grey	WT	2.9092005501463376	0.2291208489232263	3.0	0.001825119971475004	0.004942733353735405	1.0	1.5411185767527944	Weak enhancer	#a6cee3	MUT-allCrxSites	0.396140959391303	0.4975301612234034	0.5764122682729953	0.27216054840476256	0.1289852912976746	-1.8254118099984304	False	True	False	False	CRX only
chr11-109611353-109611517_CSPP	5.8223878698679945	0.3865462106459813	3.0	3.706481211359817e-05	0.00034731101721260503	1	2.541858713448872	Weak enhancer	#a6cee3	WT	NaN	NaN	NaN	NaN	NaN	NaN	NaN	NaN	NaN	NaN	NaN	NaN	NaN	0.0	0.0	-6.643856189774724	False	True	False	False	CRX only
chr11-113750768-113750932_UPPP	0.6308819150143711	0.2597366879351926	3.0	0.17382628035220254	0.2031071778446859	1	-0.6622731196187281	Inactive	#33a02c	WT	0.9757933615628884	0.3691754206921353	3.0	0.7175891260919679	0.7424560760060459	1.0	-0.033874699304925204	Inactive	#33a02c	MUT-allCrxSites	-0.6283984203138029	0.22409330271905295	0.30280376028566247	0.0	0.0	-6.643856189774724	False	False	False	False	No binding
chr11-114668369-114668533_CPPP	8.463530222190633	0.7025559905541389	3.0	4.531125832292197e-05	0.00038212494518997535	1	3.081430001384608	Strong enhancer	#1f78b4	WT	8.273092275753031	1.1659258986847385	3.0	8.124741626853306e-06	0.00021697573889046582	1.0	3.0486010471341993	Strong enhancer	#1f78b4	MUT-allCrxSites	0.03282895425040877	0.7753889435208872	0.8198938869242688	3.657055426240676	0.980232503461774	1.8746220720376474	True	True	False	False	CRX only
chr11-115218089-115218253_CPPE	0.5001625634109966	0.10737531512275901	3.0	0.039078190141715104	0.05602411572061572	1	-0.9966494447896337	Inactive	#33a02c	WT	0.4796574384578192	0.10581702297040378	3.0	0.021856641696571283	0.03517404641292873	1.0	-1.0569190343787802	Silencer	#e31a1c	MUT-allCrxSites	0.06026958958914652	0.8182977971934973	0.8560385380397982	0.14478682537125298	0.045232459365366864	-2.6916454126842506	False	True	False	True	CRX+MEF2D
chr11-115492103-115492267_UPPQ	0.0	0.0	3.0	NaN	NaN	1	-9.965784284662087	Silencer	#e31a1c	WT	0.9320300864069431	1.1837161790601938	3.0	0.39130772475393466	0.42634094127202266	1.0	-0.10000449204155848	Inactive	#33a02c	MUT-allCrxSites	-9.865779792620529	NaN	NaN	NaN	NaN	NaN	False	False	False	False	No binding
chr11-115676316-115676480_UPPE	0.05540328880680053	0.030077561135335686	3.0	0.007278424447445493	0.014875589421288474	1	-4.1480769029143305	Silencer	#e31a1c	WT	0.7872005888548852	0.19147627061608544	3.0	0.1405153650334536	0.16814970368827767	1.0	-0.3433652675916394	Inactive	#33a02c	MUT-allCrxSites	-3.804711635322691	0.0041682007267024885	0.01617806098079185	0.1815704903256916	0.039096381375500255	-2.384052750617235	False	False	False	False	No binding
chr11-115833330-115833494_CPPE	7.616816338866006	0.8479848660262063	3.0	9.009264613883051e-06	0.0002154603731290339	1	2.929377505779792	Strong enhancer	#1f78b4	WT	2.056842504900548	0.43966653184920973	3.0	0.002410574683723997	0.006160357525072437	1.0	1.041132571107654	Weak enhancer	#a6cee3	MUT-allCrxSites	1.888244934672138	0.0023066792441028554	0.01105178187284445	0.0	0.0	-6.643856189774724	False	True	False	False	CRX only
chr11-115895291-115895455_CPPE	1.0966710383899587	0.4410605697852873	3.0	0.9113151115784904	0.9216687863155488	1	0.13444575708300052	Inactive	#33a02c	WT	1.72318412598329	0.7963662457880925	3.0	0.15156737330141248	0.17971987258507394	1.0	0.7859138483589929	Inactive	#33a02c	MUT-allCrxSites	-0.6514680912759924	0.2736529726496149	0.35758050771797834	0.1628062231939406	0.04493074436543672	-2.5327729213132306	False	True	False	False	CRX only
chr11-116053723-116053887_CPRE	6.547066147884734	0.7675267517615513	3.0	2.6908343806501495e-05	0.0003124357697532674	1	2.711068895841274	Weak enhancer	#a6cee3	WT	2.283101169802416	0.7428490557727156	3.0	0.05541699644051388	0.07468166579465944	1.0	1.1916265534764743	NaN	grey	MUT-allCrxSites	1.5194423423647998	0.017265703616593246	0.04098646157986201	0.0	0.0	-6.643856189774724	False	True	False	False	CRX only
chr11-116623577-116623741_UPPP	3.629429900875858	0.5248805273526476	3.0	5.383567801874444e-05	0.0004127401981437073	1	1.8601403964685448	Weak enhancer	#a6cee3	WT	2.7020338680439315	0.33818949233544426	3.0	0.00014986817682261086	0.0007882016695692454	1.0	1.4345795884367647	Weak enhancer	#a6cee3	MUT-allCrxSites	0.4255608080317801	0.05751097976355067	0.10174620585760723	0.12519707494236718	0.02564345728011368	-2.8868641563722313	False	False	False	False	No binding
chr11-116629020-116629184_UPPE	0.17224265714904965	0.06313761654541332	3.0	0.011422996257377171	0.021006252107579216	1	-2.529133889532956	Silencer	#e31a1c	WT	0.3028927072072191	0.04250614337094949	3.0	0.005236248455733832	0.01144120287577842	1.0	-1.718366041291461	Silencer	#e31a1c	MUT-allCrxSites	-0.8107678482414951	0.07951945578651466	0.1312171339387231	0.0	0.0	-6.643856189774724	False	False	False	False	No binding
chr11-116657028-116657192_CPPP	5.1391258953641055	0.8394238206264634	3.0	0.003470625407283509	0.008246809853095317	1	2.3618036952933097	Weak enhancer	#a6cee3	WT	2.3711230958711265	0.13921476870201568	3.0	0.00147616197579965	0.004161824409189981	1.0	1.2461788771667754	Weak enhancer	#a6cee3	MUT-allCrxSites	1.1156248181265342	0.008382876997267833	0.025322870929391054	1.100465304267857	0.2348640771026657	0.151164317565067	True	True	True	False	CRX+NRL
chr11-117163792-117163956_UPPE	0.3389410014237497	0.1655999406075665	3.0	0.05313653428023847	0.07199191665307395	1	-1.556643714227913	NaN	grey	WT	2.0651461886657203	0.7956138337510749	3.0	0.05330997825404383	0.07216588720562904	1.0	1.0469423346490783	NaN	grey	MUT-allCrxSites	-2.6035860488769913	0.006540835838641916	0.02135294495077444	0.0	0.0	-6.643856189774724	False	False	False	False	No binding
chr11-117165675-117165839_CPPE	2.4182194127008914	0.2779828949756773	3.0	0.0004385605381457592	0.001649577861398016	1	1.2745416214304437	Weak enhancer	#a6cee3	WT	1.5161957731626583	0.32447537010740585	3.0	0.02949452031560688	0.0446833152086739	1.0	0.6014072574686438	NaN	grey	MUT-allCrxSites	0.6731343639617999	0.03861581413325376	0.07446115708053452	0.0	0.0	-6.643856189774724	False	True	True	False	CRX+NRL
chr11-117654493-117654657_CPPP	0.18797242578413428	0.12014393859278368	3.0	0.030246976317051907	0.0456506170034752	1	-2.4037523582543083	Silencer	#e31a1c	WT	0.13750483806786953	0.07126911840369868	3.0	0.009938518470734743	0.01889065175516881	1.0	-2.8519917234171164	Silencer	#e31a1c	MUT-allCrxSites	0.44823936516280805	0.5867645743315373	0.6557858700304621	0.0	0.0	-6.643856189774724	False	True	False	False	CRX only
chr11-117963464-117963628_UPPE	10.30435305403207	1.048161394578665	3.0	0.00011932183611995657	0.0006852808437618054	1	3.3653220263124366	Strong enhancer	#1f78b4	WT	6.287154491138468	1.1354239215270945	3.0	1.8475564631083545e-05	0.0002596843250924521	1.0	2.6526366630261213	Weak enhancer	#a6cee3	MUT-allCrxSites	0.7126853632863153	0.021482762689566302	0.04808805521611989	0.0	0.0	-6.643856189774724	False	False	False	False	No binding
chr11-118290340-118290504_CSPP	2.932461234303501	1.883598182870002	3.0	0.11680962111038068	0.14287629737343507	1	1.5526039269171925	NaN	grey	WT	NaN	NaN	NaN	NaN	NaN	NaN	NaN	NaN	NaN	NaN	NaN	NaN	NaN	1.1487607257768746	0.1625947443043073	0.21258269285597606	True	True	False	False	CRX only
chr11-118476877-118477041_CPPP	7.2586617559729625	1.7831135184912146	3.0	0.0008519586107671213	0.0027266078841261987	1	2.8599023313686356	Strong enhancer	#1f78b4	WT	4.759662896998129	0.7632380512318784	3.0	0.0031585696629907625	0.007603026725085927	1.0	2.2511624751350743	Weak enhancer	#a6cee3	MUT-allCrxSites	0.6087398562335613	0.08252771629932809	0.13482046576126702	0.3122732748729237	0.13157103373154633	-1.6336435397723414	False	True	False	False	CRX only
chr11-118740106-118740270_UPCE	0.010168029835548393	0.002440566254855759	3.0	0.00031322040026187737	0.001300216290206256	1	-6.4844814889293305	Silencer	#e31a1c	WT	0.09814056755645427	0.045949437652514434	3.0	0.006822159633181355	0.014184308545286668	1.0	-3.334380671852724	Silencer	#e31a1c	MUT-allCrxSites	-3.1501008170766065	0.00457571349153601	0.01711639632105558	0.0	0.0	-6.643856189774724	False	False	False	False	No binding
chr11-118982703-118982867_CPPE	0.4372296082196652	0.24962812772007156	3.0	0.06372040704488934	0.08447435098311723	1	-1.1902411340903898	NaN	grey	WT	3.1949137890310677	1.1075267791516359	3.0	0.013795659562572213	0.024452704836756867	1.0	1.6762284915528483	Weak enhancer	#a6cee3	MUT-allCrxSites	-2.866469625643238	0.007613935540726902	0.02358096532108316	1.6447728639775443	0.7272904543372869	0.7266332046448244	True	True	False	False	CRX only
chr11-120353409-120353573_UPPE	4.257863700317138	0.9485574324092422	3.0	0.0002741214362128251	0.0011892615016922837	1	2.0904685589506835	Weak enhancer	#a6cee3	WT	3.4403057718414707	1.6025152282721904	3.0	0.02603749822343684	0.04049247944356548	1.0	1.7829560861814182	Weak enhancer	#a6cee3	MUT-allCrxSites	0.3075124727692653	0.3904140854356547	0.47577169914581025	0.0	0.0	-6.643856189774724	False	False	False	False	No binding
chr11-120510375-120510539_CPPE	2.075972178867762	0.4545005378024759	3.0	0.0022078084989039823	0.005733622611686354	1	1.0544818913494687	Weak enhancer	#a6cee3	WT	2.0841684948874257	0.4775244577431192	3.0	0.03289435547810728	0.04869823430343753	1.0	1.060163967323062	Weak enhancer	#a6cee3	MUT-allCrxSites	-0.005682075973593381	0.9926656772955664	0.9931718811085678	0.0	0.0	-6.643856189774724	False	True	False	False	CRX only
chr11-120598509-120598673_UPPP	0.09184277224625456	0.033715433642023604	3.0	0.007958188518024519	0.01585371413433231	1	-3.4290665881801017	Silencer	#e31a1c	WT	0.0	0.0	3.0	NaN	NaN	1.0	-9.965784284662087	Silencer	#e31a1c	MUT-allCrxSites	6.536717696481985	NaN	NaN	0.0	0.0	-6.643856189774724	False	False	False	False	No binding
chr11-120933247-120933411_UPPE	0.0	0.0	3.0	NaN	NaN	1	-9.965784284662087	Silencer	#e31a1c	WT	0.0	0.0	3.0	NaN	NaN	1.0	-9.965784284662087	Silencer	#e31a1c	MUT-allCrxSites	0.0	NaN	NaN	0.0	0.0	-6.643856189774724	False	False	False	False	No binding
chr11-121237033-121237197_CBPP	0.15153978705838278	0.09512075114772794	3.0	0.02132634464283905	0.0344590718313033	1	-2.7127425039806816	Silencer	#e31a1c	WT	NaN	NaN	NaN	NaN	NaN	NaN	NaN	NaN	NaN	NaN	NaN	NaN	NaN	0.0	0.0	-6.643856189774724	False	True	False	False	CRX only
chr11-17167600-17167764_CPPE	8.378524355215138	3.0278174797995074	3.0	0.0066906245144056995	0.013953072468871234	1	3.066868354921337	Strong enhancer	#1f78b4	WT	3.3320659487842565	0.2606841252548156	3.0	7.188955385679672e-05	0.0004972274609922618	1.0	1.736849863215555	Weak enhancer	#a6cee3	MUT-allCrxSites	1.3300184917057822	0.04493777178918115	0.0836507668409615	1.1080082324164395	0.5688575560083866	0.1609308114571713	True	True	False	False	CRX only
chr11-19013302-19013466_CPPE	3.915024991086236	0.4280909300817303	3.0	5.383530245937054e-05	0.0004133966436456776	1	1.9693899718877605	Weak enhancer	#a6cee3	WT	1.2186136612178673	0.16886998352312918	3.0	0.043052111014410616	0.06054754173384198	1.0	0.28642421556269837	Inactive	#33a02c	MUT-allCrxSites	1.6829657563250622	0.0004286738519657959	0.004403445536947076	0.0	0.0	-6.643856189774724	False	True	False	False	CRX only
chr11-19018905-19019069_CSPP	0.8098840007770219	0.11550043011458826	3.0	0.052419512098209636	0.07122119690675345	1	-0.302432547242862	Inactive	#33a02c	WT	NaN	NaN	NaN	NaN	NaN	NaN	NaN	NaN	NaN	NaN	NaN	NaN	NaN	0.0	0.0	-6.643856189774724	False	True	False	False	CRX only
chr11-20375683-20375847_UPPE	2.4073586240361387	0.6236425194804446	3.0	0.005131980570304305	0.011280032282328668	1	1.2680502370291593	Weak enhancer	#a6cee3	WT	2.1490946932856563	0.4782121100979469	3.0	0.003593474452409857	0.008467564555261854	1.0	1.104400199593921	Weak enhancer	#a6cee3	MUT-allCrxSites	0.16365003743523832	0.6176757998576495	0.6835194130404447	0.0	0.0	-6.643856189774724	False	False	False	False	No binding
chr11-20538578-20538742_CPNN	0.035897379775259766	0.02680724954241869	3.0	0.01062105703463754	0.01993573649570584	1	-4.76033782117085	Silencer	#e31a1c	WT	0.039388981278347515	0.010519680041409159	3.0	0.0011422390083963615	0.003423156429776379	1.0	-4.629894432028128	Silencer	#e31a1c	MUT-allCrxSites	-0.13044338914272213	0.5532135175862072	0.6286735716791998	0.0	0.0	-6.643856189774724	False	True	True	False	CRX+NRL
chr11-21034507-21034671_CPPE	7.731010958183807	0.7263135396422341	3.0	0.0005597237258774064	0.001975471329142946	1	2.9508436822085167	Strong enhancer	#1f78b4	WT	5.765573071291421	0.8457059956346349	3.0	1.660409245620342e-05	0.00025178508655195536	1.0	2.5277142163034334	Weak enhancer	#a6cee3	MUT-allCrxSites	0.42312946590508327	0.04930495769255645	0.090113020021235	0.05555443293980868	0.006358053436348661	-3.93116284771002	False	True	False	False	CRX only
chr11-21572183-21572347_CSPP	4.115531859925629	0.6899418553279845	3.0	3.771401698783114e-05	0.00035202190225340637	1	2.0414293918787014	Weak enhancer	#a6cee3	WT	NaN	NaN	NaN	NaN	NaN	NaN	NaN	NaN	NaN	NaN	NaN	NaN	NaN	0.0	0.0	-6.643856189774724	False	True	False	False	CRX only
chr11-22512130-22512294_CPPP	0.5505486006370538	0.107903240105032	3.0	0.025692585705277292	0.04004677674619584	1	-0.8584400779577753	NaN	grey	WT	1.005887063846683	0.5819639458954653	3.0	0.6636543393780403	0.6914144797117988	1.0	0.009901874441484144	Inactive	#33a02c	MUT-allCrxSites	-0.8683419523992595	0.2602340787470475	0.34209665829260116	0.08542795097703965	0.00481668370110186	-3.3894442943007372	False	True	False	False	CRX only
chr11-22745467-22745631_CPPN	0.3985934850044329	0.2374048530165418	3.0	0.05703792564283928	0.07658695769975654	1	-1.3233950333496682	NaN	grey	WT	4.7589005622444525	0.3575661529837061	3.0	0.00015375070876277308	0.0008059756347029993	1.0	2.2509314349081624	Weak enhancer	#a6cee3	MUT-allCrxSites	-3.574326468257831	0.013091994202216179	0.033753603974701896	0.9015092181505944	0.08761333529281354	-0.1336708484826327	False	True	True	False	CRX+NRL
chr11-23009850-23010014_CPPP	3.5547356582066647	0.6737705337870047	3.0	0.00029966339659225256	0.0012591625414501385	1	1.8301480747948577	Weak enhancer	#a6cee3	WT	1.994701120671858	0.42655334961534574	3.0	0.026735446799617903	0.04137710649251875	1.0	0.9968956765815374	NaN	grey	MUT-allCrxSites	0.8332523982133203	0.023988011674703495	0.05209128821889126	0.0	0.0	-6.643856189774724	False	True	False	False	CRX only
chr11-23012469-23012633_CPPP	18.97821308997506	2.059173581631965	3.0	3.399988791120953e-05	0.0003412055557185474	1	4.246348271928924	Strong enhancer	#1f78b4	WT	6.419593881587423	0.6349532216910397	3.0	1.2961397529564532e-05	0.00023248297733065938	1.0	2.6827067475648447	Weak enhancer	#a6cee3	MUT-allCrxSites	1.5636415243640793	0.00022495785017157758	0.003293785836094293	0.0	0.0	-6.643856189774724	False	True	True	False	CRX+NRL
chr11-23067999-23068163_UPPP	1.5252103540974276	0.354228625441834	3.0	0.05431002155767186	0.07335438989259023	1	0.6099538192487667	Inactive	#33a02c	WT	0.4163946829061162	0.15091216744322594	3.0	0.026939256829408956	0.0415987817471792	1.0	-1.2605158724294732	Silencer	#e31a1c	MUT-allCrxSites	1.87046969167824	0.008135806113894379	0.02478641552090182	0.0	0.0	-6.643856189774724	False	False	False	False	No binding
chr11-23255534-23255698_CBPP	2.884687100987547	0.3461870053372173	3.0	0.00019845200191592012	0.0009549136868967248	1	1.5289148749065162	Weak enhancer	#a6cee3	WT	NaN	NaN	NaN	NaN	NaN	NaN	NaN	NaN	NaN	NaN	NaN	NaN	NaN	0.0	0.0	-6.643856189774724	False	True	False	False	CRX only
chr11-29514940-29515104_CPPP	0.7469076321500276	0.592068995214156	3.0	0.2889112941748337	0.3223013671613891	1	-0.41906798903593023	Inactive	#33a02c	WT	0.7266761046227711	0.03920003419939218	3.0	0.013755820434748644	0.02439108403903974	1.0	-0.45863165852231846	NaN	grey	MUT-allCrxSites	0.03956366948638823	0.6476964895723345	0.7101316080139258	0.0	0.0	-6.643856189774724	False	True	False	False	CRX only
chr11-29597762-29597926_CPRN	9.495576960248428	1.7071379323947131	3.0	6.556517100344173e-06	0.0002115246825594257	1	3.247407587928779	Strong enhancer	#1f78b4	WT	0.33502957681504153	0.09993712820840032	3.0	0.027915257224856896	0.042817052163333466	1.0	-1.5733398724593926	Silencer	#e31a1c	MUT-allCrxSites	4.820747460388171	0.00024254843440180257	0.0033870464647426093	4.9249138461312985	0.7897944331265365	2.303024898289761	True	True	False	False	CRX only
chr11-29735377-29735541_CPPE	9.30105621800754	0.957744851551498	3.0	6.191416320047333e-06	0.00021107899468416686	1	3.2175496589762203	Strong enhancer	#1f78b4	WT	4.072182297722491	0.5780407807042011	3.0	4.856853966109102e-05	0.0003930454042943848	1.0	2.026156384470165	Weak enhancer	#a6cee3	MUT-allCrxSites	1.1913932745060554	0.0017342807528280529	0.009309600101364267	0.0	0.0	-6.643856189774724	False	True	False	True	CRX+MEF2D
chr11-31937179-31937343_UPCE	3.319039218995285	0.30449722493235176	3.0	0.00020333359700110915	0.0009658345857552683	1	1.7312002839564815	Weak enhancer	#a6cee3	WT	5.464117186741243	0.8496977687075719	3.0	0.0027671945185060373	0.006874369018324818	1.0	2.4502524314722645	Weak enhancer	#a6cee3	MUT-allCrxSites	-0.719052147515783	0.014914034647656754	0.03687628982823258	0.11357090542363378	0.06988942340547599	-3.0165889919531623	False	False	False	True	MEF2D only
chr11-32642574-32642738_CSPP	6.5644216757699905	2.014555450371493	3.0	0.005620325708502303	0.012082694848287372	1	2.714887673723745	Weak enhancer	#a6cee3	WT	NaN	NaN	NaN	NaN	NaN	NaN	NaN	NaN	NaN	NaN	NaN	NaN	NaN	1.7359239434525238	0.05810121361867646	0.8039907131518854	True	True	False	False	CRX only
chr11-3422348-3422512_CPRE	5.031830867709902	0.7335727622367717	3.0	4.878743997002065e-05	0.0003934919864696129	1	2.331370115733455	Weak enhancer	#a6cee3	WT	4.9653337130884925	0.3721179182540189	3.0	2.3516190848258603e-05	0.00029514968513728217	1.0	2.3121812067507754	Weak enhancer	#a6cee3	MUT-allCrxSites	0.019188908982679553	0.9564398943427199	0.9638084605549134	0.17621018523621831	0.07251430205045477	-2.4249961079847093	False	True	False	False	CRX only
chr11-35607369-35607533_CPPN	2.3223125948487215	0.5290016233973349	3.0	0.00861879338171155	0.016938078407967058	1	1.2161832775637451	Weak enhancer	#a6cee3	WT	2.125802336696572	0.348919983464331	3.0	0.001163499764523307	0.0034760368974913213	1.0	1.0886859566089533	Weak enhancer	#a6cee3	MUT-allCrxSites	0.12749732095479183	0.6608919802934992	0.7219766510778648	0.4361502388732448	0.07400149585505299	-1.164398482547323	False	True	False	False	CRX only
chr11-3722175-3722339_CPPP	0.8937594384397257	0.3929363646768116	3.0	0.4731935432081232	0.5075058817941651	1	-0.16042823778427015	Inactive	#33a02c	WT	0.16576764409930558	0.1002458207978755	3.0	0.022835809725712263	0.036360297234679984	1.0	-2.5840886875528066	Silencer	#e31a1c	MUT-allCrxSites	2.4236604497685366	0.014351542677163284	0.036030360502360026	0.0	0.0	-6.643856189774724	False	True	True	False	CRX+NRL
chr11-3870120-3870284_CPPN	3.4605739848959267	0.18404513307998716	3.0	6.130637451358566e-05	0.000445839247029964	1	1.7914281834866468	Weak enhancer	#a6cee3	WT	0.6609008458344346	0.24234268888778965	3.0	0.16121351715769655	0.18993955318064887	1.0	-0.5953129804786605	Inactive	#33a02c	MUT-allCrxSites	2.3867411639653073	0.01250845886006819	0.032678556968646855	0.0	0.0	-6.643856189774724	False	True	False	False	CRX only
chr11-3921537-3921701_UPRN	1.1402983437321108	0.3073192895072495	3.0	0.4977564111130302	0.5313602194582137	1	0.19067597196012123	Inactive	#33a02c	WT	2.0847352817050973	0.7345383093891448	3.0	0.04999265004206384	0.068602531759121	1.0	1.0605560648539225	NaN	grey	MUT-allCrxSites	-0.8698800928938013	0.08510513820264427	0.13799692657321327	0.0	0.0	-6.643856189774724	False	False	False	False	No binding
chr11-3964386-3964550_CPPP	0.692480564359991	0.17774304401025282	3.0	0.03427787697011581	0.05017471211794967	1	-0.5280726450628929	Inactive	#33a02c	WT	0.3814295531454017	0.2203369500948157	3.0	0.05611396990820108	0.07551507652539828	1.0	-1.3867340795999097	NaN	grey	MUT-allCrxSites	0.8586614345370168	0.1353288795429586	0.200767683677342	0.0	0.0	-6.643856189774724	False	True	False	False	CRX only
chr11-4186773-4186937_CSPP	0.4652776210697663	0.5740732438450223	3.0	0.1709437226437308	0.2001769731421228	1	-1.1007389054978598	NaN	grey	WT	NaN	NaN	NaN	NaN	NaN	NaN	NaN	NaN	NaN	NaN	NaN	NaN	NaN	0.0	0.0	-6.643856189774724	False	True	False	False	CRX only
chr11-43311106-43311270_CPCN	1.6736578634656751	0.9878103866350401	3.0	0.309949362556399	0.34449169614071906	1	0.7438663796900346	Inactive	#33a02c	WT	1.0275857669696604	0.2964469716933702	3.0	0.9444111573701668	0.9517367785070002	1.0	0.0406620956838594	Inactive	#33a02c	MUT-allCrxSites	0.7032042840061752	0.365153388147598	0.4510109836610559	0.0	0.0	-6.643856189774724	False	True	False	False	CRX only
chr11-43337814-43337978_UPCE	0.7631563871716632	0.2316427953857107	3.0	0.27560672598534003	0.3085331932490753	1	-0.3880601740234597	Inactive	#33a02c	WT	0.7995337520537147	0.06471318196709609	3.0	0.031295380994128236	0.04674856943405048	1.0	-0.3209658640459119	NaN	grey	MUT-allCrxSites	-0.06709430997754784	0.6659163163927766	0.7260504655530023	0.6044144199547534	0.2850591910133096	-0.7027160192041291	False	False	False	False	No binding
chr11-44549598-44549762_UPPE	3.0029911089100736	0.5614713353192421	3.0	0.0004863137094180291	0.0017817911594302336	1	1.5868805428287733	Weak enhancer	#a6cee3	WT	3.114058358220232	0.5380664445276246	3.0	0.0017076166800903455	0.004685224532645144	1.0	1.6392591912833936	Weak enhancer	#a6cee3	MUT-allCrxSites	-0.05237864845462026	0.8034389294085313	0.8434174315139318	0.0	0.0	-6.643856189774724	False	False	False	False	No binding
chr11-46215541-46215705_CPPE	2.6476672011009392	0.7353184803409984	3.0	0.006147411615069164	0.012994990164308473	1	1.405266583804376	Weak enhancer	#a6cee3	WT	4.798079545409613	1.184256678800959	3.0	0.0010370575112280173	0.003169189737109395	1.0	2.262757726122848	Weak enhancer	#a6cee3	MUT-allCrxSites	-0.8574911423184721	0.046863694412665885	0.08678298106432324	0.0	0.0	-6.643856189774724	False	True	False	False	CRX only
chr11-4732110-4732274_CPRE	2.395689596689904	0.5577212118197415	3.0	0.033056925327869836	0.04887869580162114	1	1.2610430728109672	Weak enhancer	#a6cee3	WT	1.302407718121584	0.2680609179972693	3.0	0.23187622224450544	0.26350567383672285	1.0	0.3822884430029362	Inactive	#33a02c	MUT-allCrxSites	0.878754629808031	0.027729733568079087	0.05797095073049671	0.0	0.0	-6.643856189774724	False	True	False	False	CRX only
chr11-4784774-4784938_CPPE	9.897223063391257	1.3501230858753297	3.0	1.6251913343716143e-05	0.00025039406231808816	1	3.307169554714737	Strong enhancer	#1f78b4	WT	7.068453073173889	1.3340044148888457	3.0	3.1645269944640134e-05	0.00033141353512829006	1.0	2.821598605538031	Weak enhancer	#a6cee3	MUT-allCrxSites	0.48557094917670574	0.06688124277745934	0.11475382451191536	0.0	0.0	-6.643856189774724	False	True	False	False	CRX only
chr11-4874099-4874263_UPPP	2.0170460940005506	0.1907878129491904	3.0	0.0033642268538122107	0.00803769308462987	1	1.0129591272820044	Weak enhancer	#a6cee3	WT	1.484259937786131	0.2627409843386374	3.0	0.006944695168196097	0.014358343945599412	1.0	0.5707154415562996	NaN	grey	MUT-allCrxSites	0.4422436857257048	0.0684894030877157	0.11679809548726484	0.0	0.0	-6.643856189774724	False	False	False	False	No binding
chr11-48800186-48800350_CSPP	0.7791340764263975	0.09784072592038788	3.0	0.13329702530790288	0.16047052358003736	1	-0.35820600325525664	Inactive	#33a02c	WT	NaN	NaN	NaN	NaN	NaN	NaN	NaN	NaN	NaN	NaN	NaN	NaN	NaN	0.0	0.0	-6.643856189774724	False	True	False	False	CRX only
chr11-49243274-49243438_CPPP	0.8176303142335707	0.027449987011077044	3.0	0.06933126335417046	0.0906625089617784	1	-0.2887160034976634	Inactive	#33a02c	WT	0.7287832918061876	0.04862191463656156	3.0	0.013683792388220732	0.02429024741882462	1.0	-0.45445997370502006	NaN	grey	MUT-allCrxSites	0.16574397020735665	0.07451083563613851	0.12478895392070317	0.10305677415329276	0.032593888669078586	-3.144880656583284	False	True	False	False	CRX only
chr11-49245823-49245987_CPPP	0.9148686090963328	0.5173877623848482	3.0	0.4984420255238393	0.5319739823918951	1	-0.12678745137022282	Inactive	#33a02c	WT	2.143183454401385	1.0552582438103348	3.0	0.09458417849109237	0.1188048460952916	1.0	1.100428346762278	NaN	grey	MUT-allCrxSites	-1.2272157981325007	0.09672385562219887	0.15291877899335551	0.04932442452484389	0.012472668587608916	-4.075229989116238	False	True	True	False	CRX+NRL
chr11-4973553-4973717_UPPE	3.9230728923139195	1.074203420507397	3.0	0.0016086008673527974	0.004469678826222484	1	1.9723518408443796	Weak enhancer	#a6cee3	WT	4.476246580890048	0.8078007375196801	3.0	0.0001852864666219741	0.0009088490255630912	1.0	2.1626117757422367	Weak enhancer	#a6cee3	MUT-allCrxSites	-0.19025993489785709	0.4670196498801744	0.5478580287383571	0.0	0.0	-6.643856189774724	False	False	False	False	No binding
chr11-50326008-50326172_UPPP	0.17393138446863102	0.05204717585174242	3.0	0.004868103046439596	0.010808762745605141	1	-2.515138948250291	Silencer	#e31a1c	WT	0.3828186501405721	0.021774466634253455	3.0	0.0013267861612537575	0.003812230171635872	1.0	-1.3815032796240059	Silencer	#e31a1c	MUT-allCrxSites	-1.1336356686262852	0.034984688237745414	0.0690542840266162	0.0	0.0	-6.643856189774724	False	False	False	False	No binding
chr11-50450401-50450565_CPRN	16.419779767953536	1.9649540551775468	3.0	1.637193421957803e-05	0.00025063658532965474	1	4.037450732395816	Strong enhancer	#1f78b4	WT	3.7899980247370273	0.10519232443499424	3.0	0.00011273682253396924	0.0006592772578111803	1.0	1.9225777048064105	Weak enhancer	#a6cee3	MUT-allCrxSites	2.114873027589405	0.0014088250278164948	0.00842717897736574	0.520174200488548	0.20904512237609654	-0.9154616278750244	False	True	False	False	CRX only
chr11-51059103-51059267_CPPQ	1.7918830833283137	0.2965512705213894	3.0	0.033501747568098	0.049354244731795	1	0.8422814109045023	NaN	grey	WT	2.126404730424325	0.38897168173657626	3.0	0.0007206151566614439	0.0023939164188469674	1.0	1.0890945264955565	Weak enhancer	#a6cee3	MUT-allCrxSites	-0.24681311559105423	0.3003882464603714	0.38470087438332157	2.0957826142770863	0.5275454430302577	1.074356510678993	True	True	False	False	CRX only
chr11-51606907-51607071_CSPP	0.4854038261783062	0.3565968918651911	3.0	0.14785378355733414	0.17596760028722588	1	-1.03977351744888	NaN	grey	WT	NaN	NaN	NaN	NaN	NaN	NaN	NaN	NaN	NaN	NaN	NaN	NaN	NaN	0.4609269446927027	0.07825730740582358	-1.0864248242303092	False	True	False	False	CRX only
chr11-51756970-51757134_UPPP	2.6032505965813093	0.5791473260134911	3.0	0.010421966853051513	0.01963103239130824	1	1.3808682799359817	Weak enhancer	#a6cee3	WT	2.5183111780242213	0.9226353538320524	3.0	0.027256741364786053	0.04194083090285741	1.0	1.333029330593655	Weak enhancer	#a6cee3	MUT-allCrxSites	0.0478389493423268	0.7828048907427213	0.825954931775864	0.0	0.0	-6.643856189774724	False	False	False	False	No binding
chr11-52098519-52098683_CPPP	4.7997043341103	1.0198437039138222	3.0	0.0003315268961670073	0.0013505506693854274	1	2.26324608599694	Weak enhancer	#a6cee3	WT	4.204912162911647	0.4795237632477738	3.0	0.00065370931733884	0.0022082787691130035	1.0	2.072418720860228	Weak enhancer	#a6cee3	MUT-allCrxSites	0.19082736513671206	0.45829578287134654	0.5403703882172969	2.824544952403589	0.33156220807409753	1.5031171487112251	True	True	False	False	CRX only
chr11-53300513-53300677_CSPP	2.265646608801064	1.0623141291787592	3.0	0.13047117467543676	0.15746295171097774	1	1.1805594790927307	NaN	grey	WT	NaN	NaN	NaN	NaN	NaN	NaN	NaN	NaN	NaN	NaN	NaN	NaN	NaN	0.0	0.0	-6.643856189774724	False	True	False	False	CRX only
chr11-54305493-54305657_CPPP	9.02606624921322	2.4090621722108057	3.0	0.00031979923960733365	0.0013184176198906114	1	3.1742571953020833	Strong enhancer	#1f78b4	WT	1.758276861894742	0.2727678453693071	3.0	0.01646400447775179	0.028104570143662237	1.0	0.8149825412814262	NaN	grey	MUT-allCrxSites	2.3592746540206573	0.0020048115278761083	0.010098691187915083	18.169185826595694	3.4921447838073	4.184215683295326	True	True	False	False	CRX only
chr11-54709504-54709668_UPCE	2.7547318558732274	0.3787351595292586	3.0	0.00023675379449534205	0.0010807934379288787	1	1.4624355146668808	Weak enhancer	#a6cee3	WT	0.5145167650589825	0.1808868255010052	3.0	0.04108007711652191	0.0583373502803902	1.0	-0.9559087488183999	Inactive	#33a02c	MUT-allCrxSites	2.418344263485281	0.006228970085547386	0.020749132950499103	0.0	0.0	-6.643856189774724	False	False	False	False	No binding
chr11-54956474-54956638_UPPP	0.0	0.0	3.0	NaN	NaN	1	-9.965784284662087	Silencer	#e31a1c	WT	0.0	0.0	3.0	NaN	NaN	1.0	-9.965784284662087	Silencer	#e31a1c	MUT-allCrxSites	0.0	NaN	NaN	0.0	0.0	-6.643856189774724	False	False	False	False	No binding
chr11-5540430-5540594_CPPP	4.604514613565418	0.6896622588064235	3.0	7.60781474342938e-05	0.000505121070050622	1	2.2033623699883167	Weak enhancer	#a6cee3	WT	2.2153628532195797	0.3481282571438276	3.0	0.017018669546299218	0.028775499299704663	1.0	1.148194092437037	Weak enhancer	#a6cee3	MUT-allCrxSites	1.0551682775512796	0.004209014039814738	0.016208215007098164	2.512109569865632	0.4115145754200043	1.3346309530919949	True	True	False	False	CRX only
chr11-5542316-5542480_CSPP	1.7157043369581952	0.2825200527443813	3.0	0.04546590360529682	0.06342269257999471	1	0.7796415895241156	Inactive	#33a02c	WT	NaN	NaN	NaN	NaN	NaN	NaN	NaN	NaN	NaN	NaN	NaN	NaN	NaN	0.28412097915844625	0.02258714871406162	-1.7655184019633159	False	True	False	False	CRX only
chr11-56751942-56752106_UPCN	10.046842477649184	2.811419561572735	3.0	0.0011016861660361828	0.0033286017599848715	1	3.3288138469429436	Strong enhancer	#1f78b4	WT	7.9748983803169535	1.259281971468	3.0	1.0939543652372262e-05	0.00022002672107511909	1.0	2.9956470286996586	Strong enhancer	#1f78b4	MUT-allCrxSites	0.333166818243285	0.33792834198355526	0.4236520172343357	0.0	0.0	-6.643856189774724	False	False	False	True	MEF2D only
chr11-57524195-57524359_CPPE	2.745854858266686	0.5333243070926085	3.0	0.000453288417607365	0.001687805905064759	1	1.4577806815128138	Weak enhancer	#a6cee3	WT	1.5618814587877043	0.5274914963389012	3.0	0.12748870560042244	0.1541731340430769	1.0	0.6442083571573716	Inactive	#33a02c	MUT-allCrxSites	0.8135723243554422	0.06652904068368141	0.1142994551850989	4.11097754193616	0.9157207244925716	2.042986601394288	True	True	False	True	CRX+MEF2D
chr11-57652554-57652718_CPPE	4.5484354650863565	1.2809664758327048	3.0	0.0015441171069257356	0.004317958657936016	1	2.1856875338277115	Weak enhancer	#a6cee3	WT	4.010390866285445	1.1413918145433906	3.0	0.002019923661464494	0.005355638742779826	1.0	2.0041025478970687	Weak enhancer	#a6cee3	MUT-allCrxSites	0.18158498593064287	0.6061560272497515	0.6728589111536138	0.0	0.0	-6.643856189774724	False	True	False	False	CRX only
chr11-57685759-57685923_CPPE	5.554311380622443	0.7953533875212412	3.0	4.298134120083479e-05	0.0003729445977480376	1	2.4738677783452006	Weak enhancer	#a6cee3	WT	1.493702195675941	0.2760451533902366	3.0	0.05043149841056586	0.06908641004833004	1.0	0.5798580706311186	Inactive	#33a02c	MUT-allCrxSites	1.894009707714082	0.0007948983631018668	0.006104072753056213	0.2202120431818031	0.03329780075309336	-2.118964787115775	False	True	True	False	CRX+NRL
chr11-57716839-57717003_CPPE	9.129239943123807	1.2261215408304116	3.0	4.5530641988793045e-05	0.0003826325105596647	1	3.190652774799438	Strong enhancer	#1f78b4	WT	2.592001995283311	0.2217026124018485	3.0	0.00017909042223838604	0.0008875130512370328	1.0	1.3746233163278179	Weak enhancer	#a6cee3	MUT-allCrxSites	1.8160294584716201	0.00043138891196820624	0.004408255444175107	6.704017270936675	1.2156337775476207	2.7471762481856934	True	True	True	False	CRX+NRL
chr11-58955606-58955770_CPPP	0.1363485761590852	0.040376962697675975	3.0	0.007564337478362503	0.015297337088131491	1	-2.8640861402717306	Silencer	#e31a1c	WT	0.748277889428988	0.20357752824523684	3.0	0.11318789236164625	0.13883495753570646	1.0	-0.4164272155251439	Inactive	#33a02c	MUT-allCrxSites	-2.4476589247465865	0.0017297437781355624	0.009310719595890188	0.0	0.0	-6.643856189774724	False	True	True	False	CRX+NRL
chr11-59472531-59472695_UPPQ	0.3787504568636348	0.024651591978670832	3.0	0.0005052798655961295	0.0018400608438792379	1	-1.396876394506274	Silencer	#e31a1c	WT	0.4060823841019618	0.2408857475354125	3.0	0.07196143344186334	0.0934410077134082	1.0	-1.2966073025880622	NaN	grey	MUT-allCrxSites	-0.10026909191821187	0.8271656345056762	0.8632441355851791	0.1028288702072658	0.05335809117146667	-3.147791828784854	False	False	False	False	No binding
chr11-59810190-59810354_CBPP	3.375571203584417	0.4252606928772645	3.0	9.952045994781308e-05	0.0006109768211610951	1	1.755558980725135	Weak enhancer	#a6cee3	WT	NaN	NaN	NaN	NaN	NaN	NaN	NaN	NaN	NaN	NaN	NaN	NaN	NaN	0.12737185902417014	0.026315451763594944	-2.863841600224655	False	True	False	False	CRX only
chr11-5996276-5996440_UPPE	2.179196071024776	0.7314046454026504	3.0	0.05285430050967357	0.07167013330042336	1	1.124457886366906	NaN	grey	WT	2.137438789065772	0.6289799265165834	3.0	0.03046525438709708	0.04585049400086902	1.0	1.0965579119254334	Weak enhancer	#a6cee3	MUT-allCrxSites	0.02789997444147252	0.9776605365412023	0.9804088794755118	0.09306590371042343	0.03339838088687952	-3.27836095600872	False	False	False	False	No binding
chr11-60046455-60046619_CPPP	0.2628188809533371	0.14431301611836253	3.0	0.02671447279292153	0.04135796158311556	1	-1.9223802760030275	Silencer	#e31a1c	WT	0.1146480134643712	0.1038477171642084	3.0	0.02574654889354137	0.0401048802758436	1.0	-3.1121876104931556	Silencer	#e31a1c	MUT-allCrxSites	1.189807334490128	0.14713982989600433	0.21479787667854203	0.0	0.0	-6.643856189774724	False	True	False	True	CRX+MEF2D
chr11-60417120-60417284_CSPP	4.956726618818403	0.6424987273684037	3.0	0.00015972438015358258	0.000826474806671982	1	2.3096787198818745	Weak enhancer	#a6cee3	WT	NaN	NaN	NaN	NaN	NaN	NaN	NaN	NaN	NaN	NaN	NaN	NaN	NaN	1.9840388062552168	0.12730941022613226	0.9956934864899613	True	True	False	False	CRX only
chr11-60830535-60830699_CSPP	1.132624418814106	0.3519993570697033	3.0	0.7061107649996391	0.7319979399079717	1	0.18094274004692867	Inactive	#33a02c	WT	NaN	NaN	NaN	NaN	NaN	NaN	NaN	NaN	NaN	NaN	NaN	NaN	NaN	0.1658460323718079	0.02137816380506602	-2.5076153112013264	False	True	False	False	CRX only
chr11-61268600-61268764_CPPN	0.0	0.0	3.0	NaN	NaN	1	-9.965784284662087	Silencer	#e31a1c	WT	1.4294601544315106	0.21232577261867103	3.0	0.006903638531638129	0.014298057053677073	1.0	0.516479311848668	NaN	grey	MUT-allCrxSites	-10.482263596510755	NaN	NaN	0.0	0.0	-6.643856189774724	False	True	True	False	CRX+NRL
chr11-6184324-6184488_UPPE	0.6020032850672808	0.3302165147338268	3.0	0.12441835068058915	0.15091572337158515	1	-0.7297622331643813	Inactive	#33a02c	WT	1.0705220353903198	0.4646579851924838	3.0	0.948558754683836	0.9551156124351068	1.0	0.09966151872324124	Inactive	#33a02c	MUT-allCrxSites	-0.8294237518876225	0.18164971673933372	0.2544782179525689	0.0	0.0	-6.643856189774724	False	False	False	False	No binding
chr11-61884787-61884951_CPPE	1.7004235952500126	0.06662863229258757	3.0	0.0016906090089657318	0.004646516584390093	1	0.7667423665665967	NaN	grey	WT	7.8423520135601485	1.2632509771095906	3.0	5.466613304686291e-05	0.0004164502401842631	1.0	2.9714703507469244	Strong enhancer	#1f78b4	MUT-allCrxSites	-2.2047279841803276	0.002377642084491029	0.011227277424239228	0.3327064385722174	0.05048447166492455	-1.5449547982478102	False	True	True	False	CRX+NRL
chr11-61930540-61930704_UPPP	1.8111899979155632	0.7932236589675141	3.0	0.2102475593300113	0.24138046756612475	1	0.8577342217642059	Inactive	#33a02c	WT	2.169995877380575	0.8216155834033302	3.0	0.04132201014212589	0.058611656167954884	1.0	1.1183569863453893	NaN	grey	MUT-allCrxSites	-0.2606227645811834	0.5650198524536281	0.6378417436789519	0.0	0.0	-6.643856189774724	False	False	False	False	No binding
chr11-62551704-62551868_CPPP	1.377964226410856	0.06153419847869063	3.0	0.0268300097834423	0.04149673649581954	1	0.46358503042035254	NaN	grey	WT	0.7489752380910014	0.4723546185624594	3.0	0.30722453579692605	0.3417002183192558	1.0	-0.415085131909585	Inactive	#33a02c	MUT-allCrxSites	0.8786701623299376	0.145042571904979	0.2126857444525925	0.0	0.0	-6.643856189774724	False	True	False	False	CRX only
chr11-62602683-62602847_CSPP	3.422238838594289	0.8930357779167086	3.0	0.0021443381615276385	0.005592964483159717	1	1.7753619523638025	Weak enhancer	#a6cee3	WT	NaN	NaN	NaN	NaN	NaN	NaN	NaN	NaN	NaN	NaN	NaN	NaN	NaN	0.33016797787758345	0.10881569209062524	-1.5556807573299223	False	True	False	False	CRX only
chr11-62788689-62788853_UPCQ	0.9273065730846274	0.1302268930426072	3.0	0.5601456305735864	0.5917846255312593	1	-0.10732676105662649	Inactive	#33a02c	WT	0.4535481369191662	0.040467539167809534	3.0	0.0007402514626892872	0.00243892308509075	1.0	-1.1374950101111019	Silencer	#e31a1c	MUT-allCrxSites	1.0301682490544755	0.00328414113902182	0.013709542371831512	0.0	0.0	-6.643856189774724	False	False	False	False	No binding
chr11-64079452-64079616_CPPP	3.248383724565309	0.5204768634703956	3.0	0.005810191074990872	0.01241866985214812	1	1.7001661237346704	Weak enhancer	#a6cee3	WT	3.326341384151976	0.30116019766277025	3.0	8.333412644927442e-05	0.0005420665031686903	1.0	1.7343698938602083	Weak enhancer	#a6cee3	MUT-allCrxSites	-0.03420377012553799	0.7788477276878837	0.8233293328252305	1.2709713712025497	0.3331492933567929	0.35723823283362127	True	True	False	False	CRX only
chr11-64978754-64978918_CSPP	1.2641155059903424	0.2078939951634117	3.0	0.19242974908572444	0.2228402321982841	1	0.33926911006745397	Inactive	#33a02c	WT	NaN	NaN	NaN	NaN	NaN	NaN	NaN	NaN	NaN	NaN	NaN	NaN	NaN	0.0	0.0	-6.643856189774724	False	True	False	False	CRX only
chr11-65125326-65125490_UPCN	1.7204212510427652	0.2557448564410163	3.0	0.02272889102742054	0.036238069376056566	1	0.7836001842022324	NaN	grey	WT	2.7034478796755947	0.2896056983231298	3.0	0.0013909641013975724	0.003958771128133884	1.0	1.4353340940312096	Weak enhancer	#a6cee3	MUT-allCrxSites	-0.6517339098289772	0.015016180161822181	0.036965803610407924	0.0	0.0	-6.643856189774724	False	False	False	False	No binding
chr11-66534438-66534602_CPPE	6.02722679370629	0.4863795259005257	3.0	2.447172704561235e-05	0.00030085829132546943	1	2.5917336949716443	Weak enhancer	#a6cee3	WT	5.604351199585844	0.4175557288476617	3.0	0.00016486532949155387	0.0008395208038833681	1.0	2.486804766969662	Weak enhancer	#a6cee3	MUT-allCrxSites	0.1049289280019825	0.31778094776632526	0.4034203943820965	2.8680997240458597	0.4282239331347068	1.5251165812699659	True	True	False	False	CRX only
chr11-68004450-68004614_CPPE	5.550747187268201	0.07260177883856861	3.0	1.728295337795532e-05	0.00025721101203662915	1	2.472941872675036	Weak enhancer	#a6cee3	WT	0.9320887402610609	0.29395817133834784	3.0	0.5203964632684887	0.553806907002795	1.0	-0.09991380154180739	Inactive	#33a02c	MUT-allCrxSites	2.5728556742168434	0.009194164962769685	0.02682371993599126	0.0	0.0	-6.643856189774724	False	True	False	False	CRX only
chr11-68974195-68974359_CPPP	0.31378931301691143	0.14664487797809814	3.0	0.046528105781469146	0.06454851500476831	1	-1.667541532184338	NaN	grey	WT	1.3806296969052578	0.17187480388119486	3.0	0.014653205959963394	0.02570728505457812	1.0	0.4663709977634206	NaN	grey	MUT-allCrxSites	-2.1339125299477586	0.01943443404832045	0.044806533023272296	0.0	0.0	-6.643856189774724	False	True	False	False	CRX only
chr11-68982706-68982870_UPPE	1.279427785612209	0.08826062623747799	3.0	0.0274441335737318	0.04218866328395547	1	0.35662588918919524	NaN	grey	WT	2.335248545675871	0.29680686744222634	3.0	0.010627027493623705	0.019939157362158136	1.0	1.2241937658872395	Weak enhancer	#a6cee3	MUT-allCrxSites	-0.8675678766980442	0.005078839004482997	0.01828382041613879	0.0	0.0	-6.643856189774724	False	False	False	False	No binding
chr11-69060068-69060232_UPPP	0.0	0.0	3.0	NaN	NaN	1	-9.965784284662087	Silencer	#e31a1c	WT	1.2488623918910162	1.1806994134093736	3.0	0.8131883198450721	0.8302880742343376	1.0	0.32176926491555136	Inactive	#33a02c	MUT-allCrxSites	-10.287553549577638	NaN	NaN	0.0	0.0	-6.643856189774724	False	False	False	False	No binding
chr11-69095133-69095297_CSPP	1.087487154826338	0.18516120596550686	3.0	0.3509230443066241	0.3850461250814751	1	0.12232438246623285	Inactive	#33a02c	WT	NaN	NaN	NaN	NaN	NaN	NaN	NaN	NaN	NaN	NaN	NaN	NaN	NaN	0.0	0.0	-6.643856189774724	False	True	False	False	CRX only
chr11-69100036-69100200_UPPP	2.5790641907625824	0.3351790604878169	3.0	0.0006519164946905253	0.002203771160321628	1	1.3674069596573748	Weak enhancer	#a6cee3	WT	1.1874684876291408	0.3097773340313311	3.0	0.2928378711236461	0.3263787726620373	1.0	0.24910365057198855	Inactive	#33a02c	MUT-allCrxSites	1.1183033090853862	0.01757928645084403	0.04140523411351258	0.0	0.0	-6.643856189774724	False	False	False	True	MEF2D only
chr11-69411168-69411332_CPPP	9.268735513295047	0.6628886787046185	3.0	5.5632827891283643e-05	0.0004191645825601888	1	3.2125281760567233	Strong enhancer	#1f78b4	WT	6.05797559669121	0.7163260301698363	3.0	0.00013373525856354002	0.000733027808340863	1.0	2.5990738949354655	Weak enhancer	#a6cee3	MUT-allCrxSites	0.6134542811212578	0.00972681505631065	0.02794145115736676	1.2245230009436423	0.4537560427704394	0.3039537162200223	True	True	False	False	CRX only
chr11-69417580-69417744_CSPP	6.775616901274566	3.8000519546291294	3.0	0.02393087476182976	0.037704265807969733	1	2.7605652146787065	Weak enhancer	#a6cee3	WT	NaN	NaN	NaN	NaN	NaN	NaN	NaN	NaN	NaN	NaN	NaN	NaN	NaN	0.0	0.0	-6.643856189774724	False	True	False	False	CRX only
chr11-69693713-69693877_CPPE	0.9446715923770864	0.4865228620832009	3.0	0.5859796927932496	0.6163685740168819	1	-0.08058883553769486	Inactive	#33a02c	WT	1.1780531919750354	0.1523785164454705	3.0	0.08140885485543732	0.10410544434426368	1.0	0.23762880573713901	Inactive	#33a02c	MUT-allCrxSites	-0.3182176412748339	0.3600292856337478	0.44608617519003047	0.0	0.0	-6.643856189774724	False	True	False	True	CRX+MEF2D
chr11-69795619-69795783_UPPP	0.14775687188439302	0.0735340105575113	3.0	0.01569672588267055	0.027141784646761632	1	-2.7489717790412995	Silencer	#e31a1c	WT	0.3389033141461006	0.05158837462149577	3.0	0.007249554733655034	0.014835508558824925	1.0	-1.5568036662856988	Silencer	#e31a1c	MUT-allCrxSites	-1.1921681127556008	0.06426147720275836	0.11088919812824267	0.0	0.0	-6.643856189774724	False	False	False	False	No binding
chr11-69921318-69921482_CSPP	1.1185630032291023	0.3621071223189709	3.0	0.6808586267733161	0.7081106488315297	1	0.16293571790788655	Inactive	#33a02c	WT	NaN	NaN	NaN	NaN	NaN	NaN	NaN	NaN	NaN	NaN	NaN	NaN	NaN	0.2614757773104632	0.017551699099044655	-1.8811046169795256	False	True	False	False	CRX only
chr11-69995423-69995587_CPPE	0.6846169067964781	0.06774725684721829	3.0	0.007367436415002478	0.0150255693028922	1	-0.5445254092253136	NaN	grey	WT	1.1593645764622331	0.20320378828763666	3.0	0.3525234973368611	0.3867139323820839	1.0	0.21457815881613682	Inactive	#33a02c	MUT-allCrxSites	-0.7591035680414504	0.018548641224266933	0.043144557299361855	0.0	0.0	-6.643856189774724	False	True	False	False	CRX only
chr11-70017104-70017268_CPRP	0.12928194602300036	0.06244689000210282	3.0	0.01629520130409479	0.027915549775047642	1	-2.9402909203267233	Silencer	#e31a1c	WT	0.6522077401470036	0.16038017043785835	3.0	0.08562108256089962	0.10897022607102053	1.0	-0.614386208755761	Inactive	#33a02c	MUT-allCrxSites	-2.3259047115709626	0.010535572058893312	0.029445573190240285	0.0	0.0	-6.643856189774724	False	True	False	False	CRX only
chr11-70452239-70452403_CPPP	0.0	0.0	3.0	NaN	NaN	1	-9.965784284662087	Silencer	#e31a1c	WT	0.1259857404002478	0.09174433923509716	3.0	0.02778418339785686	0.042670469518689434	1.0	-2.9772615932353035	Silencer	#e31a1c	MUT-allCrxSites	-6.988522691426784	NaN	NaN	0.0	0.0	-6.643856189774724	False	True	False	False	CRX only
chr11-7056343-7056507_CPPE	12.178722883972432	1.0712113282994806	3.0	4.4699534705232796e-05	0.0003796301472227104	1	3.606409403955352	Strong enhancer	#1f78b4	WT	0.5720563061752071	0.014314253314268988	3.0	0.0013201302083521505	0.003804475966156347	1.0	-0.8032511956105608	NaN	grey	MUT-allCrxSites	4.409660599565913	0.0001006726024235096	0.0023514243566062597	0.9809508985410104	0.3462033113985081	-0.013114521013815066	False	True	False	True	CRX+MEF2D
chr11-71019212-71019376_CSPP	2.1827881610260715	0.5356250405548143	3.0	0.0045028885040532644	0.01015738387563775	1	1.1268329140141737	Weak enhancer	#a6cee3	WT	NaN	NaN	NaN	NaN	NaN	NaN	NaN	NaN	NaN	NaN	NaN	NaN	NaN	0.0	0.0	-6.643856189774724	False	True	False	False	CRX only
chr11-71446714-71446878_UPCE	1.6792771719664443	0.8257477596814812	3.0	0.1949979780836916	0.2254884004446248	1	0.748699233979494	Inactive	#33a02c	WT	0.7545323711893709	0.09760032152321586	3.0	0.0889495356583127	0.11266941183386275	1.0	-0.40443452513077494	Inactive	#33a02c	MUT-allCrxSites	1.1531337591102688	0.11220318585590766	0.17266090247003202	0.22271594982006526	0.06537723437853722	-2.1033580017300832	False	False	False	False	No binding
chr11-71997000-71997164_CPPE	2.1813297022204146	0.7114340720405171	3.0	0.03809695102329033	0.05481354192426118	1	1.1258690777502767	NaN	grey	WT	2.826625795002674	0.4541080905356017	3.0	0.0028734912257062906	0.007098084440889074	1.0	1.4995912080487133	Weak enhancer	#a6cee3	MUT-allCrxSites	-0.3737221302984366	0.24554930317845458	0.32562874811499015	0.0	0.0	-6.643856189774724	False	True	True	False	CRX+NRL
chr11-72078800-72078964_UPCE	NaN	NaN	0.0	NaN	NaN	1	NaN	NaN	grey	WT	3.8548639391737205	0.7713976114757997	3.0	0.0006928505262978327	0.002317698315875909	1.0	1.9470541444769556	Weak enhancer	#a6cee3	MUT-allCrxSites	NaN	NaN	NaN	0.0	0.0	-6.643856189774724	False	False	False	True	MEF2D only
chr11-72096950-72097114_CPPE	2.293118112137343	0.08812208192648839	3.0	0.0003066142458930242	0.0012794224652845202	1	1.1979396700844447	Weak enhancer	#a6cee3	WT	0.7751860037770756	0.19715905795948735	3.0	0.09699189754751282	0.12151161102707693	1.0	-0.3655256762750258	Inactive	#33a02c	MUT-allCrxSites	1.5634653463594705	0.014707813276897762	0.03648132699023187	0.0	0.0	-6.643856189774724	False	True	True	False	CRX+NRL
chr11-73077264-73077428_CPPE	2.5743958824158875	0.7189135182681473	3.0	0.007486629619407056	0.01521057843638619	1	1.3647942162566775	Weak enhancer	#a6cee3	WT	1.6884472332802538	0.09617455481572196	3.0	0.0027795673034912032	0.006901539270600317	1.0	0.7565512913281599	NaN	grey	MUT-allCrxSites	0.6082429249285176	0.12956685318000016	0.1935364795882454	0.35753781489682473	0.07069000228131674	-1.4440354026050184	False	True	True	True	All three
chr11-74830889-74831053_CSPP	2.9065820235202886	0.4571032640418372	3.0	0.00012751239454009375	0.0007135647037883943	1	1.539819891012961	Weak enhancer	#a6cee3	WT	NaN	NaN	NaN	NaN	NaN	NaN	NaN	NaN	NaN	NaN	NaN	NaN	NaN	0.0	0.0	-6.643856189774724	False	True	False	False	CRX only
chr11-74877089-74877253_UPPE	2.7684090413536766	0.4124302809037206	3.0	0.0005990212415072492	0.0020745641987934783	1	1.4695781553118696	Weak enhancer	#a6cee3	WT	2.703119904385233	0.931329201856722	3.0	0.015109153179936037	0.02633419120230331	1.0	1.4351591241151762	Weak enhancer	#a6cee3	MUT-allCrxSites	0.03441903119669343	0.7674553765978618	0.8132581414447771	0.038863922547040686	0.010653410439630551	-4.355086509304681	False	False	False	False	No binding
chr11-75461371-75461535_CPPP	3.0337139858095687	0.5092348998756726	3.0	9.752962776841384e-05	0.0006033782762969954	1	1.6015605524947039	Weak enhancer	#a6cee3	WT	0.0	0.0	3.0	NaN	NaN	1.0	-9.965784284662087	Silencer	#e31a1c	MUT-allCrxSites	11.56734483715679	NaN	NaN	0.0	0.0	-6.643856189774724	False	True	False	False	CRX only
chr11-75778153-75778317_CPPE	0.9753502484804376	0.1923842424368135	3.0	0.749705355659446	0.7725259688435062	1	-0.034529312774498666	Inactive	#33a02c	WT	0.5546629533857651	0.17036808289361466	3.0	0.06606290978118036	0.08705164674290954	1.0	-0.8477180373383535	Inactive	#33a02c	MUT-allCrxSites	0.8131887245638548	0.05523700486970654	0.09879216367763377	0.0	0.0	-6.643856189774724	False	True	False	False	CRX only
chr11-75823322-75823486_CPPE	20.265325112649425	0.8233962275249211	3.0	8.966114703464915e-06	0.00021550056689777924	1	4.341012603898925	Strong enhancer	#1f78b4	WT	4.22204900639206	0.1042801915473516	3.0	9.541507003393192e-05	0.0005956626514975464	1.0	2.0782849889977446	Weak enhancer	#a6cee3	MUT-allCrxSites	2.26272761490118	4.633753211114338e-06	0.0015152373000343886	5.475007876784028	0.7737145064788117	2.4554936924222868	True	True	True	False	CRX+NRL
chr11-76060016-76060180_UPCE	5.836329629132505	0.9427519504173809	3.0	2.5185661286367906e-05	0.00030418963267228767	1	2.545308538305379	Weak enhancer	#a6cee3	WT	2.9794650469465345	1.2987228608769843	3.0	0.06722638563708246	0.08824610479449901	1.0	1.5755374543714524	NaN	grey	MUT-allCrxSites	0.9697710839339264	0.0753365960637846	0.1258496394015712	0.0	0.0	-6.643856189774724	False	False	False	False	No binding
chr11-76945428-76945592_UPPP	0.8763228263009104	0.16761380820073185	3.0	0.4265125730482589	0.4612476802346413	1	-0.18882028961267644	Inactive	#33a02c	WT	1.2170954374160334	0.25526726498280616	3.0	0.16169352166293746	0.1904584069183387	1.0	0.28462717240090746	Inactive	#33a02c	MUT-allCrxSites	-0.4734474620135839	0.1163457819122387	0.17757325874119978	0.0	0.0	-6.643856189774724	False	False	True	False	NRL only
chr11-77078382-77078546_CSPP	0.7152456601620273	0.11693388995239053	3.0	0.11865441518209105	0.14483793138149104	1	-0.4814736024931285	Inactive	#33a02c	WT	NaN	NaN	NaN	NaN	NaN	NaN	NaN	NaN	NaN	NaN	NaN	NaN	NaN	1.5237004994334842	0.35676334359051826	0.6170167812969646	True	True	False	False	CRX only
chr11-77685947-77686111_CPPP	2.4329105453576307	0.7814178645795725	3.0	0.01740761886361418	0.029268423881564656	1	1.283276144986512	Weak enhancer	#a6cee3	WT	0.9597521633412788	0.053337708238419664	3.0	0.5456452960304861	0.578371981922502	1.0	-0.057763775055728966	Inactive	#33a02c	MUT-allCrxSites	1.341039920042241	0.036059030497981946	0.07064185505445889	0.0	0.0	-6.643856189774724	False	True	True	False	CRX+NRL
chr11-77982503-77982667_CSPP	0.9596773789064796	0.3035796187576044	3.0	0.6929551967087897	0.7194461405138557	1	-0.0578760780373399	Inactive	#33a02c	WT	NaN	NaN	NaN	NaN	NaN	NaN	NaN	NaN	NaN	NaN	NaN	NaN	NaN	0.0	0.0	-6.643856189774724	False	True	False	False	CRX only
chr11-78183500-78183664_CPPP	0.03682303320786071	0.051731832206876716	3.0	0.024403402183298745	0.03834820343089803	1	-4.724591125311267	Silencer	#e31a1c	WT	0.07557984885140087	0.09791832653337923	3.0	0.032443712616301884	0.04812000201992075	1.0	-3.7068913770866456	Silencer	#e31a1c	MUT-allCrxSites	-1.0176997482246217	0.4063099950467952	0.4910256915810362	0.0	0.0	-6.643856189774724	False	True	False	False	CRX only
chr11-78328080-78328244_UPPP	1.4011415575772643	0.2896657914990717	3.0	0.0982062288036146	0.12268122189682315	1	0.4876320084821423	Inactive	#33a02c	WT	0.9487550296069336	0.06240995510322553	3.0	0.5555030601880083	0.5875254588171079	1.0	-0.07437264791307684	Inactive	#33a02c	MUT-allCrxSites	0.5620046563952191	0.07646305025175354	0.12729784013062406	0.16868662048887573	0.05375271205895419	-2.484496481084281	False	False	False	False	No binding
chr11-78665771-78665935_CPPE	1.3452083397790469	0.7302406329990079	3.0	0.6559362822526121	0.683966531190522	1	0.42890169932907735	Inactive	#33a02c	WT	1.1209052642843669	0.1649594839292007	3.0	0.5388435877346401	0.5717927430994294	1.0	0.16595085730365008	Inactive	#33a02c	MUT-allCrxSites	0.2629508420254273	0.8509262788273353	0.8826420084902098	0.0	0.0	-6.643856189774724	False	True	False	False	CRX only
chr11-78792170-78792334_UPRE	8.96863896005523	1.5988068278205267	3.0	1.2162507624104179e-05	0.00022927519274144623	1	3.1650499159114696	Strong enhancer	#1f78b4	WT	5.3285875552954405	0.2696268519648681	3.0	2.1786414825181984e-05	0.00028614015318210334	1.0	2.4140238904040756	Weak enhancer	#a6cee3	MUT-allCrxSites	0.751026025507394	0.030511990917304603	0.062391376946067355	0.0	0.0	-6.643856189774724	False	False	False	False	No binding
chr11-78805986-78806150_CPPE	0.15587684063561405	0.09749084386959052	3.0	0.020698563868180874	0.033580154071665695	1	-2.6722957085870185	Silencer	#e31a1c	WT	1.1681109983386009	0.9023411351131128	3.0	0.8505047497699338	0.8661814263017101	1.0	0.22541190946795478	Inactive	#33a02c	MUT-allCrxSites	-2.8977076180549735	0.02065255695222424	0.04679020408806461	0.27008093717766823	0.014316777280752126	-1.8360843006043073	False	True	False	False	CRX only
chr11-79364642-79364806_CBPE	2.0642337614448265	0.5000288675883678	3.0	0.004670850482767796	0.010433447151795908	1	1.0463050878869533	Weak enhancer	#a6cee3	WT	NaN	NaN	NaN	NaN	NaN	NaN	NaN	NaN	NaN	NaN	NaN	NaN	NaN	0.0	0.0	-6.643856189774724	False	True	False	False	CRX only
chr11-80071819-80071983_CPPE	1.1552850276255346	0.3414014377951022	3.0	0.4651159897313225	0.4992882006785322	1	0.20949707020514255	Inactive	#33a02c	WT	6.261832885945879	0.6941862079609417	3.0	0.0003262945910823867	0.0013348919994323686	1.0	2.646815383360098	Weak enhancer	#a6cee3	MUT-allCrxSites	-2.4373183131549556	0.004357774165950253	0.016601850317659022	1.444792984949936	0.1612594528452334	0.5408138742094808	True	True	False	False	CRX only
chr11-80153866-80154030_UPPQ	0.09386632769267862	0.04004886117114501	3.0	0.010537197560330945	0.019817022172343844	1	-3.3979600887367294	Silencer	#e31a1c	WT	0.26606231909173644	0.04741938757839845	3.0	0.006921909431500613	0.01432355516023394	1.0	-1.904751660263608	Silencer	#e31a1c	MUT-allCrxSites	-1.4932084284731213	0.027856883981142222	0.05817478059712724	0.0	0.0	-6.643856189774724	False	False	False	False	No binding
chr11-80238422-80238586_CPPE	19.360269206539368	1.7153839108600926	3.0	0.0001373902419617259	0.0007462541165084932	1	4.275101624873927	Strong enhancer	#1f78b4	WT	11.77440599218292	0.3877673381250169	3.0	6.192963325569737e-06	0.0002096448922958713	1.0	3.557704896790096	Strong enhancer	#1f78b4	MUT-allCrxSites	0.7173967280838309	0.0053014919943542935	0.01870778290094087	6.285454836704331	0.966213347321032	2.6543106141560173	True	True	True	True	All three
chr11-80591125-80591289_UPPE	1.4426395599761654	0.2655615221774444	3.0	0.011680734678163805	0.021390206323022246	1	0.5297105829830288	NaN	grey	WT	1.4363378924018233	0.2807449258220107	3.0	0.01788986559334373	0.02989106149016452	1.0	0.5233992534372609	NaN	grey	MUT-allCrxSites	0.006311329545767852	0.9684744177273616	0.9729374334772574	0.0	0.0	-6.643856189774724	False	False	False	True	MEF2D only
chr11-83302651-83302815_CPPP	0.1863684475642083	0.014313201266600222	3.0	0.000505392208273017	0.0018349096262601156	1	-2.4160500681187007	Silencer	#e31a1c	WT	0.3451504917574704	0.21534577789578416	3.0	0.06508543567020247	0.08599936483415704	1.0	-1.5305286971716772	NaN	grey	MUT-allCrxSites	-0.8855213709470235	0.30246224669463595	0.3867259224600037	0.0	0.0	-6.643856189774724	False	True	False	False	CRX only
chr11-83404165-83404329_UPCE	0.1445202421157453	0.09458995908963523	3.0	0.01809184258841509	0.030144709643851426	1	-2.7807082464355832	Silencer	#e31a1c	WT	0.5178950263018187	0.3174553919106978	3.0	0.10115151498067536	0.12600034529984622	1.0	-0.9464853874248272	Inactive	#33a02c	MUT-allCrxSites	-1.8342228590107559	0.05265729863042049	0.09504472853071297	0.0	0.0	-6.643856189774724	False	False	False	False	No binding
chr11-84916353-84916517_CPPP	1.3978437397462482	0.22296294935419592	3.0	0.07214733169766542	0.09365709518516817	1	0.48423481276423896	Inactive	#33a02c	WT	1.7275212318442357	0.253218075442735	3.0	0.012134497205156448	0.02202814503972321	1.0	0.7895383246811691	NaN	grey	MUT-allCrxSites	-0.30530351191693017	0.16131237427523645	0.23135590521053648	0.0	0.0	-6.643856189774724	False	True	False	False	CRX only
chr11-85319596-85319760_UPCE	5.8613498530337935	0.5310007466608087	3.0	0.0006363992096761871	0.00216655170036362	1	2.551479067682168	Weak enhancer	#a6cee3	WT	1.7423066810701713	0.4406341487235032	3.0	0.09331148725385703	0.11735958116935916	1.0	0.8018263895091001	Inactive	#33a02c	MUT-allCrxSites	1.7496526781730677	0.007232543871905455	0.02277728904763805	0.0	0.0	-6.643856189774724	False	False	False	False	No binding
chr11-86507832-86507996_CPPE	2.004484145918282	0.12487710318933258	3.0	0.000764359207468724	0.002506326541815932	1	1.0039505611683879	Weak enhancer	#a6cee3	WT	1.7983258125946604	0.2102808882478862	3.0	0.01335505302433466	0.023874205982884613	1.0	0.8474564459863152	NaN	grey	MUT-allCrxSites	0.15649411518207268	0.23226362398021022	0.31169714791325065	0.0	0.0	-6.643856189774724	False	True	False	True	CRX+MEF2D
chr11-86698671-86698835_CPPE	0.10118492076333813	0.026089638214763924	3.0	0.0005451864398908977	0.0019441477867622734	1	-3.2907457787001504	Silencer	#e31a1c	WT	0.11630355404982055	0.04757294954067292	3.0	0.0042547154379128605	0.009702285156568841	1.0	-3.091681370247492	Silencer	#e31a1c	MUT-allCrxSites	-0.19906440845265827	0.7480758160905137	0.7976764952008629	0.0	0.0	-6.643856189774724	False	True	False	False	CRX only
chr11-86757525-86757689_CSPP	20.72980974755469	1.6741263599196778	3.0	1.8207864665382249e-06	0.0004606589760341709	1	4.373704564251518	Strong enhancer	#1f78b4	WT	NaN	NaN	NaN	NaN	NaN	NaN	NaN	NaN	NaN	NaN	NaN	NaN	NaN	2.803007205674755	0.32483399022761894	1.4921132482011092	True	True	True	False	CRX+NRL
chr11-86920387-86920551_CSPE	2.2238588748052472	0.6564056076634255	3.0	0.022696963726269	0.03619917207437793	1	1.1537138272809315	Weak enhancer	#a6cee3	WT	NaN	NaN	NaN	NaN	NaN	NaN	NaN	NaN	NaN	NaN	NaN	NaN	NaN	0.0	0.0	-6.643856189774724	False	True	True	True	All three
chr11-87108697-87108861_CPPP	0.14210418210047038	0.02916670325380596	3.0	0.003809377660349924	0.008893481502332242	1	-2.8048622606463574	Silencer	#e31a1c	WT	0.16185706132637348	0.05322589427638666	3.0	0.011298139507455294	0.020840428477489483	1.0	-2.6183218199206246	Silencer	#e31a1c	MUT-allCrxSites	-0.18654044072573273	0.6774011357724072	0.7348968915595593	0.0	0.0	-6.643856189774724	False	True	False	False	CRX only
chr11-87141745-87141909_UPRN	1.4919402484953703	0.34451345997562444	3.0	0.07401308858381715	0.09576875284587054	1	0.5781564260722971	Inactive	#33a02c	WT	1.877323518735439	0.4191888535272512	3.0	0.0077456998610196705	0.015539891165242719	1.0	0.909445571339852	NaN	grey	MUT-allCrxSites	-0.33128914526755493	0.2750354629218069	0.35914780582534783	0.0	0.0	-6.643856189774724	False	False	False	False	No binding
chr11-87577889-87578053_CPPP	2.033090109389992	0.3636258525098953	3.0	0.0025435023121352287	0.006418170926212096	1	1.0243835914326567	Weak enhancer	#a6cee3	WT	3.732075421150351	0.23270671623669395	3.0	0.0004976867221264881	0.0018151593879074566	1.0	1.9003646564096444	Weak enhancer	#a6cee3	MUT-allCrxSites	-0.8759810649769877	0.017354543811068445	0.04109790580243366	0.1779965271996581	0.011487271563214278	-2.411222083187145	False	True	False	False	CRX only
chr11-87638938-87639102_UPPE	6.284258799232937	1.0934301600645349	3.0	1.5065722197672656e-05	0.0002471703979665953	1	2.6519721496868343	Weak enhancer	#a6cee3	WT	6.529663980345344	0.7183903257257378	3.0	3.12871287825501e-05	0.0003312714274399083	1.0	2.7072296797431203	Weak enhancer	#a6cee3	MUT-allCrxSites	-0.055257530056286086	0.7133121494280029	0.7670695736792227	0.0	0.0	-6.643856189774724	False	False	False	False	No binding
chr11-88187269-88187433_CPPP	4.1954348782996815	0.2044467083449689	3.0	3.837644556035951e-05	0.00035476071886278486	1	2.069164192752293	Weak enhancer	#a6cee3	WT	1.530199003083856	0.16732847424026795	3.0	0.014025641308578904	0.024750828843736708	1.0	0.6146617956429204	NaN	grey	MUT-allCrxSites	1.4545023971093727	0.0010412817412115707	0.0071060687869812225	0.0	0.0	-6.643856189774724	False	True	False	False	CRX only
chr11-88404323-88404487_UPRE	32.34105725762131	4.731069076123362	3.0	1.7719739057023403e-06	0.0005010516802771265	1	5.015339545528558	Strong enhancer	#1f78b4	WT	19.08613472986293	2.2668587723893343	3.0	1.829336982727561e-05	0.00025863596694033494	1.0	4.254528643345893	Strong enhancer	#1f78b4	MUT-allCrxSites	0.7608109021826657	0.009320502655016901	0.027111677107699274	0.0	0.0	-6.643856189774724	False	False	True	False	NRL only
chr11-88547643-88547807_CBPE	2.536002513136109	0.6985296435135602	3.0	0.006451289589599539	0.013530257005761338	1	1.3431249485257015	Weak enhancer	#a6cee3	WT	NaN	NaN	NaN	NaN	NaN	NaN	NaN	NaN	NaN	NaN	NaN	NaN	NaN	0.0	0.0	-6.643856189774724	False	True	False	False	CRX only
chr11-88664575-88664739_CPPE	13.503930948396413	2.2148551394095777	3.0	3.7462432696192666e-06	0.00022232335058098535	1	3.755414358158104	Strong enhancer	#1f78b4	WT	1.9879658649928018	0.23602356590034435	3.0	0.0012779693853331546	0.0037074223508125983	1.0	0.992018516579806	NaN	grey	MUT-allCrxSites	2.763395841578298	0.00014853199406267116	0.002723549274308045	2.373670100432902	0.15634934768795525	1.2531845808490492	True	True	False	False	CRX only
chr11-89056083-89056247_CPPE	0.6163825773928379	0.1356909723381246	3.0	0.017706007600555816	0.029614745489169036	1	-0.695763324379437	NaN	grey	WT	2.2987475686055467	0.2207369186358364	3.0	0.0009932051631376	0.003054598348817943	1.0	1.2014755126881844	Weak enhancer	#a6cee3	MUT-allCrxSites	-1.8972388370676214	0.003298230419105141	0.013710017123483657	1.1939346739642545	0.17177336053731035	0.2677571129409143	True	True	True	True	All three
chr11-89060976-89061140_UPPE	0.5913509319131375	0.27360977776154016	3.0	0.13599595039916113	0.1632698635286632	1	-0.7554759566534103	Inactive	#33a02c	WT	0.6713914873709191	0.15359317071216222	3.0	0.1277060790050737	0.15439716342489668	1.0	-0.5726266350448413	Inactive	#33a02c	MUT-allCrxSites	-0.18284932160856893	0.5376436513635301	0.6143604216512789	0.0	0.0	-6.643856189774724	False	False	False	False	No binding
chr11-89066814-89066978_CPRE	1.9911855869747044	0.474356740332017	3.0	0.0052852672484449605	0.011522122296269808	1	0.9943520514905468	NaN	grey	WT	1.2252319998853267	0.3824425531332794	3.0	0.34599944431000984	0.3800775431440168	1.0	0.29423195897925525	Inactive	#33a02c	MUT-allCrxSites	0.7001200925112916	0.09006019936074268	0.14465666078246184	0.0	0.0	-6.643856189774724	False	True	False	False	CRX only
chr11-90417904-90418068_CPPE	4.249725037987321	1.2299610093964508	3.0	0.0041274188384596375	0.00948398774210109	1	2.0877089399552444	Weak enhancer	#a6cee3	WT	1.7756399923521278	0.43110808995822797	3.0	0.009957458816506806	0.01891917175136293	1.0	0.8291513719311041	NaN	grey	MUT-allCrxSites	1.2585575680241403	0.016777383064857515	0.04009406281760102	0.0	0.0	-6.643856189774724	False	True	False	False	CRX only
chr11-90482040-90482204_UPRE	0.16339751526717725	0.09718357458180232	3.0	0.02436833920456804	0.03830562673523825	1	-2.6047396008483696	Silencer	#e31a1c	WT	3.4246089360399417	0.6460153825332873	3.0	0.00010274452999759464	0.0006204685373095947	1.0	1.776360464253766	Weak enhancer	#a6cee3	MUT-allCrxSites	-4.381100065102135	0.005425306027972501	0.0189909909489421	0.22908907294101025	0.06492211640257325	-2.064379898648152	False	False	False	False	No binding
chr11-94133777-94133941_UPRE	0.9730303013431244	0.18988860220450093	3.0	0.7700160310852374	0.7910807996210165	1	-0.03796144073429182	Inactive	#33a02c	WT	0.5179557379526797	0.1145627258483713	3.0	0.0030634752143096915	0.007429932066189045	1.0	-0.9463165993856641	NaN	grey	MUT-allCrxSites	0.9083551586513723	0.020073738837493204	0.045822775566214856	0.0	0.0	-6.643856189774724	False	False	False	False	No binding
chr11-94211051-94211215_CSPP	2.296585586751148	0.4737588241737033	3.0	0.0018659237621864754	0.005030563951110705	1	1.2001186039655134	Weak enhancer	#a6cee3	WT	NaN	NaN	NaN	NaN	NaN	NaN	NaN	NaN	NaN	NaN	NaN	NaN	NaN	0.15374509630455194	0.05238454674356404	-2.6104763921642054	False	True	False	False	CRX only
chr11-94327831-94327995_CPPP	29.186457782440915	2.06739418730891	3.0	5.624276099170824e-05	0.0004211198630640833	1	4.867276652956525	Strong enhancer	#1f78b4	WT	27.21195414381279	1.4242452014211702	3.0	1.8098270842182536e-05	0.0002589237736261055	1.0	4.766221673940604	Strong enhancer	#1f78b4	MUT-allCrxSites	0.1010549790159212	0.25206002835102054	0.33336149351176425	14.966410032112336	3.8368230896187745	3.9046199343335166	True	True	False	True	CRX+MEF2D
chr11-94978819-94978983_UPPE	1.2363376746450223	0.1704769652325304	3.0	0.2432372576300389	0.2749215841588518	1	0.3072392715798814	Inactive	#33a02c	WT	1.3872740666827523	0.2670028101888269	3.0	0.022424937041835864	0.035848577439343186	1.0	0.4732924062540807	NaN	grey	MUT-allCrxSites	-0.1660531346741993	0.48074081293733295	0.5604358140125058	0.0	0.0	-6.643856189774724	False	False	False	False	No binding
chr11-94989771-94989935_CSPP	16.6797345356057	2.0338361885452088	3.0	4.673464917600919e-05	0.00038800251915211776	1	4.060110914098188	Strong enhancer	#1f78b4	WT	NaN	NaN	NaN	NaN	NaN	NaN	NaN	NaN	NaN	NaN	NaN	NaN	NaN	0.0	0.0	-6.643856189774724	False	True	False	False	CRX only
chr11-95126822-95126986_CPPN	3.0280979451600856	0.8164444243716596	3.0	0.0027626636698710265	0.006866661975734242	1	1.5988882280877845	Weak enhancer	#a6cee3	WT	3.5288808925096657	0.6234333103447466	3.0	0.008429524520150526	0.016627297648076973	1.0	1.8196195039823757	Weak enhancer	#a6cee3	MUT-allCrxSites	-0.22073127589459118	0.4070303878509238	0.4915934878199523	0.0	0.0	-6.643856189774724	False	True	False	False	CRX only
chr11-95384451-95384615_CPPE	8.314209724678383	0.8305907972697938	3.0	0.00020773377474004066	0.0009799570708296126	1	3.0557526513583357	Strong enhancer	#1f78b4	WT	1.4855388428143728	0.5077531720759254	3.0	0.1263156424962158	0.15290840933752434	1.0	0.5719571609270445	Inactive	#33a02c	MUT-allCrxSites	2.4837954904312913	0.007355895976676834	0.023036341430550597	0.0	0.0	-6.643856189774724	False	True	False	True	CRX+MEF2D
chr11-96075738-96075902_CPPP	1.221110912976094	0.13302947262109102	3.0	0.20185148292655275	0.2327416834799566	1	0.28937522324119597	Inactive	#33a02c	WT	0.4393151159741702	0.28696901717984474	3.0	0.07822138950536768	0.1005643806772673	1.0	-1.1833917221850283	NaN	grey	MUT-allCrxSites	1.4727669454262242	0.06956380671661123	0.1179129060716987	0.09178235893842253	0.008866827577919345	-3.296440561739958	False	True	False	False	CRX only
chr11-96397784-96397948_CBCN	1.2569415887985305	0.17028993138492493	3.0	0.10805992055833663	0.13332752518581215	1	0.33106493373775336	Inactive	#33a02c	WT	NaN	NaN	NaN	NaN	NaN	NaN	NaN	NaN	NaN	NaN	NaN	NaN	NaN	0.0	0.0	-6.643856189774724	False	True	False	False	CRX only
chr11-96789017-96789181_CPPP	5.338675333571392	0.8181543528227291	3.0	0.002965259221653648	0.007279877976756428	1	2.416752024892974	Weak enhancer	#a6cee3	WT	4.839081882292853	1.0154521072654272	3.0	0.004265706392383668	0.009718128259804878	1.0	2.275031454561561	Weak enhancer	#a6cee3	MUT-allCrxSites	0.14172057033141305	0.5104680385408513	0.5893134990392176	14.370914866881568	1.0777691532711773	3.8460835531353093	True	True	False	False	CRX only
chr11-96969426-96969590_UPRE	3.8831982421491515	0.2436358779986985	3.0	0.0006159960074838418	0.002115066291410591	1	1.9576168350688523	Weak enhancer	#a6cee3	WT	2.5962712791689584	0.14090470624367185	3.0	0.00017606138542384112	0.0008779326553240707	1.0	1.3769967081526386	Weak enhancer	#a6cee3	MUT-allCrxSites	0.5806201269162137	0.001200159748762446	0.007670076309680518	1.346549713945933	0.5428192018710957	0.4399419195320776	True	False	False	False	No binding
chr11-97279655-97279819_CPPP	8.282762160125893	2.9540752955127614	3.0	0.010420714581653265	0.019636368088595545	1	3.05028613210348	Strong enhancer	#1f78b4	WT	3.820969444592802	0.5569710362464776	3.0	0.0014030078397285952	0.003983614108431989	1.0	1.9343162444821282	Weak enhancer	#a6cee3	MUT-allCrxSites	1.1159698876213517	0.052190288758461365	0.09437543460285824	0.0	0.0	-6.643856189774724	False	True	False	False	CRX only
chr11-97660835-97660999_CPPP	2.9600788442253454	0.29390833870853394	3.0	0.0003319796415313666	0.001350106714755735	1	1.5661229054626187	Weak enhancer	#a6cee3	WT	2.2555736233358887	0.06921698946128996	3.0	0.0003146112701903689	0.0013026153107709765	1.0	1.174133848919933	Weak enhancer	#a6cee3	MUT-allCrxSites	0.39198905654268557	0.03351143796312952	0.06709126661597971	0.08564123461297801	0.02837635425243773	-3.3862234361521564	False	True	False	False	CRX only
chr11-98149013-98149177_CPPP	2.3085854847561738	0.16578583991572138	3.0	0.0003003876856932192	0.0012589046252199693	1	1.2076339456896108	Weak enhancer	#a6cee3	WT	0.7841907778328263	0.365405116061142	3.0	0.2688138392217805	0.30170164023794044	1.0	-0.3488848666234981	Inactive	#33a02c	MUT-allCrxSites	1.5565188123131088	0.04120871540172491	0.07819293966942387	0.0	0.0	-6.643856189774724	False	True	False	False	CRX only
chr11-98399578-98399742_CPPP	2.2102816616576813	0.5965244701202248	3.0	0.007608586494226431	0.01536097239720557	1	1.1448827999149451	Weak enhancer	#a6cee3	WT	3.2845061879617923	0.3266761538924976	3.0	0.00038635085662616766	0.0015148356996753573	1.0	1.716115659315864	Weak enhancer	#a6cee3	MUT-allCrxSites	-0.5712328594009188	0.09436547620762277	0.14997575076497033	1.8828687782614144	0.3671460839444478	0.9205744007334548	True	True	False	False	CRX only
chr11-98710591-98710755_UPPE	3.6418418270149635	0.6091207908306369	3.0	0.00010555497789507308	0.0006342534734270204	1	1.8650643543079282	Weak enhancer	#a6cee3	WT	3.2099892535780064	0.8997648314767539	3.0	0.0030673640139850444	0.007435612110552753	1.0	1.6830178367124957	Weak enhancer	#a6cee3	MUT-allCrxSites	0.18204651759543244	0.47247101374243056	0.5529305869147919	0.0	0.0	-6.643856189774724	False	False	False	False	No binding
chr11-98775361-98775525_UPPE	13.346302046797174	1.2815034241066	3.0	3.0738413760739e-05	0.0003283545665508275	1	3.738476247506809	Strong enhancer	#1f78b4	WT	9.174703893786548	1.6013422359317426	3.0	6.4338173018814616e-06	0.00021039020251798767	1.0	3.197818835353463	Strong enhancer	#1f78b4	MUT-allCrxSites	0.5406574121533461	0.040944914877656155	0.0778052522905195	0.5008517652579904	0.04741673967937116	-0.9690233723191598	False	False	False	False	No binding
chr11-99396196-99396360_CPPE	0.1650930653337448	0.09673778747170733	3.0	0.01623213998660878	0.027857157056632772	1	-2.589936255286461	Silencer	#e31a1c	WT	0.4514424088574758	0.07107962138026427	3.0	0.002252812736752933	0.005819060088969021	1.0	-1.1441939308539697	Silencer	#e31a1c	MUT-allCrxSites	-1.4457423244324914	0.058348193838402014	0.10299519236252339	0.0	0.0	-6.643856189774724	False	True	False	False	CRX only
chr12-100131726-100131890_CPPN	12.667934679259107	1.8630337107003547	3.0	9.635958179198591e-06	0.00021444468040466487	1	3.6632233093765207	Strong enhancer	#1f78b4	WT	6.381052333333673	2.4902075354357343	3.0	0.005481300518693446	0.0118527267626448	1.0	2.674020438879119	Weak enhancer	#a6cee3	MUT-allCrxSites	0.9892028704974019	0.06047538056822274	0.10593990774540447	0.0	0.0	-6.643856189774724	False	True	True	False	CRX+NRL
chr12-100408444-100408608_CBPE	4.535543299220631	0.17840790859897138	3.0	7.349176668308385e-05	0.0004975703133036397	1	2.1815934286739602	Weak enhancer	#a6cee3	WT	NaN	NaN	NaN	NaN	NaN	NaN	NaN	NaN	NaN	NaN	NaN	NaN	NaN	0.0	0.0	-6.643856189774724	False	True	False	True	CRX+MEF2D
chr12-102201505-102201669_CPPE	4.804608612112285	0.7065727013024814	3.0	2.822152075853371e-05	0.0003184527002025153	1	2.2647191544274436	Weak enhancer	#a6cee3	WT	11.386015357816744	1.0765240512902177	3.0	5.661074044202364e-06	0.00020308046963045344	1.0	3.509317747750843	Strong enhancer	#1f78b4	MUT-allCrxSites	-1.2445985933233992	0.0019331829963265487	0.00987735687185596	0.4672076541786723	0.02374074336134572	-1.0673109115418726	False	True	False	False	CRX only
chr12-102438532-102438696_CPNP	0.8023547418785631	0.17853038735777976	3.0	0.06819755727520797	0.08930145949929848	1	-0.315890907472775	Inactive	#33a02c	WT	1.3361531292238011	0.18890242352448736	3.0	0.030463821330324038	0.04586269625269892	1.0	0.41916469065312767	NaN	grey	MUT-allCrxSites	-0.7350555981259026	0.03286241067604658	0.06596015319325155	0.0	0.0	-6.643856189774724	False	True	False	False	CRX only
chr12-102597628-102597792_UPRE	0.3367014326289056	0.1840381235784088	3.0	0.047778878736609715	0.06596010054189629	1	-1.5661797951918588	NaN	grey	WT	1.5109453277038118	0.3818475377703186	3.0	0.07782598353180106	0.10021685047880197	1.0	0.5964059723125272	Inactive	#33a02c	MUT-allCrxSites	-2.1625857675043862	0.017864115634038762	0.04190005364493012	0.16353598713219822	0.07948744785559264	-2.5266932212856994	False	False	False	False	No binding
chr12-103176809-103176973_UPPE	11.170111959530468	0.99829015105812	3.0	1.0873651874148115e-05	0.00022148154474165255	1	3.4817008920475874	Strong enhancer	#1f78b4	WT	1.7618217140694974	0.2906395946482244	3.0	0.0013177090751069422	0.0038020573373583858	1.0	0.81788657265347	NaN	grey	MUT-allCrxSites	2.6638143193941173	0.0003578564103286821	0.0039444622307015405	1.6193929776008646	0.3120443088678505	0.7043345955529501	True	False	False	False	No binding
chr12-103327026-103327190_CPPE	2.241695700168652	0.7083715229912159	3.0	0.0375623552429976	0.0541416016950793	1	1.1652338818419687	NaN	grey	WT	1.533844924130672	0.25634879092950263	3.0	0.006723554438551987	0.014003520877868023	1.0	0.6180928976217714	NaN	grey	MUT-allCrxSites	0.5471409842201973	0.1839659523234908	0.2570806256828269	0.17027927019553898	0.049085051526478685	-2.471694580011046	False	True	False	False	CRX only
chr12-103425831-103425995_CSPP	2.5549952785646783	0.2904420247638325	3.0	0.0007638659450970459	0.0025064188382808877	1	1.3538851713406133	Weak enhancer	#a6cee3	WT	NaN	NaN	NaN	NaN	NaN	NaN	NaN	NaN	NaN	NaN	NaN	NaN	NaN	6.690151112782584	1.127993086486507	2.744193633959003	True	True	False	False	CRX only
chr12-104978937-104979101_UPCE	1.4698594319294884	0.5352171137838204	3.0	0.1545676396815634	0.1828714358723296	1	0.5566593767433629	Inactive	#33a02c	WT	1.2425782915751602	0.3512236121382095	3.0	0.25231466830209903	0.2843790411554959	1.0	0.3144973377210003	Inactive	#33a02c	MUT-allCrxSites	0.24216203902236255	0.6091491373667495	0.6752263319285663	0.0	0.0	-6.643856189774724	False	False	False	False	No binding
chr12-104998666-104998830_CPPE	10.945928834514953	2.606808968832356	3.0	8.337403635338244e-05	0.0005415932334469045	1	3.452454272779379	Strong enhancer	#1f78b4	WT	2.571684296760252	0.44995245814224416	3.0	0.004964864069963371	0.010998203495075545	1.0	1.363274429693941	Weak enhancer	#a6cee3	MUT-allCrxSites	2.089179843085438	0.001491703271103987	0.008595365103982445	0.6770633482532326	0.18004100950709362	-0.5414849711024878	False	True	True	False	CRX+NRL
chr12-105021120-105021284_UPRE	0.7011158202058491	0.2900062765617533	3.0	0.13564944784310942	0.16301672394545674	1	-0.5102190594371521	Inactive	#33a02c	WT	0.6458183730780148	0.14850648330717658	3.0	0.03621134316589891	0.052604390026738015	1.0	-0.6285674352902775	Inactive	#33a02c	MUT-allCrxSites	0.11834837585312541	0.9193138926691737	0.9355258596560783	0.0	0.0	-6.643856189774724	False	False	False	False	No binding
chr12-105033461-105033625_UPCP	1.1658587593572227	0.10093844067301187	3.0	0.12334546049436555	0.1498412000496374	1	0.22262994278754628	Inactive	#33a02c	WT	1.4271516314452108	0.3464669072345912	3.0	0.07149404011887285	0.09288428401389777	1.0	0.5141491630648566	Inactive	#33a02c	MUT-allCrxSites	-0.2915192202773103	0.32864925312965454	0.41387024046237625	0.0	0.0	-6.643856189774724	False	False	False	False	No binding
chr12-105665013-105665177_CPPE	4.3213552538978846	0.5348651439131917	3.0	6.295221364829532e-05	0.00045165864329456065	1	2.111817652015572	Weak enhancer	#a6cee3	WT	4.889916228710144	1.282047615482958	3.0	0.008665070331895034	0.01699428522456933	1.0	2.2901047545020266	Weak enhancer	#a6cee3	MUT-allCrxSites	-0.17828710248645452	0.5962401350789622	0.6641062418534907	0.13582812213685996	0.007763116021036419	-2.777659132731935	False	True	False	False	CRX only
chr12-108285032-108285196_CPPE	3.756500953303	0.2307613822188101	3.0	5.357650690703964e-05	0.00041405509437643015	1	1.90977347016302	Weak enhancer	#a6cee3	WT	2.421625120283632	0.4273292531103947	3.0	0.004637852442672274	0.0103693752055468	1.0	1.2765711778183784	Weak enhancer	#a6cee3	MUT-allCrxSites	0.6332022923446416	0.0349398398427721	0.06906999070178223	0.0	0.0	-6.643856189774724	False	True	False	False	CRX only
chr12-108452628-108452792_CPPE	2.691646970223688	0.3867803951707672	3.0	0.0002817261543680604	0.0012113216673052467	1	1.4290250921886705	Weak enhancer	#a6cee3	WT	1.123378372169519	0.14891916786657552	3.0	0.385415999212768	0.4203027922449583	1.0	0.16912760832940585	Inactive	#33a02c	MUT-allCrxSites	1.2598974838592647	0.0015214403745762892	0.00867751748522872	0.0	0.0	-6.643856189774724	False	True	False	False	CRX only
chr12-108689319-108689483_CPPE	8.30837537439117	0.6211326750922719	3.0	1.4041093666310614e-05	0.0002359983820068361	1	3.054740031973061	Strong enhancer	#1f78b4	WT	6.357326493909826	1.3947068941596654	3.0	0.005162606083831896	0.011336979189118284	1.0	2.6686470993715927	Weak enhancer	#a6cee3	MUT-allCrxSites	0.38609293260146815	0.1367180109410859	0.20244583959729098	8.111415502446206	0.4793023688661139	3.021731200364194	True	True	False	False	CRX only
chr12-108834914-108835078_UPRP	0.2923915296520206	0.10269339440558636	3.0	0.009062374479756816	0.017572744705200087	1	-1.7691008745421235	Silencer	#e31a1c	WT	0.4322941783910047	0.0865675709164031	3.0	0.0006118158410162238	0.00210824282993906	1.0	-1.206581241759808	Silencer	#e31a1c	MUT-allCrxSites	-0.5625196327823154	0.14966943811537795	0.2180040368094815	0.0	0.0	-6.643856189774724	False	False	False	False	No binding
chr12-110563578-110563742_CPPE	23.881505019086188	1.8191766811686083	3.0	5.612870251610563e-06	0.00020915556046117813	1	4.577882262690772	Strong enhancer	#1f78b4	WT	2.0559901274250425	0.4189709417275177	3.0	0.01770264784047421	0.029619432011541783	1.0	1.0405348696289567	Weak enhancer	#a6cee3	MUT-allCrxSites	3.5373473930618156	0.0007186296582264317	0.005719883932820523	19.935565477755087	3.975926082443483	4.317996120813733	True	True	True	False	CRX+NRL
chr12-110775981-110776145_UPRE	2.9874103762007134	0.2372068294472211	3.0	0.0017676899126835843	0.004817055221241491	1	1.5793782763256272	Weak enhancer	#a6cee3	WT	2.9621640110412635	0.2433605445498364	3.0	0.00012948825928213112	0.0007162831557758392	1.0	1.5671384816374887	Weak enhancer	#a6cee3	MUT-allCrxSites	0.012239794688138517	0.9012003921519828	0.9206743917741163	0.0	0.0	-6.643856189774724	False	False	False	False	No binding
chr12-110797602-110797766_CPPE	1.5632204174548625	0.2478668688589254	3.0	0.0031658658064068193	0.007612964948172875	1	0.6454438200387004	NaN	grey	WT	2.4489606290120878	0.14697246810768574	3.0	0.0004844382161345422	0.0017789873987461762	1.0	1.2927585652338027	Weak enhancer	#a6cee3	MUT-allCrxSites	-0.6473147451951023	0.02531756949726436	0.0541986594147656	1.4022122429565016	0.06507376391999486	0.49795692915438056	True	True	False	False	CRX only
chr12-110851974-110852138_CPRE	13.474772366205173	2.766015665551273	3.0	1.5886942005034222e-05	0.00025121227045460365	1	3.752296058548669	Strong enhancer	#1f78b4	WT	4.576685709288778	0.7874101752386732	3.0	0.002882375716301591	0.0071127207742616785	1.0	2.1946184150090278	Weak enhancer	#a6cee3	MUT-allCrxSites	1.557677643539641	0.002431913308088604	0.011387622698018712	0.0	0.0	-6.643856189774724	False	True	False	False	CRX only
chr12-111039099-111039263_UPPP	1.2962893543784275	0.18967624587931375	3.0	0.028879677769680482	0.04387629931695767	1	0.3755003019243826	NaN	grey	WT	1.6223369052219656	0.36870304430940026	3.0	0.05995135021283893	0.08002947527717767	1.0	0.6989624460055661	Inactive	#33a02c	MUT-allCrxSites	-0.3234621440811835	0.2568028084732138	0.33849318792371214	0.0	0.0	-6.643856189774724	False	False	False	False	No binding
chr12-111713119-111713283_CSPP	2.4067504893324245	1.9400522304023389	3.0	0.2403846822677365	0.2722736021821417	1	1.2676858960621042	NaN	grey	WT	NaN	NaN	NaN	NaN	NaN	NaN	NaN	NaN	NaN	NaN	NaN	NaN	NaN	0.0	0.0	-6.643856189774724	False	True	False	False	CRX only
chr12-111981140-111981304_UPPE	8.391187513164509	0.9399122886422938	3.0	8.499040301688175e-05	0.0005483877413451684	1	3.069046913531273	Strong enhancer	#1f78b4	WT	6.1880049287361345	0.5363942123935568	3.0	1.40356669614865e-05	0.00023673491608373887	1.0	2.62970747086466	Weak enhancer	#a6cee3	MUT-allCrxSites	0.43933944266661307	0.023099071856676433	0.05052439128517187	0.29490684666612066	0.053769541470510565	-1.713559548539842	False	False	False	True	MEF2D only
chr12-111982951-111983115_CPPE	4.819876693516709	1.7227124635000657	3.0	0.005422857643295884	0.011758086013226574	1	2.2692955295211408	Weak enhancer	#a6cee3	WT	0.7991191720223476	0.25794082734993096	3.0	0.176012297630497	0.20556149531336226	1.0	-0.32171319978582535	Inactive	#33a02c	MUT-allCrxSites	2.5910087293069664	0.0028098156920860814	0.012402381075079622	0.0	0.0	-6.643856189774724	False	True	False	False	CRX only
chr12-112618093-112618257_CPPE	0.7153660256671938	0.12411379128018478	3.0	0.008233691932674841	0.01632138437953318	1	-0.48123117711083674	NaN	grey	WT	0.18866049884029645	0.08700766235286239	3.0	0.013838235230623644	0.02450106694423862	1.0	-2.398508859265784	Silencer	#e31a1c	MUT-allCrxSites	1.917277682154947	0.0195730657678724	0.0449939719233341	0.0	0.0	-6.643856189774724	False	True	False	True	CRX+MEF2D
chr12-112619627-112619791_UPPN	0.9616956881792028	0.3283211535148047	3.0	0.6787152569404936	0.7061870649595137	1	-0.05484826622344856	Inactive	#33a02c	WT	0.6215770339652674	0.08892435332317424	3.0	0.002796021269310488	0.006935229226819152	1.0	-0.683675736190655	NaN	grey	MUT-allCrxSites	0.6288274699672065	0.1669171239469498	0.2381755615883022	0.07750916242040236	0.01600504508418207	-3.5144221112703944	False	False	False	False	No binding
chr12-11265680-11265844_CPPP	1.0815722257221176	0.350745143311799	3.0	0.8688930162979507	0.883037786330708	1	0.11446328011607677	Inactive	#33a02c	WT	3.0782481523213017	0.14585786567360284	3.0	0.0003630579153669362	0.001449517773396065	1.0	1.6225781368524448	Weak enhancer	#a6cee3	MUT-allCrxSites	-1.508114856736368	0.024583871038267185	0.05288766993100901	0.0	0.0	-6.643856189774724	False	True	False	False	CRX only
chr12-112672880-112673044_UPCE	2.0153155066307016	0.04396772258034353	3.0	0.0009630802895222197	0.0029867915817634264	1	1.0117214048284424	Weak enhancer	#a6cee3	WT	1.7312483820380342	0.4652552665839769	3.0	0.02617284344080621	0.04066349658046395	1.0	0.7926458087266817	NaN	grey	MUT-allCrxSites	0.21907559610176075	0.34552299867869085	0.4308332528805793	0.0	0.0	-6.643856189774724	False	False	False	False	No binding
chr12-112743601-112743765_UPPE	6.525159124792548	2.7855349012303487	3.0	0.01354785531256281	0.024138080239988667	1	2.7062341645291226	Weak enhancer	#a6cee3	WT	0.5325960924959033	0.6750845283001738	3.0	0.1897866551353985	0.22004448896185733	1.0	-0.906179993127652	Inactive	#33a02c	MUT-allCrxSites	3.6124141576567745	0.022935055429963196	0.05030584544839328	0.0	0.0	-6.643856189774724	False	False	False	True	MEF2D only
chr12-113004146-113004310_CPPE	2.763498203809379	0.2607185515658965	3.0	0.0013295668426258128	0.003817937761351423	1	1.4670176343209476	Weak enhancer	#a6cee3	WT	2.982376039982377	0.7749150327856271	3.0	0.0021411554269451308	0.005587694971403497	1.0	1.576945833799804	Weak enhancer	#a6cee3	MUT-allCrxSites	-0.10992819947885635	0.7835641170002838	0.8263116353424117	0.0	0.0	-6.643856189774724	False	True	False	False	CRX only
chr12-113156233-113156397_CSNQ	1.085335003534598	0.4943413666749048	3.0	0.9857446631810232	0.98759370485852	1	0.1194690694491192	Inactive	#33a02c	WT	NaN	NaN	NaN	NaN	NaN	NaN	NaN	NaN	NaN	NaN	NaN	NaN	NaN	0.0	0.0	-6.643856189774724	False	True	False	False	CRX only
chr12-116150656-116150820_CPRE	2.107712468485808	0.5791581054574793	3.0	0.0648579614349166	0.08572235925698214	1	1.0763623912105258	NaN	grey	WT	0.9238737355364124	0.11813527153374473	3.0	0.4626494875842053	0.4968623965186048	1.0	-0.11267167363601184	Inactive	#33a02c	MUT-allCrxSites	1.1890340648465376	0.021307429176994408	0.04785938871810307	0.0	0.0	-6.643856189774724	False	True	False	False	CRX only
chr12-117456604-117456768_CPRE	1.8905508814649372	0.7927614896004735	3.0	0.10284010376545084	0.1277396327649928	1	0.919569584449587	Inactive	#33a02c	WT	NaN	NaN	0.0	NaN	NaN	1.0	NaN	NaN	grey	MUT-allCrxSites	NaN	NaN	NaN	0.0	0.0	-6.643856189774724	False	True	False	False	CRX only
chr12-117601844-117602008_CSPE	27.583199343925802	2.7400422316410213	3.0	7.218923142114586e-05	0.0004971542055035074	1	4.785770200451301	Strong enhancer	#1f78b4	WT	NaN	NaN	NaN	NaN	NaN	NaN	NaN	NaN	NaN	NaN	NaN	NaN	NaN	6.787106088355974	0.43944437585063206	2.7649206403887328	True	True	True	True	All three
chr12-117693598-117693762_CPRE	0.30173626765129297	0.06512609254739755	3.0	0.0071599336283896175	0.014702178962694957	1	-1.7238665752343383	Silencer	#e31a1c	WT	0.30635398846294143	0.09730081433601996	3.0	0.008477822512730717	0.016695162973656925	1.0	-1.7020268881695075	Silencer	#e31a1c	MUT-allCrxSites	-0.02183968706483075	0.9654278553824505	0.9703736948055163	0.0	0.0	-6.643856189774724	False	True	False	False	CRX only
chr12-118300830-118300994_CPPP	4.017689690702163	0.8099786711691568	3.0	0.004062309540169005	0.00937471049428344	1	2.006725181783595	Weak enhancer	#a6cee3	WT	NaN	NaN	0.0	NaN	NaN	1.0	NaN	NaN	grey	MUT-allCrxSites	NaN	NaN	NaN	0.0	0.0	-6.643856189774724	False	True	False	False	CRX only
chr12-13244014-13244178_CPPE	23.722687846682053	1.012447446847625	3.0	1.950365853723168e-06	0.0003750163463538908	1	4.568256389112229	Strong enhancer	#1f78b4	WT	6.286926080414684	0.6884387435825372	3.0	0.0004186421978045445	0.0016009650316996381	1.0	2.6525842576655405	Weak enhancer	#a6cee3	MUT-allCrxSites	1.915672131446689	0.0006724668548986369	0.005508893400046453	28.088665324480683	3.9762801644580468	4.812429699515659	True	True	False	False	CRX only
chr12-15849681-15849845_CPPE	0.17149594885680802	0.01575541492141485	3.0	3.709379663926463e-05	0.0003469063821886091	1	-2.5353656149259676	Silencer	#e31a1c	WT	0.5308081496068081	0.1717239038919724	3.0	0.08197825329364307	0.104749990319655	1.0	-0.9110222091787324	Inactive	#33a02c	MUT-allCrxSites	-1.624343405747235	0.020299759894511247	0.046284867998873984	0.0	0.0	-6.643856189774724	False	True	True	False	CRX+NRL
chr12-16231496-16231660_UPCE	1.2081654203015868	0.2764039768149109	3.0	0.3119362807205424	0.34637969540855795	1	0.27401162649245137	Inactive	#33a02c	WT	1.9325069522921476	0.7634622093026473	3.0	0.06553938262049631	0.08652782539322322	1.0	0.9512199519145766	Inactive	#33a02c	MUT-allCrxSites	-0.6772083254221253	0.18969827160432146	0.264150467627877	0.0	0.0	-6.643856189774724	False	False	False	False	No binding
chr12-16911366-16911530_CPPE	0.25753740292977023	0.02856361412790972	3.0	0.0011696175076136744	0.003481332110897173	1	-1.9515550827502406	Silencer	#e31a1c	WT	2.1468407582448505	0.3086572003507025	3.0	0.000576964264173263	0.002020005257014476	1.0	1.1028870353127795	Weak enhancer	#a6cee3	MUT-allCrxSites	-3.05444211806302	5.5663957057697164e-05	0.0020039024540770977	0.0	0.0	-6.643856189774724	False	True	True	False	CRX+NRL
chr12-17420105-17420269_CPPN	1.0340861794224894	0.10328392326683443	3.0	0.8127076190947435	0.8303263602525892	1	0.049750888931881336	Inactive	#33a02c	WT	8.488521419179078	0.8944918629578078	3.0	0.00011445633509518679	0.000666898912487955	1.0	3.085683226848049	Strong enhancer	#1f78b4	MUT-allCrxSites	-3.035932337916168	1.5148656487568232e-05	0.0018576040017880544	0.0	0.0	-6.643856189774724	False	True	True	False	CRX+NRL
chr12-21511630-21511794_UPCE	7.243298298138473	0.9589735816919156	3.0	3.9802968360496915e-05	0.0003603255535007697	1	2.856845953298661	Strong enhancer	#1f78b4	WT	2.7161392710652272	0.2957391164062873	3.0	0.00014508565683076454	0.0007723441333172594	1.0	1.4420885149620521	Weak enhancer	#a6cee3	MUT-allCrxSites	1.414757438336609	0.0006927578489162534	0.005628119666971798	0.9065704927893914	0.19691012092334784	-0.12568225319830498	False	False	False	False	No binding
chr12-26403761-26403925_CSPE	0.7137248728027474	0.488145606285986	3.0	0.2493226859843139	0.2812706293186099	1	-0.4845400991916558	Inactive	#33a02c	WT	NaN	NaN	NaN	NaN	NaN	NaN	NaN	NaN	NaN	NaN	NaN	NaN	NaN	0.0	0.0	-6.643856189774724	False	True	False	True	CRX+MEF2D
chr12-30926040-30926204_CPPE	0.2733829011883256	0.061046966255159874	3.0	0.009319977892058549	0.0179707716514743	1	-1.8657375154882456	Silencer	#e31a1c	WT	1.4616049291848128	0.10148193642279496	3.0	0.009608310971555999	0.018401255314848482	1.0	0.5485401292323262	NaN	grey	MUT-allCrxSites	-2.414277644720572	0.002976806664947995	0.012892924230966812	0.0	0.0	-6.643856189774724	False	True	False	False	CRX only
chr12-31513701-31513865_CPPN	0.7482287781403096	0.10974627425461966	3.0	0.08854528618581757	0.11227570316413217	1	-0.4165217798192998	Inactive	#33a02c	WT	2.1703877096715165	0.14925942309601306	3.0	0.004096887010345461	0.009445436862700544	1.0	1.118617347731344	Weak enhancer	#a6cee3	MUT-allCrxSites	-1.5351391275506436	0.001787415698932498	0.009427176347595594	0.0	0.0	-6.643856189774724	False	True	False	True	CRX+MEF2D
chr12-31634709-31634873_UPPP	0.18796055021175528	0.058687191197370085	3.0	0.01173269231114456	0.02146899578974949	1	-2.4038430242214117	Silencer	#e31a1c	WT	0.051935093332978036	0.03609961083749005	3.0	0.00906818120293187	0.017576914130037702	1.0	-4.239631715233166	Silencer	#e31a1c	MUT-allCrxSites	1.8357886910117545	0.039910945853338424	0.07639539098951217	0.0	0.0	-6.643856189774724	False	False	False	False	No binding
chr12-32820123-32820287_CSPP	7.0722108883846175	0.42513550641301795	3.0	9.660292369826136e-05	0.0005999615687565146	1	2.8223652760198323	Weak enhancer	#a6cee3	WT	NaN	NaN	NaN	NaN	NaN	NaN	NaN	NaN	NaN	NaN	NaN	NaN	NaN	0.0	0.0	-6.643856189774724	False	True	False	False	CRX only
chr12-32962200-32962364_CPPE	3.604618336213498	0.9854450264371334	3.0	0.0024557979744380893	0.006249349318752724	1	1.8502466919467553	Weak enhancer	#a6cee3	WT	3.4470875778648207	0.4234155569035327	3.0	0.0036450536082596407	0.0085764917743045	1.0	1.785796417857028	Weak enhancer	#a6cee3	MUT-allCrxSites	0.06445027408972726	0.930911446911199	0.944877526559634	0.0	0.0	-6.643856189774724	False	True	False	False	CRX only
chr12-3399909-3400073_CPPE	10.256939529865466	1.3158698538258653	3.0	2.1669643374651107e-05	0.0002853862347998572	1	3.35866906671196	Strong enhancer	#1f78b4	WT	3.008943851999564	0.33505455115191896	3.0	0.0030569247347935788	0.007425284082947314	1.0	1.589736574959291	Weak enhancer	#a6cee3	MUT-allCrxSites	1.7689324917526688	0.0002613195096955156	0.003523772357543653	1.4797574551614618	0.2771203792848692	0.5750774671176394	True	True	False	True	CRX+MEF2D
chr12-34528845-34529009_CPPP	9.831798999447171	1.1662207002422609	3.0	0.00016582210015915559	0.0008434992967884242	1	3.29760215184818	Strong enhancer	#1f78b4	WT	16.49587457357093	0.9518770510760716	3.0	7.348361113638808e-05	0.0004982168106242842	1.0	4.044120818490923	Strong enhancer	#1f78b4	MUT-allCrxSites	-0.7465186666427432	0.006987144526991761	0.022290695222695667	0.0	0.0	-6.643856189774724	False	True	False	True	CRX+MEF2D
chr12-35514794-35514958_CPPE	0.0	0.0	3.0	NaN	NaN	1	-9.965784284662087	Silencer	#e31a1c	WT	2.7387530404697236	0.8203546016381223	3.0	0.007424025972600588	0.015115329457980104	1.0	1.4540458554679558	Weak enhancer	#a6cee3	MUT-allCrxSites	-11.419830140130042	NaN	NaN	0.0	0.0	-6.643856189774724	False	True	False	True	CRX+MEF2D
chr12-36456534-36456698_UPCE	0.4261739082433363	0.1301549104359728	3.0	0.02202811193395761	0.03537892885617582	1	-1.227104564897295	Silencer	#e31a1c	WT	0.7705753180382846	0.03696957639781866	3.0	0.021872239759270697	0.03518736831419486	1.0	-0.37412110120654324	NaN	grey	MUT-allCrxSites	-0.8529834636907516	0.06289413398040704	0.10925036818907358	0.0	0.0	-6.643856189774724	False	False	False	False	No binding
chr12-43924320-43924484_CPCE	0.0	0.0	3.0	NaN	NaN	1	-9.965784284662087	Silencer	#e31a1c	WT	1.322796681181804	0.22237233383801613	3.0	0.03402481170256701	0.049880228683818105	1.0	0.4046815590218046	NaN	grey	MUT-allCrxSites	-10.370465843683892	NaN	NaN	0.0	0.0	-6.643856189774724	False	True	True	False	CRX+NRL
chr12-4475684-4475848_UPPP	1.2068421311924682	0.29833068770717786	3.0	0.4009043903544873	0.4358090014550024	1	0.272431902155259	Inactive	#33a02c	WT	0.8020796284018005	0.21067142638696848	3.0	0.11924371070879505	0.14533583097798622	1.0	-0.3163850513479689	Inactive	#33a02c	MUT-allCrxSites	0.5888169535032279	0.11486007436424908	0.17564728441360616	0.0	0.0	-6.643856189774724	False	False	False	False	No binding
chr12-4509894-4510058_CPPE	13.478555476144395	2.956803761086924	3.0	2.332445960585429e-05	0.0002935096265061297	1	3.7527010155216436	Strong enhancer	#1f78b4	WT	9.441758622697362	0.8363070098009391	3.0	6.191310717898892e-06	0.0002125830758638569	1.0	3.2392083924142847	Strong enhancer	#1f78b4	MUT-allCrxSites	0.5134926231073589	0.09988171066764996	0.15708851008411162	0.0	0.0	-6.643856189774724	False	True	False	False	CRX only
chr12-4572047-4572211_CBPN	20.156232170979656	2.273103271387188	3.0	0.00012936440652749554	0.0007180770232998512	1	4.333225648043565	Strong enhancer	#1f78b4	WT	NaN	NaN	NaN	NaN	NaN	NaN	NaN	NaN	NaN	NaN	NaN	NaN	NaN	0.04477620951204417	0.016032443698416388	-4.190306754096192	False	True	True	False	CRX+NRL
chr12-4817388-4817552_CPPP	1.902535752829508	0.6014819946452389	3.0	0.03166355403402475	0.04715201494472026	1	0.9286816673235664	NaN	grey	WT	1.9676309828830687	0.9306202288089036	3.0	0.107639303854423	0.13291089998155955	1.0	0.9771927054200931	Inactive	#33a02c	MUT-allCrxSites	-0.04851103809652668	0.9535434645056182	0.9618777775629939	4.8531225831512845	2.050334927023095	2.2818829575802164	True	True	False	False	CRX only
chr12-51787944-51788108_CPPE	8.158489864536092	0.7362307791506757	3.0	1.9449747443530984e-05	0.0002686636090834869	1	3.0284789569872013	Strong enhancer	#1f78b4	WT	0.9165797290851966	0.12439870964852325	3.0	0.4676854269874777	0.5019343263069447	1.0	-0.12409457479702043	Inactive	#33a02c	MUT-allCrxSites	3.152573531784222	5.9082812378093264e-05	0.0020886572592039455	0.5481189873533906	0.2614027129188855	-0.841355366802968	False	True	False	False	CRX only
chr12-51925396-51925560_CPPP	7.797342297880932	0.9976380331845486	3.0	9.019228399708374e-05	0.00057348453594442	1	2.9631674813086613	Strong enhancer	#1f78b4	WT	4.963440508999441	0.6188685542819304	3.0	0.00015935561764902702	0.0008263456893623225	1.0	2.3116311356037182	Weak enhancer	#a6cee3	MUT-allCrxSites	0.651536345704943	0.011776189415822544	0.03178113292138079	0.26853044726011216	0.15676293213747974	-1.8440930520250467	False	True	False	False	CRX only
chr12-52350343-52350507_CPPE	0.8675524967583236	0.1464173747900364	3.0	0.10532167749012124	0.13048487208634352	1	-0.20331504442720313	Inactive	#33a02c	WT	3.6009331897172583	1.1472838979447884	3.0	0.026950984579136767	0.04160352693381839	1.0	1.8487714217335005	Weak enhancer	#a6cee3	MUT-allCrxSites	-2.0520864661607034	0.006002514341197652	0.020287567850869583	0.0	0.0	-6.643856189774724	False	True	True	False	CRX+NRL
chr12-52628570-52628734_CSPE	21.543255388767356	2.1836086985371197	3.0	2.69652774888666e-06	0.00025924417777796347	1	4.429231331859838	Strong enhancer	#1f78b4	WT	NaN	NaN	NaN	NaN	NaN	NaN	NaN	NaN	NaN	NaN	NaN	NaN	NaN	3.740875705249041	1.0674955310454983	1.9072274564432947	True	True	False	False	CRX only
chr12-5278897-5279061_CPPE	0.8353628395526173	0.13163671254528778	3.0	0.21224150321647595	0.2434371047391076	1	-0.25779913193660187	Inactive	#33a02c	WT	2.6700786298498502	0.43758691796711996	3.0	0.00016376267887939996	0.0008383463230812307	1.0	1.4174224459186424	Weak enhancer	#a6cee3	MUT-allCrxSites	-1.6752215778552442	0.0008862492121346884	0.006536920880482176	0.0	0.0	-6.643856189774724	False	True	False	False	CRX only
chr12-55492559-55492723_CPPP	3.3841720050381454	0.9647388968214974	3.0	0.00957793806426787	0.01837236563245637	1	1.7592291408936247	Weak enhancer	#a6cee3	WT	3.7500233862249064	0.7332214445858104	3.0	0.00035374193203277125	0.0014158513466124324	1.0	1.9072842576902709	Weak enhancer	#a6cee3	MUT-allCrxSites	-0.14805511679664618	0.5690281649080282	0.6410756586560732	0.0	0.0	-6.643856189774724	False	True	False	False	CRX only
chr12-56345815-56345979_CSPP	0.6736763972723121	0.3289403448250909	3.0	0.1812664172700448	0.21128701935429325	1	-0.5677324030872417	Inactive	#33a02c	WT	NaN	NaN	NaN	NaN	NaN	NaN	NaN	NaN	NaN	NaN	NaN	NaN	NaN	1.029738656872931	0.15093091778217832	0.056220945852327585	True	True	False	False	CRX only
chr12-5674461-5674625_UPPE	0.06891877839661349	0.028504398836092758	3.0	0.0036630878343297314	0.008610495461918347	1	-3.838176211122479	Silencer	#e31a1c	WT	0.2623116922662439	0.03463635577711729	3.0	0.00016375503549394868	0.0008392009121742124	1.0	-1.925156509697826	Silencer	#e31a1c	MUT-allCrxSites	-1.9130197014246528	0.01759422007726471	0.041415548640184	0.0	0.0	-6.643856189774724	False	False	False	False	No binding
chr12-69357287-69357451_CPPP	5.547478403490306	0.7213458304548898	3.0	2.4671823716825063e-05	0.00030024672558678	1	2.47209218574861	Weak enhancer	#a6cee3	WT	1.0945500658959637	0.44882131401696296	3.0	0.989151934649262	0.9901818721072476	1.0	0.13165541602085315	Inactive	#33a02c	MUT-allCrxSites	2.3404367697277566	0.011303308336374189	0.031016910427924697	0.0	0.0	-6.643856189774724	False	True	False	False	CRX only
chr12-69699864-69700028_UPRN	2.111693909057581	0.5300063828729077	3.0	0.0403441675942726	0.05756438516641984	1	1.0790837621272065	NaN	grey	WT	2.3197580092171	0.1432972032159727	3.0	0.0004404005445059031	0.0016552036101953685	1.0	1.2145960973900585	Weak enhancer	#a6cee3	MUT-allCrxSites	-0.135512335262852	0.48368185130926966	0.5630280583024545	0.0	0.0	-6.643856189774724	False	False	False	False	No binding
chr12-70094073-70094237_CPPE	19.061340614337546	2.280004907591334	3.0	2.5059910139583247e-06	0.00027377951827494703	1	4.252653369716288	Strong enhancer	#1f78b4	WT	9.015279222384383	1.2310224386632216	3.0	3.6900118428607865e-05	0.0003471210749243014	1.0	3.1725321945819602	Strong enhancer	#1f78b4	MUT-allCrxSites	1.080121175134328	0.0021095150703370415	0.01043850836822516	0.35131196313617474	0.09066854568746316	-1.4686830713057633	False	True	False	False	CRX only
chr12-70112045-70112209_UPPP	3.5945483341003985	1.33933146474281	3.0	0.01552608359594459	0.026924200521538832	1	1.846211803644583	Weak enhancer	#a6cee3	WT	4.6472055569358615	1.3314686937164608	3.0	0.008759579945808584	0.017123749816796204	1.0	2.2166738702516104	Weak enhancer	#a6cee3	MUT-allCrxSites	-0.3704620666070275	0.34814210226546344	0.4338233119370208	NaN	NaN	NaN	False	False	False	False	No binding
chr12-70194460-70194624_UPCE	0.4477812659939392	0.1309223919527395	3.0	0.032992818116584284	0.04879891590351405	1	-1.1559156418055219	Silencer	#e31a1c	WT	1.0576418931204732	0.4507472893051279	3.0	0.9013810966620206	0.9127741587643424	1.0	0.08221465128387352	Inactive	#33a02c	MUT-allCrxSites	-1.2381302930893954	0.053469886780424344	0.09615757824307293	0.0	0.0	-6.643856189774724	False	False	False	False	No binding
chr12-70689315-70689479_CPPE	4.852944458752839	0.7085751691098723	3.0	4.1270598277847636e-05	0.0003620214706598789	1	2.2791576005491456	Weak enhancer	#a6cee3	WT	1.6812346085547656	0.2377975282728057	3.0	0.0017960366950877699	0.004877710956659271	1.0	0.750378921404938	NaN	grey	MUT-allCrxSites	1.5287786791442075	0.0008218205174990607	0.0061896808266148065	0.0	0.0	-6.643856189774724	False	True	False	False	CRX only
chr12-71175119-71175283_CPPE	0.3292174426340911	0.0984629663899807	3.0	0.015066355657067172	0.02627865444249706	1	-1.598511767073869	Silencer	#e31a1c	WT	4.9556522792314315	0.6626088960468578	3.0	2.8622238623892986e-05	0.00031848865987280935	1.0	2.309366053921382	Weak enhancer	#a6cee3	MUT-allCrxSites	-3.907877820995251	0.0009764528712829902	0.006866668578699738	0.0	0.0	-6.643856189774724	False	True	False	False	CRX only
chr12-72053907-72054071_CPPE	0.2990319043247787	0.04579549152507085	3.0	0.0007089319563986038	0.0023599971706427204	1	-1.736812174953485	Silencer	#e31a1c	WT	0.21392044535170174	0.05345971319791057	3.0	0.00187985493752612	0.005062444081057735	1.0	-2.2181253622171972	Silencer	#e31a1c	MUT-allCrxSites	0.4813131872637122	0.11546774332992936	0.17643902835928457	0.0	0.0	-6.643856189774724	False	True	False	False	CRX only
chr12-72940835-72940999_UPCP	2.6457005662819295	0.2973178414029715	3.0	0.00015975807117865075	0.0008257602668341657	1	1.404194985171115	Weak enhancer	#a6cee3	WT	2.5358846100979138	0.6948364882939473	3.0	0.005230645062035575	0.01144456568648385	1.0	1.3430579000776737	Weak enhancer	#a6cee3	MUT-allCrxSites	0.0611370850934414	0.6996208190854245	0.7542066192558258	0.0	0.0	-6.643856189774724	False	False	False	False	No binding
chr12-7313193-7313357_UPCN	14.360802943663547	0.19131488941988234	3.0	3.499523922331003e-06	0.00023044125335130322	1	3.844164967628272	Strong enhancer	#1f78b4	WT	6.07246276167092	0.818580222175751	3.0	5.9464183028698404e-05	0.00043841154573459086	1.0	2.602519298141159	Weak enhancer	#a6cee3	MUT-allCrxSites	1.241645669487113	0.007387552488313572	0.02309861032999399	4.220534594585438	1.4757381033861066	2.0808399820745445	True	False	False	False	No binding
chr12-73764730-73764894_CPPE	3.731328698046352	0.7065853947707407	3.0	0.00015661969632632298	0.00081656277683366	1	1.9000760467897366	Weak enhancer	#a6cee3	WT	2.565771181034275	0.30545514752541325	3.0	0.00032594568176658547	0.001334600419294699	1.0	1.35995469026431	Weak enhancer	#a6cee3	MUT-allCrxSites	0.5401213565254266	0.0571788516407577	0.1013413793307738	0.0	0.0	-6.643856189774724	False	True	True	False	CRX+NRL
chr12-73817003-73817167_CPPE	26.509865571208405	0.2797916259904717	3.0	1.3792549839697131e-06	0.0008287598384928012	1	4.728511869389175	Strong enhancer	#1f78b4	WT	2.9424535460599235	0.4280882152696588	3.0	0.00020837377897044788	0.0009820125054028851	1.0	1.557509859042601	Weak enhancer	#a6cee3	MUT-allCrxSites	3.171002010346574	0.0013579623550028185	0.008185321476238187	24.518302825946346	1.7609997701069426	4.616375508591364	True	True	True	False	CRX+NRL
chr12-73832120-73832284_CBPE	8.339728900406945	1.005921335501722	3.0	6.220632847430541e-05	0.0004476434445748294	1	3.0601734670095038	Strong enhancer	#1f78b4	WT	NaN	NaN	NaN	NaN	NaN	NaN	NaN	NaN	NaN	NaN	NaN	NaN	NaN	0.0858502917096741	0.014154046841467562	-3.383073367193142	False	True	True	False	CRX+NRL
chr12-73945632-73945796_UPCN	1.340830582451898	0.24626196142169104	3.0	0.030700454660736964	0.04616111528125198	1	0.4242025304905883	NaN	grey	WT	1.2574883992316113	0.13072740798369667	3.0	0.05890263810767263	0.0788704683519728	1.0	0.33169191777170687	Inactive	#33a02c	MUT-allCrxSites	0.09251061271888145	0.6897178991688071	0.7453740116602586	0.0	0.0	-6.643856189774724	False	False	False	True	MEF2D only
chr12-75595984-75596148_UPPP	0.0	0.0	3.0	NaN	NaN	1	-9.965784284662087	Silencer	#e31a1c	WT	1.6636511694062932	0.25526244851939456	3.0	0.01314862570417399	0.0236017340403153	1.0	0.7352198896730672	NaN	grey	MUT-allCrxSites	-10.701004174335154	NaN	NaN	0.0	0.0	-6.643856189774724	False	False	False	False	No binding
chr12-75634616-75634780_CPPE	7.6613795386605705	0.27057609179201114	3.0	4.17685371379852e-05	0.00036439447916931917	1	2.9377924881713686	Strong enhancer	#1f78b4	WT	7.180299591994188	0.7866741649631771	3.0	1.0513940856992143e-05	0.00022070093318585693	1.0	2.844244950631098	Strong enhancer	#1f78b4	MUT-allCrxSites	0.09354753754027056	0.3839139166907388	0.46930785330045455	0.0	0.0	-6.643856189774724	False	True	True	True	All three
chr12-75656592-75656756_UPPE	3.5729608014815937	0.20144043758225172	3.0	0.0004618351346158345	0.0017143177545160743	1	1.837523811262941	Weak enhancer	#a6cee3	WT	5.008263241677677	0.5262056605809271	3.0	0.000819205555830632	0.0026482320826347328	1.0	2.324598428621953	Weak enhancer	#a6cee3	MUT-allCrxSites	-0.4870746173590119	0.015802567933688092	0.038539015892972074	0.0	0.0	-6.643856189774724	False	False	False	False	No binding
chr12-76954375-76954539_CPPE	2.1022280411591865	0.7119134475357661	3.0	0.028615430456115063	0.04357123034607067	1	1.0726052818401905	Weak enhancer	#a6cee3	WT	0.6504452809457674	0.027658166518772204	3.0	0.004031700438897056	0.009326460062453391	1.0	-0.6182840921853577	NaN	grey	MUT-allCrxSites	1.6908893740255482	0.026047823067830878	0.055219696228075835	0.0	0.0	-6.643856189774724	False	True	True	False	CRX+NRL
chr12-7696481-7696645_CPPN	0.08340421060666324	0.05809235495565404	3.0	0.018889562903010845	0.031139276020155406	1	-3.566541218450917	Silencer	#e31a1c	WT	1.8703056568184668	0.20140310485013774	3.0	0.0012690699741910898	0.0036905138329924795	1.0	0.9040452259012701	NaN	grey	MUT-allCrxSites	-4.470586444352187	0.010206589813396786	0.028896578952214275	0.0	0.0	-6.643856189774724	False	True	False	False	CRX only
chr12-7738814-7738978_CPPE	20.224629291021532	1.5223414451648891	3.0	7.317262026322782e-05	0.0004975117193851996	1	4.338112685597611	Strong enhancer	#1f78b4	WT	20.303263064734107	3.5193465796602244	3.0	2.867341307253087e-05	0.00031832123935255404	1.0	4.343710761049032	Strong enhancer	#1f78b4	MUT-allCrxSites	-0.005598075451421103	0.9455812903408118	0.9560579704450775	1.6666515727847702	0.9332235644643952	0.7455829116556241	True	True	False	False	CRX only
chr12-79101034-79101198_CPPE	1.9261396450166008	0.4789745193529743	3.0	0.007551852932432725	0.015278517275338431	1	0.946461116456385	NaN	grey	WT	1.7629970543962552	0.29310757908722485	3.0	0.0019146519412462746	0.005141749654508851	1.0	0.8188481518186402	NaN	grey	MUT-allCrxSites	0.12761296463774474	0.6969609778711383	0.7521658078015255	0.17393373499955211	0.04241302111751906	-2.442741988421342	False	True	False	False	CRX only
chr12-79216205-79216369_CPPE	6.089818836315	0.9664138866104126	3.0	1.5083860385529896e-05	0.0002466262478681708	1	2.6066361939246474	Weak enhancer	#a6cee3	WT	0.213131697150856	0.08740204373057903	3.0	0.023116295494594364	0.03673389502231905	1.0	-2.2234297263586664	Silencer	#e31a1c	MUT-allCrxSites	4.830065920283314	0.0015594559887435074	0.008842926733857693	13.902866873263536	3.1270124715078484	3.7983478258874386	True	True	True	True	All three
chr12-79297116-79297280_UPPP	0.5227487878021396	0.2391676441917246	3.0	0.09167029111780174	0.11568891819461093	1	-0.9330530951376462	Inactive	#33a02c	WT	1.398500495959483	0.3206546249843257	3.0	0.04063848365427671	0.05789839683642802	1.0	0.4849119981778229	Inactive	#33a02c	MUT-allCrxSites	-1.417965093315469	0.033834130927623184	0.06746195617885843	0.0	0.0	-6.643856189774724	False	False	False	False	No binding
chr12-81594881-81595045_CPPP	1.461070911260007	0.4611516284799901	3.0	0.15189933846256712	0.18002468441557198	1	0.5480132845066504	Inactive	#33a02c	WT	2.309380846074688	0.3888781799374431	3.0	0.009316320597230018	0.017970928214640733	1.0	1.2081306869033352	Weak enhancer	#a6cee3	MUT-allCrxSites	-0.6601174023966848	0.0912387217103044	0.14613091591478958	0.6621513983048026	0.22158187039536895	-0.5731418663735398	False	True	False	False	CRX only
chr12-82126905-82127069_CPPN	0.0	0.0	3.0	NaN	NaN	1	-9.965784284662087	Silencer	#e31a1c	WT	0.2114986346236052	0.06920738337822359	3.0	0.0050358529945937576	0.01110938290271326	1.0	-2.234474523416233	Silencer	#e31a1c	MUT-allCrxSites	-7.7313097612458535	NaN	NaN	0.0	0.0	-6.643856189774724	False	True	True	False	CRX+NRL
chr12-83044759-83044923_CPPE	20.495269959237138	1.8006214348690246	3.0	1.861956079832393e-06	0.00040683740344337783	1	4.35728947774278	Strong enhancer	#1f78b4	WT	2.495727272063854	0.2956115295536318	3.0	0.00020319683024911975	0.0009661396271093164	1.0	1.3200382382745262	Weak enhancer	#a6cee3	MUT-allCrxSites	3.037251239468254	3.0300342902604584e-05	0.002085939395610884	2.8563292457454	0.5060174107363826	1.5192043367187502	True	True	True	False	CRX+NRL
chr12-83299129-83299293_UPPE	9.496040415248387	1.519721802343197	3.0	6.0256349802486675e-06	0.00021142501715368868	1	3.2474779930777333	Strong enhancer	#1f78b4	WT	3.6592133734473697	0.6341371462088758	3.0	5.368359533262233e-05	0.0004128912684222648	1.0	1.8719277533840695	Weak enhancer	#a6cee3	MUT-allCrxSites	1.3755502396936639	0.0021648217328657073	0.010591970673023735	0.3968112700347721	0.032977808632565386	-1.2975684476534615	False	False	False	False	No binding
chr12-83376028-83376192_CPPE	17.41549877125374	1.2621194511900478	3.0	0.0001638491144674343	0.0008378964821754857	1	4.122382723816351	Strong enhancer	#1f78b4	WT	13.399020792059119	1.3447229940400742	3.0	3.691374260103262e-05	0.0003465710169593043	1.0	3.7441633341209553	Strong enhancer	#1f78b4	MUT-allCrxSites	0.3782193896953956	0.024371100658384954	0.05257405111792334	0.0	0.0	-6.643856189774724	False	True	True	True	All three
chr12-83444664-83444828_CPPE	32.692147839233606	3.504643075820467	3.0	2.535075735140839e-06	0.00027080242352937807	1	5.030916387667465	Strong enhancer	#1f78b4	WT	3.2007265176772246	0.39373826244456817	3.0	8.166611881210764e-05	0.0005319363592544735	1.0	1.6788500822323418	Weak enhancer	#a6cee3	MUT-allCrxSites	3.352066305435123	1.8412220104656563e-05	0.0019526905862343878	26.698660792241483	4.498706199326351	4.739235734026639	True	True	True	True	All three
chr12-83487765-83487929_CSPP	1.9390373867364832	1.222358582738732	3.0	0.2318437223275333	0.2635310411984991	1	0.956084455061679	Inactive	#33a02c	WT	NaN	NaN	NaN	NaN	NaN	NaN	NaN	NaN	NaN	NaN	NaN	NaN	NaN	0.10118164986392192	0.044792978481917316	-3.1690093988663217	False	True	False	False	CRX only
chr12-83520341-83520505_CPPP	0.5790118841542008	0.1514699408208168	3.0	0.08685664226871516	0.11033823450996663	1	-0.7858456342425301	Inactive	#33a02c	WT	0.2531041855802463	0.11698954482146255	3.0	0.015214493653858702	0.026488978990981092	1.0	-1.9765079553633462	Silencer	#e31a1c	MUT-allCrxSites	1.1906623211208163	0.05136830575714626	0.09323276216051893	0.0	0.0	-6.643856189774724	False	True	False	False	CRX only
chr12-83597281-83597445_CSPN	0.26148484849439474	0.035291067926842216	3.0	5.468463563874935e-05	0.00041593203087890516	1	-1.929693946900503	Silencer	#e31a1c	WT	NaN	NaN	NaN	NaN	NaN	NaN	NaN	NaN	NaN	NaN	NaN	NaN	NaN	0.0	0.0	-6.643856189774724	False	True	False	False	CRX only
chr12-83868889-83869053_CPPE	13.766165151017047	1.370372729227214	3.0	5.591177881513736e-06	0.0002099749380971604	1	3.7831596141557453	Strong enhancer	#1f78b4	WT	2.0536506700175523	0.4454203453192763	3.0	0.01998191482641539	0.03269335077283145	1.0	1.0388931289562402	Weak enhancer	#a6cee3	MUT-allCrxSites	2.744266485199505	0.0010661500703813866	0.007213056683063036	3.413753024177701	0.8066553969156625	1.7755786352539087	True	True	False	False	CRX only
chr12-84465026-84465190_UPPE	4.841805139147651	0.8435785535353356	3.0	3.5970883256274106e-05	0.0003458240716258192	1	2.27584295411833	Weak enhancer	#a6cee3	WT	0.502112651606788	0.2341842047256352	3.0	0.06643856901022596	0.08740290126769464	1.0	-0.9910466258346551	Inactive	#33a02c	MUT-allCrxSites	3.266889579952985	0.005732913894116774	0.019664295559890053	0.9675322977439184	0.4955810870720968	-0.03278372492240046	False	False	False	False	No binding
chr12-84767330-84767494_CPPE	0.827003353885735	0.1575267600967235	3.0	0.17352813867290467	0.20285743253906927	1	-0.272291483413344	Inactive	#33a02c	WT	1.0556775645048273	0.20405134417057375	3.0	0.6924024334264647	0.7190275432017748	1.0	0.07953521867443752	Inactive	#33a02c	MUT-allCrxSites	-0.35182670208778155	0.19173954955681624	0.266331324764937	0.0	0.0	-6.643856189774724	False	True	False	False	CRX only
chr12-85741456-85741620_CPPN	1.5957925301369826	0.26464794904125155	3.0	0.003425689742268809	0.008148090346900626	1	0.6751768768151544	NaN	grey	WT	2.638698297137549	0.24610780579823185	3.0	0.00022253716658561737	0.0010276043801893014	1.0	1.4003730469713302	Weak enhancer	#a6cee3	MUT-allCrxSites	-0.7251961701561759	0.016331062956215135	0.039435748332423505	0.0	0.0	-6.643856189774724	False	True	False	False	CRX only
chr12-86082810-86082974_UPPP	1.2654558441949462	0.4507349575829592	3.0	0.40022632757133264	0.4351703136474544	1	0.3407967774282312	Inactive	#33a02c	WT	1.7542990896925241	0.8405334470044739	3.0	0.20874706004823929	0.2397723100721353	1.0	0.8117168758018224	Inactive	#33a02c	MUT-allCrxSites	-0.47092009837359117	0.44226078966988497	0.5252516158185921	0.0	0.0	-6.643856189774724	False	False	False	False	No binding
chr12-86647878-86648042_CPPE	17.26521199487195	2.4473693870318374	3.0	3.009145498528975e-06	0.00024108270685714638	1	4.109879702036722	Strong enhancer	#1f78b4	WT	1.156326555421696	0.26631298213384463	3.0	0.4311793733024935	0.4661896642971404	1.0	0.2107959979067365	Inactive	#33a02c	MUT-allCrxSites	3.899083704129986	0.00020657999403435385	0.003178901555258057	10.901359192658868	1.8809509625338607	3.447758919589394	True	True	True	True	All three
chr12-86697871-86698035_UPPE	5.865673815542817	0.5513038499158677	3.0	1.5886832273169175e-05	0.0002520396129938093	1	2.5525427810359185	Weak enhancer	#a6cee3	WT	6.3820780127213474	0.5851215329443278	3.0	1.625835117006644e-05	0.00024969295231472646	1.0	2.6742522802358786	Weak enhancer	#a6cee3	MUT-allCrxSites	-0.1217094991999601	0.3261114221858301	0.41133436858154854	0.12397118617231095	0.019946410039394364	-2.900005348206396	False	False	False	False	No binding
chr12-86726359-86726523_CSPP	2.2565191041562773	0.5254744809487428	3.0	0.002558848271841617	0.0064501225184806785	1	1.1747381965012176	Weak enhancer	#a6cee3	WT	NaN	NaN	NaN	NaN	NaN	NaN	NaN	NaN	NaN	NaN	NaN	NaN	NaN	0.0	0.0	-6.643856189774724	False	True	False	False	CRX only
chr12-87371794-87371958_CPPN	0.0	0.0	3.0	NaN	NaN	1	-9.965784284662087	Silencer	#e31a1c	WT	0.7423840086793166	0.05492697034066479	3.0	0.012375176994931614	0.022422719869821438	1.0	-0.42782044091850574	NaN	grey	MUT-allCrxSites	-9.537963843743581	NaN	NaN	0.0	0.0	-6.643856189774724	False	True	False	False	CRX only
chr12-87472556-87472720_UPPN	1.0823635630194277	0.37100382247316666	3.0	0.9316800964591792	0.9394978442792687	1	0.11551747429046741	Inactive	#33a02c	WT	0.4664133758452505	0.12876851501921938	3.0	0.031468888803236374	0.046934827327693836	1.0	-1.0972290749525555	Silencer	#e31a1c	MUT-allCrxSites	1.212746549243023	0.03127693890582721	0.06362400635897665	0.0	0.0	-6.643856189774724	False	False	False	False	No binding
chr12-91588307-91588471_CSPP	0.5398982055305442	0.015452185109451263	3.0	0.0009770754062251542	0.0030165712766373268	1	-0.8865709836345895	NaN	grey	WT	NaN	NaN	NaN	NaN	NaN	NaN	NaN	NaN	NaN	NaN	NaN	NaN	NaN	0.0	0.0	-6.643856189774724	False	True	False	False	CRX only
chr12-98668201-98668365_UPCE	3.08994058426462	0.5587677331022906	3.0	0.003006907685474772	0.007337160022374226	1	1.6280459221965748	Weak enhancer	#a6cee3	WT	3.159668267513561	0.19468611870257485	3.0	0.00031355967015993735	0.0012993804607403616	1.0	1.6602296230539593	Weak enhancer	#a6cee3	MUT-allCrxSites	-0.03218370085738442	0.765097289309996	0.8118555335998984	0.19306539109760332	0.08711669897569042	-2.2999837161418584	False	False	False	False	No binding
chr12-98744043-98744207_CPPE	8.588054843946757	2.8801028121134244	3.0	0.0018494952562755449	0.005000294542697719	1	3.1024993831712866	Strong enhancer	#1f78b4	WT	1.8279906693203771	0.24292338405405994	3.0	0.002308194609027266	0.005936592555160014	1.0	0.8710477151306114	NaN	grey	MUT-allCrxSites	2.231451668040675	0.00782141334977637	0.02403384963549137	0.0	0.0	-6.643856189774724	False	True	True	False	CRX+NRL
chr12-98973172-98973336_UPPE	8.065827547191832	0.6924320285497995	3.0	8.620237332609186e-06	0.00021809200451501244	1	3.012001414296823	Strong enhancer	#1f78b4	WT	9.771315218620764	1.740445966364866	3.0	6.0431730657385535e-06	0.0002105038617898929	1.0	3.2887004003434406	Strong enhancer	#1f78b4	MUT-allCrxSites	-0.27669898604661736	0.21424863272560693	0.2921166208531208	0.0	0.0	-6.643856189774724	False	False	False	False	No binding
chr12-99468088-99468252_UPCE	0.6075764737471238	0.10596454273602328	3.0	0.011037876326700507	0.020478221344056097	1	-0.7164895314331344	NaN	grey	WT	0.6131595836813779	0.27688135130220765	3.0	0.10031457815886467	0.12508746490523026	1.0	-0.7033145196314897	Inactive	#33a02c	MUT-allCrxSites	-0.01317501180164471	0.8165400915552317	0.8548834896645489	0.06692184221228667	0.02679373763886141	-3.700462875371686	False	False	False	False	No binding
chr13-101691253-101691417_CPCP	6.339337356379112	0.5157669809082553	3.0	7.820887941246312e-05	0.0005164149496369646	1	2.6645596052584852	Weak enhancer	#a6cee3	WT	0.9580972676922872	0.2464233140292004	3.0	0.6387322588778691	0.6676203453850656	1.0	-0.06025096003880858	Inactive	#33a02c	MUT-allCrxSites	2.7248105652972936	0.0030154524311783687	0.01301720059399771	0.0	0.0	-6.643856189774724	False	True	False	False	CRX only
chr13-101694164-101694328_CSPP	7.009653337374224	1.1869675323528628	3.0	1.063882744475204e-05	0.00022138893301698286	1	2.8095488982542416	Weak enhancer	#a6cee3	WT	NaN	NaN	NaN	NaN	NaN	NaN	NaN	NaN	NaN	NaN	NaN	NaN	NaN	0.0	0.0	-6.643856189774724	False	True	False	False	CRX only
chr13-102253372-102253536_UPCE	13.634881990755119	1.1436964988378984	3.0	0.00034384777036424385	0.0013878054006220993	1	3.7693361139917143	Strong enhancer	#1f78b4	WT	3.6461670425606094	0.6105163241268708	3.0	5.353368511519104e-05	0.00041439037737314553	1.0	1.8667762775338945	Weak enhancer	#a6cee3	MUT-allCrxSites	1.9025598364578198	0.0012297333973416336	0.007795595882340177	0.5378074862733994	0.11064650488376908	-0.8682591130067052	False	False	False	False	No binding
chr13-104048987-104049151_CPPE	0.0	0.0	3.0	NaN	NaN	1	-9.965784284662087	Silencer	#e31a1c	WT	1.0725511003167183	0.4290124715980399	3.0	0.9774458010032462	0.9809148153283098	1.0	0.10239086415330115	Inactive	#33a02c	MUT-allCrxSites	-10.068175148815389	NaN	NaN	0.0	0.0	-6.643856189774724	False	True	True	True	All three
chr13-107011102-107011266_CPRE	6.686183628877678	0.5312104633110674	3.0	0.00022909948232062148	0.0010518445191167406	1	2.7413987340129777	Weak enhancer	#a6cee3	WT	5.639460738359077	0.7995752389931672	3.0	2.5872534813754818e-05	0.0003078447397270282	1.0	2.495813013297295	Weak enhancer	#a6cee3	MUT-allCrxSites	0.24558572071568285	0.15002961996297962	0.2182046807764018	0.0	0.0	-6.643856189774724	False	True	False	False	CRX only
chr13-107470071-107470235_UPCP	0.18143515827245899	0.14441641315169645	3.0	0.03202483301485627	0.047601537508476836	1	-2.454544307394244	Silencer	#e31a1c	WT	0.24214049276598795	0.10105808455139603	3.0	0.010879901475563149	0.020279056375739454	1.0	-2.0401379141991716	Silencer	#e31a1c	MUT-allCrxSites	-0.41440639319507255	0.39826002156077783	0.483381479927155	0.0	0.0	-6.643856189774724	False	False	False	False	No binding
chr13-107540810-107540974_UPCE	8.289267785255937	1.2308468283407872	3.0	1.5814509888432086e-05	0.00025255929911525916	1	3.051418703195236	Strong enhancer	#1f78b4	WT	5.122471117115954	0.6215958066858515	3.0	2.1138268229889803e-05	0.000280695180610719	1.0	2.3571215576282705	Weak enhancer	#a6cee3	MUT-allCrxSites	0.6942971455669653	0.013367976656470559	0.03424016997388412	0.0	0.0	-6.643856189774724	False	False	False	False	No binding
chr13-111868838-111869002_UPCE	1.470429564344957	0.1895567445084953	3.0	0.02289659242917834	0.03644500655862923	1	0.5572184837649931	NaN	grey	WT	1.3374027590644897	0.179212419353616	3.0	0.014917677055814338	0.02603822571071152	1.0	0.4205123245508831	NaN	grey	MUT-allCrxSites	0.13670615921410995	0.42227777376754927	0.5050344359231524	0.0	0.0	-6.643856189774724	False	False	False	False	No binding
chr13-112660670-112660834_CPPP	1.3970241625706574	0.1266397562163758	3.0	0.04760741370703097	0.06579897575897006	1	0.48338929556286175	Inactive	#33a02c	WT	0.49417711573786793	0.13480262767432685	3.0	0.008712426151319461	0.017066272416215424	1.0	-1.0139834519312334	Silencer	#e31a1c	MUT-allCrxSites	1.4973727474940952	0.013072376386354124	0.033747371671087885	0.17339932573173175	0.04827107817429978	-2.446939760018054	False	True	False	False	CRX only
chr13-113031450-113031614_UPCN	4.501036685855741	0.4493602684618758	3.0	0.000365176204905712	0.0014555572280114074	1	2.1705778129641047	Weak enhancer	#a6cee3	WT	2.3418827533905917	0.2430730721215112	3.0	0.004027409318544421	0.009325508956764466	1.0	1.2282847581556533	Weak enhancer	#a6cee3	MUT-allCrxSites	0.9422930548084514	0.001408857140901302	0.008414544019629693	0.0	0.0	-6.643856189774724	False	False	False	False	No binding
chr13-117601698-117601862_CPPE	21.882258176371263	0.8510699783988356	3.0	1.7741915174192486e-06	0.0004738077013463517	1	4.451755650428496	Strong enhancer	#1f78b4	WT	15.585896497547338	1.4368086665665096	3.0	4.3422483696634455e-06	0.00020873187912972185	1.0	3.9622617969246043	Strong enhancer	#1f78b4	MUT-allCrxSites	0.48949385350389196	0.012830624264134368	0.03321066597128183	0.0	0.0	-6.643856189774724	False	True	True	False	CRX+NRL
chr13-119476771-119476935_CPPE	6.83584115640016	0.9957275620044748	3.0	2.8793851902262648e-05	0.00031818861171075064	1	2.773329906889984	Weak enhancer	#a6cee3	WT	7.685400102097169	1.3485380549827386	3.0	9.202264704753177e-06	0.00021578188505243183	1.0	2.942308075319262	Strong enhancer	#1f78b4	MUT-allCrxSites	-0.16897816842927815	0.43978497593735705	0.5229443168418755	0.0	0.0	-6.643856189774724	False	True	False	False	CRX only
chr13-12043445-12043609_UPCE	9.465938348727008	0.8955073325163917	3.0	9.415594058856786e-06	0.00021450597460153823	1	3.2428979269317564	Strong enhancer	#1f78b4	WT	0.491655280185183	0.0707497536032469	3.0	0.009901614950798384	0.018850322007321917	1.0	-1.0213495751008372	Silencer	#e31a1c	MUT-allCrxSites	4.264247502032593	2.6400255699698978e-05	0.0021582209034503915	0.1598121712661648	0.0033656636049533986	-2.557988227303611	False	False	False	False	No binding
chr13-13591054-13591218_UPPP	0.3000451448761071	0.13411795373754196	3.0	0.030069169971104995	0.045439327271644674	1	-1.7319482444301182	Silencer	#e31a1c	WT	0.1821689469142576	0.033520260719592215	3.0	0.0015368764936683375	0.004305224536750407	1.0	-2.448753154389891	Silencer	#e31a1c	MUT-allCrxSites	0.7168049099597729	0.22089298254291323	0.29951073375894666	0.0	0.0	-6.643856189774724	False	False	False	False	No binding
chr13-14063527-14063691_CSPP	3.50222655498283	0.4689363409461332	3.0	0.0002757914086952988	0.0011932756990083722	1	1.8086842907894882	Weak enhancer	#a6cee3	WT	NaN	NaN	NaN	NaN	NaN	NaN	NaN	NaN	NaN	NaN	NaN	NaN	NaN	1.172531221815753	0.4559158202760058	0.24187827486624966	True	True	False	False	CRX only
chr13-18717137-18717301_CPPQ	1.5999134194206628	0.2810440827886808	3.0	0.03532212757750136	0.051483768121603705	1	0.6788952861489482	Inactive	#33a02c	WT	2.83473671607239	0.4955823531765074	3.0	0.00014258619628100406	0.0007624158459652798	1.0	1.5037235917984415	Weak enhancer	#a6cee3	MUT-allCrxSites	-0.8248283056494933	0.015747091367527395	0.03849943085743146	0.18848786228552847	0.022450545839509367	-2.332877306944179	False	True	False	False	CRX only
chr13-20473393-20473557_UPCP	0.9443258394105613	0.19921341962412786	3.0	0.4537310076280266	0.4879384683820858	1	-0.08111640483773944	Inactive	#33a02c	WT	0.7003867531921486	0.0217419106437288	3.0	0.006474271640922578	0.013566618909291558	1.0	-0.511717911636907	NaN	grey	MUT-allCrxSites	0.43060150679916764	0.14495477878293989	0.21263646801654434	0.0	0.0	-6.643856189774724	False	False	False	False	No binding
chr13-23544224-23544388_CPPP	0.7313345421945115	0.2292791210348625	3.0	0.10905614697358453	0.1343153724063594	1	-0.44942524950809487	Inactive	#33a02c	WT	1.1923237904992776	0.20664341550264512	3.0	0.2264199179238077	0.2576705836789165	1.0	0.2549855497954011	Inactive	#33a02c	MUT-allCrxSites	-0.704410799303496	0.07868215375845139	0.1302187985441431	0.0	0.0	-6.643856189774724	False	True	False	False	CRX only
chr13-23562399-23562563_CBPP	NaN	NaN	0.0	NaN	NaN	1	NaN	NaN	grey	WT	NaN	NaN	NaN	NaN	NaN	NaN	NaN	NaN	NaN	NaN	NaN	NaN	NaN	NaN	NaN	NaN	False	True	False	False	CRX only
chr13-23684009-23684173_UPPP	2.174956194355612	0.6410730332331251	3.0	0.06637686344768577	0.08734562896058733	1	1.121649513011938	NaN	grey	WT	2.1519730089142537	0.23829367528772466	3.0	0.002081365133501841	0.005482258737941561	1.0	1.1063302330445608	Weak enhancer	#a6cee3	MUT-allCrxSites	0.015319279967377142	0.8990432835005677	0.9203876453055643	0.0	0.0	-6.643856189774724	False	False	False	False	No binding
chr13-24067698-24067862_CPPE	4.410067190476645	0.8253046568121736	3.0	4.865059376466625e-05	0.0003930477381962197	1	2.1411277360885244	Weak enhancer	#a6cee3	WT	1.8939803498264467	0.2297650008109047	3.0	0.0016388704505633956	0.004543281577772919	1.0	0.9221828883146137	NaN	grey	MUT-allCrxSites	1.2189448477739107	0.004725838385612099	0.017445145649239772	1.404264096033085	0.2303361164617021	0.5000515504589238	True	True	False	False	CRX only
chr13-24487471-24487635_UPPE	19.59184007583036	1.8514042982573613	3.0	0.00028860081113877574	0.001226617240622542	1	4.292254633194019	Strong enhancer	#1f78b4	WT	3.4417503357195263	0.7176536806450301	3.0	0.0002699202785516168	0.0011752778795268315	1.0	1.7835615621220977	Weak enhancer	#a6cee3	MUT-allCrxSites	2.508693071071921	0.001263964680231035	0.007810704575159971	0.0	0.0	-6.643856189774724	False	False	False	False	No binding
chr13-27960344-27960508_CPRE	3.1889299849752137	0.4199675834834832	3.0	0.00022128025190756815	0.001024753536531484	1	1.673524758962695	Weak enhancer	#a6cee3	WT	1.7095480698394203	0.3081550977691619	3.0	0.0049724069351229	0.011004769860559751	1.0	0.7744586473063388	NaN	grey	MUT-allCrxSites	0.8990661116563561	0.009824422928768228	0.028139442023712793	0.0	0.0	-6.643856189774724	False	True	False	False	CRX only
chr13-29986133-29986297_CSPP	0.15534133392055394	0.041382670935941335	3.0	0.001077306940589955	0.003271392585859705	1	-2.6772288427260693	Silencer	#e31a1c	WT	NaN	NaN	NaN	NaN	NaN	NaN	NaN	NaN	NaN	NaN	NaN	NaN	NaN	0.0	0.0	-6.643856189774724	False	True	False	False	CRX only
chr13-30264962-30265126_CPPE	0.9170773709935162	0.08595826064117451	3.0	0.24085662621243986	0.2726154467160816	1	-0.1233123529639465	Inactive	#33a02c	WT	0.8456193059541427	0.4168237157643476	3.0	0.36166814116968615	0.3961127260429896	1.0	-0.24021470723890845	Inactive	#33a02c	MUT-allCrxSites	0.11690235427496194	0.5644421556863871	0.6375564245576808	0.0	0.0	-6.643856189774724	False	True	False	False	CRX only
chr13-30545434-30545598_UPPP	3.2196624193812995	0.22667393189989826	3.0	0.0001837045096444071	0.0009029320837021113	1	1.6873574494795176	Weak enhancer	#a6cee3	WT	3.291057867335823	0.4095924841124453	3.0	0.00013913025162121521	0.000750616295783593	1.0	1.7189896954754176	Weak enhancer	#a6cee3	MUT-allCrxSites	-0.03163224599589998	0.8513605548800715	0.8826258434212418	0.6632354838531697	0.13864492069339268	-0.5708168768797922	False	False	False	False	No binding
chr13-3568471-3568635_UPCE	5.566855023809416	1.0433054748985229	3.0	5.677789723382405e-05	0.0004238064472096152	1	2.477121646683374	Weak enhancer	#a6cee3	WT	2.953722900306885	0.4740614447810949	3.0	0.00011111283727414971	0.0006521604502769691	1.0	1.5630228379838143	Weak enhancer	#a6cee3	MUT-allCrxSites	0.9140988086995596	0.0118312627921079	0.03179854465495301	0.17015671455479667	0.04073266103016197	-2.472675671963162	False	False	False	False	No binding
chr13-35802527-35802691_CPRE	0.05429414962234541	0.014507716382141924	3.0	0.0006442246183855514	0.002185453592504832	1	-4.176729345071087	Silencer	#e31a1c	WT	0.3492931672610328	0.19224485960460305	3.0	0.05174081113118626	0.070518309925606	1.0	-1.5133652473547592	NaN	grey	MUT-allCrxSites	-2.663364097716328	0.013452459865892115	0.03441163788380747	0.12291310837385823	0.015543126168622471	-2.9114446994277223	False	True	False	False	CRX only
chr13-36090782-36090946_CPPN	0.0	0.0	3.0	NaN	NaN	1	-9.965784284662087	Silencer	#e31a1c	WT	1.816837170784724	0.2410441655973513	3.0	0.0010589143552581217	0.0032298231635315925	1.0	0.8622229787278347	NaN	grey	MUT-allCrxSites	-10.828007263389921	NaN	NaN	0.0	0.0	-6.643856189774724	False	True	False	False	CRX only
chr13-37517536-37517700_CPPE	8.05316601157516	1.0022574494526502	3.0	9.663375620067408e-05	0.0005993786658795358	1	3.0097352092600613	Strong enhancer	#1f78b4	WT	1.9760883631283568	0.3163090080450942	3.0	0.0008493840602714077	0.002721992785149771	1.0	0.9833773516934455	NaN	grey	MUT-allCrxSites	2.026357857566616	0.00036978696419804745	0.004008408971030769	0.30834526994534617	0.1107529847042246	-1.6513357664346986	False	True	False	False	CRX only
chr13-37857655-37857819_UPPP	0.396579262061373	0.0916900592973116	3.0	0.017276806348263396	0.02910957171962921	1	-1.330685587739388	Silencer	#e31a1c	WT	2.4327524972261747	1.2356336373304249	3.0	0.11462672190343084	0.14045644970425492	1.0	1.2831824592676941	NaN	grey	MUT-allCrxSites	-2.613868047007082	0.012543333591939059	0.03274786494661934	0.0	0.0	-6.643856189774724	False	False	False	False	No binding
chr13-39823634-39823798_UPCE	11.061750230726632	0.3485410635390844	3.0	8.871274483151101e-06	0.00021646810375892047	1	3.467638183081462	Strong enhancer	#1f78b4	WT	2.7596568908130945	0.1857379950302831	3.0	0.0010831366481468142	0.003284945026903303	1.0	1.465011593220477	Weak enhancer	#a6cee3	MUT-allCrxSites	2.002626589860985	9.805387664327768e-05	0.002360511729743691	4.783180424933756	0.24963696928055065	2.2609832469166187	True	False	False	False	No binding
chr13-41079494-41079658_CPPP	0.06762271625024481	0.0818079466326459	3.0	0.02834719821429003	0.04328620769253246	1	-3.8651699574495324	Silencer	#e31a1c	WT	0.0	0.0	3.0	NaN	NaN	1.0	-9.965784284662087	Silencer	#e31a1c	MUT-allCrxSites	6.100614327212554	NaN	NaN	0.0	0.0	-6.643856189774724	False	True	False	False	CRX only
chr13-41211810-41211974_CPPE	0.027912490542454062	0.02240155448132533	3.0	0.008686233269910764	0.017021901071529164	1	-5.112163300832216	Silencer	#e31a1c	WT	0.0	0.0	3.0	NaN	NaN	1.0	-9.965784284662087	Silencer	#e31a1c	MUT-allCrxSites	4.853620983829871	NaN	NaN	0.11439238663615227	0.04821738351061595	-3.007029906029684	False	True	False	False	CRX only
chr13-42720531-42720695_CPPE	0.06316469908583372	0.019581218107716902	3.0	0.0030583090716379906	0.007424894801698899	1	-3.9620763886991446	Silencer	#e31a1c	WT	0.013853378242411665	0.01480556452924785	3.0	0.011097654452636229	0.02057324525793381	1.0	-6.0730650958336465	Silencer	#e31a1c	MUT-allCrxSites	2.110988707134502	0.05406229341950818	0.09704503173748862	0.0	0.0	-6.643856189774724	False	True	False	False	CRX only
chr13-42725963-42726127_CSPE	0.3636191354429771	0.09228747563940884	3.0	0.01647649898483929	0.028115914313142514	1	-1.4555378179747434	Silencer	#e31a1c	WT	NaN	NaN	NaN	NaN	NaN	NaN	NaN	NaN	NaN	NaN	NaN	NaN	NaN	0.5228951698283381	0.14535161495211085	-0.9080763383446493	False	True	False	False	CRX only
chr13-42816662-42816826_CPPE	0.8766559401800355	0.11817337714845864	3.0	0.17920810473314572	0.20909062122626976	1	-0.18827261147956703	Inactive	#33a02c	WT	1.1095968712641673	0.24847743092833224	3.0	0.7087036695225681	0.7342108921109881	1.0	0.15133523673647467	Inactive	#33a02c	MUT-allCrxSites	-0.33960784821604173	0.2289821127372512	0.3081364233130911	0.0	0.0	-6.643856189774724	False	True	False	False	CRX only
chr13-44054341-44054505_CPPN	0.7101565602275093	0.23029124261457745	3.0	0.16628536657328338	0.19538835422091744	1	-0.49176089256777517	Inactive	#33a02c	WT	NaN	NaN	0.0	NaN	NaN	1.0	NaN	NaN	grey	MUT-allCrxSites	NaN	NaN	NaN	0.0	0.0	-6.643856189774724	False	True	True	False	CRX+NRL
chr13-44302424-44302588_UPPE	0.9118680852661688	0.41673344938241375	3.0	0.5014870008229939	0.5349862434434379	1	-0.1315216974186132	Inactive	#33a02c	WT	0.5923027735241834	0.10792330241948392	3.0	0.035248356178689606	0.05140741752152941	1.0	-0.753159567878717	Inactive	#33a02c	MUT-allCrxSites	0.6216378704601038	0.29550571961515654	0.37956282938457425	0.0	0.0	-6.643856189774724	False	False	False	False	No binding
chr13-44451300-44451464_CPPE	1.5866377869902093	0.2350837850439117	3.0	0.002939828433617145	0.0072248237629844655	1	0.6668818051013216	NaN	grey	WT	0.9311186746361524	0.33983832133260056	3.0	0.5531449171529083	0.5855467114631205	1.0	-0.10141444858127134	Inactive	#33a02c	MUT-allCrxSites	0.7682962536825929	0.0873775295455159	0.14109852919201826	0.0	0.0	-6.643856189774724	False	True	True	False	CRX+NRL
chr13-44700470-44700634_CPPE	0.16004983444498747	0.0398019576079247	3.0	0.0018041158310079773	0.0048968858270216535	1	-2.6344209172185957	Silencer	#e31a1c	WT	1.213886154470038	0.3859698848979956	3.0	0.4217029067875049	0.4563543162826511	1.0	0.2808211269365411	Inactive	#33a02c	MUT-allCrxSites	-2.915242044155137	0.0011657206663482015	0.007560806437603873	0.0	0.0	-6.643856189774724	False	True	False	False	CRX only
chr13-44892478-44892642_CPPE	24.187631718370387	3.655324086783268	3.0	0.0004657191007330443	0.0017220859363259568	1	4.596257257386156	Strong enhancer	#1f78b4	WT	4.147507421261518	0.1984936209442744	3.0	3.9827020248694604e-05	0.00035986557581856184	1.0	2.0525923669972115	Weak enhancer	#a6cee3	MUT-allCrxSites	2.543664890388945	0.0010897969974583148	0.007297548494925645	0.0	0.0	-6.643856189774724	False	True	True	True	All three
chr13-45884238-45884402_UPPE	1.152119381277531	0.2793114079854038	3.0	0.6136691538434197	0.6429615567840712	1	0.20554188147305208	Inactive	#33a02c	WT	0.0	0.0	3.0	NaN	NaN	1.0	-9.965784284662087	Silencer	#e31a1c	MUT-allCrxSites	10.171326166135138	NaN	NaN	0.0	0.0	-6.643856189774724	False	False	False	False	No binding
chr13-45951549-45951713_CSPE	1.6408269626408594	0.13669000658917388	3.0	0.004865003843772955	0.01080687314095037	1	0.7153020849143521	NaN	grey	WT	NaN	NaN	NaN	NaN	NaN	NaN	NaN	NaN	NaN	NaN	NaN	NaN	NaN	0.0	0.0	-6.643856189774724	False	True	True	False	CRX+NRL
chr13-47122488-47122652_UPPP	1.2046563774687578	0.025167908437936426	3.0	0.08676506026542027	0.11025102952574023	1	0.26981878521435676	Inactive	#33a02c	WT	1.1265029922426808	0.2510827359702593	3.0	0.5268059235295316	0.5600079775334937	1.0	0.17313126220610933	Inactive	#33a02c	MUT-allCrxSites	0.09668752300824743	0.5484685185539115	0.6245474366818192	0.1182301470154883	0.08133965064976076	-2.9631926142354876	False	False	False	False	No binding
chr13-47224814-47224978_UPPE	0.07843379550132606	0.017641525331023176	3.0	4.0346043467899584e-05	0.00035782920839519064	1	-3.6541032500535016	Silencer	#e31a1c	WT	0.07114564440904851	0.060449755680283865	3.0	0.019813198900684944	0.032472569763243274	1.0	-3.7929438910962987	Silencer	#e31a1c	MUT-allCrxSites	0.13884064104279714	0.5083786048897317	0.5870740569709557	0.0	0.0	-6.643856189774724	False	False	False	False	No binding
chr13-47236823-47236987_CPPE	0.6583327663236543	0.1685028603956946	3.0	0.024886865699587982	0.03899320841522797	1	-0.6009213153052301	NaN	grey	WT	0.5149846657862579	0.0948153884537128	3.0	0.0011146027042191258	0.0033570771924695104	1.0	-0.9545999031203095	NaN	grey	MUT-allCrxSites	0.35367858781507944	0.27485267514239353	0.3590285942938589	0.06055057589313595	0.010656435719478488	-3.8251983304138393	False	True	False	False	CRX only
chr13-48546616-48546780_CSPP	0.0	0.0	3.0	NaN	NaN	1	-9.965784284662087	Silencer	#e31a1c	WT	NaN	NaN	NaN	NaN	NaN	NaN	NaN	NaN	NaN	NaN	NaN	NaN	NaN	0.0	0.0	-6.643856189774724	False	True	False	False	CRX only
chr13-48958652-48958816_CPPE	0.20813108810684708	0.06457652899803043	3.0	0.0030282691742034968	0.007374311003240226	1	-2.257520555084184	Silencer	#e31a1c	WT	1.550762998887126	0.6500991018710599	3.0	0.17768190816059434	0.20741061984652187	1.0	0.6339082312108113	Inactive	#33a02c	MUT-allCrxSites	-2.8914287862949952	0.0031987973366505613	0.013482363855012678	0.32289975538687754	0.04693887403024431	-1.5868402844941016	False	True	True	False	CRX+NRL
chr13-49016003-49016167_UPCE	1.6884190619836976	0.14552363562095091	3.0	0.010811443325701846	0.02020630173664416	1	0.7565272343893606	NaN	grey	WT	1.4612825737113038	0.02528866167060492	3.0	0.005488416704244933	0.011857446785305792	1.0	0.5482221268172197	NaN	grey	MUT-allCrxSites	0.20830510757214094	0.099668096701135	0.15687830383283344	0.0	0.0	-6.643856189774724	False	False	False	False	No binding
chr13-49218799-49218963_CPPE	12.174384592061374	0.5302168223420225	3.0	3.899058251945568e-06	0.00022312825020359936	1	3.6058954392932483	Strong enhancer	#1f78b4	WT	1.5209961821855589	0.09194339491834183	3.0	0.006075415638411239	0.012899524281732695	1.0	0.6059647399525823	NaN	grey	MUT-allCrxSites	2.9999306993406663	3.0431144340360897e-06	0.0011941181039157617	2.383680071342441	0.10539820933026628	1.259230340948365	True	True	True	False	CRX+NRL
chr13-49345603-49345767_UPPE	0.6548841453949227	0.1744952956022556	3.0	0.02942742768308649	0.044609790246798085	1	-0.6084870934972041	NaN	grey	WT	0.7176230351156699	0.22825858969422302	3.0	0.20213735501841096	0.23295954580999795	1.0	-0.4766929139106176	Inactive	#33a02c	MUT-allCrxSites	-0.1317941795865865	0.7577792374012855	0.8062705335039707	0.0	0.0	-6.643856189774724	False	False	False	False	No binding
chr13-49380131-49380295_UPPE	2.1889962698091305	0.2852554290378162	3.0	0.0003800227791794473	0.0014985803933680092	1	1.1309284125056942	Weak enhancer	#a6cee3	WT	1.6586246316263134	0.3611873620861058	3.0	0.0934434975838083	0.11749487127527243	1.0	0.7308569745067173	Inactive	#33a02c	MUT-allCrxSites	0.40007143799897693	0.12954311880123603	0.19364845644801912	0.0	0.0	-6.643856189774724	False	False	False	False	No binding
chr13-51170622-51170786_CPPP	4.782590787818214	0.7979171094567621	3.0	8.822227614729982e-05	0.00056469305118518	1	2.258093979495019	Weak enhancer	#a6cee3	WT	1.515817871276823	0.19309244636608652	3.0	0.01022362116199525	0.019333181324040584	1.0	0.6010478674042941	NaN	grey	MUT-allCrxSites	1.657046112090725	0.0009397868758868376	0.006704952183599911	0.0	0.0	-6.643856189774724	False	True	False	False	CRX only
chr13-54789142-54789306_CPPE	7.949747681853238	1.398081444536097	3.0	1.0821481122269124e-05	0.00022325690881865956	1	2.9910905366462117	Strong enhancer	#1f78b4	WT	11.105895143795076	0.9352919827880382	3.0	0.0002443617277707451	0.0011019200988686413	1.0	3.4733836724893963	Strong enhancer	#1f78b4	MUT-allCrxSites	-0.48229313584318456	0.056511631201045326	0.1003855322919429	0.0	0.0	-6.643856189774724	False	True	False	False	CRX only
chr13-55322357-55322521_UPPP	0.7929691711847552	0.08201549699702215	3.0	0.03047007886671684	0.04584340191308539	1	-0.332845104449033	NaN	grey	WT	0.4816761987574452	0.07253060951430504	3.0	0.0004561423736567807	0.0016958054061625252	1.0	-1.050872407075648	Silencer	#e31a1c	MUT-allCrxSites	0.7180273026266151	0.011555822153423764	0.03140238651664463	0.22153226855505884	0.07043499075210258	-2.110714819587053	False	False	False	False	No binding
chr13-55466125-55466289_CPNE	1.6083897566242935	0.4461307506181481	3.0	0.09822915078185776	0.12267797552829054	1	0.6865137554308837	Inactive	#33a02c	WT	2.4827408205989068	0.3247261482795344	3.0	0.004195124130337931	0.009602838902159254	1.0	1.3125146355772475	Weak enhancer	#a6cee3	MUT-allCrxSites	-0.6260008801463638	0.0803151437237368	0.13197513566664287	0.0	0.0	-6.643856189774724	False	True	False	False	CRX only
chr13-56133006-56133170_UPCE	7.776767831231804	1.7984336006138342	3.0	0.00045349235351995615	0.0016872583153021894	1	2.959356170523004	Strong enhancer	#1f78b4	WT	10.460947032879893	1.8771346038585048	3.0	7.680210712239502e-06	0.00021716925231608997	1.0	3.3870794659062793	Strong enhancer	#1f78b4	MUT-allCrxSites	-0.42772329538327547	0.14460514919760514	0.2122823065661813	0.0	0.0	-6.643856189774724	False	False	False	False	No binding
chr13-58158413-58158577_UPPN	0.5118782312893455	0.3320437121967131	3.0	0.15173340570853172	0.1798723751518895	1	-0.963311756321969	Inactive	#33a02c	WT	0.5546549338571013	0.28481157675215785	3.0	0.09095394861993468	0.11496598238654375	1.0	-0.8477388589850967	Inactive	#33a02c	MUT-allCrxSites	-0.11557289733687226	0.769549304824067	0.8150368345828984	0.0	0.0	-6.643856189774724	False	False	False	False	No binding
chr13-62684442-62684606_UPPP	3.241034657157774	0.1764683548454649	3.0	0.0004474018351277082	0.0016762748413553337	1	1.6968995132621183	Weak enhancer	#a6cee3	WT	3.787838818675569	1.3487611346557151	3.0	0.0082475336809108	0.016335349981103506	1.0	1.9217557673357935	Weak enhancer	#a6cee3	MUT-allCrxSites	-0.22485625407367515	0.6743178802079487	0.7321592036347512	0.0	0.0	-6.643856189774724	False	False	False	False	No binding
chr13-64161656-64161820_CPPP	1.3723945231807804	0.2865522021446777	3.0	0.11490923132375085	0.14076673674140427	1	0.457746115563215	Inactive	#33a02c	WT	3.4290670458387305	1.1321900413761992	3.0	0.028226054344850687	0.0431423348921136	1.0	1.7782367763262823	Weak enhancer	#a6cee3	MUT-allCrxSites	-1.3204906607630673	0.021816078704263674	0.04855717120563281	0.0	0.0	-6.643856189774724	False	True	False	False	CRX only
chr13-64178927-64179091_UPPE	1.3664378314222745	0.1888267823538391	3.0	0.01769829003609553	0.02962245132434235	1	0.45147524447116083	NaN	grey	WT	1.0314977325398442	0.15066057817674205	3.0	0.7095771205822552	0.7346407966054059	1.0	0.046138613356958645	Inactive	#33a02c	MUT-allCrxSites	0.4053366311142022	0.07109623691015551	0.11994051317087284	0.0	0.0	-6.643856189774724	False	False	False	False	No binding
chr13-67683482-67683646_CSPP	4.899761933087684	2.1448419676000245	3.0	0.013379174027760015	0.023908434777487882	1	2.293006065887471	Weak enhancer	#a6cee3	WT	NaN	NaN	NaN	NaN	NaN	NaN	NaN	NaN	NaN	NaN	NaN	NaN	NaN	3.2534270430293466	0.7721050567350659	1.7063877868624533	True	True	False	False	CRX only
chr13-69534595-69534759_UPPP	NaN	NaN	0.0	NaN	NaN	1	NaN	NaN	grey	WT	NaN	NaN	0.0	NaN	NaN	1.0	NaN	NaN	grey	MUT-allCrxSites	NaN	NaN	NaN	0.0	0.0	-6.643856189774724	False	False	False	False	No binding
chr13-69611729-69611893_CSNP	0.4966388344610045	0.09248001707437037	3.0	0.013394023969687354	0.02391718916132508	1	-1.0068290207971105	Silencer	#e31a1c	WT	NaN	NaN	NaN	NaN	NaN	NaN	NaN	NaN	NaN	NaN	NaN	NaN	NaN	0.0	0.0	-6.643856189774724	False	True	False	False	CRX only
chr13-73469313-73469477_CPPP	15.64094690600509	0.7094361094600752	3.0	2.7084427675880183e-06	0.000255284007525404	1	3.9673481866138585	Strong enhancer	#1f78b4	WT	0.7652411181976245	0.11262522653722995	3.0	0.015601770468900468	0.027016466370318643	1.0	-0.3841296488330531	NaN	grey	MUT-allCrxSites	4.351477835446912	0.0002917062412107572	0.003599544938713872	23.96326941119656	1.7165437618944197	4.583354768232999	True	True	True	True	All three
chr13-74349829-74349993_CPPP	6.767705758482117	0.4238953798093285	3.0	0.00019480292694787604	0.00094301880144858	1	2.758880003029066	Weak enhancer	#a6cee3	WT	2.2960693099591185	0.05417377728854166	3.0	0.00032523215765794546	0.0013339513497113856	1.0	1.1997943881158073	Weak enhancer	#a6cee3	MUT-allCrxSites	1.5590856149132586	0.00030029359262017963	0.003614576863317745	0.20255509081034848	0.06408983340612794	-2.2340912821634342	False	True	False	False	CRX only
chr13-80883353-80883517_CBPP	0.1989886040889002	0.12016143489486734	3.0	0.023560318473111876	0.037267012471289496	1	-2.322010301351579	Silencer	#e31a1c	WT	NaN	NaN	NaN	NaN	NaN	NaN	NaN	NaN	NaN	NaN	NaN	NaN	NaN	0.0	0.0	-6.643856189774724	False	True	False	False	CRX only
chr13-81527545-81527709_CPPE	16.102852224964877	2.287933182862143	3.0	2.982978315363718e-06	0.00024303689427039653	1	4.009333933604974	Strong enhancer	#1f78b4	WT	11.605258821545995	1.7528764184286902	3.0	4.2518091950326016e-06	0.0002085555795971604	1.0	3.5368311015948177	Strong enhancer	#1f78b4	MUT-allCrxSites	0.47250283201015586	0.05099011407968119	0.09276087512687482	1.1919581461214992	0.2601731415316822	0.2653866602468998	True	True	True	False	CRX+NRL
chr13-83729615-83729779_CPPP	2.0654810263800774	0.4550880077680994	3.0	0.0041339803274598776	0.009494526246583677	1	1.0471761175120977	Weak enhancer	#a6cee3	WT	2.7336466261387398	0.6448981614284849	3.0	0.003280801664014406	0.007857904134986172	1.0	1.4513544185187697	Weak enhancer	#a6cee3	MUT-allCrxSites	-0.40417830100667196	0.20710947568316554	0.28425938530281275	0.8164119759921133	0.2659919013008176	-0.27506693364271434	False	True	False	False	CRX only
chr13-84388802-84388966_CPPE	1.359768484435124	0.3852713872638345	3.0	0.27410193529496	0.3071347326253782	1	0.44442163350688973	Inactive	#33a02c	WT	0.33505591168656146	0.02912493540895187	3.0	0.00025211039473001847	0.0011231646593764589	1.0	-1.5732268118764348	Silencer	#e31a1c	MUT-allCrxSites	2.0176484453833243	0.008587099311516171	0.025761297934548514	1.3968416299441522	0.2408464273347829	0.49245993159232215	True	True	False	False	CRX only
chr13-85189135-85189299_UPPE	3.517392819382357	0.7190034102951396	3.0	0.00030191447291087715	0.0012631008453286216	1	1.8149165649410248	Weak enhancer	#a6cee3	WT	3.3822572293951496	0.5486212127232654	3.0	0.0075402613509379796	0.015274351586160502	1.0	1.7584128695542702	Weak enhancer	#a6cee3	MUT-allCrxSites	0.05650369538675459	0.8427955863223853	0.876293026160318	0.0	0.0	-6.643856189774724	False	False	False	False	No binding
chr13-88828626-88828790_CPPE	8.156877530118201	1.4857959999148476	3.0	0.0008245705513249193	0.002658424305981815	1	3.028193848878735	Strong enhancer	#1f78b4	WT	3.597420564163304	0.17661233970240994	3.0	8.149613634998917e-05	0.000531549426640974	1.0	1.8473638109292472	Weak enhancer	#a6cee3	MUT-allCrxSites	1.180830037949488	0.011894585824743452	0.03188138987451729	24.897815351061066	4.214056386073892	4.638526584133448	True	True	False	True	CRX+MEF2D
chr13-90958970-90959134_CPPE	15.951197735160012	1.5744196921311189	3.0	0.0003034901284633091	0.0012685887369766322	1	3.995683292745557	Strong enhancer	#1f78b4	WT	5.192136808720099	0.423887207462591	3.0	0.00035093867473742204	0.0014128661720793868	1.0	2.376606232485635	Weak enhancer	#a6cee3	MUT-allCrxSites	1.6190770602599218	0.00013709447880144295	0.0026500430286544936	6.198677939171053	1.3744246123405657	2.634286097164204	True	True	False	False	CRX only
chr13-91807070-91807234_UPPP	1.7826225713307775	0.3235043205429786	3.0	0.002543320898485059	0.006421083802005083	1	0.8348103618517706	NaN	grey	WT	2.4528702647490848	0.344196920497237	3.0	0.0004788326373483017	0.0017610929515939446	1.0	1.2950589762417306	Weak enhancer	#a6cee3	MUT-allCrxSites	-0.46024861438996	0.07241364315503729	0.12179645766839534	0.0	0.0	-6.643856189774724	False	False	False	False	No binding
chr13-93916268-93916432_CPPE	0.40984251173921904	0.14129870466823555	3.0	0.033418236098657975	0.049261410894280565	1	-1.2833426233039944	Silencer	#e31a1c	WT	0.9655814822374	0.20651805948877486	3.0	0.728805402922895	0.7530884720228624	1.0	-0.049036739000451135	Inactive	#33a02c	MUT-allCrxSites	-1.2343058843035433	0.02424989574612194	0.05242787377839255	0.0	0.0	-6.643856189774724	False	True	True	False	CRX+NRL
chr13-94410036-94410200_CPPE	0.32332658260170183	0.21311941440508944	3.0	0.07259244708798683	0.09413323257403633	1	-1.6244808194255822	NaN	grey	WT	0.1957320855558955	0.09963163275231138	3.0	0.014008475645380604	0.024729615287309797	1.0	-2.3456958251335687	Silencer	#e31a1c	MUT-allCrxSites	0.7212150057079865	0.38343654792450144	0.4690165255784737	0.0	0.0	-6.643856189774724	False	True	False	False	CRX only
chr13-94519329-94519493_CPPE	14.225233018433777	1.5475799325414488	3.0	0.00021918057815539037	0.0010209312395280633	1	3.8304817943428233	Strong enhancer	#1f78b4	WT	1.3885831931027723	0.6105197792175074	3.0	0.4213727635998584	0.4560997240766762	1.0	0.474652209985701	Inactive	#33a02c	MUT-allCrxSites	3.355829584357122	0.006993176096770356	0.022291813975407696	11.061603174895936	1.5237547071073958	3.4687922352552323	True	True	False	True	CRX+MEF2D
chr13-94991584-94991748_CPPE	0.19715809758552916	0.06621290545923994	3.0	0.005244870804888243	0.01145483596506033	1	-2.33527617170063	Silencer	#e31a1c	WT	3.2898225249949062	0.450146705999446	3.0	0.0036772663656307633	0.008639598934304535	1.0	1.7184482236017866	Weak enhancer	#a6cee3	MUT-allCrxSites	-4.0537243953024165	0.0014134459337662541	0.00840357855166482	0.0	0.0	-6.643856189774724	False	True	False	False	CRX only
chr13-95272130-95272294_CPPE	0.2372513611833079	0.1154698402372311	3.0	0.02509982705046493	0.03927567338267739	1	-2.069443638289193	Silencer	#e31a1c	WT	0.0880366141748483	0.047349689982699145	3.0	0.010894775255842044	0.0202989087809429	1.0	-3.489457457899331	Silencer	#e31a1c	MUT-allCrxSites	1.420013819610138	0.06271018535713282	0.10907569474352359	0.0	0.0	-6.643856189774724	False	True	False	False	CRX only
chr13-95375284-95375448_CPPP	3.6036468663264163	0.3550807928553532	3.0	0.00040558743960276007	0.0015659910218236688	1	1.8498579309906527	Weak enhancer	#a6cee3	WT	2.2419395927251835	0.6763018966015955	3.0	0.030485259069779037	0.04585188997134789	1.0	1.1653907660107383	Weak enhancer	#a6cee3	MUT-allCrxSites	0.6844671649799143	0.08252762227311224	0.13487646388991772	3.451660128553547	0.08411309407165844	1.7914640855016943	True	True	False	False	CRX only
chr13-96431697-96431861_UPPE	2.1684100743096293	0.5166039555775006	3.0	0.004177189822078129	0.009575465653185296	1	1.1173027852621071	Weak enhancer	#a6cee3	WT	3.019625336576656	0.2820798572050464	3.0	0.00024630340221007456	0.0011054906203770572	1.0	1.594847250406965	Weak enhancer	#a6cee3	MUT-allCrxSites	-0.47754446514485793	0.10609272097782387	0.16539842555303172	0.0	0.0	-6.643856189774724	False	False	False	False	No binding
chr13-96435210-96435374_CSRE	0.9085246086845544	0.21686811315541346	3.0	0.3474410420072848	0.3814867722542297	1	-0.1368154219947992	Inactive	#33a02c	WT	NaN	NaN	NaN	NaN	NaN	NaN	NaN	NaN	NaN	NaN	NaN	NaN	NaN	0.0	0.0	-6.643856189774724	False	True	False	False	CRX only
chr13-96693483-96693647_CPPE	8.353038930974256	1.4999846631573177	3.0	8.653596979151363e-06	0.00021665542020198232	1	3.06247386667435	Strong enhancer	#1f78b4	WT	0.19110159675343394	0.08772017868165369	3.0	0.02354174234772172	0.03724988659167159	1.0	-2.3800585841156416	Silencer	#e31a1c	MUT-allCrxSites	5.442532450789992	0.001440827111734519	0.008413401170306924	1.2857152688216311	0.449454219350572	0.37374872332297165	True	True	False	False	CRX only
chr13-97651953-97652117_UPCE	3.494799277240127	0.35355711039738946	3.0	0.001452298139446636	0.004109003623496162	1	1.8056223501578061	Weak enhancer	#a6cee3	WT	1.3778042746885235	0.2131762089413864	3.0	0.01053131260207536	0.019813706331967218	1.0	0.4634176765929682	NaN	grey	MUT-allCrxSites	1.3422046735648379	0.0017325129008956398	0.009312850168649987	0.9350704205666824	0.4411961363581011	-0.08150626119691394	False	False	False	False	No binding
chr13-97790014-97790178_CPPE	0.5170374991446017	0.14564221089752233	3.0	0.023163757427203224	0.036784995689648464	1	-0.9488715609294966	NaN	grey	WT	1.4866420324487442	0.4509274175019006	3.0	0.23169121471770604	0.26341997851182897	1.0	0.5730274161364005	Inactive	#33a02c	MUT-allCrxSites	-1.5218989770658973	0.011055534833064928	0.030507678400103218	0.0	0.0	-6.643856189774724	False	True	False	False	CRX only
chr13-98946127-98946291_UPCE	1.9143920629690776	0.3898652735071094	3.0	0.03758388716472366	0.05415639856139888	1	0.9376397286556768	Inactive	#33a02c	WT	1.5124538812190882	0.11045146689110777	3.0	0.028443880268373287	0.04339248887656947	1.0	0.5978447132557776	NaN	grey	MUT-allCrxSites	0.3397950153998992	0.19378446540581093	0.2686012865603681	0.0	0.0	-6.643856189774724	False	False	False	False	No binding
chr13-98998379-98998543_CPPE	0.29741348286679986	0.031893361379591686	3.0	0.002750211895910846	0.006842789121968653	1	-1.7446153742217196	Silencer	#e31a1c	WT	2.4442842769606123	0.3046817694694239	3.0	0.0077358743565908656	0.01554613212045664	1.0	1.2900021956972698	Weak enhancer	#a6cee3	MUT-allCrxSites	-3.0346175699189892	2.8813008437119025e-05	0.0021742739443702894	0.0	0.0	-6.643856189774724	False	True	False	False	CRX only
chr13-99358701-99358865_CPPE	2.860444237293366	0.32270585096626725	3.0	0.0013354456427468403	0.003827958977152095	1	1.5167434924838774	Weak enhancer	#a6cee3	WT	1.7758811945174742	0.009553570115761323	3.0	0.0012803898900224874	0.003712203981506693	1.0	0.8293472233978786	NaN	grey	MUT-allCrxSites	0.6873962690859988	0.018338969911265088	0.042732849128149765	0.04309653638736899	0.016311540226037556	-4.235238436085103	False	True	False	False	CRX only
chr13-99412652-99412816_CSRE	8.754256899156541	1.3955519899101425	3.0	0.00013171154843507902	0.0007260750152837443	1	3.1301495112346838	Strong enhancer	#1f78b4	WT	NaN	NaN	NaN	NaN	NaN	NaN	NaN	NaN	NaN	NaN	NaN	NaN	NaN	0.0	0.0	-6.643856189774724	False	True	True	False	CRX+NRL
chr13-99442958-99443122_UPCE	0.9746164466098816	0.13730526626450126	3.0	0.6298545330940067	0.6589141981682025	1	-0.035614016086475936	Inactive	#33a02c	WT	0.9606571601155812	0.2466840756683696	3.0	0.6577777294182299	0.6857379191744591	1.0	-0.056405443675595024	Inactive	#33a02c	MUT-allCrxSites	0.020791427589119088	0.8402258665091332	0.8740843849898831	0.0	0.0	-6.643856189774724	False	False	False	False	No binding
chr13-99454878-99455042_CPPE	0.34482938876886315	0.07474546145348562	3.0	0.013524892134313798	0.024115043208325825	1	-1.5318676196911487	Silencer	#e31a1c	WT	4.091592239023849	0.3092260628411868	3.0	4.024901103830031e-05	0.00035762845852330784	1.0	2.0330149325901243	Weak enhancer	#a6cee3	MUT-allCrxSites	-3.564882552281273	0.0009291000221592336	0.006701817071604472	0.0	0.0	-6.643856189774724	False	True	False	True	CRX+MEF2D
chr13-99643253-99643417_UPPE	12.41427515858732	2.0515253623722707	3.0	3.841742212489047e-06	0.00022521042457847372	1	3.634044331072301	Strong enhancer	#1f78b4	WT	4.563025802716157	0.7791557824876599	3.0	0.002980394341126633	0.0072983981649494285	1.0	2.190306947924889	Weak enhancer	#a6cee3	MUT-allCrxSites	1.443737383147412	0.0018294603005718695	0.009546279547133	0.14352519213126927	0.03527122034051942	-2.7034526863226747	False	False	False	False	No binding
chr14-105732368-105732532_UPPP	9.95540986969922	1.836278991912404	3.0	9.34173110347045e-06	0.00021485981537982035	1	3.315625622124002	Strong enhancer	#1f78b4	WT	8.198310062929659	0.7537556421106748	3.0	0.00029174415790614983	0.0012366967963446758	1.0	3.0355025181859947	Strong enhancer	#1f78b4	MUT-allCrxSites	0.2801231039380072	0.2233386516579577	0.3020961286128321	0.0	0.0	-6.643856189774724	False	False	False	False	No binding
chr14-105773931-105774095_CPPE	0.10480984035127283	0.08476146953007951	3.0	0.02011159864396321	0.032816176062977306	1	-3.2404542900647626	Silencer	#e31a1c	WT	0.4629161731710895	0.216649951157357	3.0	0.06789673771535794	0.08895601477179768	1.0	-1.1080639521982085	NaN	grey	MUT-allCrxSites	-2.1323903378665543	0.03602274295465821	0.07064130102652615	0.0	0.0	-6.643856189774724	False	True	False	False	CRX only
chr14-105885111-105885275_CPRE	0.0	0.0	3.0	NaN	NaN	1	-9.965784284662087	Silencer	#e31a1c	WT	0.003955281526429429	0.0019965212922945	3.0	0.0024868504944897635	0.006305005446736442	1.0	-7.65681726050041	Silencer	#e31a1c	MUT-allCrxSites	-2.308967024161677	NaN	NaN	0.0	0.0	-6.643856189774724	False	True	False	False	CRX only
chr14-10884311-10884475_UPCE	10.886217321417503	1.6433948878937996	3.0	9.16682607854733e-06	0.00021600457333125988	1	3.444563355683172	Strong enhancer	#1f78b4	WT	1.385665282311334	0.33468843487826394	3.0	0.08127148155893951	0.1040404825176624	1.0	0.471619587354175	Inactive	#33a02c	MUT-allCrxSites	2.9729437683289968	0.0005640070914131949	0.005018512078697	0.0	0.0	-6.643856189774724	False	False	False	False	No binding
chr14-10942247-10942411_CPPE	13.527648687045279	1.4206498942718304	3.0	8.608401864785649e-05	0.0005539569981797138	1	3.75794583739028	Strong enhancer	#1f78b4	WT	4.488780606018014	0.2598644115118986	3.0	0.00012500518448330114	0.0007052815983699866	1.0	2.1666449491216433	Weak enhancer	#a6cee3	MUT-allCrxSites	1.5913008882686368	0.0004346335031938236	0.004406981567267607	10.84909472485704	1.881491705898385	3.440831931878889	True	True	False	False	CRX only
chr14-118052280-118052444_CPPN	2.0344831438931816	0.40127424144129176	3.0	0.0383344680553102	0.0550893237494398	1	1.025371274377748	NaN	grey	WT	2.2209338887898387	0.6293377236358533	3.0	0.014823709926990003	0.025921270869058183	1.0	1.1518158915542005	Weak enhancer	#a6cee3	MUT-allCrxSites	-0.1264446171764524	0.7476398304037266	0.7974282942387124	0.0	0.0	-6.643856189774724	False	True	False	False	CRX only
chr14-118132684-118132848_CSPP	1.7213177607287282	0.3787737243704729	3.0	0.07016128296804959	0.0914741760855477	1	0.7843513387484075	Inactive	#33a02c	WT	NaN	NaN	NaN	NaN	NaN	NaN	NaN	NaN	NaN	NaN	NaN	NaN	NaN	4.0775058225609415	0.3310636014275338	2.0312207856991145	True	True	False	False	CRX only
chr14-119007417-119007581_CSPP	1.0567697840597154	0.18290037680742055	3.0	0.5596681580885938	0.5914101639771093	1	0.08102566947863242	Inactive	#33a02c	WT	NaN	NaN	NaN	NaN	NaN	NaN	NaN	NaN	NaN	NaN	NaN	NaN	NaN	0.0	0.0	-6.643856189774724	False	True	False	False	CRX only
chr14-120308004-120308168_UPCE	2.5844734987896802	0.4300861064553701	3.0	0.0002879417711480322	0.0012248991981491956	1	1.3704285172132373	Weak enhancer	#a6cee3	WT	2.249848920850027	0.3080301218370209	3.0	0.0005333258423574647	0.0019160667595009952	1.0	1.1704692249594764	Weak enhancer	#a6cee3	MUT-allCrxSites	0.19995929225376097	0.3406819007002178	0.4269676711426556	0.06057416200479687	0.0319057699477292	-3.824716096509979	False	False	False	False	No binding
chr14-120336749-120336913_CPCE	0.372512845801088	0.2412254752294808	3.0	0.07375169431870485	0.09550764940463743	1	-1.4207702340553467	NaN	grey	WT	1.3109405300281496	0.5120629753151146	3.0	0.4630135007581184	0.4971422600277586	1.0	0.39170232439348035	Inactive	#33a02c	MUT-allCrxSites	-1.812472558448827	0.036257383148058625	0.07095958676956711	0.0	0.0	-6.643856189774724	False	True	False	False	CRX only
chr14-120835939-120836103_CPPE	0.9387630383634736	0.2828329581691423	3.0	0.569448132043717	0.6006884289519745	1	-0.08963106838939693	Inactive	#33a02c	WT	1.4164358165713191	0.043518431960239023	3.0	0.007074750146522656	0.014577078420203346	1.0	0.5032834094456731	NaN	grey	MUT-allCrxSites	-0.59291447783507	0.11480460321781394	0.17563090176479604	0.0	0.0	-6.643856189774724	False	True	False	False	CRX only
chr14-121379887-121380051_UPPE	2.3198483152970675	0.4293879677471783	3.0	0.022993583559768545	0.03657516749563447	1	1.2146522349099766	Weak enhancer	#a6cee3	WT	2.5377374507690607	0.5264676101166677	3.0	0.02357708144862959	0.037281260040645546	1.0	1.344111203154421	Weak enhancer	#a6cee3	MUT-allCrxSites	-0.12945896824444425	0.6193935452277646	0.6850338983860621	0.0	0.0	-6.643856189774724	False	False	False	False	No binding
chr14-14068106-14068270_CPPP	14.110986371626261	2.0415646884113796	3.0	4.188510875457465e-06	0.0002097309560242087	1	3.818849167641699	Strong enhancer	#1f78b4	WT	4.8508899246262525	0.4241494222983033	3.0	0.0002628842988941137	0.0011519460572324562	1.0	2.2785468202446495	Weak enhancer	#a6cee3	MUT-allCrxSites	1.5403023473970494	0.0010630802746141841	0.007204709840390428	2.216369324791786	0.6792609918017081	1.1546929362778269	True	True	False	False	CRX only
chr14-14077056-14077220_UPCE	0.01943181755128861	0.008215234857909672	3.0	0.0014036366887485005	0.003983046967422692	1	-5.6130386423067655	Silencer	#e31a1c	WT	0.2001460199336178	0.045293157988701885	3.0	0.00017340075186189578	0.0008691735288843933	1.0	-2.313684903177064	Silencer	#e31a1c	MUT-allCrxSites	-3.2993537391297014	0.0025528197375739455	0.011688756884760983	0.06817446866556888	0.04858232634596323	-3.677158681267567	False	False	False	False	No binding
chr14-14719035-14719199_CBPP	3.4619737848969168	0.9217298336436728	3.0	0.016600211225430882	0.028256804306177843	1	1.7920114662119053	Weak enhancer	#a6cee3	WT	NaN	NaN	NaN	NaN	NaN	NaN	NaN	NaN	NaN	NaN	NaN	NaN	NaN	0.0	0.0	-6.643856189774724	False	True	False	False	CRX only
chr14-16331088-16331252_CPPE	1.0130236993739683	0.13888507431157446	3.0	0.9746248871139114	0.9786968523828228	1	0.020091370851848964	Inactive	#33a02c	WT	0.9764459709459392	0.20012283868020828	3.0	0.7084680129409786	0.7341249705124562	1.0	-0.0329111363063692	Inactive	#33a02c	MUT-allCrxSites	0.053002507158218165	0.7530163070238673	0.8018550851456325	0.0	0.0	-6.643856189774724	False	True	False	False	CRX only
chr14-17431891-17432055_CPPE	6.372675841194158	0.3085271235813765	3.0	1.524244934032418e-05	0.0002483744202675876	1	2.6721256469485453	Weak enhancer	#a6cee3	WT	1.3838909082522377	0.16780434563245186	3.0	0.012117389824684176	0.02201371613275013	1.0	0.46977233560860837	NaN	grey	MUT-allCrxSites	2.202353311339937	0.0005762302207052545	0.005047159343855845	10.718141397141508	0.9484230527424294	3.4233282521203257	True	True	True	False	CRX+NRL
chr14-17603832-17603996_UPPE	3.987486663423815	0.8942522772739901	3.0	0.0011186797230109023	0.003367246980910086	1	1.9958414538865268	Weak enhancer	#a6cee3	WT	0.7967475482252869	0.05191302426965398	3.0	0.02670714838305624	0.04135994274399205	1.0	-0.32599582531402593	NaN	grey	MUT-allCrxSites	2.321837279200553	0.003782376234136756	0.015052783309079748	0.14625412014907596	0.0288509365835932	-2.6780338632549037	False	False	False	True	MEF2D only
chr14-17660834-17660998_CPPP	8.50704398826182	2.4396880636545717	3.0	0.0006263996291365213	0.0021400874323093525	1	3.088827492335154	Strong enhancer	#1f78b4	WT	6.179590071895476	2.844632935098023	3.0	0.0187811716621126	0.031003122314483263	1.0	2.6277445813592317	Weak enhancer	#a6cee3	MUT-allCrxSites	0.46108291097592247	0.2898804369128105	0.3739286109289508	0.0	0.0	-6.643856189774724	False	True	False	False	CRX only
chr14-20440137-20440301_CPNE	0.24651655379940296	0.017634011252884794	3.0	0.0008694161931523094	0.002767737510253742	1	-2.0144030796519754	Silencer	#e31a1c	WT	0.5477267750396009	0.35881016992346754	3.0	0.12277538560381712	0.1492618307024656	1.0	-0.8658401212767565	Inactive	#33a02c	MUT-allCrxSites	-1.1485629583752188	0.21163029860809066	0.289451827026193	0.0	0.0	-6.643856189774724	False	True	False	False	CRX only
chr14-21653533-21653697_UPPE	0.2200238642146424	0.0975562181708972	3.0	0.011026813163642938	0.020481410694602627	1	-2.1777259473276978	Silencer	#e31a1c	WT	0.8040419342680177	0.0876456908618025	3.0	0.17091948037044816	0.20019735432279345	1.0	-0.31286416037461817	Inactive	#33a02c	MUT-allCrxSites	-1.8648617869530795	0.02416018403211773	0.05237821112819335	0.0	0.0	-6.643856189774724	False	False	False	False	No binding
chr14-21848859-21849023_CPPP	4.451962578488474	0.5413408930036516	3.0	0.00021955363546159685	0.0010197046624771944	1	2.154765487806878	Weak enhancer	#a6cee3	WT	4.529575115965699	0.6119143229224385	3.0	5.699016232612592e-05	0.0004234184085033806	1.0	2.179694199120705	Weak enhancer	#a6cee3	MUT-allCrxSites	-0.024928711313827012	0.8887817532103569	0.912978952774199	0.0	0.0	-6.643856189774724	False	True	False	False	CRX only
chr14-22608746-22608910_CPPE	12.513090704394909	0.7766189845931019	3.0	4.853664847202108e-06	0.00020831756179018327	1	3.645481560989982	Strong enhancer	#1f78b4	WT	0.7661735233989275	0.21875601758829885	3.0	0.266367561326081	0.2990258914746547	1.0	-0.3823751637912193	Inactive	#33a02c	MUT-allCrxSites	4.027856724781201	0.0022294010033960827	0.010840358782312551	1.6772149417849846	0.3425627588843632	0.7546437766451717	True	True	False	False	CRX only
chr14-24222620-24222784_UPCE	0.8241765173103152	0.17205065777340509	3.0	0.31568028768081546	0.3496486504335668	1	-0.27722532897319485	Inactive	#33a02c	WT	0.7346163520260566	0.5409640778192941	3.0	0.2923397448292377	0.32597475142522514	1.0	-0.4429745450930634	Inactive	#33a02c	MUT-allCrxSites	0.16574921611986854	0.5056283665405854	0.5844140531090596	0.0	0.0	-6.643856189774724	False	False	False	False	No binding
chr14-24500705-24500869_CPPE	4.545626713180516	0.6070359045847771	3.0	0.001194400367405989	0.003533220040689593	1	2.184796560900082	Weak enhancer	#a6cee3	WT	3.5145055123785425	0.6048073916846192	3.0	0.00017596477422670371	0.000878362066155519	1.0	1.813732156656055	Weak enhancer	#a6cee3	MUT-allCrxSites	0.371064404244027	0.10730286762439888	0.16675503071609551	3.543596817809465	0.703232039764944	1.829280006087198	True	True	False	False	CRX only
chr14-24575168-24575332_UPPN	8.313084626996867	0.6380934359844189	3.0	3.4024594852031875e-05	0.00034074214052857754	1	3.055557432870553	Strong enhancer	#1f78b4	WT	9.34317529100485	0.3921706706373803	3.0	7.971707602039729e-06	0.00021649716634466096	1.0	3.2240673385470555	Strong enhancer	#1f78b4	MUT-allCrxSites	-0.16850990567650248	0.09692313990122065	0.15317213087893267	0.0	0.0	-6.643856189774724	False	False	False	True	MEF2D only
chr14-25459127-25459291_UPPP	0.6333242992910142	0.34576120583233305	3.0	0.21634213840457026	0.24766769690658946	1	-0.6567074858157843	Inactive	#33a02c	WT	0.6913460890422929	0.1182525481193354	3.0	0.008537729364665096	0.016792497977064287	1.0	-0.5304347042373907	NaN	grey	MUT-allCrxSites	-0.1262727815783936	0.5687066030874162	0.6410815025897791	0.0	0.0	-6.643856189774724	False	False	False	False	No binding
chr14-25521262-25521426_CPPE	0.03332558675222291	0.02821003429365012	3.0	0.01112084167858037	0.020608282940993	1	-4.864571808155816	Silencer	#e31a1c	WT	0.3009512213699217	0.10621424989740934	3.0	0.02806667298105973	0.04299442224982605	1.0	-1.7276125863024978	Silencer	#e31a1c	MUT-allCrxSites	-3.136959221853318	0.016345860710238306	0.03942296092622932	0.0	0.0	-6.643856189774724	False	True	True	False	CRX+NRL
chr14-25629753-25629917_UPPE	3.668931373082256	1.6913669790873385	3.0	0.02342744262366486	0.03710567271563656	1	1.8757530852375326	Weak enhancer	#a6cee3	WT	5.033076474253373	0.8899343524144233	3.0	0.00011186845492475923	0.0006549959352293758	1.0	2.3317271331035947	Weak enhancer	#a6cee3	MUT-allCrxSites	-0.4559740478660621	0.2540044772616589	0.3355937942002524	3.1988372995768324	0.8116704410486012	1.6820506412730896	True	False	False	False	No binding
chr14-26669682-26669846_CSPP	1.4540796500460704	0.3315331970204619	3.0	0.04215797793058603	0.05955139580144785	1	0.5410981274162727	Inactive	#33a02c	WT	NaN	NaN	NaN	NaN	NaN	NaN	NaN	NaN	NaN	NaN	NaN	NaN	NaN	0.0	0.0	-6.643856189774724	False	True	False	False	CRX only
chr14-28955361-28955525_UPCE	11.998052395135446	1.5564929037784154	3.0	5.0087937488260446e-05	0.0003999546769203787	1	3.584848570819507	Strong enhancer	#1f78b4	WT	2.5863697912096413	0.05217774572435562	3.0	0.0002009371085880057	0.0009620564551618961	1.0	1.3714862611422642	Weak enhancer	#a6cee3	MUT-allCrxSites	2.2133623096772426	0.0019398063969265386	0.009885454937064594	14.31937755944889	1.701864347910323	3.840904037955699	True	False	False	False	No binding
chr14-29018055-29018219_UPCE	0.7753239587846877	0.3221335633210997	3.0	0.21853209118787906	0.24981777939123295	1	-0.3652692824216256	Inactive	#33a02c	WT	2.979466283906301	0.6419857306796358	3.0	0.0012382449620664685	0.003620586090421845	1.0	1.575538053122091	Weak enhancer	#a6cee3	MUT-allCrxSites	-1.9408073355437168	0.012055377304984292	0.0321149358755997	0.0	0.0	-6.643856189774724	False	False	False	False	No binding
chr14-29940399-29940563_CPPN	0.2473104408212564	0.16118611505455488	3.0	0.042236193052530485	0.059591834459499275	1	-2.009783170447251	NaN	grey	WT	2.7620391173940755	0.14391214764596535	3.0	0.00014093041431718494	0.000755242476725427	1.0	1.466255987076558	Weak enhancer	#a6cee3	MUT-allCrxSites	-3.476039157523809	0.016566664197346145	0.03983308229803081	0.0	0.0	-6.643856189774724	False	True	False	False	CRX only
chr14-31234032-31234196_CPPN	3.212836712706092	1.3537069380737918	3.0	0.05250739496301676	0.07128016029009364	1	1.6842966310187544	NaN	grey	WT	5.161188805692866	0.4019127946214573	3.0	0.0003283066602186804	0.0013419813908768679	1.0	2.3679829085871424	Weak enhancer	#a6cee3	MUT-allCrxSites	-0.6836862775683881	0.13687285101037922	0.20259866743294155	0.0	0.0	-6.643856189774724	False	True	False	False	CRX only
chr14-33447374-33447538_CPPP	0.0	0.0	3.0	NaN	NaN	1	-9.965784284662087	Silencer	#e31a1c	WT	0.0	0.0	3.0	NaN	NaN	1.0	-9.965784284662087	Silencer	#e31a1c	MUT-allCrxSites	0.0	NaN	NaN	0.0	0.0	-6.643856189774724	False	True	False	False	CRX only
chr14-33492184-33492348_UPRE	10.092747708011961	1.6147676766039705	3.0	6.69317613953297e-06	0.00021028822027931366	1	3.3353900271010923	Strong enhancer	#1f78b4	WT	7.891194594753287	2.4508070187062017	3.0	0.0012453602179023848	0.0036325525287965797	1.0	2.9804265284670044	Strong enhancer	#1f78b4	MUT-allCrxSites	0.35496349863408794	0.251939678037933	0.3333146650778318	0.0	0.0	-6.643856189774724	False	False	False	False	No binding
chr14-33948163-33948327_CPNE	2.7741440171507024	0.5637546800993908	3.0	0.011301517412283541	0.020838662907881462	1	1.4725626426115015	Weak enhancer	#a6cee3	WT	3.95496639668645	0.9092617414468268	3.0	0.001673811405447639	0.00461353866168968	1.0	1.9840301714105437	Weak enhancer	#a6cee3	MUT-allCrxSites	-0.5114675287990422	0.11795139194814755	0.17953501241448058	0.0	0.0	-6.643856189774724	False	True	False	False	CRX only
chr14-33959510-33959674_CPPP	3.5085693754804006	0.4316891386681673	3.0	9.554008638962841e-05	0.0005956695139752836	1	1.8112940225606973	Weak enhancer	#a6cee3	WT	3.045515247081134	0.8055747525549805	3.0	0.005088086120187786	0.011209179642411865	1.0	1.6071599607173739	Weak enhancer	#a6cee3	MUT-allCrxSites	0.2041340618433234	0.390008093667989	0.4755723305013017	0.0	0.0	-6.643856189774724	False	True	False	False	CRX only
chr14-34644267-34644431_CPPE	14.222536936182046	3.75330196442774	3.0	0.00045327335101351786	0.0016890581382340935	1	3.8302083563141682	Strong enhancer	#1f78b4	WT	15.097898120329065	0.6854629630176662	3.0	1.9439118186186482e-05	0.0002692906084178628	1.0	3.916371364017796	Strong enhancer	#1f78b4	MUT-allCrxSites	-0.08616300770362795	0.6022665809058793	0.6696781137644291	4.507808892122335	0.9904781338654074	2.1756232445648367	True	True	False	False	CRX only
chr14-34661563-34661727_CPRP	0.2591886496790941	0.0062757139281782994	3.0	4.402770302445012e-05	0.0003792852480977271	1	-1.942370066762654	Silencer	#e31a1c	WT	0.5393242261816974	0.2073933839559212	3.0	0.10712046437670056	0.1324062926867574	1.0	-0.8881027262504554	Inactive	#33a02c	MUT-allCrxSites	-1.0542673405121987	0.0897129756174184	0.14433526704499786	0.09899892126295473	0.025750759156838818	-3.1976142378327452	False	True	False	False	CRX only
chr14-37057612-37057776_UPCP	2.439994013543355	0.5436983612480931	3.0	0.007140130832677201	0.014680328876252912	1	1.287468756961793	Weak enhancer	#a6cee3	WT	0.24589479676762116	0.08998126438498368	3.0	0.012414560793583256	0.02247713511666844	1.0	-2.01803166244332	Silencer	#e31a1c	MUT-allCrxSites	3.3055004194051127	0.0014681591979926422	0.008497133765373345	0.0	0.0	-6.643856189774724	False	False	False	False	No binding
chr14-37101643-37101807_CPPE	3.998830704317884	0.9950733862274571	3.0	0.0013626092612666627	0.0038918970403498798	1	1.9999389381975452	Weak enhancer	#a6cee3	WT	0.8906051920730041	0.08559220000364083	3.0	0.13482793724777262	0.16215108690268776	1.0	-0.16552307703782945	Inactive	#33a02c	MUT-allCrxSites	2.1654620152353745	0.004119104584395943	0.016115021325194098	0.7258001956313435	0.13308534875915048	-0.44261403499896534	False	True	True	False	CRX+NRL
chr14-45540259-45540423_UPPE	7.9669054544792495	0.9635561283007512	3.0	8.186352031882366e-06	0.00021741322771966044	1	2.994200528786118	Strong enhancer	#1f78b4	WT	10.229211136749305	1.0811141831812208	3.0	6.427918917556093e-06	0.0002116370290184393	1.0	3.354764015415163	Strong enhancer	#1f78b4	MUT-allCrxSites	-0.3605634866290446	0.05385689524854607	0.09672057526558113	1.592957168707856	0.8025343428137575	0.6807358769470359	True	False	False	False	No binding
chr14-45643619-45643783_CPPE	1.5741544845269562	0.5192056947994999	3.0	0.08277525331509686	0.1056279911562704	1	0.6554933290133802	Inactive	#33a02c	WT	1.147758755778544	0.35855859015187863	3.0	0.5732262042220392	0.6044085026750038	1.0	0.20007585770159547	Inactive	#33a02c	MUT-allCrxSites	0.4554174713117847	0.2913880862079301	0.3752565967443117	0.0	0.0	-6.643856189774724	False	True	False	False	CRX only
chr14-45658001-45658165_CPPP	0.6732720126299062	0.2606053387747988	3.0	0.15054690905575596	0.17873030176118027	1	-0.568597378695507	Inactive	#33a02c	WT	0.4012016056413861	0.08801608929544091	3.0	0.00500221363325045	0.011055467096567774	1.0	-1.3140092538054067	Silencer	#e31a1c	MUT-allCrxSites	0.7454118751098997	0.14911827771784414	0.21728188702741194	0.0	0.0	-6.643856189774724	False	True	False	False	CRX only
chr14-48134560-48134724_CPPE	11.568006735806675	1.6905489188264045	3.0	1.1009125898739893e-05	0.00022050361748017773	1	3.532193101179021	Strong enhancer	#1f78b4	WT	1.6737072175515653	0.3897152301442665	3.0	0.0856563984333205	0.10898631743487867	1.0	0.7439088969392708	Inactive	#33a02c	MUT-allCrxSites	2.7882842042397504	0.0006153679259621915	0.005215342854159049	11.736904775580028	0.5944410880718839	3.55420876204544	True	True	False	False	CRX only
chr14-48593413-48593577_UPPE	9.228120966615457	0.5226021383924099	3.0	6.9895687751600146e-06	0.00021400545924964452	1	3.2061932440252314	Strong enhancer	#1f78b4	WT	2.715257554561028	0.1609044947850563	3.0	0.0007198077192477469	0.0023928877637786447	1.0	1.4416202818916295	Weak enhancer	#a6cee3	MUT-allCrxSites	1.764572962133602	1.3489623700706776e-05	0.002117331336062936	0.0	0.0	-6.643856189774724	False	False	False	False	No binding
chr14-50870562-50870726_CPPP	NaN	NaN	0.0	NaN	NaN	1	NaN	NaN	grey	WT	10.9014307255696	2.184520887572355	3.0	0.0005807892876136139	0.002028963739504827	1.0	3.4465779184006933	Strong enhancer	#1f78b4	MUT-allCrxSites	NaN	NaN	NaN	NaN	NaN	NaN	False	True	False	False	CRX only
chr14-50917357-50917521_CSPE	15.679089299887266	2.0612043840398764	3.0	3.242904349986046e-05	0.0003352395959222134	1	3.970861870675793	Strong enhancer	#1f78b4	WT	NaN	NaN	NaN	NaN	NaN	NaN	NaN	NaN	NaN	NaN	NaN	NaN	NaN	0.6609516616522211	0.06284865037332908	-0.575719262898066	False	True	False	False	CRX only
chr14-52010808-52010972_CPPP	17.079876174305507	2.696151748711487	3.0	2.8979551855459928e-06	0.0002487584031592784	1	4.094310075694992	Strong enhancer	#1f78b4	WT	4.7334566392627915	0.7743524556940885	3.0	0.000536690941885664	0.0019224093574101246	1.0	2.243198861000414	Weak enhancer	#a6cee3	MUT-allCrxSites	1.8511112146945776	0.000600305457385035	0.00518854320435876	0.5278185749363564	0.0443966054949053	-0.8948085116628299	False	True	False	False	CRX only
chr14-52104247-52104411_CSNP	0.1746100265439732	0.09848181452062324	3.0	0.02868168103881342	0.043630645808093706	1	-2.509552876253788	Silencer	#e31a1c	WT	NaN	NaN	NaN	NaN	NaN	NaN	NaN	NaN	NaN	NaN	NaN	NaN	NaN	0.0	0.0	-6.643856189774724	False	True	False	False	CRX only
chr14-52110542-52110706_CPPP	8.25639066319412	0.2650906617444465	3.0	8.277871024902282e-06	0.00021744112577434574	1	3.045685961790613	Strong enhancer	#1f78b4	WT	7.012248006767072	0.5357971036043366	3.0	1.8646630965725608e-05	0.00026056498561698546	1.0	2.8100827463777645	Weak enhancer	#a6cee3	MUT-allCrxSites	0.23560321541284868	0.04789524567601181	0.08819377946160036	0.0	0.0	-6.643856189774724	False	True	False	False	CRX only
chr14-52111823-52111987_CPNP	0.3348085081761579	0.1274267049784333	3.0	0.036862011760438886	0.05338827674975286	1	-1.5742893114615844	NaN	grey	WT	0.5667386919646885	0.016822088842706872	3.0	0.002887359874311868	0.0071177122645216155	1.0	-0.816701028801406	NaN	grey	MUT-allCrxSites	-0.7575882826601783	0.10677015688675343	0.166190438565498	0.0	0.0	-6.643856189774724	False	True	False	False	CRX only
chr14-54517415-54517579_CSNP	2.931935214583504	0.29963384953221045	3.0	0.0006240844462675289	0.0021352127638491186	1	1.5523452038492598	Weak enhancer	#a6cee3	WT	NaN	NaN	NaN	NaN	NaN	NaN	NaN	NaN	NaN	NaN	NaN	NaN	NaN	0.2177213448455705	0.056830588080858	-2.134658569949467	False	True	False	False	CRX only
chr14-54753666-54753830_CPPE	3.4382351170232317	0.24318822576300206	3.0	9.7158530716531e-05	0.0006018570324154182	1	1.782087746445894	Weak enhancer	#a6cee3	WT	1.8069849754708676	0.1768142929815002	3.0	0.0019326758748216073	0.005181468449675107	1.0	0.8543826888682915	NaN	grey	MUT-allCrxSites	0.9277050575776025	0.0011541524092272125	0.007535597427300469	0.8054695204672623	0.24037195683407794	-0.2942971400746601	False	True	False	False	CRX only
chr14-54876125-54876289_UPPP	1.0576195017640186	0.2352515021818669	3.0	0.8188967871018459	0.8359390222124812	1	0.08218413648868102	Inactive	#33a02c	WT	1.103803172783581	0.30722823025346346	3.0	0.6131974079042993	0.6426073555256087	1.0	0.14378936785900467	Inactive	#33a02c	MUT-allCrxSites	-0.06160523137032366	0.8911923259340389	0.9142584802523316	0.0	0.0	-6.643856189774724	False	False	False	False	No binding
chr14-55060028-55060192_CPPE	4.663740865083309	1.007998621265283	3.0	0.0009940512534584145	0.0030552457643060085	1	2.2217969389456	Weak enhancer	#a6cee3	WT	2.7043424590911136	0.460991507440485	3.0	0.013315299135240963	0.023811995142523558	1.0	1.4358112309320485	Weak enhancer	#a6cee3	MUT-allCrxSites	0.7859857080135513	0.02930399347103408	0.06048862197808402	0.25067018961067244	0.08892592540647087	-1.939702489995963	False	True	False	False	CRX only
chr14-55521227-55521391_CPPP	2.627541053464469	0.1879514811573979	3.0	0.0006429810191409362	0.0021827752535384737	1	1.3942622675965226	Weak enhancer	#a6cee3	WT	0.0	0.0	3.0	NaN	NaN	1.0	-9.965784284662087	Silencer	#e31a1c	MUT-allCrxSites	11.36004655225861	NaN	NaN	0.0	0.0	-6.643856189774724	False	True	True	False	CRX+NRL
chr14-55524904-55525068_CSPP	3.4744803571678298	0.17950189939419964	3.0	0.00012358425418011924	0.0007005536672686713	1	1.7972123910764894	Weak enhancer	#a6cee3	WT	NaN	NaN	NaN	NaN	NaN	NaN	NaN	NaN	NaN	NaN	NaN	NaN	NaN	1.8817136145817468	0.4624376450448559	0.9196936964491578	True	True	False	True	CRX+MEF2D
chr14-55730832-55730996_UPPE	2.3744734178442606	0.4869807302200737	3.0	0.0007076182915429218	0.002357256498577148	1	1.248215062712203	Weak enhancer	#a6cee3	WT	0.3103332466570991	0.11213835217143744	3.0	0.03190001181906616	0.0474600299641755	1.0	-1.6834684473247292	Silencer	#e31a1c	MUT-allCrxSites	2.9316835100369323	0.002307763348425846	0.011043491925881731	0.1250745969768644	0.056782488805019536	-2.8881717174961166	False	False	False	False	No binding
chr14-56668186-56668350_CPPP	0.8245481357235956	0.2252249651480445	3.0	0.3124554182793365	0.34679593527332503	1	-0.27657575722297634	Inactive	#33a02c	WT	0.29241582217763634	0.04661485830131755	3.0	0.00030695883638431166	0.0012797494592362412	1.0	-1.7689814257787524	Silencer	#e31a1c	MUT-allCrxSites	1.492405668555776	0.008941109759816346	0.026419363477047698	0.0	0.0	-6.643856189774724	False	True	False	False	CRX only
chr14-56887823-56887987_UPPP	0.2379448218693811	0.1814771508965606	3.0	0.04886178376709376	0.06716574051141541	1	-2.0652505913511523	NaN	grey	WT	0.3656900569272412	0.14641621153275974	3.0	0.033203948912625764	0.04905082434634052	1.0	-1.447366948053065	Silencer	#e31a1c	MUT-allCrxSites	-0.6178836432980872	0.2800914129519555	0.3640538934824357	0.0	0.0	-6.643856189774724	False	False	False	False	No binding
chr14-57300672-57300836_CPPE	5.875788304539032	0.8044400122489087	3.0	1.5543572154185344e-05	0.000250731380352916	1	2.5550279300618146	Weak enhancer	#a6cee3	WT	1.98510510013744	0.15794129784036726	3.0	0.005037103877138921	0.011107045108902196	1.0	0.9899419690068315	NaN	grey	MUT-allCrxSites	1.565085961054983	0.0009191270133962089	0.006666643993653833	0.0	0.0	-6.643856189774724	False	True	False	False	CRX only
chr14-59783741-59783905_CPPE	0.15894733143112372	0.06937401046312766	3.0	0.007252677949761791	0.014835584214682947	1	-2.6443311722255864	Silencer	#e31a1c	WT	1.9677802180658053	0.2148904139828121	3.0	0.010929563091825507	0.020340073473637324	1.0	0.9773020670524831	NaN	grey	MUT-allCrxSites	-3.6216332392780695	0.005783129146688894	0.019784654552403854	0.4611885957151346	0.10285855975519244	-1.0856234731729897	False	True	True	False	CRX+NRL
chr14-59914829-59914993_UPPE	15.578878673516414	2.307342406724384	3.0	7.263042110756174e-06	0.00021685368587829148	1	3.9616120935117367	Strong enhancer	#1f78b4	WT	1.803438567106741	0.17792510771159814	3.0	0.002596043630524385	0.006523356890711301	1.0	0.8515500268931449	NaN	grey	MUT-allCrxSites	3.1100620666185916	8.452046296198987e-05	0.002256178888862913	1.5210904413667086	0.5455783834879393	0.6145595052135764	True	False	False	False	No binding
chr14-59972935-59973099_CPPE	8.599159700581975	1.9980514009358732	3.0	0.00039960253619578085	0.0015503546339734615	1	3.1043634501750184	Strong enhancer	#1f78b4	WT	1.0608838291517022	0.1847626071010694	3.0	0.7823723355425024	0.8017189974318502	1.0	0.08662594290842077	Inactive	#33a02c	MUT-allCrxSites	3.0177375072665975	0.0003525970089110466	0.003941853740646572	3.030732673885973	0.4503168918959389	1.6044189873612762	True	True	True	False	CRX+NRL
chr14-60251509-60251673_CPPP	1.4014106112336444	0.5816121851989462	3.0	0.3257891576146031	0.3596024065794253	1	0.48790881729411595	Inactive	#33a02c	WT	0.3931908484113827	0.056927127374709674	3.0	0.0003122685258171623	0.0012973853099421772	1.0	-1.3430338119224376	Silencer	#e31a1c	MUT-allCrxSites	1.8309426292165536	0.024161306787885306	0.052351721609973464	0.7039528198818298	0.3842583543850029	-0.4860993550468276	False	True	False	False	CRX only
chr14-60431631-60431795_CPPE	0.8982164752596975	0.12776353759772455	3.0	0.3559264870304043	0.39017984564541697	1	-0.15325962632394333	Inactive	#33a02c	WT	1.0643888906982109	0.05298011025695499	3.0	0.48808455044181304	0.5219627216849377	1.0	0.0913801424429363	Inactive	#33a02c	MUT-allCrxSites	-0.24463976876687962	0.14991328769651485	0.2181163295962641	3.6800602753272496	0.22611699979283825	1.8836443821950186	True	True	False	False	CRX only
chr14-61330528-61330692_CSPE	2.8040227657245147	0.6993804091475494	3.0	0.0023551790146911647	0.006038050945930896	1	1.4880124798766983	Weak enhancer	#a6cee3	WT	NaN	NaN	NaN	NaN	NaN	NaN	NaN	NaN	NaN	NaN	NaN	NaN	NaN	0.0	0.0	-6.643856189774724	False	True	False	True	CRX+MEF2D
chr14-61495523-61495687_CPRE	5.3951797654362	0.07899669481176767	3.0	3.262157887364357e-05	0.0003357857165858772	1	2.4319384102549377	Weak enhancer	#a6cee3	WT	1.3157516343561508	0.06760601528709838	3.0	0.018118478543002213	0.030178630061057393	1.0	0.3969832501704727	NaN	grey	MUT-allCrxSites	2.034955160084465	0.00017359922903860555	0.0028621990535608747	0.0	0.0	-6.643856189774724	False	True	False	False	CRX only
chr14-61510541-61510705_UPPE	3.5736671559833186	0.526148469106189	3.0	9.482649567988276e-05	0.0005943037349846107	1	1.8378089160819715	Weak enhancer	#a6cee3	WT	2.8789454546768773	0.1302301942671997	3.0	0.00014310754871714115	0.0007643533185369973	1.0	1.5260414877049584	Weak enhancer	#a6cee3	MUT-allCrxSites	0.3117674283770131	0.12454846747990908	0.1876836353268676	1.2898125285678732	0.4187845857515177	0.37830355893914214	True	False	False	False	No binding
chr14-62287233-62287397_CPPE	6.358168863666493	0.5360061649970562	3.0	0.00041727079886068	0.0015969910271682233	1	2.6688382191853837	Weak enhancer	#a6cee3	WT	0.7693854066232598	0.0276443152237016	3.0	0.043868583796286914	0.06147996568768256	1.0	-0.37634772035560343	Inactive	#33a02c	MUT-allCrxSites	3.0451859395409873	7.916348163613725e-05	0.0021875880418324124	5.0524952356157895	0.32132035095647604	2.339848645145028	True	True	False	False	CRX only
chr14-62827362-62827526_CPPE	8.229251292271565	0.9857917026497308	3.0	3.6486179250327976e-05	0.0003466187028781158	1	3.040936480778043	Strong enhancer	#1f78b4	WT	0.7055422799141834	0.03446622457940155	3.0	0.0068817169653808095	0.014271101575748724	1.0	-0.5011522000076438	NaN	grey	MUT-allCrxSites	3.542088680785687	0.0001540984909691865	0.0027611072080506297	0.8238687609957963	0.16326836137217826	-0.26210775289522736	False	True	False	False	CRX only
chr14-63123685-63123849_UPPP	4.652223456558467	0.3580310362927157	3.0	5.1725203381905044e-05	0.0004056167253781689	1	2.2182304696930517	Weak enhancer	#a6cee3	WT	2.9261636947874776	0.5977227907266532	3.0	0.0003297420273912603	0.001346703420280194	1.0	1.5495034273505568	Weak enhancer	#a6cee3	MUT-allCrxSites	0.6687270423424949	0.04056230445563272	0.07726528285626348	0.0	0.0	-6.643856189774724	False	False	False	False	No binding
chr14-63992306-63992470_CPPP	19.503138442255707	4.331366928441408	3.0	2.2826232030766008e-05	0.0002926018596583792	1	4.285708366383007	Strong enhancer	#1f78b4	WT	1.9166735108388304	0.4841643388596593	3.0	0.016277036371726682	0.027904320199318888	1.0	0.9393571184853267	NaN	grey	MUT-allCrxSites	3.3463512478976805	0.0002874840663324097	0.003581230083455161	41.24537658918739	4.810196539312405	5.366510245108511	True	True	True	False	CRX+NRL
chr14-64441459-64441623_CPPE	0.16259913300623424	0.01910030524948434	3.0	0.001024647127660724	0.0031372476067930573	1	-2.6117629921512253	Silencer	#e31a1c	WT	0.8147308801970974	0.3693501632418157	3.0	0.2883330246610545	0.32173093072091197	1.0	-0.2938348273027968	Inactive	#33a02c	MUT-allCrxSites	-2.3179281648484285	0.019857935661212685	0.045542103760723894	0.0	0.0	-6.643856189774724	False	True	False	False	CRX only
chr14-64556265-64556429_CPPE	NaN	NaN	0.0	NaN	NaN	1	NaN	NaN	grey	WT	0.2237917030638132	0.1809168651580413	3.0	0.04939757634501977	0.06784404271157429	1.0	-2.1533393074138907	NaN	grey	MUT-allCrxSites	NaN	NaN	NaN	NaN	NaN	NaN	False	True	True	True	All three
chr14-64583595-64583759_CPRP	3.007508648994397	0.335807716494342	3.0	0.00026573000920876157	0.0011601854262184533	1	1.589048504297562	Weak enhancer	#a6cee3	WT	1.6584636421974566	0.26758968573983355	3.0	0.050816184836923683	0.06953413051838661	1.0	0.7307170212233647	Inactive	#33a02c	MUT-allCrxSites	0.8583314830741973	0.008144600736424716	0.024793959107626523	0.048271768403794636	0.02677951120541713	-4.101059096205122	False	True	True	False	CRX+NRL
chr14-66188144-66188308_CPPN	0.3845934406876382	0.2437419031138525	3.0	0.06268909545055586	0.0832448844836525	1	-1.3748475847300263	NaN	grey	WT	0.5698151318349577	0.08980115080843684	3.0	0.03719346394243067	0.05380348515536089	1.0	-0.808904514919701	Inactive	#33a02c	MUT-allCrxSites	-0.5659430698103254	0.23880884025365928	0.3187366969916187	0.0	0.0	-6.643856189774724	False	True	False	False	CRX only
chr14-67062007-67062171_CPPN	0.8114620028028751	0.18950217179996268	3.0	0.09641188281443468	0.12094256802948525	1	-0.29962775219701454	Inactive	#33a02c	WT	1.5268295445156728	0.3809144500053733	3.0	0.04275305833479296	0.06021504582928501	1.0	0.6114835950755946	Inactive	#33a02c	MUT-allCrxSites	-0.9111113472726091	0.03212419990877493	0.06497698991857362	0.3303439283123164	0.1195754342817882	-1.5549347224024532	False	True	False	False	CRX only
chr14-70300213-70300377_CPPE	0.04580330717440215	0.015450248798972471	3.0	0.002572746763667064	0.00647158225690611	1	-4.4172457139076124	Silencer	#e31a1c	WT	1.6490654140535306	0.4404579169348407	3.0	0.02951915275860417	0.044706542946001966	1.0	0.722523218810478	NaN	grey	MUT-allCrxSites	-5.13976893271809	0.00016229037739617683	0.0028054072286458056	0.0	0.0	-6.643856189774724	False	True	False	False	CRX only
chr14-70569551-70569715_UPPE	1.687071121534332	0.40487453757044	3.0	0.04254825044027125	0.05999690227820002	1	0.7553756887153271	Inactive	#33a02c	WT	1.4509922665497847	0.19663856956691364	3.0	0.011268969774689979	0.020810579218953032	1.0	0.5380337694218273	NaN	grey	MUT-allCrxSites	0.21734191929349977	0.46023172905701715	0.5416764561546896	0.0	0.0	-6.643856189774724	False	False	False	False	No binding
chr14-70659425-70659589_UPPP	0.4710285660629738	0.11452263643368522	3.0	0.04217114537450781	0.05955249583291983	1	-1.083053924134283	NaN	grey	WT	0.6562027211645409	0.2527075080580757	3.0	0.18724560502613025	0.21741295250256232	1.0	-0.6055896410715886	Inactive	#33a02c	MUT-allCrxSites	-0.4774642830626943	0.32792613049817304	0.4132248349630157	0.1386150282389557	0.05336636110196245	-2.7503480835225824	False	False	False	False	No binding
chr14-76005131-76005295_CPPE	0.03986219673293768	0.010339100933751351	3.0	0.00015721108278170625	0.0008187580443463293	1	-4.613089424995654	Silencer	#e31a1c	WT	1.6604248687605432	0.17834797747069522	3.0	0.010864891578501876	0.020258934762551792	1.0	0.7324210544399192	NaN	grey	MUT-allCrxSites	-5.345510479435573	0.0003476433498298544	0.003908746431897847	0.04044422320600303	0.00956418956153131	-4.309167126176304	False	True	True	False	CRX+NRL
chr14-76189263-76189427_CPPN	0.2881186073426733	0.20280692033362646	3.0	0.04546160114218911	0.06343509918447113	1	-1.7902666328827332	NaN	grey	WT	3.4185777676169016	0.44182729775822704	3.0	0.00012884183467696397	0.0007168318278844511	1.0	1.7738181993301179	Weak enhancer	#a6cee3	MUT-allCrxSites	-3.564084832212851	0.015364518902398133	0.037728643412396914	0.0	0.0	-6.643856189774724	False	True	True	False	CRX+NRL
chr14-76505888-76506052_UPPP	12.274204371052285	1.5047125117872635	3.0	6.7751555450759364e-06	0.00021148164094272743	1	3.6176751391950837	Strong enhancer	#1f78b4	WT	6.5094886922328925	0.8336636313196999	3.0	0.0001944722635320116	0.0009423671076596568	1.0	2.7027658394584257	Weak enhancer	#a6cee3	MUT-allCrxSites	0.9149092997366579	0.003407675394408948	0.014001799212210168	0.3198927184447207	0.059377285926791624	-1.59993116051173	False	False	True	True	NRL+MEF2D
chr14-78612206-78612370_UPCE	0.4736414311594498	0.1879192859153116	3.0	0.051275155591852944	0.06998287136003327	1	-1.07509005689354	NaN	grey	WT	1.10704759492294	0.10695599980252904	3.0	0.1854760789717084	0.2157230853174455	1.0	0.14801985204103907	Inactive	#33a02c	MUT-allCrxSites	-1.2231099089345792	0.04606927489331421	0.08563516564725956	0.06135301184461736	0.028094239388676164	-3.808881861943536	False	False	False	False	No binding
chr14-78613755-78613919_CPPE	4.184826969571488	0.3868416662240512	3.0	0.0011565826609179436	0.003461826183706447	1	2.065512675831421	Weak enhancer	#a6cee3	WT	1.7053972802972088	0.5394368900430914	3.0	0.11550277809111185	0.14138575357371394	1.0	0.7709535713860257	Inactive	#33a02c	MUT-allCrxSites	1.2945591044453955	0.026108852754534242	0.05531918909762007	0.41061433175112105	0.2310815657926216	-1.2494300864866925	False	True	False	False	CRX only
chr14-8173299-8173463_UPPP	0.5908511330718628	0.03775231976372943	3.0	0.005884902733039598	0.012556026381589591	1	-0.7566937511056981	NaN	grey	WT	0.6130404398506129	0.24440618801259506	3.0	0.0755228755830471	0.09759098465798588	1.0	-0.7035944222711952	Inactive	#33a02c	MUT-allCrxSites	-0.05309932883450297	0.8903577494462627	0.9138801487907755	0.1877934671225536	0.04512768189285945	-2.3379333184644553	False	False	False	False	No binding
chr14-84507210-84507374_UPCE	10.9509066624082	1.7864056205925658	3.0	0.0014011317246561971	0.00398063841632526	1	3.453110151284031	Strong enhancer	#1f78b4	WT	2.7181284994581336	1.063031371969726	3.0	0.042910593014418665	0.060383846785805176	1.0	1.443144331263556	NaN	grey	MUT-allCrxSites	2.0099658200204753	0.01164302721910084	0.03155196050259095	0.40166629376120333	0.18815265406783166	-1.280452765767332	False	False	False	False	No binding
chr14-87140796-87140960_CPPP	8.167497308992965	1.0456929327329223	3.0	8.909643419616838e-06	0.00021630634302069763	1	3.030070702084639	Strong enhancer	#1f78b4	WT	1.0721668997759004	0.2705824832177818	3.0	0.7550021169180863	0.7773174504230543	1.0	0.10187446263168634	Inactive	#33a02c	MUT-allCrxSites	2.928196239452953	0.001071145097391645	0.007234377559664053	0.3880863660854598	0.13393431128169309	-1.3288466329474726	False	True	False	False	CRX only
chr15-100615935-100616099_CPPP	3.7730698461447214	0.5969594166377085	3.0	0.0008437065998382939	0.002709216850649752	1	1.9161211229262152	Weak enhancer	#a6cee3	WT	4.325578262656797	1.0728973025193498	3.0	0.004309347296300809	0.009794341585493138	1.0	2.1132264995380137	Weak enhancer	#a6cee3	MUT-allCrxSites	-0.1971053766117985	0.5229637300757038	0.6007346829089759	0.0	0.0	-6.643856189774724	False	True	False	False	CRX only
chr15-101004486-101004650_UPCE	1.1928600596273191	0.2976937298466765	3.0	0.4741230807651432	0.5083893930934739	1	0.2556337385175063	Inactive	#33a02c	WT	2.5420097063069482	0.7873721198510618	3.0	0.012129708080586535	0.022027769831272945	1.0	1.3465369686006403	Weak enhancer	#a6cee3	MUT-allCrxSites	-1.090903230083134	0.032067621250595285	0.06489600092178231	0.0	0.0	-6.643856189774724	False	False	False	False	No binding
chr15-102034798-102034962_CPPE	0.91232706469238	0.1300828612866658	3.0	0.5117975192408444	0.5450178721734025	1	-0.13079650947139687	Inactive	#33a02c	WT	1.1621953802153235	0.053287299346284914	3.0	0.12824565265902424	0.15493260928171138	1.0	0.21809344452688653	Inactive	#33a02c	MUT-allCrxSites	-0.3488899539982834	0.08023826851162554	0.1319593317852551	0.0	0.0	-6.643856189774724	False	True	True	True	All three
chr15-102406180-102406344_CPNP	0.9634619742171796	0.6553252863562623	3.0	0.6257413481943935	0.6547537354746299	1	-0.05220373654015813	Inactive	#33a02c	WT	0.0	0.0	3.0	NaN	NaN	1.0	-9.965784284662087	Silencer	#e31a1c	MUT-allCrxSites	9.91358054812193	NaN	NaN	0.0	0.0	-6.643856189774724	False	True	False	False	CRX only
chr15-102658219-102658383_UPPE	24.291354510267922	3.2032431198586266	3.0	0.00020376823369840647	0.0009650383245204332	1	4.602430423299362	Strong enhancer	#1f78b4	WT	8.790312898122707	0.5423064682067728	3.0	1.2950963282575011e-05	0.00023316584456680933	1.0	3.1360786341024784	Strong enhancer	#1f78b4	MUT-allCrxSites	1.4663517891968834	0.001587668206044088	0.008874658177374645	11.722772729477718	1.1734642617184414	3.5524720912340966	True	False	False	True	MEF2D only
chr15-102670914-102671078_CSNP	1.002683219391876	0.3483914329197735	3.0	0.7849445083055693	0.8040119862401175	1	0.005304000437733948	Inactive	#33a02c	WT	NaN	NaN	NaN	NaN	NaN	NaN	NaN	NaN	NaN	NaN	NaN	NaN	NaN	0.0	0.0	-6.643856189774724	False	True	False	False	CRX only
chr15-102672134-102672298_CPPP	19.859409939473068	7.890973357376398	3.0	0.001812366553470737	0.004913731541192236	1	4.311823496783915	Strong enhancer	#1f78b4	WT	5.373722610334533	1.8137792548070768	3.0	0.003435303714238816	0.008166916396808103	1.0	2.426190299070198	Weak enhancer	#a6cee3	MUT-allCrxSites	1.8856331977137168	0.012101476412782065	0.032106959732087104	NaN	NaN	NaN	False	True	False	False	CRX only
chr15-103167875-103168039_CPPE	4.674731552468863	1.076248491131337	3.0	0.0006925996785108926	0.0023184726006976746	1	2.225192102872271	Weak enhancer	#a6cee3	WT	2.7564935570172366	1.0167054757558944	3.0	0.018323662306896436	0.03039401128683615	1.0	1.4633575149118019	Weak enhancer	#a6cee3	MUT-allCrxSites	0.7618345879604691	0.09327252594404149	0.14878105357903204	4.285653276947303	0.6603404070135647	2.102877551094377	True	True	True	False	CRX+NRL
chr15-103272591-103272755_CPPQ	2.5624353290995625	0.5428210177233544	3.0	0.0006750748703645331	0.002274060898277723	1	1.3580785015720556	Weak enhancer	#a6cee3	WT	3.4748420746930724	0.8245208239798174	3.0	0.0010654125953646813	0.00324552493404184	1.0	1.7973625346169328	Weak enhancer	#a6cee3	MUT-allCrxSites	-0.4392840330448773	0.17525406759629464	0.24755110196107277	0.0	0.0	-6.643856189774724	False	True	False	False	CRX only
chr15-103334348-103334512_CPPP	26.899695828574615	2.1415537685664363	3.0	2.0248445438541172e-05	0.00027418106260018987	1	4.749571585715748	Strong enhancer	#1f78b4	WT	34.45284671181677	0.9620523827284584	3.0	1.5407193642230361e-06	0.000617186498651678	1.0	5.106593161191294	Strong enhancer	#1f78b4	MUT-allCrxSites	-0.3570215754755459	0.02222643406654059	0.049274874167856086	18.797821262556216	2.824749387004045	4.233260828609764	True	True	False	False	CRX only
chr15-10981589-10981753_CPPP	3.3576834680909733	1.9808674602269083	3.0	0.06583233039160521	0.08684303298365705	1	1.7478958382835803	NaN	grey	WT	NaN	NaN	0.0	NaN	NaN	1.0	NaN	NaN	grey	MUT-allCrxSites	NaN	NaN	NaN	0.0	0.0	-6.643856189774724	False	True	False	False	CRX only
chr15-12494221-12494385_CPPE	10.416952048682292	3.7952862071138487	3.0	0.0024683402271008484	0.006264683987156166	1	3.3809997967269845	Strong enhancer	#1f78b4	WT	2.493841041939141	0.36203102404342585	3.0	0.0014042374620362385	0.003982400873161178	1.0	1.318947897601919	Weak enhancer	#a6cee3	MUT-allCrxSites	2.0620518991250654	0.01176714615308595	0.03177858327922179	13.599595441761615	0.8949091450581754	3.7665522768770274	True	True	False	False	CRX only
chr15-12577601-12577765_CPPE	11.435450778786025	0.34571799365798944	3.0	8.478747684491347e-06	0.00021912548451263395	1	3.515567486312326	Strong enhancer	#1f78b4	WT	4.755059351588625	0.9590331639114712	3.0	0.003509798588780313	0.008323434541818928	1.0	2.2497667188069297	Weak enhancer	#a6cee3	MUT-allCrxSites	1.2658007675053962	0.014497101166073386	0.03616441511485821	0.0	0.0	-6.643856189774724	False	True	False	False	CRX only
chr15-12824754-12824918_CPPP	1.4796486651752208	0.3186226194185656	3.0	0.12793349362995593	0.15463321696736185	1	0.5662293522130548	Inactive	#33a02c	WT	0.7090883216502316	0.30415620504525337	3.0	0.15054435492195475	0.17877142146982125	1.0	-0.49392961494319576	Inactive	#33a02c	MUT-allCrxSites	1.0601589671562506	0.05837864744660305	0.10300261357035538	0.0	0.0	-6.643856189774724	False	True	False	False	CRX only
chr15-25412275-25412439_UPCP	1.178711382837654	0.8930712068615725	3.0	0.8893115585200744	0.9016917658312588	1	0.23843394646906593	Inactive	#33a02c	WT	0.4066150951119338	0.07856460668010957	3.0	0.019250897516213783	0.031669768774962234	1.0	-1.2947206154153323	Silencer	#e31a1c	MUT-allCrxSites	1.5331545618843982	0.1505964505413078	0.2187858096720073	0.0	0.0	-6.643856189774724	False	False	False	False	No binding
chr15-25716229-25716393_CPPE	5.306673221016223	0.28106749889891075	3.0	5.438688573277106e-05	0.0004156403175157877	1	2.4080795506380657	Weak enhancer	#a6cee3	WT	5.719883400669812	0.901630835887796	3.0	1.9988474501020404e-05	0.0002745274197897288	1.0	2.5162379405980677	Weak enhancer	#a6cee3	MUT-allCrxSites	-0.10815838996000204	0.5596724373016979	0.6341769113404166	0.0	0.0	-6.643856189774724	False	True	False	False	CRX only
chr15-27472665-27472829_CPPE	11.597785562590008	1.582413749307334	3.0	2.921632212997904e-05	0.00032064580017992985	1	3.5359018524342165	Strong enhancer	#1f78b4	WT	3.6531013802862073	1.0684922395933554	3.0	0.003409205836496861	0.008124964033733471	1.0	1.8695166610062302	Weak enhancer	#a6cee3	MUT-allCrxSites	1.6663851914279864	0.008641286062432552	0.02586453585734961	0.7959184725016659	0.3458693337263122	-0.3112941931894354	False	True	False	False	CRX only
chr15-31117431-31117595_CPPE	24.984315587440783	2.583172969609425	3.0	8.33946911344492e-05	0.0005409963296670678	1	4.6430085356371835	Strong enhancer	#1f78b4	WT	27.91364605970368	1.1083323487716927	3.0	1.339348422936593e-06	0.0009197496955794576	1.0	4.802950358648518	Strong enhancer	#1f78b4	MUT-allCrxSites	-0.15994182301133453	0.1829374850940789	0.2559168240674387	33.491837033315804	2.359976658796626	5.066168301090336	True	True	False	False	CRX only
chr15-31343776-31343940_CPPE	3.038029781634109	1.082015372021672	3.0	0.016889967250184344	0.0286182843044188	1	1.603610812933689	Weak enhancer	#a6cee3	WT	0.8571788450591331	0.2673765999819403	3.0	0.26338151715883634	0.2959501993881548	1.0	-0.22064975719473803	Inactive	#33a02c	MUT-allCrxSites	1.8242605701284271	0.009617917137803628	0.02770977007983953	1.7402050635741315	0.49947270656882203	0.8075239659829923	True	True	True	False	CRX+NRL
chr15-31367490-31367654_CSPP	0.2264079689038105	0.006879173659233968	3.0	3.0809352313485524e-05	0.00032765609860824094	1	-2.136645284383803	Silencer	#e31a1c	WT	NaN	NaN	NaN	NaN	NaN	NaN	NaN	NaN	NaN	NaN	NaN	NaN	NaN	0.0	0.0	-6.643856189774724	False	True	False	False	CRX only
chr15-32935067-32935231_CPPE	5.919960816735772	1.0287930764154212	3.0	0.00010079830354904151	0.0006172451530703728	1	2.5658313064394704	Weak enhancer	#a6cee3	WT	5.5842927014065875	0.765372054730894	3.0	6.088579716355266e-05	0.000444799433077808	1.0	2.4816328881933947	Weak enhancer	#a6cee3	MUT-allCrxSites	0.08419841824607577	0.6999333378489663	0.7543362861080317	0.0	0.0	-6.643856189774724	False	True	False	False	CRX only
chr15-35149893-35150057_CSPE	1.200704494521989	0.0927310633962734	3.0	0.054110379468403885	0.07310528221040401	1	0.2650821733360514	Inactive	#33a02c	WT	NaN	NaN	NaN	NaN	NaN	NaN	NaN	NaN	NaN	NaN	NaN	NaN	NaN	0.07930341544662255	0.029450525051434664	-3.485140836895445	False	True	False	False	CRX only
chr15-35699253-35699417_CPPN	1.3936415780065536	0.5480803333597785	3.0	0.3635960947444053	0.3981335825595344	1	0.47989439798767747	Inactive	#33a02c	WT	1.3504022550625951	0.20405226089925613	3.0	0.1067587167094398	0.13202705202528353	1.0	0.43445716763576864	Inactive	#33a02c	MUT-allCrxSites	0.04543723035190883	0.9105410669006766	0.9280423757190273	0.1550058371385209	0.01807680410113453	-2.5994110336778244	False	True	False	False	CRX only
chr15-36067131-36067295_UPPE	1.9575003913044933	0.15174148546570493	3.0	0.0022761845411223788	0.005869967322518924	1	0.9697494165362955	NaN	grey	WT	7.108602107467419	0.8522846102711991	3.0	0.00026366753504506086	0.0011532755604746205	1.0	2.8297688209352088	Weak enhancer	#a6cee3	MUT-allCrxSites	-1.8600194043989133	0.0002619145371886719	0.0035197008353710564	1.5063156142153329	0.5901963742267352	0.6005700751924102	True	False	False	False	No binding
chr15-36141689-36141853_CPPE	20.42516984190681	3.045086599860176	3.0	4.913326907064367e-06	0.00020717861791454752	1	4.352346801252798	Strong enhancer	#1f78b4	WT	11.415166337360773	1.3501364687369992	3.0	1.758427418213626e-05	0.0002546012228720753	1.0	3.5130063555159574	Strong enhancer	#1f78b4	MUT-allCrxSites	0.8393404457368407	0.007060710490437937	0.02243419268378823	4.211378349780773	0.9805677317342042	2.0777141396226666	True	True	False	False	CRX only
chr15-36716250-36716414_CPPE	5.706231351735146	0.8363793000750167	3.0	6.719669932226542e-05	0.000475021373003132	1	2.512791046146649	Weak enhancer	#a6cee3	WT	0.4602553498296279	0.3174736873841734	3.0	0.09245483897811056	0.11640398401460908	1.0	-1.1163624506456797	NaN	grey	MUT-allCrxSites	3.6291534967923287	0.013641353718078099	0.03471379506468123	1.3129589972479347	1.078793144683591	0.4037683485525297	True	True	False	True	CRX+MEF2D
chr15-4011174-4011338_UPRE	0.6861982809068076	0.2488252992863847	3.0	0.10334294424514204	0.12829791657706555	1	-0.5412016674481304	Inactive	#33a02c	WT	0.5380922869240405	0.09329201418296804	3.0	0.0015883421953927785	0.004423615836183711	1.0	-0.8913958265649488	NaN	grey	MUT-allCrxSites	0.3501941591168184	0.4509915129847175	0.5340044348074929	0.15503061142272292	0.05238861643668859	-2.5991944410124823	False	False	False	False	No binding
chr15-4138587-4138751_CPPE	22.78288257750391	0.8751814237881579	3.0	5.648141053268272e-06	0.00020413995521098184	1	4.509941711030025	Strong enhancer	#1f78b4	WT	4.645232018628453	0.9334022456490776	3.0	0.00046461600919646087	0.0017206542035496052	1.0	2.216061199727171	Weak enhancer	#a6cee3	MUT-allCrxSites	2.2938805113028535	0.003920626263823344	0.015492988377888019	62.88462203761358	2.07426688917932	5.974864756008277	True	True	True	True	All three
chr15-41840837-41841001_CPPE	3.3470529822297928	0.932982718702238	3.0	0.010394442388337477	0.01960992329699304	1	1.7433223584125617	Weak enhancer	#a6cee3	WT	3.0795630573784782	0.04546171066686497	3.0	8.954657572388346e-05	0.0005708891107489492	1.0	1.6231940671040261	Weak enhancer	#a6cee3	MUT-allCrxSites	0.12012829130853553	0.7984770586585433	0.8391065822646289	1.3135467876082318	0.35805610913936275	0.4044091952543801	True	True	False	False	CRX only
chr15-43202599-43202763_UPPE	0.9246353529356224	0.2112447963333564	3.0	0.3688602792665529	0.40371388033568295	1	-0.11148412831263962	Inactive	#33a02c	WT	2.563704078949653	0.6442590813166934	3.0	0.01474102353212379	0.02584248727896392	1.0	1.358792374190779	Weak enhancer	#a6cee3	MUT-allCrxSites	-1.4702765025034186	0.0064535742805319875	0.02120923406767799	0.0	0.0	-6.643856189774724	False	False	False	False	No binding
chr15-43283306-43283470_CPPE	0.18278437715747156	0.0646798836460362	3.0	0.0047277859393443705	0.010545924366788112	1	-2.4439139613147804	Silencer	#e31a1c	WT	1.9188631524071689	0.6891299019104763	3.0	0.0909641823329672	0.11494869202801612	1.0	0.9410034794986519	Inactive	#33a02c	MUT-allCrxSites	-3.3849174408134326	0.0011415274692577492	0.007490558176199679	0.0	0.0	-6.643856189774724	False	True	False	False	CRX only
chr15-43477571-43477735_UPPP	0.8127000773994421	0.30218751301960856	3.0	0.23603827788473605	0.26766595937530696	1	-0.29743096695945387	Inactive	#33a02c	WT	1.0056081443330898	0.3081361080767131	3.0	0.8468907541495766	0.8630493651043067	1.0	0.009502175649048653	Inactive	#33a02c	MUT-allCrxSites	-0.3069331426085025	0.43908460389710796	0.5225865895335916	0.0	0.0	-6.643856189774724	False	False	False	False	No binding
chr15-57705601-57705765_UPCE	3.7751281659279234	0.8547732554822802	3.0	0.0045003295067519	0.010156377436129757	1	1.9169077321813914	Weak enhancer	#a6cee3	WT	4.233785355151178	0.2983552991842702	3.0	0.00014547661965921236	0.0007727139344771643	1.0	2.082288846793194	Weak enhancer	#a6cee3	MUT-allCrxSites	-0.1653811146118025	0.40209614857214493	0.48668269185598295	0.0	0.0	-6.643856189774724	False	False	False	False	No binding
chr15-57892437-57892601_CPPP	4.2971044167211625	0.6293088789642606	3.0	4.3393626654287376e-05	0.0003751675599409343	1	2.1037005315455883	Weak enhancer	#a6cee3	WT	0.6617036963941008	0.12493376798971782	3.0	0.005478316924633268	0.011851606416162069	1.0	-0.5935641284614508	NaN	grey	MUT-allCrxSites	2.697264660007039	0.0002340568206633226	0.003351967022930211	16.581469354208235	5.401925955681846	4.052369753101561	True	True	False	False	CRX only
chr15-57912016-57912180_CBPQ	0.4951027199392938	0.2105037972703802	3.0	0.09935229270414124	0.12398402674683465	1	-1.0112892278962922	NaN	grey	WT	NaN	NaN	NaN	NaN	NaN	NaN	NaN	NaN	NaN	NaN	NaN	NaN	NaN	0.2815419506490015	0.17894494575007802	-1.7782246037815133	False	True	False	False	CRX only
chr15-58119285-58119449_UPRE	3.7199880134882384	2.0383444832080158	3.0	0.042698168270302435	0.0601729976181014	1	1.8956857430815492	NaN	grey	WT	0.6501251331948605	0.1902040414102764	3.0	0.11736367010627073	0.14348096698902424	1.0	-0.6189932677920986	Inactive	#33a02c	MUT-allCrxSites	2.514679010873648	0.014785117285752863	0.03662676782152414	0.0	0.0	-6.643856189774724	False	False	False	False	No binding
chr15-58974444-58974608_CPPN	1.6325556840296092	0.17566640220148472	3.0	0.030092871877107557	0.0454608532725506	1	0.708015633658218	NaN	grey	WT	1.895522921883164	0.4779700723261642	3.0	0.05996410380552737	0.0800242773440228	1.0	0.9233568085355648	Inactive	#33a02c	MUT-allCrxSites	-0.21534117487734683	0.48963633671923107	0.5686099394158812	0.3295307291581773	0.10161675802547908	-1.5583859436930931	False	True	False	False	CRX only
chr15-59030597-59030761_UPCE	5.961174622674744	0.8837906435639965	3.0	4.057599001172886e-05	0.00035788767703923054	1	2.5758386302062317	Weak enhancer	#a6cee3	WT	7.955851576638968	1.1924747379777183	3.0	1.3242890249965536e-05	0.00023318158766148106	1.0	2.9921976878921748	Strong enhancer	#1f78b4	MUT-allCrxSites	-0.41635905768594306	0.0757904607140084	0.12650011392674138	0.0	0.0	-6.643856189774724	False	False	False	False	No binding
chr15-59081144-59081308_UPPP	1.877968151189064	0.19355577202587115	3.0	0.0036220029078352155	0.008526428980393675	1	0.9099406130533344	NaN	grey	WT	1.6533510662012254	0.20938811060012236	3.0	0.0019893670528455818	0.005292134711139299	1.0	0.7262654181392182	NaN	grey	MUT-allCrxSites	0.1836751949141162	0.24118787457193147	0.32147459912372933	0.0	0.0	-6.643856189774724	False	False	False	False	No binding
chr15-59612491-59612655_UPRE	1.220224585625178	0.3466206446027601	3.0	0.26630412588544145	0.2990245113598031	1	0.2883285392057121	Inactive	#33a02c	WT	1.6797928116366627	0.08699735318536267	3.0	0.0030220521840114995	0.007362901595815144	1.0	0.7491418970627236	NaN	grey	MUT-allCrxSites	-0.4608133578570115	0.15247868807520468	0.22062181858668994	0.0	0.0	-6.643856189774724	False	False	True	False	NRL only
chr15-59647036-59647200_CPPP	0.3535326035916768	0.09041938274942088	3.0	0.0030420361036949013	0.007392855182235283	1	-1.4960097879383774	Silencer	#e31a1c	WT	0.5201552584702969	0.1277347319201896	3.0	0.04668322073418942	0.06468902913498084	1.0	-0.94021486200531	Inactive	#33a02c	MUT-allCrxSites	-0.5557949259330673	0.1262993404237229	0.18966651811048169	0.0	0.0	-6.643856189774724	False	True	True	False	CRX+NRL
chr15-64315472-64315636_CPPE	1.6344947615593342	0.10202450513430823	3.0	0.002198583485907376	0.005722030761644156	1	0.709727138519148	NaN	grey	WT	5.199002440388561	0.9335993550641258	3.0	7.22772264785459e-05	0.0004970481082723464	1.0	2.378512300318278	Weak enhancer	#a6cee3	MUT-allCrxSites	-1.6687851617991298	0.004056961429485	0.01590361303626288	0.0	0.0	-6.643856189774724	False	True	False	False	CRX only
chr15-66930697-66930861_CPPE	0.1261678749715512	0.0510922530239237	3.0	0.007738518545452209	0.01554494719932669	1	-2.97519383049747	Silencer	#e31a1c	WT	0.11412171571948244	0.07179651473255971	3.0	0.022218376370932425	0.03561311611039419	1.0	-3.11876809629325	Silencer	#e31a1c	MUT-allCrxSites	0.14357426579578014	0.6626516090388023	0.7236974433254272	0.0	0.0	-6.643856189774724	False	True	False	False	CRX only
chr15-66935948-66936112_UPPE	4.337183756870022	0.2718641962805701	3.0	5.1342912690590006e-05	0.00040459898574371516	1	2.1170911640084276	Weak enhancer	#a6cee3	WT	1.1956232068248058	0.3662696280415833	3.0	0.6084280652770122	0.6381657669183063	1.0	0.2589689474189005	Inactive	#33a02c	MUT-allCrxSites	1.858122216589527	0.01350799546453845	0.03450870716331307	0.0	0.0	-6.643856189774724	False	False	False	False	No binding
chr15-67092711-67092875_CPPE	0.3075802313399562	0.14099986238472176	3.0	0.022207097338045843	0.03560691024148978	1	-1.6962824537866785	Silencer	#e31a1c	WT	1.0818082137338934	0.2046562285136101	3.0	0.7570656505121572	0.7791082384953842	1.0	0.11477773639308228	Inactive	#33a02c	MUT-allCrxSites	-1.8110601901797607	0.020842973656369265	0.04708568142060622	0.0	0.0	-6.643856189774724	False	True	False	False	CRX only
chr15-6749333-6749497_CPRE	13.028536666632492	1.0768174690190322	3.0	0.0003671135309182286	0.0014584419364660538	1	3.7037138771328926	Strong enhancer	#1f78b4	WT	1.4706549657863368	0.1984564023474676	3.0	0.005303471659836476	0.011546099759435659	1.0	0.5574394665733321	NaN	grey	MUT-allCrxSites	3.1462744105595606	7.689444429265304e-05	0.0021552414243169327	1.4868322038324109	0.40157561546406695	0.5819125031151217	True	True	False	False	CRX only
chr15-68204706-68204870_UPPE	1.003115429965386	0.3177599065270777	3.0	0.8227705006656079	0.8395367855443807	1	0.005925126526103224	Inactive	#33a02c	WT	1.3588096931210096	0.2310081341292327	3.0	0.08378749552665124	0.10680628241755834	1.0	0.44340475882723634	Inactive	#33a02c	MUT-allCrxSites	-0.4374796323011331	0.1932839773880694	0.2680022357847294	0.0	0.0	-6.643856189774724	False	False	False	False	No binding
chr15-7078533-7078697_CPPE	9.96313926385885	4.0312573590617875	3.0	0.008900365998816292	0.017342545341025504	1	3.3167451855565178	Strong enhancer	#1f78b4	WT	13.28628185128351	0.5613590777971081	3.0	2.5350376856848356e-05	0.00030313249142007473	1.0	3.7319741008747886	Strong enhancer	#1f78b4	MUT-allCrxSites	-0.4152289153182709	0.2470508800249024	0.32750934230328277	0.0	0.0	-6.643856189774724	False	True	False	False	CRX only
chr15-7169333-7169497_UPRE	0.3215076722095717	0.2063826850727164	3.0	0.0473906539994829	0.06557480534701045	1	-1.6325946133373828	NaN	grey	WT	0.3693128059930641	0.0748591495268087	3.0	0.00041553575589440574	0.0015916178315413614	1.0	-1.4331836538757023	Silencer	#e31a1c	MUT-allCrxSites	-0.19941095946168041	0.48786977967970047	0.5670619121632537	0.0	0.0	-6.643856189774724	False	False	False	False	No binding
chr15-72106101-72106265_CPPE	10.238081025889922	1.5170848688364489	3.0	5.623864392619184e-06	0.00020636577202534667	1	3.356014331818453	Strong enhancer	#1f78b4	WT	2.6613602892281505	0.1317957868426929	3.0	0.0004869515792978233	0.0017827694148397843	1.0	1.4127058200516498	Weak enhancer	#a6cee3	MUT-allCrxSites	1.9433085117668034	0.0018434032339948979	0.0096062606775511	9.150312898965963	0.9417935030182096	3.195396878898269	True	True	False	False	CRX only
chr15-72652217-72652381_CPPE	5.438640237810179	0.7870214529269363	3.0	3.873564737819058e-05	0.00035602725993683	1	2.4435112389222584	Weak enhancer	#a6cee3	WT	2.41619389053754	0.08592413917121719	3.0	0.0008998352366632882	0.0028419894761106627	1.0	1.2733332007401887	Weak enhancer	#a6cee3	MUT-allCrxSites	1.1701780381820697	0.007666219728415772	0.023686808042758654	0.0	0.0	-6.643856189774724	False	True	False	False	CRX only
chr15-72857603-72857767_UPRE	3.979535343644437	0.9201234798134116	3.0	0.0011770035737500009	0.003496820877018699	1	1.9929624723977404	Weak enhancer	#a6cee3	WT	3.1541679671116065	0.5991379003347377	3.0	0.0022906400467706386	0.005900914632811608	1.0	1.6577168099205568	Weak enhancer	#a6cee3	MUT-allCrxSites	0.33524566247718357	0.2620495984454083	0.343907232207285	0.0	0.0	-6.643856189774724	False	False	False	False	No binding
chr15-73963898-73964062_CPPN	0.0	0.0	3.0	NaN	NaN	1	-9.965784284662087	Silencer	#e31a1c	WT	0.8767983243192754	0.1975366346745024	3.0	0.39568793424522736	0.4306252886386253	1.0	-0.18803857873238888	Inactive	#33a02c	MUT-allCrxSites	-9.777745705929698	NaN	NaN	0.0	0.0	-6.643856189774724	False	True	False	False	CRX only
chr15-74055621-74055785_UPCE	7.286570183385215	1.237778836004642	3.0	1.0101746204532508e-05	0.00021775378477662677	1	2.865437872341846	Strong enhancer	#1f78b4	WT	4.260162924655384	0.8252139345600997	3.0	0.007391380197009748	0.015061621283181796	1.0	2.0912472137078124	Weak enhancer	#a6cee3	MUT-allCrxSites	0.7741906586340335	0.022070351718211645	0.0489841969130444	0.0	0.0	-6.643856189774724	False	False	False	False	No binding
chr15-7442315-7442479_CPPP	16.741470360873013	0.7130135469330272	3.0	2.4226418807799003e-06	0.0003064641979186574	1	4.065440508942545	Strong enhancer	#1f78b4	WT	9.430967817689453	0.8823888447048146	3.0	6.011059147175226e-05	0.00044114750107589787	1.0	3.2375587957838503	Strong enhancer	#1f78b4	MUT-allCrxSites	0.8278817131586944	0.003057586980596037	0.013155670298090841	3.6914399421950717	0.9024192394132472	1.888086620291521	True	True	False	False	CRX only
chr15-74753030-74753194_UPPN	1.6305867444048618	0.7052346806685229	3.0	0.2336750618684898	0.26529901332116923	1	0.7062756913194074	Inactive	#33a02c	WT	2.0706421362622067	1.0251889506199912	3.0	0.1473294489229553	0.1754304337311484	1.0	1.050774807643141	NaN	grey	MUT-allCrxSites	-0.34449911632373353	0.5838006202084947	0.6534037745858907	0.0	0.0	-6.643856189774724	False	False	False	False	No binding
chr15-75704128-75704292_CSPP	0.4190697463786605	0.13192016388434094	3.0	0.04469940179924607	0.0625167368196031	1	-1.251299208899084	NaN	grey	WT	NaN	NaN	NaN	NaN	NaN	NaN	NaN	NaN	NaN	NaN	NaN	NaN	NaN	0.1647809095282778	0.09535153307169744	-2.516380480031413	False	True	False	False	CRX only
chr15-75812877-75813041_CPPP	6.795230823653271	1.098542502619832	3.0	1.1332741767322827e-05	0.0002223530190837585	1	2.7647348522991746	Weak enhancer	#a6cee3	WT	16.639516026266413	1.125220806313332	3.0	7.353120737567869e-05	0.000497137150288168	1.0	4.0566282673683105	Strong enhancer	#1f78b4	MUT-allCrxSites	-1.291893415069136	0.004416510829992674	0.016744336711972226	0.0	0.0	-6.643856189774724	False	True	True	False	CRX+NRL
chr15-76368721-76368885_CPPP	1.8780199552831764	0.6567178226765544	3.0	0.04715652195678487	0.06526962310574859	1	0.9099803883307227	Inactive	#33a02c	WT	1.3621170715779882	0.6578090827165364	3.0	0.4495817289623893	0.484017776287168	1.0	0.44690947361182437	Inactive	#33a02c	MUT-allCrxSites	0.46307091471889833	0.33064412572258456	0.4158485735049429	0.0	0.0	-6.643856189774724	False	True	False	False	CRX only
chr15-76721720-76721884_UPCP	7.660069826178237	1.1616701874227116	3.0	0.0006483011284526387	0.002196182892510102	1	2.937545870629474	Strong enhancer	#1f78b4	WT	5.744035624199898	0.6068720574665968	3.0	2.7194723019217082e-05	0.00031051076853533596	1.0	2.5223158388587135	Weak enhancer	#a6cee3	MUT-allCrxSites	0.41523003177076045	0.06365518912618363	0.11032816348548789	0.0	0.0	-6.643856189774724	False	False	False	False	No binding
chr15-76879211-76879375_CPPP	7.396874207309401	1.456025313166753	3.0	0.00018147822210290212	0.0008929025728235931	1	2.887110769232679	Strong enhancer	#1f78b4	WT	6.9609242642847455	0.6881378635961426	3.0	5.1211739984824184e-05	0.00040422797061912956	1.0	2.7994861197014793	Weak enhancer	#a6cee3	MUT-allCrxSites	0.08762464953119986	0.7366635326199331	0.7872188730938502	0.0	0.0	-6.643856189774724	False	True	False	False	CRX only
chr15-77929239-77929403_UPPP	2.56178315805754	0.30812734217470245	3.0	0.007062539679553143	0.014558159622475112	1	1.357711414630455	Weak enhancer	#a6cee3	WT	2.710231875365596	1.1147668531023989	3.0	0.028173915608870493	0.04313121411842053	1.0	1.4389485034871947	Weak enhancer	#a6cee3	MUT-allCrxSites	-0.08123708885673975	0.9558606319768845	0.9637197121986882	0.0	0.0	-6.643856189774724	False	False	False	False	No binding
chr15-78737834-78737998_CPPE	7.225008397042647	1.316570101476931	3.0	9.200704391917266e-05	0.0005819445527887671	1	2.853198931267	Strong enhancer	#1f78b4	WT	0.4806474530154652	0.08867244944240138	3.0	0.021973596910629046	0.03533860165586946	1.0	-1.053950558151985	Silencer	#e31a1c	MUT-allCrxSites	3.907149489418985	5.3009670507063805e-05	0.0019260180284233182	8.800691314303386	0.6218803491723184	3.1392552219366476	True	True	False	False	CRX only
chr15-79083296-79083460_CPPN	0.0	0.0	3.0	NaN	NaN	1	-9.965784284662087	Silencer	#e31a1c	WT	10.274884879852618	2.476005552191503	3.0	0.00016628552814748916	0.0008449625093075902	1.0	3.3611907278996833	Strong enhancer	#1f78b4	MUT-allCrxSites	-13.326975012561771	NaN	NaN	0.0	0.0	-6.643856189774724	False	True	False	False	CRX only
chr15-79623742-79623906_CBPE	0.8821299668781073	0.16259799321208526	3.0	0.26403969442428976	0.2966204279265158	1	-0.17930232544756408	Inactive	#33a02c	WT	NaN	NaN	NaN	NaN	NaN	NaN	NaN	NaN	NaN	NaN	NaN	NaN	NaN	0.0	0.0	-6.643856189774724	False	True	False	False	CRX only
chr15-80098000-80098164_CPPP	0.4953883786214288	0.09704073398494913	3.0	0.032296910398972235	0.04796146070060536	1	-1.0104587552077597	Silencer	#e31a1c	WT	0.5799094357701171	0.23855814121104246	3.0	0.12215566941600894	0.14862118523987725	1.0	-0.7836148309985814	Inactive	#33a02c	MUT-allCrxSites	-0.22684392420917832	0.7259015516789116	0.7784743615162747	0.0	0.0	-6.643856189774724	False	True	False	False	CRX only
chr15-80255177-80255341_CSNP	0.5269963560640812	0.16188349401423655	3.0	0.07818178844939104	0.10054035769829392	1	-0.9214001219445807	Inactive	#33a02c	WT	NaN	NaN	NaN	NaN	NaN	NaN	NaN	NaN	NaN	NaN	NaN	NaN	NaN	0.0	0.0	-6.643856189774724	False	True	False	False	CRX only
chr15-80710667-80710831_CPPP	0.9686721508007002	0.4260419805410903	3.0	0.6400915549695102	0.6687502944443459	1	-0.044431044870148755	Inactive	#33a02c	WT	1.2251919473194504	0.23634457674855014	3.0	0.3749485194878616	0.40972437671701534	1.0	0.2941848352849725	Inactive	#33a02c	MUT-allCrxSites	-0.3386158801551213	0.3411689595228471	0.4271687929698953	0.0	0.0	-6.643856189774724	False	True	False	False	CRX only
chr15-80882284-80882448_CPPE	0.0	0.0	3.0	NaN	NaN	1	-9.965784284662087	Silencer	#e31a1c	WT	1.4396856802357705	0.21868656373528694	3.0	0.08619823630046193	0.10955973609104193	1.0	0.5267556116897149	Inactive	#33a02c	MUT-allCrxSites	-10.492539896351802	NaN	NaN	0.0	0.0	-6.643856189774724	False	True	False	False	CRX only
chr15-81721970-81722134_UPRE	0.4684377845860555	0.2728081809030504	3.0	0.09745796266822904	0.1219048728977822	1	-1.090994127246408	NaN	grey	WT	0.355763831131622	0.2648792533518606	3.0	0.06674744187245157	0.08771321844747806	1.0	-1.486958733250227	NaN	grey	MUT-allCrxSites	0.3959646060038189	0.5199275484420577	0.5979471571180054	0.0	0.0	-6.643856189774724	False	False	False	False	No binding
chr15-81753884-81754048_CPPE	3.4050407453593667	0.2047871960593524	3.0	6.453075402035931e-05	0.0004595545697420255	1	1.7680956936119616	Weak enhancer	#a6cee3	WT	4.402318836662278	1.0250714054933108	3.0	0.0003564670266026802	0.0014255715448245286	1.0	2.138591311096927	Weak enhancer	#a6cee3	MUT-allCrxSites	-0.3704956174849652	0.2172062582580694	0.29532825966897586	2.064858882552652	0.18251433756376528	1.0530132177295946	True	True	True	False	CRX+NRL
chr15-81811334-81811498_CSPP	8.836909951322138	1.7927729638735592	3.0	2.2530163977597942e-05	0.00029270945470354944	1	3.1437052316784415	Strong enhancer	#1f78b4	WT	NaN	NaN	NaN	NaN	NaN	NaN	NaN	NaN	NaN	NaN	NaN	NaN	NaN	0.0	0.0	-6.643856189774724	False	True	False	False	CRX only
chr15-81855428-81855592_CPPP	2.810338691312509	0.2685152373801764	3.0	0.0005415166697581452	0.0019353684992768805	1	1.4912572704533789	Weak enhancer	#a6cee3	WT	1.9103368304084711	0.2449273930000918	3.0	0.0021133032304766377	0.00553303302227734	1.0	0.9345820434849452	NaN	grey	MUT-allCrxSites	0.5566752269684336	0.015687585814592665	0.038401800833725276	0.14709243628167312	0.07724067873447732	-2.6703143757550403	False	True	False	True	CRX+MEF2D
chr15-82007563-82007727_CPPE	30.1551265990659	2.022811919854605	3.0	9.494562507038164e-05	0.0005942755465017246	1	4.9143792285606684	Strong enhancer	#1f78b4	WT	13.799325728019195	1.2048133530758338	3.0	5.0390580491828715e-05	0.00040103894109970304	1.0	3.786630414111974	Strong enhancer	#1f78b4	MUT-allCrxSites	1.1277488144486942	0.00035647981276998623	0.003951488094094424	19.192485719464983	0.5939032214482773	4.263221171616425	True	True	True	False	CRX+NRL
chr15-82338289-82338453_UPPP	1.6332408685671949	0.19022279923424976	3.0	0.008777760494397865	0.017131422938112276	1	0.7086206360401256	NaN	grey	WT	1.888810671631492	0.3270443660282824	3.0	0.002370124403484451	0.0060698923854820225	1.0	0.9182417070494471	NaN	grey	MUT-allCrxSites	-0.20962107100932148	0.3234855401934929	0.4086790919894611	0.0	0.0	-6.643856189774724	False	False	False	False	No binding
chr15-82849667-82849831_CPPE	0.9601121621500288	0.1639002730752814	3.0	0.5346859831440449	0.5677569076592498	1	-0.05722329101084057	Inactive	#33a02c	WT	2.3627503736822977	0.12423747971844022	3.0	0.0004284185621755501	0.0016228589664128205	1.0	1.2410776862488835	Weak enhancer	#a6cee3	MUT-allCrxSites	-1.298300977259724	0.006972913386695729	0.02226339473506431	0.0	0.0	-6.643856189774724	False	True	False	False	CRX only
chr15-83011398-83011562_CPPE	18.42370849762986	2.1788931450758207	3.0	1.0079805369165297e-05	0.00021825956941251163	1	4.203569889114052	Strong enhancer	#1f78b4	WT	14.87323857011978	0.9783857081142652	3.0	1.1884899597587849e-05	0.0002267091760539873	1.0	3.8947439119312213	Strong enhancer	#1f78b4	MUT-allCrxSites	0.30882597718283034	0.0712113006393345	0.12003141911887824	17.248788054229085	4.316122289561238	4.109259254100492	True	True	False	True	CRX+MEF2D
chr15-83149237-83149401_CSNP	0.5564509947675403	0.19235149133840404	3.0	0.059500859342340576	0.07951643893762332	1	-0.843083110864894	Inactive	#33a02c	WT	NaN	NaN	NaN	NaN	NaN	NaN	NaN	NaN	NaN	NaN	NaN	NaN	NaN	0.9777031636157588	0.16139486713691598	-0.017850563931275393	False	True	False	False	CRX only
chr15-83461050-83461214_CPPE	3.603458215561104	1.1758552217704383	3.0	0.005832818413700446	0.012450425450558631	1	1.8497824249408596	Weak enhancer	#a6cee3	WT	1.7317164705150538	0.4070749773235722	3.0	0.07622871900888903	0.09839727504718837	1.0	0.7930356013839457	Inactive	#33a02c	MUT-allCrxSites	1.056746823556914	0.04012832853409723	0.07662460397459735	0.9061585534366748	0.2212273102260831	-0.1263307973707708	False	True	True	True	All three
chr15-8346248-8346412_CPPE	0.057417154726885	0.06567376171511202	3.0	0.024405107835599574	0.038338350773113455	1	-4.09746409797835	Silencer	#e31a1c	WT	1.2818117935199191	0.5395117454043118	3.0	0.4429632327480296	0.4780701077278353	1.0	0.35930952235843566	Inactive	#33a02c	MUT-allCrxSites	-4.456773620336786	0.012001073307891498	0.03203551813616751	0.0	0.0	-6.643856189774724	False	True	False	True	CRX+MEF2D
chr15-84167729-84167893_CPPP	2.3529468287286366	0.3860121115910514	3.0	0.00546172252813005	0.01182635143816268	1	1.2350817329524513	Weak enhancer	#a6cee3	WT	2.6915207337334923	0.19704185416083747	3.0	0.0008349496783531253	0.0026846843503969715	1.0	1.4289574542734078	Weak enhancer	#a6cee3	MUT-allCrxSites	-0.19387572132095654	0.2611815587729566	0.3432272058355934	0.0	0.0	-6.643856189774724	False	True	False	False	CRX only
chr15-84654349-84654513_UPPP	4.833142209997166	2.197497646162873	3.0	0.02280644889617457	0.0363376201007329	1	2.2732599146922174	Weak enhancer	#a6cee3	WT	0.0	0.0	3.0	NaN	NaN	1.0	-9.965784284662087	Silencer	#e31a1c	MUT-allCrxSites	12.239044199354304	NaN	NaN	0.0	0.0	-6.643856189774724	False	False	False	False	No binding
chr15-85709448-85709612_UPPE	0.17614313551161473	0.11094159698868901	3.0	0.03110523441613698	0.04658033079076962	1	-2.497012534343539	Silencer	#e31a1c	WT	0.0	0.0	3.0	NaN	NaN	1.0	-9.965784284662087	Silencer	#e31a1c	MUT-allCrxSites	7.468771750318548	NaN	NaN	0.4355187657902557	0.33462305156753963	-1.166441893797063	False	False	False	False	No binding
chr15-86290484-86290648_CPPN	0.4209370036831141	0.03635720606152069	3.0	0.000252205788942976	0.001122549284674894	1	-1.2449004780835151	Silencer	#e31a1c	WT	1.5275384641458245	0.09141411751812664	3.0	0.018849683038813903	0.031084194294195008	1.0	0.6121528566633692	NaN	grey	MUT-allCrxSites	-1.8570533347468843	6.929530443041472e-05	0.002075685302175171	0.0	0.0	-6.643856189774724	False	True	False	False	CRX only
chr15-86836244-86836408_UPPE	4.711061296485709	0.4720840359110904	3.0	0.0012415138461118734	0.0036257333282258657	1	2.236358306477536	Weak enhancer	#a6cee3	WT	4.884863523299088	1.607098361898882	3.0	0.01795557761158081	0.029948806932293175	1.0	2.28861356540429	Weak enhancer	#a6cee3	MUT-allCrxSites	-0.05225525892675398	0.9622666678108461	0.9676920565068581	0.0	0.0	-6.643856189774724	False	False	False	True	MEF2D only
chr15-87040887-87041051_CPPN	0.8760930321413073	0.05954952501372246	3.0	0.17645549306586142	0.2060290393897488	1	-0.18919821927488878	Inactive	#33a02c	WT	1.217729378358413	0.4302537765690699	3.0	0.44663206925342497	0.4813812459419762	1.0	0.2853778077920933	Inactive	#33a02c	MUT-allCrxSites	-0.4745760270669821	0.30091337894718473	0.38512201532575113	0.12428754350742445	0.013422572776870048	-2.8966026080931893	False	True	True	False	CRX+NRL
chr15-89355168-89355332_UPPP	0.3543253690313066	0.15748211282033642	3.0	0.03976300961372603	0.0568532978028498	1	-1.4927873989875013	NaN	grey	WT	0.9555812536027972	0.7617477491416421	3.0	0.5046944162981094	0.5381690459505349	1.0	-0.06404057619463548	Inactive	#33a02c	MUT-allCrxSites	-1.428746822792866	0.16723802266606622	0.23820036331820102	0.0	0.0	-6.643856189774724	False	False	False	False	No binding
chr15-89374367-89374531_UPCE	0.11388088081357955	0.0937419145211162	3.0	0.028377670358837682	0.04330522584601039	1	-3.121789379153875	Silencer	#e31a1c	WT	0.4386079119082773	0.1261897915467347	3.0	0.014531674108783916	0.02554067913744946	1.0	-1.185710743249631	Silencer	#e31a1c	MUT-allCrxSites	-1.9360786359042441	0.0488506338669286	0.08936591482229736	0.0	0.0	-6.643856189774724	False	False	False	False	No binding
chr15-89429849-89430013_CSPP	0.7786114411694021	0.12358639547463834	3.0	0.03942939388935746	0.05647708475153197	1	-0.3591728318989989	Inactive	#33a02c	WT	NaN	NaN	NaN	NaN	NaN	NaN	NaN	NaN	NaN	NaN	NaN	NaN	NaN	0.0	0.0	-6.643856189774724	False	True	False	False	CRX only
chr15-90982576-90982740_CPPE	0.4311995024015043	0.03347271709163163	3.0	0.0004519064208235001	0.00168657932057342	1	-1.2102306836878491	Silencer	#e31a1c	WT	1.7021281607843164	0.29562512672757435	3.0	0.014741162786051391	0.025833310066550867	1.0	0.7681870022337348	NaN	grey	MUT-allCrxSites	-1.9784176859215838	0.0016061541799199557	0.008927123232302984	0.0	0.0	-6.643856189774724	False	True	True	False	CRX+NRL
chr15-91017734-91017898_CPPE	6.3613941551692506	0.9563629359078328	3.0	1.537776428116622e-05	0.00024889196262480143	1	2.669569750703839	Weak enhancer	#a6cee3	WT	3.492585419388398	1.019676457621496	3.0	0.02408035251739796	0.03790250640181138	1.0	1.8047084151007542	Weak enhancer	#a6cee3	MUT-allCrxSites	0.864861335603085	0.04280246812917632	0.08051624397837386	0.4646766862993803	0.08894406238973321	-1.0749829012106733	False	True	False	False	CRX only
chr15-93513706-93513870_CPPE	18.535416072468294	4.023076652405398	3.0	5.063941527519694e-05	0.0004010274616604147	1	4.21229042761608	Strong enhancer	#1f78b4	WT	3.109436350582065	0.8472791694822838	3.0	0.02253495014062805	0.035988539975414964	1.0	1.6371169844273568	Weak enhancer	#a6cee3	MUT-allCrxSites	2.575173443188723	0.0010091411169081254	0.007033516416958231	0.0	0.0	-6.643856189774724	False	True	True	False	CRX+NRL
chr15-93519863-93520027_UPPP	4.7951423770117305	0.9301827618575303	3.0	4.4468699403297025e-05	0.00038035771891752464	1	2.2618744868505325	Weak enhancer	#a6cee3	WT	1.6248710714996897	0.07881600994062234	3.0	0.0035555144764580077	0.008406964135924075	1.0	0.7012128589610742	NaN	grey	MUT-allCrxSites	1.5606616278894583	0.007649350257252376	0.02365331001533359	0.0	0.0	-6.643856189774724	False	False	False	True	MEF2D only
chr15-93739661-93739825_CPPE	11.162159769222844	0.881339195488349	3.0	0.00034306591445878786	0.0013858133200028518	1	3.4806735394528707	Strong enhancer	#1f78b4	WT	1.7992228301434343	0.21595810540728014	3.0	0.0026704207249336853	0.006689271716913092	1.0	0.8481754932472025	NaN	grey	MUT-allCrxSites	2.632498046205668	7.500164717943286e-05	0.0021963168920305564	3.507272819746193	0.18859604976232436	1.8144572429614372	True	True	False	False	CRX only
chr15-96590736-96590900_UPPE	1.158771794824186	0.10931711714853387	3.0	0.2554336053277215	0.2877593955496501	1	0.21384095805610143	Inactive	#33a02c	WT	1.1910424763728054	0.23329597039668806	3.0	0.20542895161166488	0.2363563835321381	1.0	0.25343564465961865	Inactive	#33a02c	MUT-allCrxSites	-0.039594686603517226	0.9232319717129318	0.938539444819053	0.0	0.0	-6.643856189774724	False	False	False	False	No binding
chr15-97527717-97527881_CPPE	9.633463454745733	0.6912393567071662	3.0	9.647214648696253e-05	0.0006007015649777575	1	3.2682043247741115	Strong enhancer	#1f78b4	WT	4.488392647288502	0.5610042607676706	3.0	0.00012800556967975128	0.0007146605963421191	1.0	2.16652028148918	Weak enhancer	#a6cee3	MUT-allCrxSites	1.1016840432849313	0.0020521830959900787	0.010245249960133675	0.35947488890919505	0.03651861119001301	-1.4364517788981837	False	True	False	False	CRX only
chr15-97646535-97646699_UPCE	6.5122274917175975	0.5010036498324577	3.0	3.893277249082236e-05	0.0003557981698923633	1	2.7033726174988884	Weak enhancer	#a6cee3	WT	2.3714483184275728	0.41502672995218604	3.0	0.018310604519722787	0.0303828360118424	1.0	1.2463766598236836	Weak enhancer	#a6cee3	MUT-allCrxSites	1.4569959576752047	0.0036680088895990823	0.014747199674986474	0.047581016147393615	0.010436590029880769	-4.118262941028464	False	False	False	False	No binding
chr15-98181506-98181670_CBPP	1.0108951040686966	0.554720685507398	3.0	0.7135880925033316	0.738634358454676	1	0.017059743902354783	Inactive	#33a02c	WT	NaN	NaN	NaN	NaN	NaN	NaN	NaN	NaN	NaN	NaN	NaN	NaN	NaN	0.0	0.0	-6.643856189774724	False	True	False	True	CRX+MEF2D
chr15-98557208-98557372_CPPE	14.204258067754314	1.2788750249454437	3.0	3.8570486207478716e-05	0.00035587010978762034	1	3.8283531361780985	Strong enhancer	#1f78b4	WT	18.92155376354832	1.5365967222469958	3.0	3.649196676549742e-06	0.00022781413537889102	1.0	4.242034900973827	Strong enhancer	#1f78b4	MUT-allCrxSites	-0.41368176479572893	0.014991854295625726	0.03695228408042421	0.0	0.0	-6.643856189774724	False	True	False	False	CRX only
chr15-98580153-98580317_UPPE	4.397125501309393	0.23520295558460186	3.0	0.00025354480192403404	0.0011253830681891336	1	2.13688877234508	Weak enhancer	#a6cee3	WT	3.0916046532654278	0.20095755899893167	3.0	0.0002375792475082826	0.001083532678152101	1.0	1.6288224166058165	Weak enhancer	#a6cee3	MUT-allCrxSites	0.5080663557392633	0.00218610472906637	0.010656242182430355	0.0	0.0	-6.643856189774724	False	False	False	False	No binding
chr15-98763501-98763665_UPPP	0.18498556119241474	0.1372577878107075	3.0	0.029116961112104982	0.04418094446524263	1	-2.4267374714286145	Silencer	#e31a1c	WT	0.3841385706782207	0.38297822484548255	3.0	0.12367969767182108	0.15017133283870776	1.0	-1.3765504821661003	NaN	grey	MUT-allCrxSites	-1.0501869892625142	0.3824049826940455	0.46790057751525865	0.0	0.0	-6.643856189774724	False	False	False	False	No binding
chr15-98872208-98872372_CPPP	2.8511485741951064	0.6064734337652281	3.0	0.0022563709476004306	0.005825120915743968	1	1.5120491366455793	Weak enhancer	#a6cee3	WT	1.116843209377498	0.5171603414609311	3.0	0.9228023919605102	0.9315227001583732	1.0	0.160717847468692	Inactive	#33a02c	MUT-allCrxSites	1.3513312891768874	0.039864746720146525	0.0763442001609834	0.0	0.0	-6.643856189774724	False	True	False	False	CRX only
chr15-98917978-98918142_CPPP	10.112062434420283	3.932852604583624	3.0	0.010895455208575077	0.02029231041752049	1	3.338148034752513	Strong enhancer	#1f78b4	WT	7.355332063277818	1.3878290049302686	3.0	4.410400773812885e-05	0.0003792629073294909	1.0	2.8789866041695813	Strong enhancer	#1f78b4	MUT-allCrxSites	0.4591614305829319	0.3547298086682543	0.44063303868763215	0.4980013186667992	0.03730745279194153	-0.9770958529458609	False	True	False	False	CRX only
chr15-98940796-98940960_CPPE	8.509848957324872	1.6378763391979068	3.0	5.033584845485596e-05	0.0004012677007006511	1	3.0893030479434644	Strong enhancer	#1f78b4	WT	7.443736657790301	1.0171911026875682	3.0	1.2621163934786908e-05	0.00023245185836981094	1.0	2.896220817347416	Strong enhancer	#1f78b4	MUT-allCrxSites	0.19308223059604845	0.4130952008692622	0.49662548045679683	0.3479432863535223	0.04820651801931471	-1.4821970743758437	False	True	False	False	CRX only
chr15-98993949-98994113_UPPE	2.5994707405046453	0.6624378532212212	3.0	0.0063054778422177	0.01327076706985135	1	1.3787728053764028	Weak enhancer	#a6cee3	WT	3.793606494830679	0.3776042315451775	3.0	4.748874303909083e-05	0.00039021946630582845	1.0	1.9239502842201044	Weak enhancer	#a6cee3	MUT-allCrxSites	-0.5451774788437016	0.09283396832088754	0.14814172089921215	0.0	0.0	-6.643856189774724	False	False	False	False	No binding
chr15-99251949-99252113_CSPP	1.1354946341954986	0.3354558614791005	3.0	0.5427174475536319	0.575649331507129	1	0.1845908726838564	Inactive	#33a02c	WT	NaN	NaN	NaN	NaN	NaN	NaN	NaN	NaN	NaN	NaN	NaN	NaN	NaN	0.2989669399638157	0.2214889029162025	-1.6944756195470974	False	True	False	True	CRX+MEF2D
chr15-99400795-99400959_UPCE	0.5767779950914531	0.36506212160755	3.0	0.160596891245923	0.18930584998017452	1	-0.7914128355624817	Inactive	#33a02c	WT	0.4621876294388917	0.10020850009032352	3.0	0.001573829149635211	0.00438828116142486	1.0	-1.1103313717534016	Silencer	#e31a1c	MUT-allCrxSites	0.3189185361909199	0.8474425616716963	0.8801917977765316	0.0946172059718442	0.030244119589422525	-3.2568079495274196	False	False	False	False	No binding
chr15-99473883-99474047_UPPQ	3.0109496983170856	1.1637999519493707	3.0	0.044271347120215326	0.06199020262361639	1	1.5906976761869758	NaN	grey	WT	3.038075195223152	1.0707929575637345	3.0	0.025257174380951642	0.03949617347079848	1.0	1.6036323716135579	Weak enhancer	#a6cee3	MUT-allCrxSites	-0.012934695426582099	0.9486532264634489	0.9589168626075665	0.0	0.0	-6.643856189774724	False	False	False	False	No binding
chr15-99614747-99614911_CPPE	1.3057259761145266	0.3417823323287536	3.0	0.3348090996480142	0.3687118767486837	1	0.3859566358931496	Inactive	#33a02c	WT	0.7944094478698976	0.07947711625967259	3.0	0.08731727291577727	0.1108647994997732	1.0	-0.33023039631716095	Inactive	#33a02c	MUT-allCrxSites	0.7161870322103105	0.07251368365492698	0.12186025467320492	0.0	0.0	-6.643856189774724	False	True	False	False	CRX only
chr15-99821019-99821183_CPPE	1.6756410851647712	0.08592822557719343	3.0	0.009000407350781779	0.017480791165740608	1	0.7455738874284499	NaN	grey	WT	0.9058828048592429	0.41118079624973	3.0	0.4700757202054148	0.5042744894058087	1.0	-0.14101196946178193	Inactive	#33a02c	MUT-allCrxSites	0.8865858568902318	0.10343110477381627	0.16195676581502597	1.028476865244015	0.2707895458056047	0.0544690767800554	True	True	False	True	CRX+MEF2D
chr16-10447087-10447251_UPPP	2.246010380734748	0.8516483019061573	3.0	0.06747278216945755	0.08847290340659641	1	1.1680067894933197	NaN	grey	WT	1.6417673390020833	1.0122306223923434	3.0	0.4071034911130267	0.4419481666170549	1.0	0.7161281694930752	Inactive	#33a02c	MUT-allCrxSites	0.4518786200002445	0.3645232635257492	0.4505163105748157	0.0	0.0	-6.643856189774724	False	False	False	False	No binding
chr16-13754967-13755131_UPPP	0.056905182880914826	0.06327137334006748	3.0	0.021264532101048308	0.03438230938773603	1	-4.11016370542982	Silencer	#e31a1c	WT	0.02450560842191941	0.014880522224796106	3.0	0.004577615633706786	0.010277719921171656	1.0	-5.2930416739519845	Silencer	#e31a1c	MUT-allCrxSites	1.1828779685221642	0.39336831325931354	0.4786286081331927	0.0	0.0	-6.643856189774724	False	False	False	False	No binding
chr16-15832553-15832717_CPPE	15.097407017118973	3.216451185603078	3.0	5.696552412546969e-05	0.00042389051775717156	1	3.9163244384949656	Strong enhancer	#1f78b4	WT	1.2623153246621923	0.19045687687699947	3.0	0.06444988902947263	0.08520644019930554	1.0	0.337214782077009	Inactive	#33a02c	MUT-allCrxSites	3.5791096564179568	0.0001546125516210444	0.002757725693458992	3.7358428764031486	0.9368899478500984	1.905290385382314	True	True	False	False	CRX only
chr16-16984042-16984206_UPPP	0.7299817124896478	0.03858773787771844	3.0	0.020681568468371547	0.03356390939482175	1	-0.45209278122745794	NaN	grey	WT	1.1276226878704787	0.30320008685030864	3.0	0.7294995715366814	0.7534818307642518	1.0	0.1745632564220286	Inactive	#33a02c	MUT-allCrxSites	-0.6266560376494865	0.11399680854010992	0.17466750359679473	0.0	0.0	-6.643856189774724	False	False	False	False	No binding
chr16-17666755-17666919_UPRE	1.7923356364135916	0.3216334508640327	3.0	0.0036486902193910344	0.0085808482801432	1	0.8426455248341636	NaN	grey	WT	0.4522218861782952	0.08861989836805514	3.0	0.02566220513143638	0.04001239703756558	1.0	-1.1417105640058653	Silencer	#e31a1c	MUT-allCrxSites	1.984356088840029	0.0008459311181067957	0.0063227308713353645	0.15133281696089562	0.08317609410204307	-2.631888165686008	False	False	True	False	NRL only
chr16-17778237-17778401_CPPE	1.918328790065466	0.17460033600485414	3.0	0.009567930585719664	0.01836049593834508	1	0.9406018731622443	NaN	grey	WT	0.9843962117596924	0.22506681435583892	3.0	0.8116964196448302	0.8294695342756587	1.0	-0.021224169498693157	Inactive	#33a02c	MUT-allCrxSites	0.9618260426609375	0.021937402424589424	0.048744262239008435	0.0	0.0	-6.643856189774724	False	True	False	False	CRX only
chr16-17920796-17920960_CPPE	0.0538102604412378	0.043350797872782766	3.0	0.015238217046160631	0.026501486736937103	1	-4.189410199835667	Silencer	#e31a1c	WT	1.6848864712617004	0.4586045177601268	3.0	0.1290018501481318	0.15576787080182605	1.0	0.7535073874885391	Inactive	#33a02c	MUT-allCrxSites	-4.942917587324206	0.006304907398603938	0.02086041874546531	0.0	0.0	-6.643856189774724	False	True	False	False	CRX only
chr16-18248858-18249022_CPPP	0.7646102220774719	0.1309395117853634	3.0	0.054801597841522734	0.07393524581088963	1	-0.3853180027305791	Inactive	#33a02c	WT	1.1638841465287986	0.5462940509893619	3.0	0.8730495117221551	0.8868869405850378	1.0	0.22018647887989348	Inactive	#33a02c	MUT-allCrxSites	-0.6055044816104725	0.32405985039742397	0.4090096021098397	0.0	0.0	-6.643856189774724	False	True	False	False	CRX only
chr16-18811674-18811838_CSPP	0.26504585665674435	0.062433988290371986	3.0	0.008751830810456078	0.017115561719227974	1	-1.9102531594263081	Silencer	#e31a1c	WT	NaN	NaN	NaN	NaN	NaN	NaN	NaN	NaN	NaN	NaN	NaN	NaN	NaN	0.0	0.0	-6.643856189774724	False	True	False	False	CRX only
chr16-20499291-20499455_UPPQ	2.2459227704391402	0.4279317043678538	3.0	0.02720692211339867	0.04190441352102128	1	1.1679505381274147	Weak enhancer	#a6cee3	WT	1.2915562278883783	0.4318127815621096	3.0	0.4374383518363807	0.47221337464124896	1.0	0.3702270410286361	Inactive	#33a02c	MUT-allCrxSites	0.7977234970987785	0.0680843716302275	0.11636022398824594	0.21552080850356792	0.06177043735375309	-2.1486675397220254	False	False	False	False	No binding
chr16-20535358-20535522_CSPP	5.095240320052077	1.6371529899416661	3.0	0.004302186559419688	0.009782691954177124	1	2.3494333114192676	Weak enhancer	#a6cee3	WT	NaN	NaN	NaN	NaN	NaN	NaN	NaN	NaN	NaN	NaN	NaN	NaN	NaN	4.430166725166958	1.6492814820792572	2.1506138497860956	True	True	False	False	CRX only
chr16-21428371-21428535_CBPE	2.477548491414153	0.5435026075153376	3.0	0.0010051530400071718	0.0030854218795111584	1	1.3094954846054443	Weak enhancer	#a6cee3	WT	NaN	NaN	NaN	NaN	NaN	NaN	NaN	NaN	NaN	NaN	NaN	NaN	NaN	0.0	0.0	-6.643856189774724	False	True	False	False	CRX only
chr16-21653298-21653462_UPRE	1.8873308294952296	0.6039758048698364	3.0	0.03133454311323882	0.046792528345864864	1	0.9171115423799514	NaN	grey	WT	1.6718515124755935	0.622399150862504	3.0	0.11695656914414004	0.14301964586005628	1.0	0.7423093929421172	Inactive	#33a02c	MUT-allCrxSites	0.17480214943783423	0.644409112511547	0.7073178622364504	0.0	0.0	-6.643856189774724	False	False	False	False	No binding
chr16-22131480-22131644_CSPE	7.08444684547364	0.8943522640199162	3.0	1.05313002078043e-05	0.0002201041743431099	1	2.8248588399351866	Weak enhancer	#a6cee3	WT	NaN	NaN	NaN	NaN	NaN	NaN	NaN	NaN	NaN	NaN	NaN	NaN	NaN	0.5712287473478805	0.11019123108171644	-0.7828220350161029	False	True	False	False	CRX only
chr16-23051942-23052106_CPPN	0.04149033317011585	0.014381509197997603	3.0	0.0008768072799181678	0.0027857320519277143	1	-4.55672153379146	Silencer	#e31a1c	WT	1.8672727752281053	0.31894658924460584	3.0	0.0011580282301101464	0.003463996080982871	1.0	0.9017051096187149	NaN	grey	MUT-allCrxSites	-5.458426643410175	0.00043330477584031834	0.004404891037298988	0.0	0.0	-6.643856189774724	False	True	False	False	CRX only
chr16-23127921-23128085_UPPP	0.5149899087435679	0.061658544856732875	3.0	0.00299284008448189	0.007313971675701293	1	-0.9545852438666855	NaN	grey	WT	0.0	0.0	3.0	NaN	NaN	1.0	-9.965784284662087	Silencer	#e31a1c	MUT-allCrxSites	9.011199040795402	NaN	NaN	0.0	0.0	-6.643856189774724	False	False	False	False	No binding
chr16-29578941-29579105_UPPQ	0.5528895505051437	0.17797735690083868	3.0	0.08899360157487611	0.1126955328689224	1	-0.8523297735311226	Inactive	#33a02c	WT	1.3847600654656376	0.2535273058727077	3.0	0.0173299300707579	0.02917862481615875	1.0	0.4706774866756695	NaN	grey	MUT-allCrxSites	-1.3230072602067922	0.017343900685414075	0.04109750379804639	0.056916148897794276	0.007598916614058974	-3.9015017707870907	False	False	False	False	No binding
chr16-30397726-30397890_CPPE	5.725808690961517	0.8225180320536498	3.0	0.00011482092067388116	0.0006649929706980081	1	2.5177314097820105	Weak enhancer	#a6cee3	WT	2.0078842050073518	0.439346742038388	3.0	0.002729181350919432	0.006808082383948992	1.0	1.0063944074379243	Weak enhancer	#a6cee3	MUT-allCrxSites	1.5113370023440862	0.0035214003383839715	0.01433399888777874	0.09580784802920407	0.03204109706361416	-3.240481455215186	False	True	False	True	CRX+MEF2D
chr16-31428585-31428749_CPPP	1.0660585542231094	0.3792858280610845	3.0	0.9806445574786044	0.9837141877712128	1	0.09363934539333846	Inactive	#33a02c	WT	0.7057510629630815	0.17907858289620168	3.0	0.10570462634926336	0.130925570435689	1.0	-0.500725946996581	Inactive	#33a02c	MUT-allCrxSites	0.5943652923899194	0.2003615248619932	0.27674009980938447	0.0	0.0	-6.643856189774724	False	True	False	False	CRX only
chr16-31758450-31758614_UPPE	2.020298820094008	0.18705402033613172	3.0	0.007214054709121489	0.01478173955104305	1	1.0152826192929714	Weak enhancer	#a6cee3	WT	1.6570208982415042	0.9037315680330362	3.0	0.3798873775947987	0.4149326571456936	1.0	0.7294621911517403	Inactive	#33a02c	MUT-allCrxSites	0.2858204281412311	0.38614344778566484	0.4714458273525043	0.03952137997600359	0.011772760723861476	-4.335804672136978	False	False	False	False	No binding
chr16-32247085-32247249_CSPP	0.9842689231745964	0.707120962165383	3.0	0.5784379536556586	0.6096363173038262	1	-0.02141054171128251	Inactive	#33a02c	WT	NaN	NaN	NaN	NaN	NaN	NaN	NaN	NaN	NaN	NaN	NaN	NaN	NaN	1.9959662893454568	0.6069002506740601	1.0042973613824038	True	True	False	False	CRX only
chr16-32516506-32516670_CPPE	1.1793475825161368	0.7791761890306435	3.0	0.9450886122329444	0.9522198614554108	1	0.23921175936007313	Inactive	#33a02c	WT	1.8776444883176695	0.4273253903328152	3.0	0.0377752682210107	0.05439955492462505	1.0	0.9096920792817975	Inactive	#33a02c	MUT-allCrxSites	-0.6704803199217244	0.20863208058921628	0.28604901615376827	0.0	0.0	-6.643856189774724	False	True	False	False	CRX only
chr16-32642680-32642844_UPPE	7.6644488304274905	2.9840195304102384	3.0	0.008746171126091537	0.017111454864925532	1	2.9383702676145793	Strong enhancer	#1f78b4	WT	0.6506165396320797	0.06183942476448762	3.0	0.01627385916951964	0.027908826624288584	1.0	-0.6179048714070758	NaN	grey	MUT-allCrxSites	3.556275139021655	0.005575099899509443	0.019325699651656408	0.0	0.0	-6.643856189774724	False	False	False	False	No binding
chr16-33370404-33370568_UPPE	0.2585106433329443	0.004642650641609186	3.0	5.4986079183249596e-05	0.0004169054931133767	1	-1.9461343857116309	Silencer	#e31a1c	WT	0.3322469759485051	0.11551088250434945	3.0	0.015346090845349984	0.026669797069268752	1.0	-1.5853363112577052	Silencer	#e31a1c	MUT-allCrxSites	-0.36079807445392564	0.4246225715487793	0.5075293849398143	0.0	0.0	-6.643856189774724	False	False	False	False	No binding
chr16-33585410-33585574_CPPE	6.785920851932728	1.633642908578549	3.0	0.0009341498181343977	0.0029177765924444767	1	2.76275718872652	Weak enhancer	#a6cee3	WT	6.483735085736827	0.9551786901600664	3.0	2.868108756022899e-05	0.0003176727831843796	1.0	2.697047638732911	Weak enhancer	#a6cee3	MUT-allCrxSites	0.0657095499936089	0.8714743875569151	0.8994385841066109	0.0	0.0	-6.643856189774724	False	True	False	False	CRX only
chr16-34807388-34807552_CPPE	4.836826087198634	0.6493901563009032	3.0	0.00012578315341066617	0.0007080089208958692	1	2.274358907464629	Weak enhancer	#a6cee3	WT	2.508750447425573	0.2508392026371373	3.0	0.0035093342470646173	0.008326441128153806	1.0	1.3275439194906453	Weak enhancer	#a6cee3	MUT-allCrxSites	0.9468149879739838	0.00326367777684856	0.013682341449095884	0.0	0.0	-6.643856189774724	False	True	False	False	CRX only
chr16-34956853-34957017_CPNP	1.8240368381695813	0.10577949160484816	3.0	0.00136807281020335	0.003902864094152821	1	0.8679255849286499	NaN	grey	WT	3.215478828061201	0.5417464104153781	3.0	0.0011951569391895564	0.003533283767948461	1.0	1.6854821924148053	Weak enhancer	#a6cee3	MUT-allCrxSites	-0.8175566074861554	0.0198917009330991	0.04556627814447219	0.0	0.0	-6.643856189774724	False	True	False	False	CRX only
chr16-35413158-35413322_CPPP	15.965477359824641	2.1962501340994263	3.0	3.1212625511374708e-06	0.00023443607942684092	1	3.996974144887916	Strong enhancer	#1f78b4	WT	0.6512944347750468	0.13784389538546502	3.0	0.041957843766587885	0.05937337503267235	1.0	-0.6164047750533964	Inactive	#33a02c	MUT-allCrxSites	4.613378919941312	7.604154843593027e-05	0.002194022323989635	16.209618000073537	2.294276166498376	4.019667936890806	True	True	False	False	CRX only
chr16-35948620-35948784_UPCE	1.104537236635068	0.3046130273584952	3.0	0.5907308946566836	0.6206870842873613	1	0.1447476187353476	Inactive	#33a02c	WT	0.8127894046636498	0.20696091651800844	3.0	0.2758420890628666	0.3087247781432363	1.0	-0.29727259788532046	Inactive	#33a02c	MUT-allCrxSites	0.44202021662066804	0.230317656665686	0.30972120793562435	0.0	0.0	-6.643856189774724	False	False	False	False	No binding
chr16-36011202-36011366_CPPE	1.9585948434251783	0.33268851895655216	3.0	0.015236017939051397	0.026507252346369914	1	0.9705554003592889	NaN	grey	WT	1.887410448115151	0.3000851711749774	3.0	0.004613458711987243	0.010334061523076732	1.0	0.917172370156967	NaN	grey	MUT-allCrxSites	0.053383030202321935	0.8045704689015718	0.844379384854177	0.0	0.0	-6.643856189774724	False	True	False	False	CRX only
chr16-37539703-37539867_CPPP	7.342276544555162	1.8623456816126809	3.0	0.00036926388512204135	0.0014657733243448828	1	2.876423932254647	Strong enhancer	#1f78b4	WT	3.3090132534659	0.3999775978063698	3.0	0.0006090867127005943	0.0021018519942223673	1.0	1.7268369936703323	Weak enhancer	#a6cee3	MUT-allCrxSites	1.149586938584315	0.018533846625046386	0.0431357142091827	0.0	0.0	-6.643856189774724	False	True	False	False	CRX only
chr16-37812829-37812993_UPPE	2.604311815685473	0.12950624605225852	3.0	0.0007036021234731924	0.002347130747769352	1	1.381456051206922	Weak enhancer	#a6cee3	WT	2.358794800772836	0.08552218070274413	3.0	0.000320224912852847	0.0013179119487017428	1.0	1.2386614134946035	Weak enhancer	#a6cee3	MUT-allCrxSites	0.1427946377123186	0.055518675118283844	0.09911523255875605	0.0	0.0	-6.643856189774724	False	False	False	False	No binding
chr16-37868024-37868188_UPPP	0.6212093371993691	0.3185568676476864	3.0	0.13963893275147138	0.16718414688326844	1	-0.6845280500148254	Inactive	#33a02c	WT	0.223791896443354	0.09948278196979622	3.0	0.011344735191309092	0.020902315854589043	1.0	-2.1533380663201105	Silencer	#e31a1c	MUT-allCrxSites	1.468810016305285	0.056335596691888284	0.10016351672812397	0.0	0.0	-6.643856189774724	False	False	False	False	No binding
chr16-37973960-37974124_CPPE	6.775686945503312	1.5769067713172933	3.0	0.0043307236801682775	0.009828984292053308	1	2.7605801265352694	Weak enhancer	#a6cee3	WT	9.841258418495194	2.965727348021748	3.0	0.006664959523175263	0.013917663087707857	1.0	3.298989396389519	Strong enhancer	#1f78b4	MUT-allCrxSites	-0.5384092698542498	0.17841442854371864	0.2507515106037077	0.0	0.0	-6.643856189774724	False	True	False	False	CRX only
chr16-38088921-38089085_CSPP	1.0304613843220405	0.3942743907825634	3.0	0.8786448726677234	0.8918171247706391	1	0.044689810860924224	Inactive	#33a02c	WT	NaN	NaN	NaN	NaN	NaN	NaN	NaN	NaN	NaN	NaN	NaN	NaN	NaN	0.0	0.0	-6.643856189774724	False	True	False	False	CRX only
chr16-38938737-38938901_CPPE	0.011795061263395024	0.004314461723661272	3.0	0.00043069452604993193	0.0016289131288135506	1	-6.288269134684619	Silencer	#e31a1c	WT	0.9379631961983818	0.1357571220652844	3.0	0.5450881025801518	0.5779088021841178	1.0	-0.09085948408249885	Inactive	#33a02c	MUT-allCrxSites	-6.19740965060212	0.0005807289285278064	0.005075234555775306	0.0	0.0	-6.643856189774724	False	True	False	False	CRX only
chr16-38982974-38983138_CPPE	4.264449059465247	0.6739128479876563	3.0	3.3994340113528026e-05	0.00034186358352663015	1	2.0926976341015444	Weak enhancer	#a6cee3	WT	2.3199436716102784	0.0551808422737931	3.0	0.0005053245990928305	0.0018374397487437488	1.0	1.2147115094662662	Weak enhancer	#a6cee3	MUT-allCrxSites	0.8779861246352783	0.020358673588578055	0.04639223876979111	0.0	0.0	-6.643856189774724	False	True	False	False	CRX only
chr16-4102842-4103006_CPPE	5.451029880238434	0.7929219339859976	3.0	0.00040643799852590627	0.0015655027715657307	1	2.446793468957811	Weak enhancer	#a6cee3	WT	1.9560322488644943	0.1595211179477514	3.0	0.000792546819124478	0.0025828966505297393	1.0	0.968667529543432	NaN	grey	MUT-allCrxSites	1.4781259394143786	0.0014320891947669145	0.008412452096205648	0.0	0.0	-6.643856189774724	False	True	False	False	CRX only
chr16-43131003-43131167_UPPE	2.9733394650693383	0.4353711614981679	3.0	0.00011416453003820256	0.0006660059416184949	1	1.5725693133699707	Weak enhancer	#a6cee3	WT	5.112864295159055	0.5397022752285899	3.0	0.0006172421379629911	0.002114813226791232	1.0	2.3544138767902156	Weak enhancer	#a6cee3	MUT-allCrxSites	-0.7818445634202449	0.008016519307704834	0.02448001693652433	0.0	0.0	-6.643856189774724	False	False	False	False	No binding
chr16-44139296-44139460_CPPP	2.9071698948762896	3.5181934356009306	3.0	0.35600989054075194	0.3901822945347457	1	1.5401115537608816	NaN	grey	WT	0.7283295183980574	0.1815388256461826	3.0	0.12378723634376596	0.15022601492160642	1.0	-0.4553573089379422	Inactive	#33a02c	MUT-allCrxSites	1.9954688626988237	0.2162035730964197	0.2941688005653089	0.0	0.0	-6.643856189774724	False	True	False	False	CRX only
chr16-4541821-4541985_CPPQ	0.38812527708435735	0.13579082257526626	3.0	0.027954585500590445	0.04286369776757201	1	-1.3616933958929758	Silencer	#e31a1c	WT	0.544206806236998	0.3429616438509955	3.0	0.14339235962300442	0.1713365828256978	1.0	-0.8751245223570924	Inactive	#33a02c	MUT-allCrxSites	-0.4865688735358834	0.5938450442496144	0.662002259555536	0.0	0.0	-6.643856189774724	False	True	False	False	CRX only
chr16-45967688-45967852_UPPE	1.5206354777502362	0.12978923490364602	3.0	0.003773463189692486	0.008831079626510117	1	0.6056227889147133	NaN	grey	WT	0.9885279731745872	0.2200274728685564	3.0	0.8097931718939964	0.8277005692737488	1.0	-0.015187603188276238	Inactive	#33a02c	MUT-allCrxSites	0.6208103921029896	0.05605950778242926	0.09985361259112685	0.0	0.0	-6.643856189774724	False	False	False	False	No binding
chr16-45999552-45999716_CPPE	0.02028269590088208	0.019700973512354083	3.0	0.010358858085330805	0.01955814250439324	1	-5.554175279702158	Silencer	#e31a1c	WT	0.010827391049971321	0.0029863756173111127	3.0	6.749953637403656e-05	0.0004757628612169996	1.0	-6.4017243184952175	Silencer	#e31a1c	MUT-allCrxSites	0.8475490387930593	0.5609654631239297	0.6354585673493939	0.0	0.0	-6.643856189774724	False	True	False	False	CRX only
chr16-48326895-48327059_UPCE	4.15678814900903	0.7629980825804323	3.0	4.52549078398346e-05	0.0003823204604324866	1	2.055816250702184	Weak enhancer	#a6cee3	WT	1.7266561685174693	0.13177257592531744	3.0	0.007510006298222448	0.015238750643965937	1.0	0.7888161264528537	NaN	grey	MUT-allCrxSites	1.2670001242493303	0.006946854958731304	0.022289009695880324	0.06285217256295361	0.02156342282505938	-3.778884193475833	False	False	False	True	MEF2D only
chr16-50185049-50185213_CPPE	2.2291949036843053	0.4328274698644741	3.0	0.015397639720582272	0.026740048459840675	1	1.1571697972718376	Weak enhancer	#a6cee3	WT	1.0501587295188546	0.11407978011686012	3.0	0.5215641559494019	0.5549267148403663	1.0	0.07198053894705343	Inactive	#33a02c	MUT-allCrxSites	1.0851892583247842	0.008854576444464848	0.026282419037882046	0.0	0.0	-6.643856189774724	False	True	False	False	CRX only
chr16-5049865-5050029_CSPP	0.3486363671820307	0.15292151402260026	3.0	0.0300635899890484	0.04544518147086656	1	-1.5160728413290971	Silencer	#e31a1c	WT	NaN	NaN	NaN	NaN	NaN	NaN	NaN	NaN	NaN	NaN	NaN	NaN	NaN	0.7308555691284532	0.3555831651123174	-0.4327357804423537	False	True	False	False	CRX only
chr16-55966214-55966378_CSPP	0.991082779382146	0.10818598109473164	3.0	0.8448435809813348	0.8611456941851732	1	-0.011467590785752487	Inactive	#33a02c	WT	NaN	NaN	NaN	NaN	NaN	NaN	NaN	NaN	NaN	NaN	NaN	NaN	NaN	0.2524384953884986	0.05478578416752359	-1.9299487398982207	False	True	False	True	CRX+MEF2D
chr16-5808261-5808425_CPCN	9.452308416447996	1.272054031458707	3.0	2.455607424089369e-05	0.00030035890299230525	1	3.2408193241151846	Strong enhancer	#1f78b4	WT	4.4339105651953705	0.3315569031183568	3.0	3.6371229009433414e-05	0.000347587470871464	1.0	2.148905011301965	Weak enhancer	#a6cee3	MUT-allCrxSites	1.0919143128132194	0.002915984745617307	0.01271369349089146	6.204336539029647	0.7669233799395243	2.635600373104762	True	True	False	False	CRX only
chr16-59532505-59532669_UPCE	14.765174049137945	2.3483143077900848	3.0	2.934485309878437e-06	0.00024320811869975255	1	3.8842241636877777	Strong enhancer	#1f78b4	WT	4.112054725892397	0.4187821169706162	3.0	0.0007978481003259632	0.0025966525512978373	1.0	2.040210267619554	Weak enhancer	#a6cee3	MUT-allCrxSites	1.8440138960682235	0.0007112536468528919	0.005684234847761197	0.0	0.0	-6.643856189774724	False	False	False	False	No binding
chr16-62832687-62832851_CPPE	0.8123032724996668	0.15987306855154496	3.0	0.09172652440029146	0.11572950204519712	1	-0.2981346759868409	Inactive	#33a02c	WT	1.3302704873272042	0.2919149289919697	3.0	0.15290604176477773	0.18108384891926246	1.0	0.4128037275829279	Inactive	#33a02c	MUT-allCrxSites	-0.7109384035697688	0.04458474387309673	0.08319093435950146	0.10731283143456777	0.007886178309874271	-3.091567273894447	False	True	False	False	CRX only
chr16-64873447-64873611_CPPP	3.4599155050804358	1.5587218751553176	3.0	0.025755537950362818	0.0401058862738562	1	1.7911537199230474	Weak enhancer	#a6cee3	WT	1.1617435118667814	0.12898364861443662	3.0	0.15104313287452484	0.1791866583731098	1.0	0.21753288961635373	Inactive	#33a02c	MUT-allCrxSites	1.5736208303066936	0.04830349782783283	0.08869580041011513	0.0	0.0	-6.643856189774724	False	True	False	False	CRX only
chr16-67060874-67061038_UPRE	6.086303685596705	0.6591573734478242	3.0	0.00010347561512225774	0.0006233173958555049	1	2.6058033413004478	Weak enhancer	#a6cee3	WT	1.15815849308617	0.7999185020505509	3.0	0.917199420303348	0.9264504335781032	1.0	0.21307784119894763	Inactive	#33a02c	MUT-allCrxSites	2.3927255001015	0.03281962891885772	0.06597552452745784	0.0	0.0	-6.643856189774724	False	False	False	False	No binding
chr16-75766784-75766948_CPPP	4.698244581569743	1.6586608118177442	3.0	0.018062319309892928	0.030105953163195327	1	2.2324288576379514	Weak enhancer	#a6cee3	WT	3.006649393319652	0.2928176176543637	3.0	0.0007812444745524628	0.0025529858525993802	1.0	1.5886363994623762	Weak enhancer	#a6cee3	MUT-allCrxSites	0.6437924581755752	0.17885214295215202	0.25118676053838385	0.7057412587255146	0.21125508044033287	-0.48248994904151044	False	True	False	False	CRX only
chr16-76454073-76454237_CPPE	3.1289828107084734	0.026572969244466844	3.0	0.00012195628980943262	0.0006954257237413318	1	1.6461547341630893	Weak enhancer	#a6cee3	WT	8.695596229596187	0.8931945401723035	3.0	0.0002967672872401642	0.0012502719980398505	1.0	3.1204508534280717	Strong enhancer	#1f78b4	MUT-allCrxSites	-1.4742961192649824	0.0031913418489903957	0.013508981030677792	10.14783799665419	0.7718050750412384	3.344521465164854	True	True	False	False	CRX only
chr16-76539789-76539953_CSPE	12.062818784094992	2.6276389388968338	3.0	2.5249512403563744e-05	0.00030419650657626787	1	3.592614757415341	Strong enhancer	#1f78b4	WT	NaN	NaN	NaN	NaN	NaN	NaN	NaN	NaN	NaN	NaN	NaN	NaN	NaN	2.3371986711132413	1.102854827824098	1.2309399593299393	True	True	True	False	CRX+NRL
chr16-87432635-87432799_CPPQ	0.005159962037608465	0.0007695735793915178	3.0	5.144790795230614e-05	0.0004047628371959666	1	-7.342862824703399	Silencer	#e31a1c	WT	0.0	0.0	3.0	NaN	NaN	1.0	-9.965784284662087	Silencer	#e31a1c	MUT-allCrxSites	2.622921459958688	NaN	NaN	0.0	0.0	-6.643856189774724	False	True	False	False	CRX only
chr16-87454658-87454822_UPPP	6.899254379626439	1.3321656486163618	3.0	2.705356066878028e-05	0.0003118620291003041	1	2.786649548189481	Weak enhancer	#a6cee3	WT	5.07458916103282	0.5210150953248849	3.0	0.000127987503639318	0.0007153906162723273	1.0	2.3435752962617	Weak enhancer	#a6cee3	MUT-allCrxSites	0.44307425192778105	0.09885623061244106	0.15585048168871785	0.0	0.0	-6.643856189774724	False	False	False	False	No binding
chr16-87832667-87832831_UPCN	6.775358065414835	2.0757770752658726	3.0	0.0013680578431491482	0.003905138985758881	1	2.7605101092554025	Weak enhancer	#a6cee3	WT	7.429050890190619	0.722039529085395	3.0	9.630643110131239e-06	0.00021532326246698075	1.0	2.8933720921601305	Strong enhancer	#1f78b4	MUT-allCrxSites	-0.13286198290472795	0.5309053895766378	0.6078998391300633	0.3251130928307655	0.14987451242601624	-1.5772800413112065	False	False	False	False	No binding
chr16-91010573-91010737_CPPP	2.096330452050984	0.3836988097606619	3.0	0.0031964576415402287	0.0076750109305114295	1	1.0685541880801488	Weak enhancer	#a6cee3	WT	1.5215128391101655	0.3377742449719451	3.0	0.14221903031002822	0.17001911929875796	1.0	0.6064543942021919	Inactive	#33a02c	MUT-allCrxSites	0.46209979387795685	0.11914079369734244	0.1810644750071153	0.0257927969370739	0.006021021940076257	-4.804186905881151	False	True	False	False	CRX only
chr16-92234844-92235008_CPPN	6.366144096343558	0.3961931090898284	3.0	1.4729498295843771e-05	0.00024331511446089692	1	2.670646414563806	Weak enhancer	#a6cee3	WT	2.1743212594174643	0.0556951281381888	3.0	0.0003774107665052333	0.0014907260103456505	1.0	1.121228479187832	Weak enhancer	#a6cee3	MUT-allCrxSites	1.549417935375974	0.0002394766645487825	0.0034047334481500818	0.8346612345295209	0.14769356612482412	-0.24355525439064415	False	True	False	False	CRX only
chr16-92428124-92428288_UPCE	1.0906442895139217	0.2874563228757845	3.0	0.6243618319667643	0.6534524986423331	1	0.12650283303900114	Inactive	#33a02c	WT	1.5220157906485263	0.3666832457189336	3.0	0.14456002893678335	0.17264597741592982	1.0	0.6069308997846428	Inactive	#33a02c	MUT-allCrxSites	-0.48042806674564165	0.17108457825305326	0.24279778845026437	0.0	0.0	-6.643856189774724	False	False	False	False	No binding
chr16-92466299-92466463_CPPE	5.759651511261593	0.6060715633773218	3.0	0.0003997856442037309	0.0015498141868446245	1	2.526231985089901	Weak enhancer	#a6cee3	WT	7.176489476954756	1.6006796528610223	3.0	0.0009048985870343409	0.002854230648211336	1.0	2.8434793102730955	Strong enhancer	#1f78b4	MUT-allCrxSites	-0.31724732518319465	0.252793897760439	0.33421942547572864	0.0	0.0	-6.643856189774724	False	True	False	False	CRX only
chr16-94302543-94302707_UPPE	1.9449464873775648	0.5743376890572544	3.0	0.019917316922861653	0.03262096846616557	1	0.9604720372225611	NaN	grey	WT	2.0885750006156107	0.5791350178887893	3.0	0.02048705342857542	0.03329319331682287	1.0	1.0632095418976177	Weak enhancer	#a6cee3	MUT-allCrxSites	-0.1027375046750566	0.7569260515595513	0.8055811842472685	0.0	0.0	-6.643856189774724	False	False	False	True	MEF2D only
chr16-95990978-95991142_CSPP	6.127018085552969	1.8694427601872232	3.0	0.011187472542510549	0.02068391558148008	1	2.6154205550792993	Weak enhancer	#a6cee3	WT	NaN	NaN	NaN	NaN	NaN	NaN	NaN	NaN	NaN	NaN	NaN	NaN	NaN	0.0	0.0	-6.643856189774724	False	True	False	False	CRX only
chr16-97006668-97006832_CPPE	2.414603893396293	0.2669175370909725	3.0	0.0005079237567284188	0.0018413193805380914	1	1.2723839033865543	Weak enhancer	#a6cee3	WT	1.320473171012985	0.13807414122887826	3.0	0.030173905865272337	0.04555463740400883	1.0	0.40214713520314693	NaN	grey	MUT-allCrxSites	0.8702367681834073	0.002361474048706028	0.011177833735974009	0.0	0.0	-6.643856189774724	False	True	False	False	CRX only
chr16-97016255-97016419_UPCE	0.6605332570463941	0.09695864795535698	3.0	0.059454105487650837	0.0794981599663804	1	-0.5961144084214279	Inactive	#33a02c	WT	1.1380708797647412	0.1376382874061938	3.0	0.4177888784565281	0.4526281583819092	1.0	0.1878575229050928	Inactive	#33a02c	MUT-allCrxSites	-0.7839719313265208	0.008163458841054114	0.024812867925868586	0.0	0.0	-6.643856189774724	False	False	False	False	No binding
chr16-97961383-97961547_UPCP	0.3128066759116319	0.17090961568960772	3.0	0.04025785623354361	0.057458288276319526	1	-1.6720520504138692	NaN	grey	WT	0.2390838643591745	0.09344317944929792	3.0	0.008175455295635452	0.016226017178414376	1.0	-2.0583896492167764	Silencer	#e31a1c	MUT-allCrxSites	0.3863375988029072	0.6012946781113392	0.6689765571048752	0.0	0.0	-6.643856189774724	False	False	False	False	No binding
chr17-12741201-12741365_CPPP	5.5372716587534185	0.7945517534342331	3.0	3.509367232537677e-05	0.00034148842685847395	1	2.469435821332891	Weak enhancer	#a6cee3	WT	3.8099089412456593	0.30798097020396337	3.0	0.0013337949293321493	0.00382779237331322	1.0	1.9301351364673738	Weak enhancer	#a6cee3	MUT-allCrxSites	0.5393006848655171	0.027696546467853692	0.05793243514917798	0.0	0.0	-6.643856189774724	False	True	False	False	CRX only
chr17-14960508-14960672_UPRP	0.09789093546733317	0.07113105326866613	3.0	0.016265777673035744	0.027904922653205856	1	-3.3380179029223496	Silencer	#e31a1c	WT	0.1320548304588065	0.0394635982380252	3.0	0.001711074025985733	0.00469203242607725	1.0	-2.909907207582744	Silencer	#e31a1c	MUT-allCrxSites	-0.42811069533960566	0.34410080369016266	0.4297426969064921	0.0	0.0	-6.643856189774724	False	False	False	False	No binding
chr17-15195325-15195489_UPCE	4.683423725861129	0.9931206475102444	3.0	0.000125231602158182	0.0007057307286921228	1	2.227871579585938	Weak enhancer	#a6cee3	WT	2.906345200847072	0.0602988038468982	3.0	0.00010997923155822644	0.0006486750504299321	1.0	1.53970237865787	Weak enhancer	#a6cee3	MUT-allCrxSites	0.6881692009280678	0.06265280945734954	0.10907259286186316	0.0	0.0	-6.643856189774724	False	False	False	False	No binding
chr17-15723429-15723593_CBRE	1.159230389686116	0.3462113013665282	3.0	0.4522856249475256	0.4866018350767133	1	0.2144113131584527	Inactive	#33a02c	WT	NaN	NaN	NaN	NaN	NaN	NaN	NaN	NaN	NaN	NaN	NaN	NaN	NaN	0.0	0.0	-6.643856189774724	False	True	False	False	CRX only
chr17-16951528-16951692_CPPP	1.8158696101719332	0.3162734219380097	3.0	0.0037269236998796243	0.00873492063643167	1	0.8614548865460288	NaN	grey	WT	1.6865779909969207	0.1757550499415959	3.0	0.008263207151438334	0.01635291756976701	1.0	0.75495417749649	NaN	grey	MUT-allCrxSites	0.10650070904953879	0.6161704866404678	0.6820459773137365	0.0	0.0	-6.643856189774724	False	True	False	False	CRX only
chr17-17234845-17235009_CPPP	2.5916307137908263	0.3581960595351585	3.0	0.001193639384643863	0.0035331431785609905	1	1.3744167278558037	Weak enhancer	#a6cee3	WT	1.8931724581291152	0.46779618511900606	3.0	0.011160310350439141	0.020665489928567392	1.0	0.9215676893917675	NaN	grey	MUT-allCrxSites	0.45284903846403624	0.12563160595480033	0.18895301715854215	0.0	0.0	-6.643856189774724	False	True	False	False	CRX only
chr17-20945031-20945195_CPPP	0.37655007451492856	0.22914228573805584	3.0	0.06990350811249604	0.09121231365276017	1	-1.4052600929307033	NaN	grey	WT	0.920904716766742	0.3546898301578783	3.0	0.5590125392042083	0.5908472462521173	1.0	-0.11731044591568696	Inactive	#33a02c	MUT-allCrxSites	-1.2879496470150165	0.07423044479856138	0.12437244465822153	0.10372559874493686	0.046449099741847584	-3.136371064706445	False	True	False	False	CRX only
chr17-23550215-23550379_UPPP	1.418204885562257	0.4649065651398978	3.0	0.3247632342765318	0.3586347041505372	1	0.5050828811864427	Inactive	#33a02c	WT	1.1623743392558048	0.4533000873200199	3.0	0.8051189827211782	0.8234482872214263	1.0	0.21831538786137852	Inactive	#33a02c	MUT-allCrxSites	0.28676749332506424	0.48671889425281484	0.5658918343846061	0.19557264301383093	0.02705858482118233	-2.282279807078773	False	False	False	False	No binding
chr17-23564269-23564433_CPPP	2.313417760675012	0.12080574480180875	3.0	0.0013231354380907735	0.0038085700903606884	1	1.2106492995603468	Weak enhancer	#a6cee3	WT	2.040272726615504	0.26141854893830224	3.0	0.007733682635775146	0.015548227699778804	1.0	1.0294689481962596	Weak enhancer	#a6cee3	MUT-allCrxSites	0.18118035136408728	0.2065957739073377	0.2836535398223909	0.0	0.0	-6.643856189774724	False	True	False	False	CRX only
chr17-23703432-23703596_CPNE	0.08240044957412364	0.06104962489991905	3.0	0.015084228339090613	0.026300284956840256	1	-3.5838010291670095	Silencer	#e31a1c	WT	1.3534473406522551	0.1928324465161313	3.0	0.021703914829824426	0.03497509842003554	1.0	0.4377043043138892	NaN	grey	MUT-allCrxSites	-4.021505333480898	0.012755820227880429	0.033082510624060014	0.10637898496183636	0.07212897270768351	-3.103097526576974	False	True	False	False	CRX only
chr17-24203102-24203266_CBRP	0.5774333201929399	0.15117798476372798	3.0	0.017319445854028802	0.02917118998609547	1	-0.7897774349002906	NaN	grey	WT	NaN	NaN	NaN	NaN	NaN	NaN	NaN	NaN	NaN	NaN	NaN	NaN	NaN	0.0	0.0	-6.643856189774724	False	True	False	False	CRX only
chr17-24736515-24736679_CPPP	5.299902128325577	0.3924178340261841	3.0	5.1499393407241574e-05	0.00040450585638661813	1	2.406237904073652	Weak enhancer	#a6cee3	WT	6.274546922523474	0.5477373383066146	3.0	0.0006907096966487774	0.0023153706497842912	1.0	2.6497411973946132	Weak enhancer	#a6cee3	MUT-allCrxSites	-0.24350329332096132	0.06542882970361888	0.1126558700118475	0.07826224323542202	0.0032718115303532985	-3.5020597750747813	False	True	False	False	CRX only
chr17-25273411-25273575_CSPP	1.8712213251724041	0.3723178977048052	3.0	0.004589282382290301	0.01029910383364588	1	0.9047509936043079	NaN	grey	WT	NaN	NaN	NaN	NaN	NaN	NaN	NaN	NaN	NaN	NaN	NaN	NaN	NaN	0.0	0.0	-6.643856189774724	False	True	False	False	CRX only
chr17-25273803-25273967_CBPP	0.4672894635081664	0.23660613979006295	3.0	0.1015575688042888	0.12644061985035385	1	-1.094527517058639	NaN	grey	WT	NaN	NaN	NaN	NaN	NaN	NaN	NaN	NaN	NaN	NaN	NaN	NaN	NaN	0.0	0.0	-6.643856189774724	False	True	False	False	CRX only
chr17-25452659-25452823_CPPN	3.2478584481667574	1.3661192181302622	3.0	0.022519374446500595	0.03597561746903568	1	1.6999328872264599	Weak enhancer	#a6cee3	WT	1.2601744375658093	0.8817861183252956	3.0	0.9525486297341864	0.9585307228662829	1.0	0.3347678337996152	Inactive	#33a02c	MUT-allCrxSites	1.3651650534268447	0.0807813186676821	0.132574610812206	0.0	0.0	-6.643856189774724	False	True	True	False	CRX+NRL
chr17-26041623-26041787_UPRE	1.4773636347038526	0.7232538712080611	3.0	0.40711546968135975	0.4418613824245421	1	0.5640011743952396	Inactive	#33a02c	WT	2.049464143720877	0.29062452461051114	3.0	0.0005354147986933053	0.0019192684096336454	1.0	1.035950515609353	Weak enhancer	#a6cee3	MUT-allCrxSites	-0.47194934121411336	0.24917876414461793	0.3299957713477829	0.0	0.0	-6.643856189774724	False	False	False	False	No binding
chr17-26069097-26069261_UPPP	0.5250097108761663	0.3107812043883507	3.0	0.1482705653502668	0.17641995238582486	1	-0.9268386609523579	Inactive	#33a02c	WT	NaN	NaN	0.0	NaN	NaN	1.0	NaN	NaN	grey	MUT-allCrxSites	NaN	NaN	NaN	0.0	0.0	-6.643856189774724	False	False	False	False	No binding
chr17-26252690-26252854_CPPP	0.17868022850350976	0.06741382733813375	3.0	0.004997436087745492	0.011049988626399531	1	-2.4764964273263335	Silencer	#e31a1c	WT	0.18738342345694006	0.1062892495679264	3.0	0.031226844290620056	0.046689717108868	1.0	-2.4082560723390873	Silencer	#e31a1c	MUT-allCrxSites	-0.06824035498724612	0.9490838229429952	0.9591050531105623	0.0	0.0	-6.643856189774724	False	True	False	False	CRX only
chr17-26624935-26625099_CPPE	1.6556464023120918	0.4265120075632248	3.0	0.02321393628771604	0.03684034061903301	1	0.728265703905848	NaN	grey	WT	1.336334025375668	0.3846330376449771	3.0	0.13836479644283844	0.1658652310475622	1.0	0.4193598517935828	Inactive	#33a02c	MUT-allCrxSites	0.3089058521122652	0.3687440989835533	0.454444674752344	0.2703485405581962	0.13525310942869165	-1.8347065354627796	False	True	False	False	CRX only
chr17-27433399-27433563_CPPE	0.0	0.0	3.0	NaN	NaN	1	-9.965784284662087	Silencer	#e31a1c	WT	0.9190089949591106	0.20770670736227265	3.0	0.3953928894842592	0.4304016349073446	1.0	-0.12028012837046895	Inactive	#33a02c	MUT-allCrxSites	-9.845504156291618	NaN	NaN	0.05184583359591685	0.009557254831850602	-4.0151797821716695	False	True	False	False	CRX only
chr17-28080692-28080856_CPPP	1.5319869802588897	0.2800498748815156	3.0	0.010595595864193631	0.01990348937834263	1	0.6163454441619233	NaN	grey	WT	0.3929011793765078	0.27440956579423226	3.0	0.1017831362501094	0.126623068311148	1.0	-1.3440943583667544	NaN	grey	MUT-allCrxSites	1.9604398025286778	0.042500537440570245	0.08006342242765128	0.0	0.0	-6.643856189774724	False	True	False	False	CRX only
chr17-28186000-28186164_UPRE	0.23668496228312666	0.045398191714555065	3.0	0.0021380556207730352	0.005582636267819652	1	-2.072877464328232	Silencer	#e31a1c	WT	0.2186347462435423	0.047359512919034966	3.0	0.00724171779079285	0.014832099454768316	1.0	-2.186821787958219	Silencer	#e31a1c	MUT-allCrxSites	0.11394432362998685	0.6377235651494422	0.7011564218678652	0.0	0.0	-6.643856189774724	False	False	False	False	No binding
chr17-28313406-28313570_CSPP	3.535618335423837	0.6181643755684715	3.0	0.005813259715508376	0.01241970642331056	1	1.8223705347579624	Weak enhancer	#a6cee3	WT	NaN	NaN	NaN	NaN	NaN	NaN	NaN	NaN	NaN	NaN	NaN	NaN	NaN	0.0	0.0	-6.643856189774724	False	True	False	False	CRX only
chr17-28971030-28971194_CPRN	0.19003678215252864	0.021705551723985576	3.0	0.0012378329716304926	0.0036215843546121593	1	-2.3880776539032014	Silencer	#e31a1c	WT	0.26445257305784725	0.1325409965649475	3.0	0.03321954842290754	0.049058792402124886	1.0	-1.9134739691732978	Silencer	#e31a1c	MUT-allCrxSites	-0.47460368472990355	0.5000229862158247	0.5784464026859953	0.0	0.0	-6.643856189774724	False	True	False	False	CRX only
chr17-29717335-29717499_UPPE	0.7110846463008405	0.5402169630883467	3.0	0.2832792670497865	0.3166798690019358	1	-0.48987934872382805	Inactive	#33a02c	WT	0.6226260515274583	0.12281381575925815	3.0	0.0622318040237207	0.08275194521217852	1.0	-0.681246898050462	Inactive	#33a02c	MUT-allCrxSites	0.19136754932663397	0.8666668199061844	0.8951831011613235	0.0	0.0	-6.643856189774724	False	False	False	False	No binding
chr17-29904431-29904595_UPCN	1.658927152292711	0.764725627382255	3.0	0.2492193477114756	0.28122004799273786	1	0.7311199287215006	Inactive	#33a02c	WT	1.0139832694795017	0.17999110044334335	3.0	0.9622107689445936	0.9674434566652712	1.0	0.021455946880515137	Inactive	#33a02c	MUT-allCrxSites	0.7096639818409854	0.2412845890291961	0.32138517561118995	0.0	0.0	-6.643856189774724	False	False	False	False	No binding
chr17-29998648-29998812_CPPN	0.0804793101554462	0.08677478589400507	3.0	0.028238091868729387	0.043133303976162114	1	-3.6174224239963264	Silencer	#e31a1c	WT	0.7283543912961375	0.33242274397179683	3.0	0.20221055665938387	0.2329880503024109	1.0	-0.455308108413445	Inactive	#33a02c	MUT-allCrxSites	-3.1621143155828815	0.022825671602858207	0.05020624179911188	0.0	0.0	-6.643856189774724	False	True	True	False	CRX+NRL
chr17-31535233-31535397_CPPN	1.2988045947445015	0.3775950271921126	3.0	0.2348542938967777	0.2663861705431361	1	0.378294752959576	Inactive	#33a02c	WT	0.6594867237276765	0.3011636175609984	3.0	0.13746010589262275	0.16486295634377185	1.0	-0.5983985323626361	Inactive	#33a02c	MUT-allCrxSites	0.9766932853222121	0.08164094088048827	0.13365000084064915	1.010680857151702	0.7964117879976054	0.029531839987289192	True	True	False	False	CRX only
chr17-31941749-31941913_CPPE	2.907837941393608	1.4921810055237683	3.0	0.05511042503045269	0.074289347482161	1	1.5404429225432466	NaN	grey	WT	3.155059415006552	0.5427425338934777	3.0	0.00032541039585371877	0.0013335445634005338	1.0	1.6581243653413757	Weak enhancer	#a6cee3	MUT-allCrxSites	-0.1176814427981292	0.5866047853978053	0.6557940677780592	0.0	0.0	-6.643856189774724	False	True	False	False	CRX only
chr17-32133948-32134112_UPCE	4.058419441168065	0.6243979594700159	3.0	4.597042910041086e-05	0.00038565419316871733	1	2.0212734147903753	Weak enhancer	#a6cee3	WT	2.421481304723493	0.0863546842987414	3.0	0.00024259271837619257	0.0010970302890257364	1.0	1.2764855318171242	Weak enhancer	#a6cee3	MUT-allCrxSites	0.744787882973251	0.0242883294102496	0.05245316709181036	0.0	0.0	-6.643856189774724	False	False	False	False	No binding
chr17-32777506-32777670_UPCE	0.4653383033624928	0.17549038987455093	3.0	0.030901804111511062	0.04636235092510415	1	-1.100551162525396	Silencer	#e31a1c	WT	0.17574850636886952	0.10331940363522524	3.0	0.017554107438449373	0.0294323663957538	1.0	-2.500230071441541	Silencer	#e31a1c	MUT-allCrxSites	1.3996789089161448	0.05758383784319566	0.10182919319364568	0.0	0.0	-6.643856189774724	False	False	False	False	No binding
chr17-32788362-32788526_CPPP	0.015620897532514654	0.010209539464761788	3.0	0.005342080186610181	0.01160387684457078	1	-5.910857899679358	Silencer	#e31a1c	WT	0.09217772907839368	0.09012308431343742	3.0	0.03094295947079542	0.04639513604994185	1.0	-3.423871020170419	Silencer	#e31a1c	MUT-allCrxSites	-2.4869868795089385	0.055933457155412133	0.09967433509438565	0.0	0.0	-6.643856189774724	False	True	False	False	CRX only
chr17-34024755-34024919_UPPP	1.1510042708205557	0.4303043459797529	3.0	0.7418069043377131	0.7648789766519491	1	0.2041460652873562	Inactive	#33a02c	WT	1.1564127232055774	0.6936799152578685	3.0	0.9855578055248266	0.9876123350339466	1.0	0.21090340856477083	Inactive	#33a02c	MUT-allCrxSites	-0.006757343277414618	0.8392311191465729	0.8732810690880807	0.0	0.0	-6.643856189774724	False	False	False	False	No binding
chr17-34197537-34197701_CPPQ	0.03184318591297878	0.04049779307812874	3.0	0.019709456557869688	0.03231355991598895	1	-4.9282621090074015	Silencer	#e31a1c	WT	0.21443280515884136	0.14669288737021532	3.0	0.045317892856014584	0.0632896894128013	1.0	-2.2146901410295894	NaN	grey	MUT-allCrxSites	-2.713571967977812	0.03914244665033882	0.07521790433689007	0.2971501401061145	0.11913025618723198	-1.702984053502017	False	True	False	False	CRX only
chr17-34894444-34894608_CPPP	1.5665439240564183	0.16747406875658735	3.0	0.038344455466159964	0.055087207837964995	1	0.6485058692668881	Inactive	#33a02c	WT	0.7657322774783534	0.29806107548996097	3.0	0.2257503850144243	0.2572131075525806	1.0	-0.3832051799742465	Inactive	#33a02c	MUT-allCrxSites	1.0317110492411348	0.05985263923540769	0.10513059819146812	0.0	0.0	-6.643856189774724	False	True	False	False	CRX only
chr17-34930779-34930943_UPPE	0.15925657891041448	0.1015953481032376	3.0	0.02539271687314096	0.03965652696854731	1	-2.6415445107946387	Silencer	#e31a1c	WT	0.6143045954623617	0.19553918448785906	3.0	0.0637498559294611	0.08449009028202907	1.0	-0.7006273273996326	Inactive	#33a02c	MUT-allCrxSites	-1.940917183395006	0.030018876425229272	0.061672288530156896	0.0	0.0	-6.643856189774724	False	False	False	True	MEF2D only
chr17-35235830-35235994_CPPP	0.2399781328218905	0.08901738424224853	3.0	0.018674443898275245	0.030890589063664518	1	-2.053025857563848	Silencer	#e31a1c	WT	0.16725549282372945	0.0514983508731628	3.0	0.0041250337174142376	0.009487577550052749	1.0	-2.5712744914472916	Silencer	#e31a1c	MUT-allCrxSites	0.5182486338834438	0.27685923521822475	0.36080891364872597	0.09897693833456027	0.039105917984347455	-3.1979052302568145	False	True	False	False	CRX only
chr17-35507350-35507514_CPCN	0.0	0.0	3.0	NaN	NaN	1	-9.965784284662087	Silencer	#e31a1c	WT	0.3705963817698217	0.3582308358930084	3.0	0.10579671916015967	0.1310058807323255	1.0	-1.4281916406053017	NaN	grey	MUT-allCrxSites	-8.537592644056785	NaN	NaN	0.0	0.0	-6.643856189774724	False	True	False	False	CRX only
chr17-35822618-35822782_CPPP	13.005127592867096	0.7017140246917863	3.0	5.533457856979641e-05	0.0004188871168267895	1	3.701119576991586	Strong enhancer	#1f78b4	WT	3.2768722822221847	0.9331201941236594	3.0	0.007672050618618024	0.015450166453161643	1.0	1.712759642907684	Weak enhancer	#a6cee3	MUT-allCrxSites	1.988359934083902	0.01054125284917383	0.029440481267016448	0.0	0.0	-6.643856189774724	False	True	False	False	CRX only
chr17-35841292-35841456_CSPP	0.47284922993899897	0.3057053193365721	3.0	0.08893432063467571	0.11270953843682735	1	-1.077500001629463	NaN	grey	WT	NaN	NaN	NaN	NaN	NaN	NaN	NaN	NaN	NaN	NaN	NaN	NaN	NaN	0.0	0.0	-6.643856189774724	False	True	False	False	CRX only
chr17-35919045-35919209_CBPE	3.909651360294943	0.3329973271796829	3.0	0.000849273192062154	0.0027234531249117912	1	1.9674089236460117	Weak enhancer	#a6cee3	WT	NaN	NaN	NaN	NaN	NaN	NaN	NaN	NaN	NaN	NaN	NaN	NaN	NaN	3.274384803945745	0.3011722370724223	1.7156231655510246	True	True	False	False	CRX only
chr17-43699309-43699473_CPPE	2.8420557942515985	0.3180224494443899	3.0	0.0008612768471925299	0.002749108767898068	1	1.5074424118189043	Weak enhancer	#a6cee3	WT	0.95733106643065	0.19719658401509216	3.0	0.6835578432545958	0.7107641255731867	1.0	-0.06140395731088501	Inactive	#33a02c	MUT-allCrxSites	1.5688463691297894	0.0033383560890438216	0.013803697885572135	0.0	0.0	-6.643856189774724	False	True	False	False	CRX only
chr17-45694898-45695062_UPRE	0.30476261746643496	0.18493293228200086	3.0	0.04215242264904717	0.0595610510505496	1	-1.709516061283785	NaN	grey	WT	1.0962984757051908	0.7578285307552944	3.0	0.7722354634291166	0.7928525998940119	1.0	0.13395600600496038	Inactive	#33a02c	MUT-allCrxSites	-1.8434720672887455	0.06317303943067236	0.10958930447655099	0.0	0.0	-6.643856189774724	False	False	False	False	No binding
chr17-45700545-45700709_CPPE	12.606090093396164	0.8480840190229817	3.0	0.00012251146318241168	0.0006961141885553818	1	3.6561634131956167	Strong enhancer	#1f78b4	WT	5.293281883281487	0.6761010465013677	3.0	0.0008509549093505063	0.002725210026147824	1.0	2.4044350102443275	Weak enhancer	#a6cee3	MUT-allCrxSites	1.2517284029512892	0.001742787085679877	0.009342481590447866	0.0	0.0	-6.643856189774724	False	True	True	False	CRX+NRL
chr17-45734830-45734994_UPPP	3.677134310642172	0.4604152584766494	3.0	5.186772525370887e-05	0.0004060719141605513	1	1.878974162120574	Weak enhancer	#a6cee3	WT	2.5090574436415767	0.42877925595452737	3.0	0.005191005808249265	0.011373365961829631	1.0	1.3277203811913971	Weak enhancer	#a6cee3	MUT-allCrxSites	0.5512537809291769	0.037177091757820545	0.07221926141469694	0.0	0.0	-6.643856189774724	False	False	False	False	No binding
chr17-46153482-46153646_CPPP	0.4926953778354636	0.14496938101412438	3.0	0.04751342828221348	0.06568796369071044	1	-1.018306956806673	NaN	grey	WT	0.3560522753678688	0.2438955931820574	3.0	0.07134476294977772	0.09274047471594957	1.0	-1.485792782837881	NaN	grey	MUT-allCrxSites	0.46748582603120803	0.3195065319622049	0.4046945227306947	0.09293536526869202	0.03973954685111858	-3.280189364043991	False	True	False	True	CRX+MEF2D
chr17-46328061-46328225_CSPP	5.234514466574173	0.32369646662353346	3.0	0.00020231487621638798	0.0009638529335700466	1	2.3883313102042427	Weak enhancer	#a6cee3	WT	NaN	NaN	NaN	NaN	NaN	NaN	NaN	NaN	NaN	NaN	NaN	NaN	NaN	0.0	0.0	-6.643856189774724	False	True	False	True	CRX+MEF2D
chr17-46556600-46556764_UPCP	0.048121475488990366	0.025184025999664364	3.0	0.008323088705121216	0.01645110501871615	1	-4.347502293385061	Silencer	#e31a1c	WT	0.04117262667149337	0.013801924174300536	3.0	0.0032302143369004194	0.007744459011212126	1.0	-4.5675493088282195	Silencer	#e31a1c	MUT-allCrxSites	0.22004701544315886	0.8104871428018079	0.8499068809070802	0.0	0.0	-6.643856189774724	False	False	False	False	No binding
chr17-46904065-46904229_CPPE	4.317943584830721	0.4964457763779072	3.0	0.00012238082555547614	0.0006961948265623359	1	2.110678471808534	Weak enhancer	#a6cee3	WT	2.8047459885027006	0.042785557150897865	3.0	0.0002158577474223272	0.0010093659453882557	1.0	1.4883844039274048	Weak enhancer	#a6cee3	MUT-allCrxSites	0.6222940678811293	0.021806657016325746	0.04856374695349729	0.0	0.0	-6.643856189774724	False	True	True	True	All three
chr17-47267076-47267240_CSPE	5.048556490126153	0.365553204308135	3.0	6.19800143919477e-05	0.0004480269611760791	1	2.336156679429934	Weak enhancer	#a6cee3	WT	NaN	NaN	NaN	NaN	NaN	NaN	NaN	NaN	NaN	NaN	NaN	NaN	NaN	0.0	0.0	-6.643856189774724	False	True	False	False	CRX only
chr17-47386819-47386983_CPPP	1.6702721540414374	0.5919411138727755	3.0	0.15500511018512436	0.18329878589419255	1	0.740946684515414	Inactive	#33a02c	WT	1.0441830583517773	0.15669829229893625	3.0	0.7168119487066198	0.7418116334623727	1.0	0.06375564493516674	Inactive	#33a02c	MUT-allCrxSites	0.6771910395802473	0.1556578774763036	0.22480732838314882	0.0	0.0	-6.643856189774724	False	True	False	False	CRX only
chr17-47400578-47400742_CPPE	0.3418405881432474	0.15430466115634411	3.0	0.031250204754360966	0.046695596597517305	1	-1.5443901778328988	Silencer	#e31a1c	WT	2.9736482882079343	0.3006614462885169	3.0	0.00021986774265312335	0.0010201778368084595	1.0	1.5727190993938935	Weak enhancer	#a6cee3	MUT-allCrxSites	-3.1171092772267923	0.00907380511735612	0.026690863028864628	0.0	0.0	-6.643856189774724	False	True	True	False	CRX+NRL
chr17-48065172-48065336_CPPP	29.30721085466689	3.4044163999736314	3.0	1.2702151792837904e-06	0.0015264810917042949	1	4.873232995023877	Strong enhancer	#1f78b4	WT	12.349608738153044	2.7255187469496045	3.0	4.4258557877524154e-05	0.00037923509397015784	1.0	3.6265102461605747	Strong enhancer	#1f78b4	MUT-allCrxSites	1.2467227488633026	0.0081622160357044	0.024828322266747332	48.85025007628821	4.746165584151579	5.61058934250599	True	True	False	False	CRX only
chr17-48336987-48337151_CSPN	2.161059490163258	0.09421224555021368	3.0	0.0005764499932317018	0.0020211488821770896	1	1.112406220104352	Weak enhancer	#a6cee3	WT	NaN	NaN	NaN	NaN	NaN	NaN	NaN	NaN	NaN	NaN	NaN	NaN	NaN	0.0	0.0	-6.643856189774724	False	True	False	True	CRX+MEF2D
chr17-48467615-48467779_CPPN	2.4697354206480333	0.842325914051387	3.0	0.02996860773166153	0.04531585321361969	1	1.3049405275603077	Weak enhancer	#a6cee3	WT	2.76640204420505	0.4406073123094583	3.0	0.0076511652314242675	0.015421027785097043	1.0	1.468532251843077	Weak enhancer	#a6cee3	MUT-allCrxSites	-0.16359172428276936	0.5179524238902552	0.5958502818368108	0.0	0.0	-6.643856189774724	False	True	False	False	CRX only
chr17-48838467-48838631_CPPE	2.1833155637639923	0.17413450545434792	3.0	0.0006274025243439539	0.00214199143076803	1	1.1271812946233286	Weak enhancer	#a6cee3	WT	0.9801383033362541	0.21322388622368904	3.0	0.8084014438021325	0.8264537942060509	1.0	-0.027471578755144024	Inactive	#33a02c	MUT-allCrxSites	1.1546528733784727	0.013561575505750333	0.034600534645360406	0.0	0.0	-6.643856189774724	False	True	False	False	CRX only
chr17-48970157-48970321_CPPN	0.0	0.0	3.0	NaN	NaN	1	-9.965784284662087	Silencer	#e31a1c	WT	0.7764185643321532	0.3991061463794451	3.0	0.3423341954442992	0.3764814636240554	1.0	-0.36323653602662154	Inactive	#33a02c	MUT-allCrxSites	-9.602547748635466	NaN	NaN	0.0655306137157272	0.01203425573374867	-3.7267946803830614	False	True	False	False	CRX only
chr17-48975119-48975283_UPCE	6.543150618512232	1.2604448398241597	3.0	0.00030828428485908346	0.0012841616614537384	1	2.71020595336524	Weak enhancer	#a6cee3	WT	6.189404527818332	0.5192234581571733	3.0	1.3820098427088924e-05	0.0002339197645740016	1.0	2.6300336891177696	Weak enhancer	#a6cee3	MUT-allCrxSites	0.08017226424747026	0.7584882781964034	0.8063690066764255	0.0	0.0	-6.643856189774724	False	False	False	False	No binding
chr17-50678646-50678810_UPCE	0.053711623552124166	0.03473268201793227	3.0	0.008392715606124696	0.016575096104618495	1	-4.192008821847242	Silencer	#e31a1c	WT	0.13612865121452875	0.07565977082800884	3.0	0.01702680271492761	0.028779128217530613	1.0	-2.8663980602646166	Silencer	#e31a1c	MUT-allCrxSites	-1.3256107615826256	0.10065312100949679	0.1582383200485839	0.0	0.0	-6.643856189774724	False	False	False	False	No binding
chr17-5078628-5078792_CPPE	0.22988679477703244	0.10050613613959032	3.0	0.01565330753692082	0.02708619486320316	1	-2.11474243218884	Silencer	#e31a1c	WT	0.2689372842269367	0.08542755692506336	3.0	0.014468962237942678	0.02545838267854702	1.0	-1.8893038366659114	Silencer	#e31a1c	MUT-allCrxSites	-0.22543859552292855	0.5521961901900618	0.6280631450161747	0.0	0.0	-6.643856189774724	False	True	False	False	CRX only
chr17-51812413-51812577_UPCP	0.0	0.0	3.0	NaN	NaN	1	-9.965784284662087	Silencer	#e31a1c	WT	0.335086808931544	0.1335129409894154	3.0	0.038804766285338715	0.05566532722579027	1.0	-1.5730941754562893	NaN	grey	MUT-allCrxSites	-8.392690109205798	NaN	NaN	0.0	0.0	-6.643856189774724	False	False	False	False	No binding
chr17-5492205-5492369_UPPP	2.5045532423629537	0.991501050644488	3.0	0.03562664817218992	0.05186471767526255	1	1.3251291949923438	NaN	grey	WT	2.343390649938295	0.4989769108594944	3.0	0.0018543463733888548	0.005010591915053526	1.0	1.2292129886041039	Weak enhancer	#a6cee3	MUT-allCrxSites	0.09591620638823994	0.953487842031771	0.962068987434474	0.0	0.0	-6.643856189774724	False	False	False	False	No binding
[truncated: 3,852 more rows]
