# Supplementary material for: Information content differentiates enhancers from silencers in mouse photoreceptors
Source: eLife. 2021 Sep 6;10:e67403. doi: 10.7554/eLife.67403 (PMC8492058; doi:10.7554/eLife.67403)
Supplement: Supplementary file 4. — Values are tab-delimited. Rows are named based on the sequence name from Supplementary files 1 and 2 including the ‘variant’ information. Columns are the predicted occupancy scores for the denoted TF. [file elife-67403-supp4.txt]

label	CRX	GFI1	MAZ	MEF2D	NDF1	NRL	RORB	RAX
chr1-4357766-4357930_CPPP_WT	2.297971902192529	0.187172009068971	2.2045016970533225e-08	1.4212290465117415e-06	3.064604061342995e-07	1.0015048252922703	0.023708474097152262	0.005755348582410166
chr1-4357766-4357930_CPPP_MUT-allCrxSites	0.23970816880570775	3.7831216917602605e-11	2.2045018231518618e-08	1.4212288212647868e-06	3.0646058941179023e-07	1.4119158859942833	0.023403042979037534	0.004416400304879639
chr1-73826292-73826456_CPPE_WT	2.2904273442594887	0.006397380173689006	0.005577724930256952	1.8158517327155307e-09	6.713634673291294e-07	0.9934179468177967	0.00029222692997821567	3.505732255549559e-06
chr1-73826292-73826456_CPPE_MUT-allCrxSites	0.2934102569556513	1.2037303899113985e-08	0.005577724931684078	6.33904724265593e-11	6.713631971669396e-07	0.9934135001599247	1.239630400558668e-07	1.6247833061010831e-06
chr11-87108697-87108861_CPPP_WT	2.7184697906050244	0.6025624151068865	2.744230021389152e-12	2.9860620532053737e-06	6.477337468895476e-07	0.04096544434096106	4.672925771542814e-05	0.19064091610911785
chr11-87108697-87108861_CPPP_MUT-allCrxSites	1.7425648366806943	0.6025624149145823	2.7449263220721857e-12	2.9860620524212177e-06	6.477338178965299e-07	0.04096563860724904	4.671125355881234e-05	0.19064091611488107
chr11-87577889-87578053_CPPP_WT	4.533568832932748	0.0002069350248068848	0.0002655684292385449	8.755570468043074e-11	0.013737025813914117	0.006327168225958595	0.00013220631527830984	0.7975015157433795
chr11-87577889-87578053_CPPP_MUT-allCrxSites	1.584171255699932	4.173213068412055e-11	0.00026556873410004496	8.712781145149861e-11	0.01373702581026855	0.0038827192830557656	0.000131839514563358	0.7974978830887693
chr11-88187269-88187433_CPPP_WT	3.513387933321766	0.33800483940210224	5.299202761522892e-07	2.4252489002394988e-11	1.490773271555876	0.0030817092489065327	5.218396842091483e-05	0.9306502553795961
chr11-88187269-88187433_CPPP_MUT-allCrxSites	1.5505490896704257	7.913169254378025e-10	5.299204315369582e-07	5.263324869892003e-11	1.4907732715561424	0.003079237830724453	5.217727246098864e-05	0.9302161405319189
chr11-88664575-88664739_CPPE_WT	2.747316334561364	0.00010296321909360052	1.4181984334360576e-06	5.353307055752376e-10	0.40802253322968896	0.6246199597545018	0.032120933058988506	1.382997466031456e-05
chr11-88664575-88664739_CPPE_MUT-allCrxSites	0.7518389107832391	2.5969000076332856e-09	1.4182156301000805e-06	3.404124580922133e-11	0.40802253297850033	0.6246116897006301	3.268292975277456e-06	1.3210820389418043e-05
chr11-89056083-89056247_CPPE_WT	3.697891279755189	0.3295809314156908	9.449203559018241e-08	0.002709364107439525	0.0019298973399771123	0.04798993030127754	0.0007013505780335636	0.19134676797855682
chr11-89056083-89056247_CPPE_MUT-allCrxSites	0.5947745468568684	2.1022937105372705e-10	7.585242413744934e-06	0.0002681042685778644	0.0019298966966135014	0.02289585174514162	0.0007000865119540015	0.05568703505826573
chr11-89066814-89066978_CPRE_WT	4.858686013490684	0.07094932158859131	1.6235838268292056e-08	1.0768849969416627e-08	8.10809352166752e-06	0.3989686888899302	0.004008235851557345	0.0022964104487123585
chr11-89066814-89066978_CPRE_MUT-allCrxSites	1.0865994015944669	0.0022555012569969095	1.6235841192826415e-08	1.0732775562755341e-08	8.108093522644323e-06	0.00033289004999167824	0.0038448566573903538	2.555226534211337e-05
chr11-90417904-90418068_CPPE_WT	1.4057039412949435	2.772548805316175e-05	0.0011206163290693933	1.5790393656807503e-13	4.846851784000933e-07	0.0026976179510538687	0.24551490174304128	2.8684011454309676e-07
chr11-90417904-90418068_CPPE_MUT-allCrxSites	0.45321242633284253	8.093596545372759e-11	0.0028928504310282307	1.4628951313983342e-16	4.846852381747915e-07	0.0026976133379410993	0.24551490174305432	2.8670999933875383e-07
chr11-94327831-94327995_CPPP_WT	1.25416170694549	0.9932373425477169	0.0022850558386658453	0.986356879494058	5.658383167095295e-06	0.0804358118733261	0.994248320287271	0.00015286694729014027
chr11-94327831-94327995_CPPP_MUT-allCrxSites	0.03756865240115609	0.9932373383987491	0.002285055838665846	0.986356879494058	5.902231684610779e-06	0.08043477804851551	0.9942482813797755	0.00015249789071814413
chr11-95126822-95126986_CPPN_WT	2.131179509811137	3.687215374318744e-06	0.4812670161430725	1.0527316963184388e-14	1.0085163181570588e-07	0.006873580416597666	0.07647480344813391	0.0028488226533305793
chr11-95126822-95126986_CPPN_MUT-allCrxSites	0.17067073765794671	1.2874853820908248e-13	0.481625191092408	8.309901891256693e-17	1.0085163290958923e-07	0.006881006481453594	0.07276726992873211	3.796997794973252e-05
chr11-95384451-95384615_CPPE_WT	1.1743981216517154	2.566472435063496e-10	0.0017611051756063313	6.31103734643222e-07	0.9977651075826529	0.0058598265525308234	1.274174837936926e-06	0.04348096137849661
chr11-95384451-95384615_CPPE_MUT-allCrxSites	0.20981354229186847	2.082827260735982e-12	0.0017611051756065384	6.311037253577864e-07	0.9977651075860201	0.00585982730011309	1.2723100028198518e-06	0.03273271472176027
chr11-96075738-96075902_CPPP_WT	1.0929790398555272	1.4303185941661207e-06	0.00021116079868157485	1.0664475558726495e-12	2.5035163141444916e-09	0.002006189903137901	0.006331442958678887	0.08695606204341039
chr11-96075738-96075902_CPPP_MUT-allCrxSites	0.21706523769402047	1.430318594163697e-06	0.0002111607986844503	1.0664268512610784e-12	2.5035206428331333e-09	0.001994827676770846	0.006331426305615779	0.08695606169477495
chr11-96789017-96789181_CPPP_WT	1.5124789202443327	3.5562086146026845e-05	0.0005554600609969193	4.033774084846892e-12	6.820182400688849e-10	0.007482655790697194	1.0434398250694007e-07	2.091606978878924e-06
chr11-96789017-96789181_CPPP_MUT-allCrxSites	0.5206702254387353	1.533119029498556e-05	0.0005554600803470487	2.9281726732613087e-12	6.820182400688814e-10	0.007482622043956623	9.894506667427963e-08	1.7407853500578129e-06
chr1-74848757-74848921_CPPP_WT	4.12811185768019	0.0033452707758954486	0.0004416482049229525	0.002218195217237307	2.2822957256952064e-07	0.039581546355419626	0.8015759102964737	0.10652086563252276
chr1-74848757-74848921_CPPP_MUT-allCrxSites	0.16684413134430495	1.0512506664032511e-10	0.00044992682470446673	0.0022181949465770044	3.830943064344352e-07	0.0009899905345807417	0.8015745655112321	0.10628827485826124
chr11-97279655-97279819_CPPP_WT	2.8978667612604494	0.002571873088297361	1.182904187008481	2.817660380478528e-14	1.8274210714765913e-09	0.10351284251693149	7.050368855631115e-06	5.501741843369585e-08
chr11-97279655-97279819_CPPP_MUT-allCrxSites	0.009659807248767244	3.1994913389512158e-12	1.8762743484599749	3.817575965900432e-17	2.072313425999588e-09	0.10350608872356513	6.826029855327341e-06	5.441244728686851e-08
chr11-97660835-97660999_CPPP_WT	2.275768017722177	3.876453651072624e-06	1.2853357301523615e-07	8.526406337227793e-11	3.966287624197683e-05	0.0020438093094376675	2.440026720227108e-05	9.610678228326185e-06
chr11-97660835-97660999_CPPP_MUT-allCrxSites	0.2800574985502586	1.29278967435129e-13	1.286695337750296e-07	8.320975863939702e-11	3.966289785029775e-05	0.0013818915694838894	2.439872959998691e-05	9.610141970005455e-06
chr11-98149013-98149177_CPPP_WT	2.05819021388368	0.025357304912289443	0.9998122395253966	1.4896193754510758e-11	0.0007460847578526621	0.0014037713171500443	0.012700089231713394	3.597065690873413e-08
chr11-98149013-98149177_CPPP_MUT-allCrxSites	0.01261443742781725	3.5064724420660084e-09	0.9998122818360292	1.0053698487195843e-14	0.0007460847578526623	0.0014034027669721665	0.006119577225160437	1.215327819668597e-08
chr11-98399578-98399742_CPPP_WT	1.0825425082797269	1.0275163018291216e-06	4.30072663915048e-10	7.011618003098882e-13	0.0008596938026816894	0.1634374547236148	0.00043828035625696895	0.004729535737611547
chr11-98399578-98399742_CPPP_MUT-allCrxSites	0.08536415600010731	2.626887942476729e-11	8.402541316043152e-10	7.004824053047406e-13	0.0008596938026816892	0.163418838209028	0.00042761959312481935	0.004729534221359842
chr11-99396196-99396360_CPPE_WT	2.410752587283315	9.462824655473505e-06	3.3413726940332193e-10	8.595259201147155e-10	4.7957790565505834e-06	0.008373848389362717	1.78800689828617e-05	0.9752123371753258
chr11-99396196-99396360_CPPE_MUT-allCrxSites	0.41456237923393635	8.4681405040579e-06	6.597445884563141e-10	8.492724623724581e-10	4.79578056555611e-06	0.008328616714252453	1.8417141059639663e-05	0.9752123357510158
chr11-101663432-101663596_CPRE_WT	1.171601982957157	1.2708079252805928e-06	1.3377283767421835	3.2832093151754556e-12	6.5909204100911475e-06	0.05324741888535512	9.514268084380004e-05	0.00023670638543784168
chr11-101663432-101663596_CPRE_MUT-allCrxSites	0.1838843771798876	8.133767329938776e-07	1.3377283767421835	1.839487306948835e-12	6.590918755358026e-06	0.05244241258977227	9.245707909421874e-05	0.00023595049280025475
chr11-101718480-101718644_CPPE_WT	2.598640040709173	4.80797862443009e-05	7.266981581965306e-08	2.0543337270023128e-10	2.4333898730832357e-08	0.03588579579258226	0.010750607871882837	1.0010599062001442
chr11-101718480-101718644_CPPE_MUT-allCrxSites	1.600675106872255	4.77180428442891e-05	0.00046792325412561077	2.0543024072231664e-10	2.433389966145392e-08	0.0358857524189803	0.01075060776781047	1.001059869693042
chr11-102284787-102284951_CPPP_WT	1.9577066305838027	0.02112339330549819	0.10824183754778846	0.010352723299136796	0.0004963372971885093	0.7419206701694906	0.004170140394020377	0.044292165022775755
chr11-102284787-102284951_CPPP_MUT-allCrxSites	0.04602750581974752	9.175676648619216e-10	0.10824248546690078	0.0003985655988430326	0.0004963372971764104	0.7407957041701252	0.004169811877469397	0.04429315737951622
chr11-103267442-103267606_CPPP_WT	1.9955548602995359	0.0454568799056675	0.0025773090248191037	6.33163060956309e-08	5.609824499447699e-09	0.06372947480923488	2.356704005477226e-06	0.2875610894092336
chr11-103267442-103267606_CPPP_MUT-allCrxSites	0.0259171312642252	0.045456879899221994	0.0031564056517785224	6.331630609061676e-08	5.609824697953475e-09	0.06372952084996901	2.115594365812678e-06	0.28756108940782393
chr11-103732399-103732563_CPPE_WT	2.8927398200034506	0.588540640933906	8.974046985757112e-08	4.614722039604483e-09	4.5312659906107436e-05	0.03207629349449924	0.00012658731733639897	0.011495264503943864
chr11-103732399-103732563_CPPE_MUT-allCrxSites	0.06539043916534643	1.463696372385419e-10	8.974047219916345e-08	2.692998526587916e-09	4.531207516373926e-05	0.028011613039067264	0.0001262451689525536	0.011488001917257589
chr11-103912006-103912170_CPPE_WT	2.578081657502969	8.886076368721528e-07	3.251788677136915e-05	1.2274104053843748e-17	4.794125845362813e-05	0.9844102855979439	1.092747578918311e-06	0.0012459179431581987
chr11-103912006-103912170_CPPE_MUT-allCrxSites	0.6618263653232174	8.882005931602988e-07	3.2538878275247335e-05	1.1244742823955453e-17	4.7941363973362755e-05	0.9842568019638066	5.68121632648895e-07	0.0012459171232610561
chr11-105124026-105124190_CPPN_WT	1.1697924396473094	0.0011040051792783182	7.002781108814633e-05	1.6077448949220887e-09	3.869659337223374e-12	0.0003895402864604125	0.043456770901160326	0.05849281619477053
chr11-105124026-105124190_CPPN_MUT-allCrxSites	0.22108681411454262	4.691875870520406e-10	7.002781109217026e-05	1.6070720807163782e-09	3.869834614761124e-12	2.617289105944897e-05	0.043431878328448276	0.042045467647347984
chr11-106773221-106773385_CPRE_WT	3.200551073574486	1.8658446657900784e-10	5.163104454173428e-10	3.0939142318001114e-16	0.056442459751423785	0.008397731211831317	0.23117200760829587	1.320182410235005e-07
chr11-106773221-106773385_CPRE_MUT-allCrxSites	0.353576294430795	1.062554334117078e-11	2.004803377737502e-08	1.7075090112295208e-16	0.0564424589904678	0.007593349672670165	0.2311707807801095	8.5230477232198e-08
chr11-106787238-106787402_CPPP_WT	3.0320562237466957	0.00018547585879878198	7.216963332699168e-10	9.816486873447843e-08	0.0016800773385612642	0.0010273830468052335	0.023120359843630575	0.6149473175565213
chr11-106787238-106787402_CPPP_MUT-allCrxSites	1.1159509831886092	3.777619858358746e-10	7.216964762327268e-10	9.816457586433816e-08	0.001680055828749701	0.0014745133598638334	0.002616849246619295	0.6149469919977522
chr11-106999452-106999616_CPPP_WT	1.6493444449647323	0.0014059058476620753	0.8880972749662581	4.271580705985891e-09	4.2817413643622415e-12	0.11346563079312207	8.14731773231677e-05	0.24174385835338066
chr11-106999452-106999616_CPPP_MUT-allCrxSites	0.7645695652432659	0.001405905845563224	0.8880972749662581	4.271580705844167e-09	2.990283840026078e-12	0.11351002098410266	8.152878445963718e-05	0.2417438583433513
chr11-107236925-107237089_CPPE_WT	2.0788709141860346	8.814450800826489e-11	0.004047727246931558	3.0721765050646255e-11	0.5354774086958292	0.192079675207538	1.9957754987297966	0.03665786052885609
chr11-107236925-107237089_CPPE_MUT-allCrxSites	0.32477121308277346	4.9742314081296356e-11	0.004047727248165775	2.9135541018258416e-11	0.5354774086958417	0.19119898144283592	1.9959977209889241	0.0031294287067422056
chr11-107382009-107382173_CPPE_WT	3.379710813281746	0.004436388200211749	6.56022645744954e-05	3.8996160582468124e-13	7.996251922159685e-06	0.0007156427838553781	1.6253436190782043e-05	0.0015625411655991078
chr11-107382009-107382173_CPPE_MUT-allCrxSites	0.3021752931559079	0.0026947917512939058	6.560231514842583e-05	8.24996407142937e-14	7.996212721082322e-06	0.004433680907270766	1.6184164513227974e-05	0.005253189961031907
chr11-108160439-108160603_CPPN_WT	4.289491719434958	0.8646181564581633	1.6649624760492192e-10	1.1933188050676478e-09	1.367775643036713e-10	0.11433994541623238	1.125698193751502e-05	0.016835404642064858
chr11-108160439-108160603_CPPN_MUT-allCrxSites	1.4831804309724537	0.8646170364379447	1.6654958409686264e-10	1.1091151142442356e-10	6.493158935756007e-10	0.11422041428432843	1.1919922692214634e-05	0.016835221840388388
chr11-109298284-109298448_CPPE_WT	1.936668702665159	0.005706181327835465	5.229549182128488e-09	3.4316005000008906e-09	0.5966983503434041	0.004566357512107887	0.00032840727510433326	6.1353224639907924e-06
chr11-109298284-109298448_CPPE_MUT-allCrxSites	0.1449424803087057	3.747397532886273e-10	6.364291953164187e-09	3.14584236190627e-09	0.5966983503436168	0.00455761815101704	2.3010592704272352e-05	3.531924566470132e-07
chr11-114668369-114668533_CPPP_WT	1.7154218246164898	0.011708373150156468	0.08692698805085598	2.783795965767711e-07	7.446669327369862e-08	0.04596520700129761	0.0001505031274621966	0.0025111658384332244
chr11-114668369-114668533_CPPP_MUT-allCrxSites	0.7185424383013403	3.802660283919116e-09	0.0869269880508561	2.7833790291035846e-07	7.4466693264557e-08	0.04593735134614959	0.00015046815697231105	0.0024659507714881635
chr11-115218089-115218253_CPPE_WT	4.541783240989134	0.8119940692203902	6.154895924712125e-09	4.028735699127066e-07	0.17140570497811836	8.348947835415205e-05	0.04743849372164255	0.9011939021846335
chr11-115218089-115218253_CPPE_MUT-allCrxSites	1.5568449129086703	0.46229383691929304	6.049129175636187e-08	5.344553528792798e-10	0.17140570732362492	8.325422825201757e-05	0.047435718451506466	0.9011938863534767
chr1-75909427-75909591_CPPN_WT	4.220974628992504	0.0847601875220944	1.8502838956623797e-05	9.184816619416018e-11	0.02438193345661142	0.032940945095233876	0.015087301431692705	0.0559810595849925
chr1-75909427-75909591_CPPN_MUT-allCrxSites	2.1578478670881194	3.442960467889472e-05	1.8575643048060663e-05	7.623071128371767e-11	0.02438193350326368	0.03265806454202087	0.015062894962547172	0.05598097245489574
chr11-115833330-115833494_CPPE_WT	1.5010686564252553	1.3150908561842403e-10	0.0012830129666684858	5.5579691600927607e-08	8.433714180239623e-06	0.022919829558044717	3.52419628539565e-05	0.007707695437455708
chr11-115833330-115833494_CPPE_MUT-allCrxSites	0.5515701889922546	1.3150892441764672e-10	0.0012830129665332448	5.5579691509656994e-08	8.433713873648365e-06	0.023075500764980956	3.5235559763092355e-05	0.005627244019131923
chr11-115895291-115895455_CPPE_WT	2.6386763258824963	0.04789451113138651	7.633571590144356e-09	4.433242018654589e-14	1.000119661851217	0.003490970391158264	0.0021980012347538455	6.578417183914868e-05
chr11-115895291-115895455_CPPE_MUT-allCrxSites	0.8034190813858029	0.047883269881812435	1.272593992837678e-06	3.5314831725223683e-14	1.0001196618512183	0.0032113384336241073	0.001703050474294164	6.5784155077208e-05
chr11-116053723-116053887_CPRE_WT	3.4168447816801955	2.4766560944032786e-10	8.042844674553416e-05	7.966626062310471e-14	6.191889371477869e-08	0.0510379454242901	6.309196390158516e-05	3.022086461573784e-07
chr11-116053723-116053887_CPRE_MUT-allCrxSites	0.6224532097134533	2.27904930620186e-10	8.042844674553753e-05	4.081842547271077e-15	6.18047406288492e-08	0.0586442957310523	6.306165149141915e-05	3.0211449410406974e-07
chr1-76104384-76104548_CPPE_WT	2.548946565259475	3.7583379675345848e-06	2.241813351917662e-12	2.0793798413483895e-07	1.860121012934569e-10	0.10374109374989858	0.10654597727815676	0.14680302123242692
chr1-76104384-76104548_CPPE_MUT-allCrxSites	0.5760534594914317	1.99298981704215e-11	4.585057057718827e-12	2.0793750468848208e-07	1.8450397558737194e-10	0.10372516156047905	0.10654592125633294	0.14680289086959006
chr11-116657028-116657192_CPPP_WT	3.2275884510607837	0.026381680929356572	5.4829232132189176e-05	1.9330642297801693e-14	3.783508906829243e-11	0.04142404532888299	1.5107513236803813e-05	0.17375137985569877
chr11-116657028-116657192_CPPP_MUT-allCrxSites	0.10061575193717913	1.4822641670049004e-08	0.0001232157024486471	1.3302911466647037e-14	2.5593563077040302e-12	0.0173473294984225	1.4292772482600447e-05	6.656347072191122e-06
chr11-117165675-117165839_CPPE_WT	3.4093310845052063	0.8840454826457702	1.1864268330732798e-12	8.777539168223807e-10	8.39771601027183e-09	1.6387261688956665	0.0009290373943244249	0.0013831331936833295
chr11-117165675-117165839_CPPE_MUT-allCrxSites	0.5579503955794836	1.0978579911615488e-09	4.198818040037485e-11	8.777536625552483e-10	8.514613141120066e-09	0.9371667497451196	0.0008999775832527167	0.0013755757472284115
chr1-76118911-76119075_CPPE_WT	4.99948216068781	0.09633460903481063	1.6803479328374325e-07	8.717424275514411e-05	2.6320251747751406e-06	0.00354648157060654	0.11310803381286696	1.4812632762946372e-05
chr1-76118911-76119075_CPPE_MUT-allCrxSites	0.0331238057865276	2.652098567270847e-09	1.6804354143923684e-07	8.717423166503633e-05	2.632025174630826e-06	0.0022887304187827664	0.11307170227291725	9.431443018736074e-06
chr11-117654493-117654657_CPPP_WT	1.090337618309114	1.78744503236304e-12	0.08792363246407092	1.5232015030500797e-12	5.772418814485009e-10	6.152727703746538e-06	1.5980192171237524e-05	1.021840278934718e-06
chr11-117654493-117654657_CPPP_MUT-allCrxSites	0.122821543625032	1.0452987673463887e-12	0.0879236338330995	1.0405313434816406e-13	5.772419185182045e-10	6.152530183347524e-06	1.4483936544133361e-05	2.4992901216555527e-07
chr11-118476877-118477041_CPPP_WT	0.991886139510606	1.959805882610053e-06	3.098471044163813e-05	2.4590120545619456e-16	4.937230475125179e-09	1.046929662607912	4.011036899359537e-06	1.481808771965979e-07
chr11-118476877-118477041_CPPP_MUT-allCrxSites	0.004786638901053708	1.9598049629613094e-06	4.5566842291399094e-05	2.459012048651173e-16	4.937230475572717e-09	1.0468712761570818	3.968916294210457e-06	1.4818024513772193e-07
chr11-118982703-118982867_CPPE_WT	5.234197747226297	5.5925631412915134e-08	0.9860078385231339	1.167402853275743e-10	0.00017676382189415465	0.9969037241446356	4.235244422453713e-06	0.0005215802724727102
chr11-118982703-118982867_CPPE_MUT-allCrxSites	2.028432217513441	2.503186004070017e-12	0.9860078418039471	1.1596962462196079e-10	0.00017678316787578282	0.9968714964309769	5.237803886944808e-07	3.059158681901442e-05
chr1-76401649-76401813_CPRN_WT	1.7562702774536563	6.812852413445743e-05	0.010864944371709368	0.00994116304644368	7.475529344829086e-08	0.06680636256718443	0.01862195661141797	0.08424443918301361
chr1-76401649-76401813_CPRN_MUT-allCrxSites	0.7613490731370526	2.3704340568751133e-08	0.010864944371955355	0.009941163030131895	2.436681776782359e-08	0.0666794779674835	0.018621832646312873	0.08424255653734947
chr11-120510375-120510539_CPPE_WT	2.3099032961756816	2.3558990834979066e-08	9.839889037577503e-07	1.199419455494353e-09	3.8099353347932025e-05	0.07528356196483924	0.03891759304569727	0.0006806610105244327
chr11-120510375-120510539_CPPE_MUT-allCrxSites	0.3149132042496217	2.7475989151095015e-10	1.0303897029950463e-06	1.199418424519039e-09	3.8099352005513885e-05	0.07518480155442567	0.03867139903691218	0.0006808230552461351
chr12-3399909-3400073_CPPE_WT	2.75579515835532	4.5413462028455214e-09	1.8075081515717363e-10	0.8609709887736897	2.9834949917015303e-10	0.0005436504770902137	0.0005396462395563833	3.993609388589286e-05
chr12-3399909-3400073_CPPE_MUT-allCrxSites	1.7581955944484737	4.13423802133108e-09	4.6581372442331357e-08	0.8609709887736897	2.97463464811946e-10	0.0005435697727822136	0.00036543553990609146	3.993598119930907e-05
chr12-4509894-4510058_CPPE_WT	4.329654293768113	0.15419301812833733	5.022340134936058e-13	0.00017209462881858647	5.419000643080878e-10	0.15069747996678878	1.9922860724123048	0.8072281766045233
chr12-4509894-4510058_CPPE_MUT-allCrxSites	2.3594619187721033	0.15419206641690128	1.1872322017283978e-10	0.00017209390346847016	5.41905258726353e-10	0.1125870750972018	1.9922860695423987	0.807228176596665
chr12-4817388-4817552_CPPP_WT	1.9711222993638886	0.004135615776192118	1.6554993907422457	2.68079392020828e-17	9.92051224572057e-09	0.0024176787506376336	4.6489731616033156e-06	1.8555794261345073e-06
chr12-4817388-4817552_CPPP_MUT-allCrxSites	0.13448789484580842	0.004135612997941183	1.6554993907823148	2.6788612705590886e-17	9.920515266392311e-09	0.004213966876929075	1.352745607031915e-06	1.7451265711982419e-06
chr12-5278897-5279061_CPPE_WT	3.010493836008102	0.00011850374749488322	9.50964031135497e-10	6.24871950073035e-13	0.0015905034154932002	0.00014247661150674845	0.7931771574023816	2.7794938918511992e-05
chr12-5278897-5279061_CPPE_MUT-allCrxSites	1.094358164781866	0.00011848908718970317	5.228523731953822e-08	2.0944342294898472e-15	0.001590503415498318	0.00014130974605451756	0.7931765499848294	2.775053625967665e-05
chr12-7696481-7696645_CPPN_WT	5.865213771732405	0.3964710767420008	5.254518473667799e-10	0.0007636018851194255	1.884269780545091e-10	0.21950195311512108	0.0016571641943270725	0.2528994827944347
chr12-7696481-7696645_CPPN_MUT-allCrxSites	1.008845979711674	0.3950824281295393	5.282057237942377e-10	0.0007635987661657238	9.248617234922425e-09	0.22668723210926076	0.0016567902326290048	0.2528992081399859
chr12-7738814-7738978_CPPE_WT	1.1342084641356167	0.0065982464897666	1.9982475211052346	8.040448656956747e-08	2.6177393800644834e-10	1.7436006132710544e-05	0.9978526418066569	0.01434118326016559
chr12-7738814-7738978_CPPE_MUT-allCrxSites	0.17951298022986215	1.9064491200077746e-10	1.9982475211052348	8.040470107306322e-08	2.6146953088154603e-10	1.7217156965737687e-05	0.997852393975094	0.014341750263737869
chr12-11265680-11265844_CPPP_WT	1.5179632802747662	7.707831366031628e-07	0.3962929105767562	2.153833362212595e-12	1.6981060174597113e-10	0.00011382403131408644	3.0463191588406912e-05	0.02561848037276177
chr12-11265680-11265844_CPPP_MUT-allCrxSites	0.5929586929441688	7.707831355673914e-07	0.39629291057675625	2.153821644700371e-12	1.6981057145901243e-10	0.00010956392240709779	3.0463175423753553e-05	0.025617339167428522
chr12-13244014-13244178_CPPE_WT	3.466558138296587	0.000192896331665273	1.8442785571567584e-11	7.126853088300299e-08	0.5194567259670853	0.04245649741557913	0.00017371548405535877	0.012447397023242542
chr12-13244014-13244178_CPPE_MUT-allCrxSites	1.1937159777760888	0.00019232618903775408	1.8443060645868854e-11	7.0407107737479075e-09	0.5194567259683001	0.042583686961776376	9.443612941576208e-05	0.011463622379525942
chr12-15849681-15849845_CPPE_WT	2.032613813753814	0.00011804048186564153	6.90436772886926e-05	1.0980875227900858e-12	3.600046732252446e-09	0.025325908402594424	6.0397409940017266e-05	0.006946078906383656
chr12-15849681-15849845_CPPE_MUT-allCrxSites	0.1977516475501826	8.170384106471066e-10	6.904368804853396e-05	1.0756872951505966e-12	3.6085280352582675e-09	0.02532748663524069	6.038562322244275e-05	0.0069460788179081774
chr12-16911366-16911530_CPPE_WT	4.569254128602687	0.0044287789653465245	3.965204556443884e-09	1.2095059069088294e-09	1.808915657867536e-05	0.00375579871719605	0.0044789963445639285	1.6340277352252206
chr12-16911366-16911530_CPPE_MUT-allCrxSites	2.597925494649969	0.004423493609963274	4.781135730144688e-09	1.3970930224638937e-09	1.8089156578672356e-05	0.003612519287207553	0.0033402781546937807	1.6340267826023003
chr12-17420105-17420269_CPPN_WT	5.246247593386005	4.411554052168097e-05	3.9898914935227384e-15	3.900910671067375e-09	6.999943700135103e-08	0.02145736663229289	0.0016290187031225008	0.0008329016563526516
chr12-17420105-17420269_CPPN_MUT-allCrxSites	1.442896666394741	2.8752138933885303e-05	5.471933450560404e-15	4.953273661433842e-10	7.138554781344976e-08	0.013321526468541896	0.0017629760193984916	0.00013169232576323362
chr1-80256762-80256926_CPPE_WT	4.665048431664481	1.0472905573526632	6.908827660797773e-11	3.3921329088706754e-06	0.002447403365331196	0.7081899853306561	0.22836976915431578	0.5535423425303915
chr1-80256762-80256926_CPPE_MUT-allCrxSites	2.1001733883577	1.0472709606668746	6.200719849291589e-08	3.392132902972416e-06	0.0024474033614445404	0.690227563469502	0.22958628454639915	0.5535391644731631
chr12-30926040-30926204_CPPE_WT	4.884913851924986	0.1324284326802555	3.2183279520087876e-12	1.3703375010552522e-09	0.000204901257763158	0.00527733909017856	6.570194588474344e-05	0.0018340549625408872
chr12-30926040-30926204_CPPE_MUT-allCrxSites	0.9927063663021015	0.13239794619114736	3.363748665530418e-12	8.879388410632197e-10	0.00020491264916342315	0.004870228918019286	6.278664483185891e-05	0.0011837105790314453
chr12-31513701-31513865_CPPN_WT	5.916334049854662	0.38379315063041675	5.63745072601077e-14	0.1353523467854243	0.00041470927960054885	1.0077121473992818	0.05731821525367166	0.8369795791909549
chr12-31513701-31513865_CPPN_MUT-allCrxSites	3.0643958711235273	0.3490618033889375	6.502367889846302e-12	0.13535234634658652	0.00041470927960054885	1.0075639796362061	0.05841294677190886	0.8370040198998387
chr12-32962200-32962364_CPPE_WT	3.1004176643765717	7.537783161288422e-05	6.5184557084613146e-09	3.130159423317453e-11	1.0897876745817912e-09	0.3657913517506328	7.270393038157924e-05	0.0016373479627930165
chr12-32962200-32962364_CPPE_MUT-allCrxSites	1.036073355648847	4.886658785567645e-11	6.518458882665178e-09	3.130153888215322e-11	1.0896466758364275e-09	0.28993801281755616	6.967566245675262e-05	0.001625027900601349
chr12-34528845-34529009_CPPP_WT	1.5734598923929424	5.3445094687066485e-06	9.890202091754022e-05	0.6960110036222841	9.198949279998553e-05	0.026859025491261918	0.0034502046663252035	6.625836082585823e-05
chr12-34528845-34529009_CPPP_MUT-allCrxSites	0.6033406831356561	4.779088130416231e-07	9.89020209177353e-05	0.696011000910067	9.198949279998583e-05	0.02667795942871701	0.0012935916046686498	6.426702757487561e-05
chr12-35514794-35514958_CPPE_WT	6.291981515377287	0.004880771466858001	4.205409487378193e-06	9.436746749912595e-13	0.9879486559051714	0.051666886383716026	0.01884314005263257	0.013219482320202704
chr12-35514794-35514958_CPPE_MUT-allCrxSites	1.3386966142525654	2.2589262917874716e-10	4.243290171683401e-06	2.704862199057616e-13	0.9879486555572173	0.05161409487374412	1.937770096751879e-05	0.0002384548483765691
chr12-43924320-43924484_CPCE_WT	6.888853067567615	0.19640997495618764	7.145842736870199e-11	3.040193006112775e-10	3.741757653281107e-08	0.26537299331478764	1.142961074742403e-05	0.009824033529098823
chr12-43924320-43924484_CPCE_MUT-allCrxSites	1.487221142536143	0.0012409551242821308	7.756048852026158e-11	1.1530298375667454e-11	3.741757211700742e-08	0.2649734410289462	1.1615084794452931e-05	0.002308887538814015
chr12-51787944-51788108_CPPE_WT	2.417280384630181	2.2118703729889856e-09	1.882857753329021	3.587996475432932e-08	8.438610002842439e-08	0.773487406067346	0.0027577737769175054	1.3622480007522642
chr12-51787944-51788108_CPPE_MUT-allCrxSites	1.0587057600642513	2.2118690094315247e-09	1.882857753329021	3.5878675413142284e-08	7.25161898048267e-08	0.760217264886945	0.002756817598633259	1.3622479810895718
chr12-51925396-51925560_CPPP_WT	2.7103241347066027	0.0003124969793324414	1.6863222471959136e-10	0.050472294588346206	0.00036892591280684555	0.44568966741250243	0.0006713715104567494	0.0009364756452910581
chr12-51925396-51925560_CPPP_MUT-allCrxSites	1.7113368227908308	1.3949721246465374e-07	1.6865629891934253e-10	0.05047229458834036	0.00036892591280684555	0.44568934567650986	0.0006713393619306523	0.0009361737429859166
chr12-52350343-52350507_CPPE_WT	2.528531547136141	0.009213325202152631	1.0258103671225727e-08	4.529567405903702e-07	5.0984445032944766e-05	0.3155939394173659	4.932400329751984e-06	0.0033991293294205857
chr12-52350343-52350507_CPPE_MUT-allCrxSites	0.5349089008248092	0.00920417905685519	0.00020975686212063198	4.529565496991603e-07	5.098444518492802e-05	0.31559773220309584	4.468141315319202e-06	0.0033990172660968297
chr12-55492559-55492723_CPPP_WT	1.00830853511333	1.1979745581230388e-05	0.6522876498629866	0.0004144525758994053	7.20850645594241e-09	0.006115571660909759	4.53775616248684e-05	6.483316064453263e-06
chr12-55492559-55492723_CPPP_MUT-allCrxSites	0.08544867314806551	2.5329898085043307e-10	0.6522876498630085	0.00041445257589939815	7.2085044350511476e-09	0.006115414070975884	4.537751536894843e-05	6.483305325092929e-06
chr12-69357287-69357451_CPPP_WT	3.348748610388358	0.00044089934088688135	8.944670877358242e-06	2.6570472225377195e-06	2.075758072296695e-10	0.00011548012177775471	0.11306670721076999	0.05863511918067678
chr12-69357287-69357451_CPPP_MUT-allCrxSites	0.11258556381956161	1.8128263200815987e-11	9.95464212236781e-06	2.617429578333765e-06	3.462904085442515e-11	2.6787455897699267e-06	0.11311029280533154	0.010400533040070705
chr12-70094073-70094237_CPPE_WT	3.151483301488974	0.037746337816039754	1.0838881481303308e-11	1.1414396210244898e-09	0.10167876785861978	0.004647218998552792	0.00011317497337970733	0.0738928961316462
chr12-70094073-70094237_CPPE_MUT-allCrxSites	1.224158171545602	0.0375541600171115	1.0838891927351326e-11	8.791637960400467e-11	0.10167876785833142	0.0033532136825138	3.104940933537832e-05	0.023004402013367613
chr12-70689315-70689479_CPPE_WT	3.570715653070658	8.853584253751134e-06	7.906603532369301e-09	0.15455007593101713	2.0901897868616028e-11	0.1303806042803289	0.00028243295206937434	0.0008540321117920197
chr12-70689315-70689479_CPPE_MUT-allCrxSites	1.518642423220898	8.853579988540853e-06	7.906336661684127e-09	0.15455007593101713	1.890645045560644e-11	0.02219182247606422	0.00028232358450589986	0.0008538911873997412
chr12-71175119-71175283_CPPE_WT	4.990300586323871	8.784814880806788e-06	1.3030716859654646e-10	9.223502769584918e-10	3.4320270348509716e-07	0.5931780076291725	0.9203037139621993	1.20386732033901e-06
chr12-71175119-71175283_CPPE_MUT-allCrxSites	1.0972281151269245	4.089986750948604e-10	1.4345243408317485e-10	1.220310823131525e-12	3.4320270348516683e-07	0.5927347940798732	0.03184474988189595	6.694800921756448e-07
chr12-72053907-72054071_CPPE_WT	4.20091937624854	1.7211399955103257e-07	9.860249024311422e-07	2.9710163284709964e-12	7.337283122845707e-10	0.0030100231043561263	0.9524316711185459	0.028668241242281345
chr12-72053907-72054071_CPPE_MUT-allCrxSites	0.4195822134944237	1.2838105165059895e-09	1.1200957342794157e-06	2.6050497248916744e-12	2.4482070430104418e-08	0.0003549869467733061	0.9522630074530737	0.0014479589890373493
chr12-73764730-73764894_CPPE_WT	2.716535752522528	8.101186824603937e-07	2.1769367640818629e-10	1.726942381242255e-08	5.029095947775279e-07	0.6750567195433583	0.00018300359655916692	4.2272692870338135e-05
chr12-73764730-73764894_CPPE_MUT-allCrxSites	2.136977825006527	8.101186822766008e-07	2.1769368087568207e-10	1.722342121069294e-08	4.926553132379689e-07	0.6749216610128919	0.00018300082531565423	3.774793436373464e-05
chr12-73817003-73817167_CPPE_WT	4.2052952103466765	0.33800860429563245	4.683040736428483e-06	3.558252050365495e-09	1.4729857940096935e-06	0.004708939927015959	0.950382483926172	0.3904030167332701
chr12-73817003-73817167_CPPE_MUT-allCrxSites	1.7293684498659063	6.76716935051345e-11	4.683043505185334e-06	3.5573641756204945e-09	1.47298578359259e-06	0.0045381361181107	0.9503824432249852	0.3895704871887465
chr12-75634616-75634780_CPPE_WT	3.315402839234556	0.00013908225364462506	4.542270125865257e-15	0.00047561170723798874	0.013613434671231396	0.005025287224144847	0.0006578070747509648	0.6073726451824195
chr12-75634616-75634780_CPPE_MUT-allCrxSites	1.2172824614130964	8.497053565648622e-09	1.9940510079354523e-12	0.00045306753120676296	0.013613434692838652	0.005025263966544807	0.000584583784735817	0.6059705061739369
chr1-83345192-83345356_CPCN_WT	4.3619478842749695	0.1947790374560535	0.00015187649395034016	2.6870716515878517e-11	3.111905596042139e-11	0.19842487789534402	0.7866340157937309	0.12062650014688106
chr1-83345192-83345356_CPCN_MUT-allCrxSites	0.642283750760773	2.0379401539574862e-08	0.00015187649770078839	3.510661660274602e-11	1.3989271943570526e-08	0.1889170913338178	0.7866338042981708	0.005182655450040724
chr12-76954375-76954539_CPPE_WT	2.8893337544482045	0.0007734077846284933	1.943572529913732e-11	4.351040544456037e-09	2.8065745664969194e-08	0.7942474688123788	0.0002069113823630237	0.0006055372756041917
chr12-76954375-76954539_CPPE_MUT-allCrxSites	0.9381849592997215	3.7824476696864484e-10	4.434007706089037e-09	2.2040656536429895e-09	2.8068854502746885e-08	0.7941800143278839	0.0002067059118098431	0.0006055360083961879
chr12-79101034-79101198_CPPE_WT	3.9038067150445994	0.050000023171136054	4.783119306520936e-07	2.7134323428620567e-06	3.056372620300075e-06	0.4865239605696995	1.695436998984797e-05	0.0008153644219046219
chr12-79101034-79101198_CPPE_MUT-allCrxSites	0.9846691780339807	4.040018134184212e-11	4.783119533622093e-07	2.713432183632949e-06	3.058716104419336e-06	0.4865217129813676	1.7138483884825998e-05	0.0008149913410165568
chr12-79216205-79216369_CPPE_WT	4.135022203388748	8.334824501135429e-05	6.513817545604865e-07	0.00514160099367972	1.87209475844552e-11	0.0009293423982912256	0.0017024679148683944	0.03081005615735185
chr12-79216205-79216369_CPPE_MUT-allCrxSites	0.4342502955088458	7.093744899313465e-10	0.25017310421915945	9.755378250427364e-05	1.3489583039814991e-12	0.0003850372474733816	0.0033633917045735604	0.010480984231923377
chr1-84850016-84850180_CPPE_WT	3.4876762900257963	0.03203961568701378	2.65044773961896e-05	2.243759344301423e-09	0.1295696225808951	0.014289867500124079	0.26475739962748396	0.05876291321613938
chr1-84850016-84850180_CPPE_MUT-allCrxSites	0.5813759299453559	7.445789053796759e-11	2.650507392259138e-05	1.7879246687738265e-12	0.12956962258089247	0.004549214946261435	0.2647590686916086	0.05875853476331104
chr12-81594881-81595045_CPPP_WT	2.0796567389986613	1.949608846174287e-06	2.798830569742174e-07	2.214676313595164e-08	0.001951803704013176	0.05484564865527786	4.7372322967125184e-05	2.250689036780865
chr12-81594881-81595045_CPPP_MUT-allCrxSites	1.1448737043180952	1.949607766624019e-06	2.7988305754446067e-07	2.2140227983098564e-08	0.0019518036922170124	0.054845648760107	4.6400302409592095e-05	2.2506368810191497
chr12-82126905-82127069_CPPN_WT	4.8134437344814405	0.010357415646970663	0.0002432543659831168	9.71330367457236e-06	0.0010755089066185216	0.0003454154094722979	0.000652598763821183	0.00823373845223817
chr12-82126905-82127069_CPPN_MUT-allCrxSites	0.7825395810856692	0.00012743193919852652	0.01917135643650266	9.71330367522527e-06	0.001075508906633242	0.00022523888378616816	4.163898080469266e-06	0.003156934794013932
chr12-83044759-83044923_CPPE_WT	2.197027545491838	0.021494193636670853	1.4089415956509238e-10	1.307163258609442e-11	2.096646315955867e-05	0.6279740631818496	5.113367107387459e-05	0.17460589039760754
chr12-83044759-83044923_CPPE_MUT-allCrxSites	0.1827347041569789	0.021494189699701054	1.4075469298228034e-10	1.307162929378712e-11	2.096658817929982e-05	0.6279736251165924	5.109407892639642e-05	0.17460588551822778
chr12-83376028-83376192_CPPE_WT	1.522974012760236	4.662993334043039e-07	0.000648860390360957	1.4174340900820121e-07	1.1114099286691481e-08	0.23074172537991594	0.9130413009446716	1.8866606903833345
chr12-83376028-83376192_CPPE_MUT-allCrxSites	0.5251141446522415	6.013173005381612e-08	0.0006488603912092419	1.4173914762593162e-07	1.1114099248965e-08	0.23074310813214013	0.9130378854414429	1.8866586890083483
chr12-83444664-83444828_CPPE_WT	4.0056232659483975	1.803664569703356e-05	3.3374391668004927e-13	4.083022997619741e-06	1.7399470674215207e-08	0.07363162606738342	0.09296371090660913	0.056308565415551876
chr12-83444664-83444828_CPPE_MUT-allCrxSites	1.6885872865953515	4.943478666034308e-06	3.3434746123647e-13	4.083022826083877e-06	1.5357875537334709e-06	0.07326296508717715	0.24624443135751584	0.056309277903292244
chr12-83520341-83520505_CPPP_WT	2.125843103359667	4.03837005929291e-06	1.6049312542030367	3.0017424299397095e-11	8.47310609156266e-06	0.00039016969904348217	0.00039259734824403496	0.0031140400681886754
chr12-83520341-83520505_CPPP_MUT-allCrxSites	1.2746422138089273	7.571063917638484e-11	1.6049329375895203	3.001742255266209e-11	8.473106091562657e-06	0.00039012890278755213	0.0003925940726918656	0.0031140400824039333
chr12-83868889-83869053_CPPE_WT	4.15411281967222	0.4328015226203147	0.04039607926616219	1.7038455730013683e-11	1.976923508477042e-12	1.0094370610273464	0.005526497805165699	8.681268053953676e-05
chr12-83868889-83869053_CPPE_MUT-allCrxSites	0.2566537090294301	6.787344952208707e-06	0.04039655107629524	5.199990559137444e-14	1.9769384895249218e-12	0.9800119395826521	0.005525537903562398	8.348347233752627e-05
chr12-84767330-84767494_CPPE_WT	3.1665987445567017	2.8206080718675196e-07	3.018595209332838e-09	1.182960756282821e-06	4.035282970579619e-05	0.008858199660366994	0.00022231942626162307	3.769028117360844e-06
chr12-84767330-84767494_CPPE_MUT-allCrxSites	1.9579409816487505	7.67938885342412e-10	3.03411562019719e-09	1.1829607491615116e-06	4.035282970579619e-05	0.008859023954405238	0.0002223373921030278	3.766893471394602e-06
chr1-16053660-16053824_CPPN_WT	3.229587121737003	0.02721655972089051	0.00047901952146212334	5.968276257538813e-13	0.019302799163267305	0.01951068718256463	0.0032732590132335438	0.0004010755666971389
chr1-16053660-16053824_CPPN_MUT-allCrxSites	1.165841442490697	0.02718439725384114	0.00047901963989135444	1.1236101932597641e-13	0.019302798817024142	0.017933485781066478	0.0015366768567276015	0.00038778542227553325
chr12-85741456-85741620_CPPN_WT	3.3494937002077063	1.6517254502765698e-06	7.066504658272664e-06	9.485538455139868e-09	3.603633341619107e-07	0.000810759362243804	1.2742564629910023e-05	0.07966057776151526
chr12-85741456-85741620_CPPN_MUT-allCrxSites	1.1434887301191883	6.839977046285126e-07	7.06650472817225e-06	9.485788951407894e-09	3.603648415594068e-07	0.000753694075428814	6.406888114797564e-06	0.0796595622500117
chr1-86211117-86211281_CPPE_WT	4.043263287613179	1.4897507153085865	2.066361533179058e-11	7.335314478720826e-11	0.001588889797558761	0.015507308063110353	0.00020582800385660869	0.009923752745861807
chr1-86211117-86211281_CPPE_MUT-allCrxSites	0.2752452504482388	0.0027924151930508014	2.1830082608189482e-11	7.188926482085528e-11	0.0015888897975587638	0.009852744320225567	0.00019193708892678688	0.009902153352035729
chr12-86647878-86648042_CPPE_WT	3.3250831649124213	0.9926612500022511	3.032197889988177e-08	2.5743939287602998e-11	0.8636010722549345	0.18099761838650577	0.005714897866443752	0.016187400306992086
chr12-86647878-86648042_CPPE_MUT-allCrxSites	1.5163671875995144	0.992660115057193	3.032197939173816e-08	2.5652930524998712e-11	0.8636010722549958	0.1655616065955252	0.0002540545669938954	0.016145048197111215
chr12-87371794-87371958_CPPN_WT	4.311239107364012	0.6721720029984022	1.1718079830226468e-08	3.0824836877071347e-10	8.634366003629236e-07	0.009023735585690543	3.820785646536774e-05	1.931425423755104e-05
chr12-87371794-87371958_CPPN_MUT-allCrxSites	0.4408757273396932	5.213613864035263e-07	5.8140577204617906e-08	2.976827255314356e-10	8.634366054180483e-07	0.008951110625843856	4.712037573273982e-06	1.942256453252035e-05
chr12-98744043-98744207_CPPE_WT	2.917207553063182	1.8206642987360785e-06	5.244355570046763e-07	5.623648026598162e-09	0.1235141346898978	0.16836153279500765	8.789277802476982e-05	9.265792572809687e-08
chr12-98744043-98744207_CPPE_MUT-allCrxSites	0.8991686018764204	6.162799661176905e-12	0.00017010084042110802	4.855680405105923e-10	0.12351413468773609	0.16835931755579084	5.290636312975021e-06	4.2074166802913506e-08
chr12-100131726-100131890_CPPN_WT	2.6931629789283047	3.922868317269579e-05	0.0007038121838365756	2.4848931022796208e-05	1.2145361742120366e-07	0.00799421741239723	0.8991401063309562	0.07220034234284667
chr12-100131726-100131890_CPPN_MUT-allCrxSites	1.6955017774949976	4.6139339714100496e-08	0.0007038121872791082	2.4843618344589476e-05	1.237991239917083e-07	0.006920277394172412	0.8991207261968638	0.07220016720121458
chr12-102201505-102201669_CPPE_WT	2.5837169545078162	0.19533383039005786	6.359563666634954e-14	4.546783686571671e-11	0.9991838567410454	0.38917662702637335	0.0039180305326915145	0.0031086843609456115
chr12-102201505-102201669_CPPE_MUT-allCrxSites	1.5883588574123078	0.18913971604453805	6.359794787031607e-14	4.546773545710893e-11	0.9991838567410454	0.3832549070429872	0.00010435376107037988	0.0031081084424223844
chr12-102438532-102438696_CPNP_WT	2.6249745417546295	0.01180782583496265	0.00012169263028979185	4.724743036655101e-08	9.36084897736621e-10	0.021380131252541894	9.361829808321413e-05	8.710143512295861e-05
chr12-102438532-102438696_CPNP_MUT-allCrxSites	0.6295539184983356	0.011748084802173105	0.00012169280094322999	4.724753412853856e-08	9.36086669483384e-10	0.021212584829119783	8.719995582768248e-05	8.69323318358757e-05
chr12-103327026-103327190_CPPE_WT	2.0187405145213817	2.0887514705145565e-05	0.043952457427024104	4.199404682384909e-12	0.00013455994039692897	0.7897786335758075	0.010528897841475527	1.3295441718433647e-09
chr12-103327026-103327190_CPPE_MUT-allCrxSites	0.03365910332360838	6.9051967404656e-11	0.043952494556892895	4.060687664499272e-12	0.00013455996309444957	0.7897655059022655	0.010527608270411989	7.229628235478739e-10
chr1-86582432-86582596_CPPP_WT	0.9767113687228337	1.2873907018827266e-08	0.9212510825477671	6.948029748785534e-12	3.540575749447817e-08	0.00020092860140867342	6.57965991456313e-06	0.003942512607024675
chr1-86582432-86582596_CPPP_MUT-allCrxSites	0.002247091523355378	1.2873689879475105e-08	0.921251160501006	6.9480297218779135e-12	3.5896983907063137e-08	0.0002012055236435778	6.05144207693859e-06	0.003942512603321569
chr12-104998666-104998830_CPPE_WT	4.541595317143722	0.08236404993644017	5.8458104229443835e-08	9.936502715349913e-09	4.2671213399804015e-06	0.9902673367058074	3.993747426547411e-07	0.9204144305895354
chr12-104998666-104998830_CPPE_MUT-allCrxSites	0.24743091772722223	1.3967212078218248e-08	5.908148123176544e-08	7.86185439672208e-15	4.267121329652169e-06	0.9869724093828037	7.636188602235253e-08	0.6869197860294016
chr12-105665013-105665177_CPPE_WT	1.9919236315628959	9.600310954315033e-06	1.7353422612590125e-10	1.841728379808873e-13	5.137983861109876e-06	0.006942518486480576	4.646555141921826e-05	0.00021587867674791522
chr12-105665013-105665177_CPPE_MUT-allCrxSites	0.04874734156841101	9.544160165011591e-06	1.7489636375850993e-10	1.5237644389613079e-13	5.13798391858039e-06	0.006940066789138361	4.4967337044984565e-05	8.670737950988834e-06
chr12-108285032-108285196_CPPE_WT	1.3088003541278281	7.332128350629518e-07	0.04162654689524249	2.325819160815135e-10	1.2641595540852153e-06	0.0016017232154860591	2.890903941547042e-05	1.9990732822462958
chr12-108285032-108285196_CPPE_MUT-allCrxSites	0.27542985379315943	7.862828444900107e-12	0.04162662835321391	3.3012873475305643e-13	1.2684963465337778e-06	0.0015896247113590927	2.8505503831499208e-05	1.9990732821641388
chr12-108452628-108452792_CPPE_WT	2.5492892248171715	0.8645615632344748	0.0009355397181299288	8.423798000229255e-12	0.8268245736009172	0.4476564782893914	0.0006678286427970674	0.1512339339093436
chr12-108452628-108452792_CPPE_MUT-allCrxSites	0.7142493971436789	0.8645612478241897	0.0009355436296544015	8.423409819282602e-12	0.8268245736009172	0.44757048599081534	0.0006671835475915449	0.15123393354791756
chr12-108689319-108689483_CPPE_WT	2.332549377249959	3.365592756162984e-06	0.9544546633227853	9.044833330704022e-11	1.0227897539055066	7.216603434904688e-05	0.029167897491976888	2.266061339709757e-06
chr12-108689319-108689483_CPPE_MUT-allCrxSites	0.30921084178377073	3.127684361193935e-11	0.9544546633234641	8.179081410409002e-11	1.0227897539054678	6.930511868041702e-05	0.029177640894835155	5.409587173207025e-08
chr1-87671167-87671331_CPPE_WT	3.3959454333861925	0.09016525313309057	5.962645292316672e-09	0.007949795364753544	4.4066998454501304e-11	0.014520118866502566	0.030878005579009046	1.5237840797014077
chr1-87671167-87671331_CPPE_MUT-allCrxSites	2.4203620154949412	0.09008365721080634	5.962645292317846e-09	0.007949795375321637	4.4066998456319285e-11	1.628461175798511e-05	0.00021093294655156992	1.5237608061909627
chr12-110563578-110563742_CPPE_WT	2.809416631176629	6.893412095994267e-05	5.243153993077443e-08	2.5297628748560447e-16	0.0012968159104221157	0.9420783605246995	3.670780993911117e-05	2.0116461968809095e-05
chr12-110563578-110563742_CPPE_MUT-allCrxSites	0.8203570661271549	4.69015561511727e-11	5.243335729488544e-08	2.114392849278072e-14	0.0012968159104221149	0.9420450236482829	3.5390618131814175e-06	2.0035337461596753e-05
chr12-110797602-110797766_CPPE_WT	2.3446173235291794	1.6128361021409958e-06	5.9224087933013085e-05	1.1672545312194917e-10	1.0071279770229531e-05	0.565046502360476	5.4135411171207145e-05	0.0005713148317565668
chr12-110797602-110797766_CPPE_MUT-allCrxSites	0.2517111361613511	1.9841680339120506e-11	5.92244443452815e-05	1.1548528714022912e-10	1.0071277238349576e-05	0.5648963486842845	9.506824352163898e-05	0.0005310172727041525
chr12-110851974-110852138_CPRE_WT	3.1523640186551285	4.71144531647507e-05	5.9312625210654195e-08	3.7696820096259735e-10	3.1120289493290653e-08	0.00033109563716706504	0.01058405817372191	0.09524671922785848
chr12-110851974-110852138_CPRE_MUT-allCrxSites	0.4866082117242555	4.710172956444626e-05	5.9313670039901795e-08	3.7696425455129385e-10	3.111609634072102e-08	0.00031631676580613576	0.010584019783453491	0.09524358718925703
chr12-111982951-111983115_CPPE_WT	1.7281054578062973	4.871231557724941e-06	4.021933542846853e-08	2.8424518043156453e-12	1.0211495228663314	0.01598890741516388	1.2462137843975709e-05	4.840260915193598e-05
chr12-111982951-111983115_CPPE_MUT-allCrxSites	0.7525594615998787	1.3913071191782336e-11	4.021933823673621e-08	6.97913845843484e-13	1.0211495228663314	0.01595392200802351	9.963555072321451e-06	2.648601921273171e-06
chr12-112618093-112618257_CPPE_WT	2.162201298931662	1.923636275402138e-10	0.0010813586815441765	2.1765932363816653e-09	0.11300983848208473	0.006917532463826113	0.012134230715756488	8.710459050750426e-06
chr12-112618093-112618257_CPPE_MUT-allCrxSites	0.2702524685108832	2.606216433175068e-11	0.0010813586892640652	2.132959262314267e-09	0.11300983848208401	0.0009103145410016475	0.012134232564894216	8.710404120937848e-06
chr12-113004146-113004310_CPPE_WT	4.203583157724246	0.5131146023801879	1.2756749294131513e-14	4.7237282685491664e-14	1.0388627157650281e-07	0.17939464914101166	0.8647194461203215	1.626538899779274e-06
chr12-113004146-113004310_CPPE_MUT-allCrxSites	1.3684657639320568	2.6981732659591336e-05	5.627571417601217e-13	3.6123463295082784e-14	1.0388627177414035e-07	0.17940090954847274	0.8646936603543692	1.1965757220840906e-06
chr12-116150656-116150820_CPRE_WT	3.9483804210222666	0.023419697188899285	5.588951916628982e-08	3.3690298637871934e-12	3.7780491358767495e-06	0.04049002920264068	0.2639063727111046	0.02375409630489827
chr12-116150656-116150820_CPRE_MUT-allCrxSites	2.0072573182994704	3.1320724176312536e-05	5.5893397217878024e-08	2.999103004384309e-12	3.778049135876749e-06	0.040487855850746254	0.26370271205056417	0.02375415464994182
chr1-87803513-87803677_CPPE_WT	3.008322131590287	2.4889745577912985e-08	6.747698668738786e-07	0.00010865756995075176	0.40746606107146244	0.06173438145785911	0.00019986420463714654	1.003889910478499
chr1-87803513-87803677_CPPE_MUT-allCrxSites	0.3936143565336198	4.4041151954740874e-11	6.74769864119712e-07	0.0001049937165860882	0.4074660610714622	0.06106471772372045	0.00019980801065227813	1.003855162355811
chr12-117456604-117456768_CPRE_WT	3.902967400822007	0.002759225987053047	2.1388322686018038e-12	5.522878809088398e-07	7.221722888776178e-08	0.053696406747509244	0.0001997998191290922	0.5383455601410829
chr12-117456604-117456768_CPRE_MUT-allCrxSites	0.8820002491015349	0.002366533371047595	5.81654435603321e-07	5.522877864734851e-07	6.944210031020551e-08	0.05369290931524012	0.00019832652702712794	0.5383525734814516
chr12-117693598-117693762_CPRE_WT	4.104896600740162	7.527059629546397e-07	1.066197851589273e-06	9.060567518572308e-09	2.551147995683821e-07	0.8872898506627677	0.005499599800397319	0.08580531605044585
chr12-117693598-117693762_CPRE_MUT-allCrxSites	1.1649367527184114	7.523015913712355e-07	1.0787479726361625e-06	1.7240710636372495e-11	3.7709654174585313e-06	0.8872553069211327	0.0054770637100412896	0.08468581050798604
chr12-118300830-118300994_CPPP_WT	2.747835219743088	0.019492025406133675	3.1566276945190213	8.299910557946803e-07	3.9143797787875916e-08	0.00010595084478690861	0.0005153297249049232	0.009896493566268448
chr12-118300830-118300994_CPPP_MUT-allCrxSites	1.3645671059364992	4.365097028787552e-11	3.1566276945190213	7.343611481131734e-08	3.914379778824053e-08	7.318270465536431e-05	0.0005005338229549082	0.005982852429326476
chr13-18717137-18717301_CPPQ_WT	1.8809728317751977	3.231241654312175e-05	5.7901263102156486e-08	1.2129213347990942e-06	8.359966722684307e-05	0.0015522779668156745	3.664914163028454e-05	1.9990510717691625
chr13-18717137-18717301_CPPQ_MUT-allCrxSites	0.8840805981418048	1.5007850129993057e-07	5.7901263104199986e-08	1.2129213328571717e-06	8.359843735309017e-05	0.0015228959795445943	1.4407323227359425e-05	1.9990323107764663
chr13-23544224-23544388_CPPP_WT	1.8572103504992195	0.002459165723880477	3.8968547042544474e-10	8.682850694783888e-11	5.040445476462787e-05	0.006723344082874461	0.001247125157929863	1.7640614880710084
chr13-23544224-23544388_CPPP_MUT-allCrxSites	1.0143608706308314	0.0024591657238770613	3.348024649266782e-11	8.682850588732719e-11	5.040445476462788e-05	0.006349056608598331	0.001230727331563514	1.7640614880673917
chr1-89576933-89577097_CPPE_WT	1.4713398203390098	2.1559509871189118e-05	1.4015824132743192e-09	6.636832765253803e-14	2.280712680626746e-12	0.3205688922949685	0.012392434306224517	0.006853977011208625
chr1-89576933-89577097_CPPE_MUT-allCrxSites	0.4779500990963082	1.1729629042662579e-11	1.4091087683738339e-09	5.066388115763428e-16	2.2807126815071357e-12	0.32056889405816935	0.0006293955810448654	0.006853953333053721
chr13-24067698-24067862_CPPE_WT	4.203484482005196	0.6015832864319011	1.0690025498324628e-10	2.4466564763057534e-06	3.798970374697036e-08	0.014286511665158125	0.00016711279977400578	0.04837360233100606
chr13-24067698-24067862_CPPE_MUT-allCrxSites	1.2262237075307054	5.633603031928647e-07	7.23045996124814e-06	2.4464214132359152e-06	3.798970356448769e-08	0.0044482548887138955	0.0001530077971672247	0.11389947376152634
chr13-27960344-27960508_CPRE_WT	2.9461874274405346	2.4219512519362457e-05	0.0006336241630002933	6.421830405938432e-07	3.7047335523128727e-07	0.02775616829048827	0.00037579888277984	1.1871367211229464
chr13-27960344-27960508_CPRE_MUT-allCrxSites	0.1156773178002833	1.3683387380648536e-07	0.000633624169143827	6.421803044627728e-07	3.704733737406209e-07	0.025812809283816976	0.0003920026434962351	1.023588847737306
chr13-30264962-30265126_CPPE_WT	5.4174053465244345	0.0008175767225095565	1.0133524635117244e-07	4.088459070114745e-06	3.5514121785556835e-07	0.0071079763495195195	0.00017516609339610604	0.9940981225240973
chr13-30264962-30265126_CPPE_MUT-allCrxSites	2.490800578870327	0.0005933526753685134	1.0133524647415857e-07	4.088454704353595e-06	3.28874793281568e-07	0.00559750777586409	0.00025352385029389754	0.9940975833979371
chr13-35802527-35802691_CPRE_WT	3.197077710471267	0.00020341954277847645	1.2431299282954138e-07	9.458690791566306e-10	7.502983161283803e-10	0.0048914532414345265	0.0044327777251157606	0.07460258100447939
chr13-35802527-35802691_CPRE_MUT-allCrxSites	0.20206986910601113	1.902599139191968e-09	1.2431299356044502e-07	4.4206607773676695e-13	2.258413776720772e-10	0.003907539207783258	0.004265019783208169	4.6672205398608235e-06
chr13-36090782-36090946_CPPN_WT	5.087621263897091	6.116505624780095e-05	0.0008758669708951115	6.5555794061011825e-09	5.6345407098853907e-08	0.08723874383127726	0.0019511030143447873	4.9752550518900825e-05
chr13-36090782-36090946_CPPN_MUT-allCrxSites	0.6181988728013994	6.116505622659889e-05	0.0008758669708951796	6.5251124222807765e-09	6.788627934625281e-10	0.08124329642499029	0.0046606778136343945	2.97774258535861e-05
chr13-37517536-37517700_CPPE_WT	4.517265198962804	7.414384291340755e-05	8.153423411700022e-06	2.1927530903525523e-11	1.7870570749062256	0.025861828027608023	0.07965417122473686	0.9877930824597926
chr13-37517536-37517700_CPPE_MUT-allCrxSites	0.9610484678824517	4.3195387326590576e-05	8.15373293988045e-06	2.1927517108730003e-11	1.7869687037879465	0.02562443479209791	0.07510303900483843	0.9852895166898809
chr13-41079494-41079658_CPPP_WT	1.746769608350351	5.701489145580426e-07	4.0873717804338127e-10	1.0748387286787336e-13	0.00017021928849304154	0.0004697601583792066	0.007760204592149685	3.8754396888983055e-10
chr13-41079494-41079658_CPPP_MUT-allCrxSites	0.7486302052414856	6.247885879006068e-12	4.0873790267150617e-10	1.0748192746730762e-13	0.0001702192884930416	0.0004681489635349757	0.007760201530887463	3.730805445567679e-10
chr13-41211810-41211974_CPPE_WT	3.9872390790302874	0.06147285140034865	3.004432656932348e-08	2.969389560032251e-06	8.903757414352575e-08	0.09051183029229738	1.576866746741239e-05	0.08509714787139566
chr13-41211810-41211974_CPPE_MUT-allCrxSites	2.127745107470307	0.059095270038858	3.0049206920370184e-08	8.611653797188093e-12	8.903757414354946e-08	0.09048295727346872	3.04071161316567e-05	0.0851032074731102
chr13-42720531-42720695_CPPE_WT	4.746637738119754	0.018501735656070988	1.6837042076822622e-05	8.157666934123933e-05	0.9145733135124317	0.0017029615996534584	0.10994899206107123	0.030199801188065867
chr13-42720531-42720695_CPPE_MUT-allCrxSites	2.8806625596300433	0.018501735616535515	1.683704207682263e-05	7.160732760429226e-06	0.9145733134802794	0.00682481859468314	0.10994878054933296	0.006735367838461948
chr13-42816662-42816826_CPPE_WT	3.096912189199369	8.801958431752095e-07	0.14161172558033022	1.9962508342132123e-07	9.674321534033752e-09	1.1796341890953843	4.3477864540840526e-05	0.000123743951310747
chr13-42816662-42816826_CPPE_MUT-allCrxSites	0.12884145766498506	3.943397068825133e-10	0.14161172604392414	1.9962508331537972e-07	9.672675201620729e-09	1.1778828079326076	1.0568886284900782e-05	0.0001014596128431595
chr13-44054341-44054505_CPPN_WT	3.605729188589579	0.0014086976065971347	4.7934177472390224e-05	3.1885344512508407e-09	5.359301629177531e-07	0.08965997396930057	0.009530912207776332	0.0480185199087888
chr13-44054341-44054505_CPPN_MUT-allCrxSites	0.6973620206355525	3.317611086121598e-05	6.251666977676711e-05	3.1477071229487075e-09	1.993521275768696e-07	0.035949259471872635	6.517432727005322e-05	0.01806662544776686
chr13-44451300-44451464_CPPE_WT	2.4932240615536876	0.07847735797056721	0.015337714066733232	1.9825435981807883e-08	1.9372793756732782e-13	0.0017655376017833109	0.0009236861959210864	0.7408650682905001
chr13-44451300-44451464_CPPE_MUT-allCrxSites	0.497030237663109	0.07847728448341737	0.015337714067728044	1.982553809644657e-08	1.9408084488314396e-13	0.001749402295492394	0.0004400133708658343	0.7408649839588
chr13-44700470-44700634_CPPE_WT	3.9169421115167955	0.0004034045016032106	1.3216639764804356e-11	8.113771207288738e-06	3.8594460447427386e-09	0.004349343532207049	0.002635198855024507	0.01739511482670874
chr13-44700470-44700634_CPPE_MUT-allCrxSites	0.30901332348297894	1.6676190254088e-10	4.409139150007136e-09	1.1168868223301997e-08	2.7890139456114575e-09	0.015493054969159623	0.0023078193628732553	1.0852081841295175e-06
chr13-44892478-44892642_CPPE_WT	3.986128741288187	0.1551718991122926	0.11472713335373379	0.12400167318424897	3.5630844065027704e-07	0.05589073463950748	3.4609167606146223e-06	0.00304202550709491
chr13-44892478-44892642_CPPE_MUT-allCrxSites	1.0401548166090624	6.646874805081438e-09	0.11472718835653067	0.12400167318358077	3.5630844073258424e-07	0.0022680007142597907	3.393294636055148e-06	0.0030418632128796645
chr13-47236823-47236987_CPPE_WT	3.9951957057103176	0.684119584440832	5.160996987824291e-11	1.2236236602690626e-10	9.057844461983572e-06	0.4299666462757341	0.01235414703020059	0.0389720193317975
chr13-47236823-47236987_CPPE_MUT-allCrxSites	0.17515867223197162	5.265346595609157e-10	5.550527954801439e-11	1.179381767013008e-11	9.057837449320846e-06	0.4260675781215095	0.012354373163537043	0.1088045447959625
chr13-48958652-48958816_CPPE_WT	3.609501149619873	2.4037346640075825e-08	1.6289324801452814e-11	2.4370079024074497e-12	0.43934466771723246	0.002659805043346777	6.49166891743425e-05	0.8404177117708006
chr13-48958652-48958816_CPPE_MUT-allCrxSites	1.626566988233216	1.1325791009244158e-08	1.6293475810552892e-11	1.6166055636700064e-12	0.4393446677172336	0.002431754146491353	6.485661540712044e-05	0.8355934346475683
chr13-49218799-49218963_CPPE_WT	4.057503405299113	0.006367890993151421	0.0007038457788674681	5.055922881432714e-13	0.5377734734858711	0.009723360639546588	0.00022736235815774199	0.004047028518199887
chr13-49218799-49218963_CPPE_MUT-allCrxSites	1.0451976812220496	1.8832788255601028e-07	0.0007042194554273638	2.99200013946416e-13	0.5377734734823858	0.009693295460782759	0.0002195552606051831	0.0008713881348164181
chr13-51170622-51170786_CPPP_WT	1.910543419084588	0.0001172866016434827	0.9344458661638719	7.033281164719677e-10	0.4074778081866653	0.0007295061933177284	0.000970353848957825	0.0011206264142451792
chr13-51170622-51170786_CPPP_MUT-allCrxSites	0.8010535974676923	0.00011728660164305039	0.9344458661638719	7.851762787517125e-11	0.40747780818666524	0.00026280251277553495	0.0009703547639232665	0.0011205339736519843
chr1-92642011-92642175_CPPP_WT	1.0385766107552032	2.8620978355824077e-08	1.0239695459615331e-05	3.26052874015e-13	8.223635976470402e-08	0.9378973596307869	0.03373922498042156	1.0784924990960357e-05
chr1-92642011-92642175_CPPP_MUT-allCrxSites	0.04134952887328492	5.737037255718624e-14	1.0239699337691633e-05	3.260527880826368e-13	8.223770304774373e-08	0.7013579530177626	0.03373919669034929	1.078138181711199e-05
chr13-54789142-54789306_CPPE_WT	2.001501555625964	8.428625583804834e-08	0.8408196269976282	7.141313389046227e-14	1.9282371224066438e-10	0.0035687282363570764	6.170486256819691e-05	2.3264769111776272e-07
chr13-54789142-54789306_CPPE_MUT-allCrxSites	0.008127333643962637	2.4840498264838934e-12	0.8408196269978856	7.141311941806738e-14	1.9282878101749806e-10	0.0035686511045545646	6.1703463291873e-05	2.323195667562455e-07
chr13-55466125-55466289_CPNE_WT	3.1650184474564935	8.678820198892138e-05	6.508374250657454e-05	6.1729417410572e-07	0.002380887694132461	0.18823739304478965	0.011311911495165443	0.0003608327262870807
chr13-55466125-55466289_CPNE_MUT-allCrxSites	0.3012272756322011	8.36001408397456e-06	6.508374274116663e-05	6.16189342600444e-07	0.0023808876940106007	0.1588226276407265	0.011268636544669851	0.00035864118445429546
chr1-93100493-93100657_CPPP_WT	2.3000280801346933	0.3480734331885273	0.00043998948546100175	2.2595690056475672e-12	8.690155127750886e-05	0.0036663941515102587	5.067051331762395e-05	1.9778274782309472e-06
chr1-93100493-93100657_CPPP_MUT-allCrxSites	0.3556411630943792	4.737123405523479e-06	0.0004399895201305984	1.7902413179832537e-14	8.690155484815192e-05	0.0036663884492718754	9.898019549604219e-06	1.5787467343013486e-06
chr13-64161656-64161820_CPPP_WT	0.9289569894691422	1.5063551886486065e-11	0.8178522675717391	1.613585326980685e-16	7.875707933105845e-11	2.1177801423262327e-06	0.0005477588910304569	8.835808074107026e-06
chr13-64161656-64161820_CPPP_MUT-allCrxSites	0.010373581212909532	1.5060316395552204e-11	0.8178523639649148	1.5892351355947033e-16	8.013658575815845e-11	2.1173773557452924e-06	0.0005477579939518605	3.7733432559780634e-07
chr13-73469313-73469477_CPPP_WT	3.3480899995218665	0.004021935856779373	0.00046785191798468526	4.484183073362214e-10	0.9977651117983876	0.056931748275424666	0.00434753743920653	0.10179940006371985
chr13-73469313-73469477_CPPP_MUT-allCrxSites	0.2681933793644279	9.0160671439103e-11	0.0004678519186396187	1.808269406809033e-11	0.9977651061076253	0.9924433371594739	0.0008716012429438332	0.10179930895170321
chr13-74349829-74349993_CPPP_WT	2.2905860174973123	1.8954227666419266e-06	0.898902481640622	6.681077842348065e-14	4.521283370896261e-10	0.4083859235658618	4.036383204538944e-06	0.0018650366331407378
chr13-74349829-74349993_CPPP_MUT-allCrxSites	0.4809307234138542	1.1298125086534302e-10	0.898902481640622	6.680456560479051e-14	4.521283153274699e-10	0.2998963302144958	5.474936547040999e-07	0.0018650362145386516
chr13-81527545-81527709_CPPE_WT	2.1937994868378814	0.00022192495656597066	4.799106673102346e-15	8.241641052596958e-07	0.0008403641587458508	1.8890911792302507	0.0017442597674091447	2.161459374693563
chr13-81527545-81527709_CPPE_MUT-allCrxSites	1.1963294153393917	1.759955179034685e-10	6.318077447797146e-15	8.241641041851343e-07	0.0008403641588940959	1.8890745145122456	0.0017450830217530767	2.161459374484538
chr13-83729615-83729779_CPPP_WT	2.7814121231724105	1.3217089037034292e-07	4.340083343848615e-09	1.3389808922595166e-08	8.519544860744836e-06	0.05738949635619797	1.015747265539439	2.377860382508307
chr13-83729615-83729779_CPPP_MUT-allCrxSites	0.987973541780125	4.185492545403746e-09	4.348692553048128e-09	1.1737603052905843e-08	8.519710479364803e-06	0.04958094379243372	0.6527851148151039	2.3778258035761644
chr13-84388802-84388966_CPPE_WT	3.464323580984665	0.004746229568035239	4.8693811475706424e-11	2.8702290955575436e-06	0.002429635601417616	0.20067316213029945	2.0142221954589664e-05	0.009644349350817158
chr13-84388802-84388966_CPPE_MUT-allCrxSites	0.492564154882307	1.9934410971107814e-09	2.1041055225629858e-08	2.8702290927831774e-06	0.0024296356014213024	0.1940879953621139	1.949953087615047e-05	5.603975523622533e-07
chr13-88828626-88828790_CPPE_WT	3.478130385874878	0.9923319411056414	4.281040677927864e-11	0.947394070519048	2.8075749277461782e-06	0.3624910409179375	0.6141369433461111	0.003021841598583801
chr13-88828626-88828790_CPPE_MUT-allCrxSites	1.5681933133359407	0.9914332025009154	4.281301808048144e-11	0.9473940705189983	2.8075749288496305e-06	0.362451281285496	0.6141366944977071	0.0008954924931307305
chr13-90958970-90959134_CPPE_WT	1.6804823773530626	9.553882135206864e-11	9.459078007831029e-07	6.596355977506206e-08	4.301648056583303e-05	0.017847087296620906	0.9947841168525983	2.054531297177631
chr13-90958970-90959134_CPPE_MUT-allCrxSites	0.8071249826555079	9.553015760469217e-11	9.459078007852186e-07	6.596338417934584e-08	4.3016468124586644e-05	0.01604773074670795	0.9947135669858936	2.054530712777061
chr1-93731979-93732143_CPPE_WT	3.2890279256903776	0.00818516198890823	1.3474123892659926e-11	2.81514724466276e-08	9.164517293264215e-09	0.00016123233210262614	6.297379410539377e-05	0.00046430645317050746
chr1-93731979-93732143_CPPE_MUT-allCrxSites	0.4491359646894262	0.001582030008614846	1.3943531937118726e-11	2.8151473826925815e-08	9.163436902919391e-09	0.0001492281645901444	6.295955075047363e-05	0.0004640298123235567
chr13-93916268-93916432_CPPE_WT	3.259369305196662	0.00014938085858827422	2.9410847506538993e-10	2.0615433232012577e-11	3.8282076087148836e-07	1.0228210999882252	0.0005101538141447867	1.5955293635144745
chr13-93916268-93916432_CPPE_MUT-allCrxSites	2.2619266527105304	0.00014841015127907886	2.9893984000001087e-10	1.6893500015697891e-12	3.828207608714921e-07	1.0225614360701796	0.0004731289347400833	1.5955293633764212
chr13-94410036-94410200_CPPE_WT	2.2501318869446942	1.5943595087487408e-12	6.109222610284337e-05	1.0583348684929313e-11	6.737485583118367e-07	0.9000296899445365	0.0006213997719703179	0.006723321464998267
chr13-94410036-94410200_CPPE_MUT-allCrxSites	0.2896297166778415	1.472607692818045e-12	6.109289755953641e-05	1.05833440927289e-11	6.73748558311846e-07	0.8634501114726841	0.0006209991132629167	0.006714237377936462
chr13-94519329-94519493_CPPE_WT	2.3341748148075077	0.032040197447825575	0.0015546138167742587	0.7548999065095426	3.8459697263647965e-06	0.04682065748436304	0.026388148152222176	0.012969495845710673
chr13-94519329-94519493_CPPE_MUT-allCrxSites	0.30277593555386206	5.6730407814703795e-12	0.001554614940878974	0.7548999065095425	3.84596972370912e-06	0.04678312629538047	0.026118396238318013	0.01296830704935588
chr13-94991584-94991748_CPPE_WT	4.177264000653597	0.0006010600013985297	2.417005863628858e-07	1.1138828105949402e-06	4.667418833563563e-05	0.6097555096149225	1.648524147955971e-05	0.05840046613899981
chr13-94991584-94991748_CPPE_MUT-allCrxSites	0.8813510989580775	3.1607247608962696e-05	2.419590033953129e-07	1.113881103438867e-06	4.6674151532644025e-05	0.4604202691810648	1.6428922634278188e-05	0.03351189686584281
chr13-95272130-95272294_CPPE_WT	2.987142392533071	0.7398049198045351	5.399419058617997e-09	5.2635461392267764e-11	0.0004511951566859999	1.2700524854780526	4.0991829956897195e-05	6.278191290135761e-06
chr13-95272130-95272294_CPPE_MUT-allCrxSites	0.3023525261848382	0.733206673459649	5.399543882946458e-09	5.26354962541426e-11	0.0004511947063155617	0.16095443300293827	3.7224261766448844e-05	5.103482331807407e-06
chr13-95375284-95375448_CPPP_WT	1.3499946388282758	1.669876513956377e-10	0.8201881793727854	4.848779409074476e-13	1.0029785536776448e-10	0.001902373558234105	5.657746196464069e-07	5.2382938727709535e-09
chr13-95375284-95375448_CPPP_MUT-allCrxSites	0.37053182549397645	1.6699887151744983e-10	0.8201881793451473	4.848779408107494e-13	1.0029784134017456e-10	0.0003164909823986672	5.657589447076779e-07	5.238214471327512e-09
chr13-96693483-96693647_CPPE_WT	2.826290051490222	0.004060351259744665	1.916455116934937e-06	2.9833875192035917e-12	0.06591218532692993	0.026494308903873106	0.001782922413043852	0.03208776106678734
chr13-96693483-96693647_CPPE_MUT-allCrxSites	0.013227007476297882	5.673267617834242e-10	1.9164861341302234e-06	4.752776109174613e-14	0.06591218529011733	0.016403267148128342	0.0017827095786277646	2.1570687611807053e-06
chr13-97790014-97790178_CPPE_WT	3.2157231346076247	0.002522287377318052	2.282490267082191e-09	4.0417376013092995e-11	4.045049585045827e-08	0.0038914786036028945	0.06152339550751617	0.03164967407211188
chr13-97790014-97790178_CPPE_MUT-allCrxSites	1.3155584586260367	0.0024307703165600404	2.282490516620029e-09	4.041725687912477e-11	6.848305500776604e-10	0.0035510515597467437	0.06140945513634266	1.4212139446448407e-07
chr13-98998379-98998543_CPPE_WT	2.02158997021229	0.008006444975276791	8.236341545055805e-06	8.731151759024509e-13	3.761516855023779e-06	0.2304301442015884	1.4425155258926668e-05	0.00048312514962553705
chr13-98998379-98998543_CPPE_MUT-allCrxSites	0.8050624268077183	0.005867812133126374	2.19131657283646e-05	3.66804215796122e-13	3.776441608126474e-06	0.23042023690443156	1.4345160965964405e-05	0.0004830904363745975
chr1-106008207-106008371_CPPE_WT	4.104244043325887	5.924391456551153e-05	1.600585589480417e-06	3.25064385320745e-12	2.657185160054054e-07	0.09526777904426391	0.0004045505312624146	0.0602134405966918
chr1-106008207-106008371_CPPE_MUT-allCrxSites	1.028766931019645	1.610250864961481e-10	1.6018651264539328e-06	3.537616888854349e-12	1.519396008102373e-09	0.09509314572175845	0.00033002958769180106	0.0075545905179970904
chr13-99358701-99358865_CPPE_WT	4.4926837595737315	1.1763202531806316e-06	7.44036909099955e-12	8.562038728732016e-09	1.674046723939086e-08	0.004618607744718902	0.0002862367224028004	0.23004315043601517
chr13-99358701-99358865_CPPE_MUT-allCrxSites	1.6593382096062599	1.5154896697700693e-10	9.829931304750664e-12	7.44580943359244e-11	1.6740733224422923e-08	0.004115760668749704	0.0002862212505197572	0.230042991786496
chr13-99454878-99455042_CPPE_WT	3.6484835034631766	0.0003218437838487335	1.6111686383028847e-06	2.821913208728992e-11	5.426943529039612e-09	0.001934507743303982	0.5554591951694511	2.2463763771779797
chr13-99454878-99455042_CPPE_MUT-allCrxSites	0.7900919596204192	4.534734304107773e-06	1.6111690944896721e-06	2.2489722251286315e-11	5.42696602659062e-09	2.3536305315311976e-05	0.5554679128404588	2.2402422768040466
chr13-101691253-101691417_CPCP_WT	2.2858489740535375	0.0065982511540543425	3.553695221094007e-10	3.050867465971521e-08	4.695332322546617e-05	0.0012753985319715955	1.0003651651971073	6.29886551630341e-05
chr13-101691253-101691417_CPCP_MUT-allCrxSites	1.3464017379273647	4.811644413736891e-09	3.553696581148714e-10	3.050855856740286e-08	4.695332292105905e-05	0.0012708798475306456	0.7850281665116383	6.295966254659343e-05
chr13-104048987-104049151_CPPE_WT	4.614826931273786	4.0036359373536796e-05	1.2399186792204508e-07	1.7836005390087167e-09	6.454150289329976e-05	0.055999127949331054	0.05986691609114179	0.002171724066610885
chr13-104048987-104049151_CPPE_MUT-allCrxSites	0.3438309165294829	3.063571859195642e-10	1.2403561271713675e-07	3.3704681969681335e-11	6.454150438552956e-05	0.055888999788586684	0.05958745141050397	0.0021697755309595325
chr1-106696554-106696718_CPPE_WT	3.2223071806017787	6.82973373494455e-05	1.4698697586772906e-09	6.388770062132896e-10	0.006428007064683712	0.00010271526829942122	1.3288292667772235	8.323187092796792e-06
chr1-106696554-106696718_CPPE_MUT-allCrxSites	0.280130744052588	1.0211575046559853e-10	5.552097699021746e-07	1.260382451938088e-10	0.006428007063805599	6.663379169033429e-05	1.3288292613321826	6.309050495473487e-06
chr13-107011102-107011266_CPRE_WT	3.6446482111406464	6.358821195613891e-05	1.0060248682770232e-11	1.0824664214167228e-08	5.231049038523557e-05	0.6915988502244874	0.38621184411544274	0.022093132550755318
chr13-107011102-107011266_CPRE_MUT-allCrxSites	0.6749573448742088	1.0110499400813397e-10	1.01912789179497e-11	1.0429859804361397e-08	5.203617231852355e-05	0.6915840220534247	0.3862099319664488	0.022078192132760296
chr13-112660670-112660834_CPPP_WT	1.9666437818283757	1.4046050030233874e-07	0.004592273021669533	9.2655238468358e-11	4.7446053688335036e-06	0.0053415289206275255	1.229365644654608e-06	2.371112100742888e-06
chr13-112660670-112660834_CPPP_MUT-allCrxSites	0.007489553459569453	1.404605001099732e-07	0.004592273061514053	9.265523765710763e-11	4.7445926294050525e-06	0.0002220372067888018	1.2095668042876453e-06	2.3710877393647177e-06
chr13-117601698-117601862_CPPE_WT	3.3416342682281135	3.264755624398664e-05	1.9326921211146102	3.677856059154589e-11	0.0008478020686271292	0.027447504445073913	0.958148883328503	0.06964250567943756
chr13-117601698-117601862_CPPE_MUT-allCrxSites	2.3434899465949734	5.667358010767977e-06	1.9326921211146146	2.9187686372109322e-09	0.0008478020686271265	0.027441804261676465	0.958142324761849	0.06963935494135466
chr13-119476771-119476935_CPPE_WT	3.5908576191468278	0.2281792319305168	0.07480109516786068	9.793259718334757e-09	1.637714815628435e-08	0.014181991367147194	0.1085095608741869	6.858603948191943e-06
chr13-119476771-119476935_CPPE_MUT-allCrxSites	0.7922139811007715	5.575114949573677e-11	0.07480109522801308	9.791634293524273e-09	1.6365055467566454e-08	0.00012840437897436793	0.1085091507634297	5.517199381683435e-06
chr14-10942247-10942411_CPPE_WT	2.997706367626151	7.8805234936882e-09	1.183366641417651e-12	1.062785985075523e-11	3.659225343028957e-08	0.13942965180611597	0.28202822247391085	2.4114978780962726e-05
chr14-10942247-10942411_CPPE_MUT-allCrxSites	0.9687054053530781	7.831374869029959e-09	1.6600246549217334e-09	1.06262211976616e-11	3.3895121132970276e-07	0.13942534268498263	0.556044778848399	2.2180118517797052e-05
chr14-14068106-14068270_CPPP_WT	3.5147971837672225	0.8934338120760088	0.9841912477904678	2.8309162702999452e-08	0.0012281786141374812	0.48986771202525264	7.761999596156806e-06	0.0006668273607391839
chr14-14068106-14068270_CPPP_MUT-allCrxSites	0.5503566818758007	1.5201326634172503e-09	0.9841920139171739	1.8228687781914352e-10	0.0012281786142706484	0.48705558828300155	7.698084101082443e-06	3.591142904805546e-05
chr1-118321635-118321799_CPPP_WT	1.0740338188501495	0.00019289280522121128	8.212581833739132e-09	8.133653465689709e-10	6.926048300399898e-10	5.968823445929862e-05	0.00017062652205254857	0.0013128191915347037
chr1-118321635-118321799_CPPP_MUT-allCrxSites	0.03581065736200822	0.026573199772147924	8.212618951269503e-09	8.12895536481829e-10	6.926048169731807e-10	5.120273229038148e-05	3.512720879691471e-05	0.0013128188250996573
chr14-16331088-16331252_CPPE_WT	3.7868569981754545	0.19860857883390132	1.0768028168758537e-06	1.5322215412975915e-08	0.48682510515102406	0.13356537303400687	9.617489537337161e-05	0.05333304111615741
chr14-16331088-16331252_CPPE_MUT-allCrxSites	1.820778215345108	0.05751672315700798	1.07687961244213e-06	3.2616217731794435e-12	0.48682510515115035	0.13356695380004513	0.00010826073545558594	0.05333301837687111
chr14-17431891-17432055_CPPE_WT	2.8524018641634727	2.1023124303131012e-06	2.196883776622294e-12	2.531776835002592e-10	1.4338817735090764e-05	0.1273986976941071	7.585644006931571e-06	0.004267566169651278
chr14-17431891-17432055_CPPE_MUT-allCrxSites	0.8571788846713552	3.1625947586635076e-10	3.659018113447063e-11	1.6689848467992537e-10	1.4338817735094874e-05	0.127330041724567	8.804265673492494e-07	0.0042672485713080854
chr14-17660834-17660998_CPPP_WT	1.965272826074528	0.00028146011266576775	0.03644263314925626	1.2851494527459677e-07	6.892062930383804e-09	0.0017020589794137842	2.1875784222174947e-06	1.3353557915931933e-06
chr14-17660834-17660998_CPPP_MUT-allCrxSites	0.010524610774452716	2.585239283270473e-13	0.03644328828708097	1.702631060691613e-10	6.892062930819647e-09	0.0016991649437976637	2.1869527648537857e-06	3.2139664670064455e-07
chr14-20440137-20440301_CPNE_WT	2.385211281045276	4.264856114744953e-09	2.2303214990702277e-06	6.142454206269636e-13	0.9182983813414952	0.9586892708300712	0.00029597657851611315	0.003808826890336716
chr14-20440137-20440301_CPNE_MUT-allCrxSites	0.42093573933456435	4.264229106464903e-09	2.230322032141755e-06	6.026405021424929e-13	0.9182983813414952	0.9586916472941986	0.0002960092954792798	0.0038063354668446767
chr14-21848859-21849023_CPPP_WT	1.14007868400897	1.1228164162858865e-12	0.0015778157471960565	6.0632937671789934e-18	1.0016493867889913	0.003374909656196467	8.098474457015172e-05	5.275458521023556e-07
chr14-21848859-21849023_CPPP_MUT-allCrxSites	0.20852204588037876	1.1223998897495967e-12	0.0015778157471960565	6.06284317865936e-18	1.0016493867889913	0.007512258660845429	8.096491670320703e-05	4.0665817669085396e-10
chr14-22608746-22608910_CPPE_WT	4.662473567812068	0.001295828665036746	0.0005730931506492283	5.605554513646757e-08	0.0001371712996583655	0.8543069428869163	0.00014113984666462933	0.0012270763726659833
chr14-22608746-22608910_CPPE_MUT-allCrxSites	0.7506752662233933	0.0005459661366830927	0.0006805454354752366	4.84003694010087e-09	0.000137171299304064	0.8527254204805772	5.144047734062857e-05	0.0008120304758965323
chr14-24500705-24500869_CPPE_WT	2.5763199193918704	3.317790510547936e-06	7.61124531205195e-09	1.3697360089559057e-10	0.0004310422925210565	0.6720593456266306	0.00010084447046770392	3.0457003619340775e-05
chr14-24500705-24500869_CPPE_MUT-allCrxSites	0.58593000817309	1.0470326250211815e-06	1.0341982501251001e-07	8.427788438114736e-11	0.0004310407899440309	0.36148897200540236	9.083354747440529e-05	8.147287382699373e-07
chr14-25521262-25521426_CPPE_WT	5.00201658115805	0.004841915532867242	0.00012462497628982236	1.5416579858525348e-11	0.1358403842146847	8.051654293553586e-05	1.5835901857552428e-06	0.00027934508804535477
chr14-25521262-25521426_CPPE_MUT-allCrxSites	0.9727019972966434	0.004821600354742893	0.004530919921786191	1.4459870286526028e-11	0.13584038421468977	3.757063597401814e-05	1.5129516436409913e-06	0.00027710136395692306
chr14-29940399-29940563_CPPN_WT	4.473807209378253	0.30553975477645334	1.2304721142287847e-07	3.883344785808029e-08	1.4877195533947304e-07	0.0025793403689586447	0.0003059883486922981	2.200028843813641e-06
chr14-29940399-29940563_CPPN_MUT-allCrxSites	1.5403016634053412	5.2307463559086704e-11	6.825076585231907e-06	3.883343883051716e-08	1.4877029812810574e-07	0.002341660156514961	0.00030564013089719926	1.899505741952817e-06
chr14-31234032-31234196_CPPN_WT	3.396484687749485	0.8585353425979741	0.00010984475011161424	2.5347487884400646e-07	9.490457284399898e-08	0.472765664093336	0.008665293867032658	0.0006893206069405761
chr14-31234032-31234196_CPPN_MUT-allCrxSites	1.4255670657383006	0.8585353422525223	0.00010984475013607766	2.0835905232477834e-07	9.490457284399898e-08	0.4724801240126448	0.008665164986981387	0.0006893194114915539
chr14-33447374-33447538_CPPP_WT	2.1409800123300022	1.2866619229639415e-10	0.6103543863858143	1.5244527252485182e-10	2.023924803196987e-05	0.0009807379915992695	0.007237851738089583	6.983451406231373e-07
chr14-33447374-33447538_CPPP_MUT-allCrxSites	0.7422351513745863	1.2866619212935293e-10	0.6103543863867102	1.5244171879135112e-10	2.0239248031714996e-05	0.01114556652394958	0.007237347899233508	6.983375229795114e-07
chr14-33948163-33948327_CPNE_WT	1.7926401149959121	1.6817602752837664e-12	7.730662189777884e-10	6.4911105031291685e-09	5.385897713684117e-07	0.24456634803792168	0.0002497331209083597	0.014794808233834295
chr14-33948163-33948327_CPNE_MUT-allCrxSites	0.3667846489847311	1.6306936280297528e-12	7.730664988263066e-10	6.491098891665868e-09	5.385897704472822e-07	0.24233748570376493	0.00018489908032256238	0.01479480742821898
chr14-33959510-33959674_CPPP_WT	1.2623925830238314	0.09347642312513217	1.9037691936128902e-09	1.2956871146218178e-11	7.525765931655701e-08	0.0015705715075941744	0.000654749405252536	0.5285650070934014
chr14-33959510-33959674_CPPP_MUT-allCrxSites	0.3068776848644147	0.09347153748712148	1.9041023398088792e-09	1.2956738201463556e-11	7.525764849746653e-08	0.001570051328891537	0.0006547425933213383	0.5284138324040959
chr1-119646428-119646592_CPPE_WT	3.0771321144399835	2.7956306568347668e-05	0.06435020221603312	4.46280388933846e-12	0.13467713673390666	0.00044777515382224745	0.0229899023420197	0.02018480058364799
chr1-119646428-119646592_CPPE_MUT-allCrxSites	1.233268781133646	2.7952160056916525e-05	0.06435057065408778	3.8363910517428976e-12	0.13467713673402457	0.000298934595681045	0.022989723816036783	0.0003861095432301826
chr14-34644267-34644431_CPPE_WT	1.4941012579080692	2.5868453405583264e-05	1.2960955184435115e-07	1.5460681859792832e-10	0.03633389803096038	0.0020682999561507705	1.8947070227035057	0.0005345466828508199
chr14-34644267-34644431_CPPE_MUT-allCrxSites	0.5405528761446934	2.586845340558318e-05	1.2960955190503053e-07	1.5449888366564068e-10	0.03633389801691512	0.0020174619022451743	1.8947070207399128	0.000533229391252399
chr14-34661563-34661727_CPRP_WT	1.7232487899250197	0.0008987261387011923	0.029601519619776542	3.195337205302981e-10	1.0390248442881298	0.8366521201412493	3.398867820149804e-05	0.003036080926447876
chr14-34661563-34661727_CPRP_MUT-allCrxSites	0.7253757068887834	2.4561088759938897e-10	0.029601519619776633	3.1953313474420203e-10	1.0390248442881298	0.8366520855018287	3.3955891666655363e-05	0.0029920950501006
chr1-119904943-119905107_CPPE_WT	3.1113065539783222	4.98167074871233e-06	6.733653480585102e-08	0.0006727057787745231	5.123213184026701e-06	0.027248349741657484	0.9727418229773152	8.14073919191872e-05
chr1-119904943-119905107_CPPE_MUT-allCrxSites	0.21399109374064287	2.2579344578996896e-11	7.697853014917095e-08	4.846497891299573e-07	5.123213185360212e-06	0.023714795688251737	0.9724406782516621	7.789078833934057e-05
chr14-37101643-37101807_CPPE_WT	2.661159313934813	0.006539693405956761	5.105101457185691e-09	2.0821896573958407e-10	0.9058951062523968	0.08731408896062422	2.970790344268097e-06	6.818291421749822e-06
chr14-37101643-37101807_CPPE_MUT-allCrxSites	0.7161896875217564	9.837824676347164e-12	6.886320801986414e-07	1.716239924159557e-10	0.9058951062523842	0.08725600212679259	2.9101201101209938e-06	8.834177697833231e-07
chr14-45643619-45643783_CPPE_WT	2.2376788121640336	0.000429432719894296	3.0639342384628257e-10	4.6642954536929804e-11	6.284104464343712e-07	0.2292762627390608	0.00022910293633750492	0.0010178356657542286
chr14-45643619-45643783_CPPE_MUT-allCrxSites	0.24405036927996362	9.089703751795378e-06	3.216232226773507e-10	4.658671569102617e-11	6.281592507198128e-07	0.06020246193475611	0.0002250763477349617	0.0010061016715960673
chr14-45658001-45658165_CPPP_WT	1.9848014214472924	4.453987057882554e-05	0.07049948722741617	2.028861305438975e-15	0.003949854488612638	0.007334410436599216	2.656748994195115e-06	5.997570009062171e-07
chr14-45658001-45658165_CPPP_MUT-allCrxSites	0.056429074311486485	2.1118626580874e-11	0.07049948722757231	4.259673724609181e-18	0.003949854467453434	0.007319870904967353	2.7063440202113494e-06	3.7516623937891946e-10
chr14-48134560-48134724_CPPE_WT	3.4275303219089452	1.5162282287421345	0.0001214654024774195	1.7303799349278238e-10	5.778712665821658e-10	0.7490248728579566	1.0155175449126768	0.006899087593666994
chr14-48134560-48134724_CPPE_MUT-allCrxSites	0.6326284282632901	0.946280984912869	0.00012146588918845228	1.7254244829715993e-10	5.778054621648897e-10	0.06612561780709336	1.006899474551158	0.004577544604220345
chr14-50870562-50870726_CPPP_WT	2.2662429823136674	0.6805729720664638	3.9799853186847014	1.6107133091721454e-10	2.7967942807777854e-09	0.2553566273431732	6.6672876806333035e-06	0.004592692297392563
chr14-50870562-50870726_CPPP_MUT-allCrxSites	0.2407221103710668	0.6650770908059214	3.97998531872022	2.4584359533039138e-11	2.796794280990545e-09	0.255356553566786	7.422641804679337e-06	0.004592339819490455
chr14-52010808-52010972_CPPP_WT	1.5445166959332535	6.336066276638669e-08	0.9989086520339023	1.780381277011089e-15	0.4603480815253477	0.008883885184817118	1.3676095849205379e-05	4.560667176276703e-09
chr14-52010808-52010972_CPPP_MUT-allCrxSites	0.5470452210429432	6.412711655633856e-10	0.9990527988665221	1.7169881238826155e-15	0.46034808152534845	0.008881819319267058	1.3675761460785764e-05	4.904401386511597e-09
chr14-52110542-52110706_CPPP_WT	1.323823236966879	0.002571886613805262	4.860695142142986e-08	4.567593750780233e-10	0.0011265716310530683	8.518162412923947e-06	0.6293235423256247	8.191392278746923e-05
chr14-52110542-52110706_CPPP_MUT-allCrxSites	0.3258767319755613	1.3530123963936787e-08	4.860697154752135e-08	4.5662129806827423e-10	0.0011265716310530683	7.308982379219213e-06	0.6293211036359234	8.191391259184183e-05
chr14-52111823-52111987_CPNP_WT	1.120682611165408	0.3480687602740032	1.8954647193791268e-06	1.4973136114726262e-10	5.799016820900842e-05	0.24476565607271683	0.00847512508640119	7.5288209100476105e-06
chr14-52111823-52111987_CPNP_MUT-allCrxSites	0.12924512826724735	6.42088846547792e-08	1.8954993947443522e-06	1.4876597895525246e-10	5.799016820900842e-05	0.2447656486150768	0.00847512502937463	7.47625855211415e-06
chr14-54753666-54753830_CPPE_WT	2.6944554135159047	0.1020258051606451	6.569491613621108e-12	1.0424200201037148e-07	0.6441336357870706	0.0007043276750817225	0.08866067666453631	0.025917951434718086
chr14-54753666-54753830_CPPE_MUT-allCrxSites	0.6992625618787641	0.10063730228823158	1.2768842119765888e-11	9.19691952621715e-10	0.6441336357870708	0.000635329401104217	0.0886606216930426	0.025917951379909685
chr14-55060028-55060192_CPPE_WT	1.444745342264286	2.095060518972413e-05	2.358202929838584e-11	2.0177623670374284e-16	4.6598202000577785e-08	2.799383107717267	0.0001431712527352568	4.6514224628664896e-07
chr14-55060028-55060192_CPPE_MUT-allCrxSites	0.4485582906440315	1.4260608974042864e-09	9.79663686128794e-05	2.0172566011997822e-16	4.659820200057779e-08	2.799168563279328	0.00014317165568584358	4.642623024873228e-07
chr14-55521227-55521391_CPPP_WT	3.4321637103879423	0.010850140883284428	0.028240394943104267	6.372973385866649e-05	0.8043542974104916	0.0019878127354697084	0.019895043120475235	1.9440813634286034
chr14-55521227-55521391_CPPP_MUT-allCrxSites	1.4839438703533852	0.01061720014959578	0.028240395105112365	6.372973385382589e-05	0.8043542974104994	0.0013690313393634101	0.01484718969374486	1.944081363413189
chr14-56668186-56668350_CPPP_WT	1.1875533141132872	5.960770072959851e-06	0.002857449377201294	1.0499004883063605e-11	7.047321827625682e-12	0.00160105821164001	1.6169315944277384e-05	0.0007072100092260525
chr14-56668186-56668350_CPPP_MUT-allCrxSites	0.19037479573869023	3.458039190469374e-08	0.0028574495121511155	1.0499000034511202e-11	7.047321599129987e-12	0.0016006635750201372	1.5839693814950667e-05	0.0007072084932992864
chr14-57300672-57300836_CPPE_WT	1.8733946823881495	0.0064940116090843195	0.7462091534297903	2.2036904600707804e-05	2.7767531052798914e-05	0.4388864739566552	0.4230647811028025	0.052578634528797435
chr14-57300672-57300836_CPPE_MUT-allCrxSites	0.06795311035898091	2.2176137879304886e-05	0.7462091538193794	2.2036900769912358e-05	2.16515126152523e-05	0.43887415769336524	0.4230647758444697	0.05257546742892955
chr14-59783741-59783905_CPPE_WT	2.2937697338301453	5.335916226057209e-06	2.58474094885331e-09	4.8127095926353134e-11	3.5981759741213227e-07	0.004039721784152358	1.5360451610311595e-05	0.003074166567017576
chr14-59783741-59783905_CPPE_MUT-allCrxSites	0.3794425118686474	5.146675609558518e-06	2.5847418733534503e-09	4.3337840281641805e-11	3.598392046471061e-07	0.0013667693680164837	1.4818159225408296e-05	0.0030741616831170184
chr14-59972935-59973099_CPPE_WT	2.0757920606816813	4.2913039280953625e-07	0.002817410455307358	7.012768419270196e-09	1.5376299035871145e-05	0.13716073642996404	0.014518129441239836	0.011773206936352667
chr14-59972935-59973099_CPPE_MUT-allCrxSites	1.08010199655797	4.1451746184418235e-07	0.0028174106165474006	7.012768260674531e-09	1.5376299039956192e-05	0.1371424700672896	0.014516733609547054	0.011773191264515943
chr14-60251509-60251673_CPPP_WT	1.9925391156238517	0.00010420483117778083	0.01362204208528262	1.4814313448833748e-16	4.399957615970296e-11	0.006193566377730968	3.218319582966531e-05	1.9365375010903452e-07
chr14-60251509-60251673_CPPP_MUT-allCrxSites	0.08252420650447309	6.79551270564353e-12	0.013624325238001053	1.7890253786936566e-17	4.399957641550179e-11	0.0009330182439931143	3.219257579556896e-05	1.9365362930054637e-07
chr14-60431631-60431795_CPPE_WT	5.923092542461966	0.0020435235495230375	7.876492331545019e-08	5.1220422296050014e-09	0.00016617330840669635	0.03608388244350617	0.006737326341841085	0.052603989854213926
chr14-60431631-60431795_CPPE_MUT-allCrxSites	2.0795905128474987	0.002039113516509382	7.899978177721168e-08	1.8816227297467252e-10	0.00016617330840669264	0.036043977064555414	0.006737306874383145	0.012456380006964583
chr14-61495523-61495687_CPRE_WT	1.9713123675981143	1.6359005587971337e-11	1.1036896440099537e-10	4.845539117683045e-12	4.481613142613212e-08	0.0007787883883130181	0.017537991767774624	0.0017988631137215284
chr14-61495523-61495687_CPRE_MUT-allCrxSites	0.11573547755059033	8.848778538641981e-13	1.1036897311358264e-10	4.043771702234163e-12	4.479936029275989e-08	1.6453380555339106e-05	0.01747645306795397	0.0017987806798440802
chr14-62287233-62287397_CPPE_WT	3.098593235601351	0.85968209047232	1.4091131246177693e-07	5.280436123573922e-05	0.010273231148881857	0.0010913679301061804	0.3895243844690917	1.6028960104143324
chr14-62287233-62287397_CPPE_MUT-allCrxSites	1.262987757860317	0.8596482649465371	1.4091165770977855e-07	5.268892781751826e-05	0.010273231151154995	9.07911201094106e-05	0.3894775286903313	1.6020607604474517
chr14-62827362-62827526_CPPE_WT	2.9307456977221524	0.0013890719993922393	1.0521353897748343e-10	7.023215992954121e-09	3.745569810145285e-08	0.0005101034266855814	0.00022531922899525546	0.6023840815201443
chr14-62827362-62827526_CPPE_MUT-allCrxSites	0.9091675031860491	4.691204402239896e-10	2.676494591412548e-10	7.0001741640595805e-09	3.7455698101677065e-08	0.0005094703284904576	0.0002295436659594817	0.6023837407492256
chr14-63992306-63992470_CPPP_WT	2.1494296305940863	6.539098880311439e-07	7.458751233222176e-08	8.145663380931632e-10	0.46972452127791187	0.856033017081138	3.97040597195953e-05	1.9863220331320832
chr14-63992306-63992470_CPPP_MUT-allCrxSites	0.1736785451058942	2.955222312141543e-12	7.505313049989661e-08	8.141442803860532e-10	0.46972452127791675	0.8560308391943227	3.86416168567323e-05	1.9863213615187036
chr14-64441459-64441623_CPPE_WT	4.31344767833489	0.8753772682380847	7.586725419561103e-07	7.680148247548519e-11	2.0427954338178485e-11	0.0002730416426550805	8.99194790446367e-05	0.002086233131124039
chr14-64441459-64441623_CPPE_MUT-allCrxSites	1.4759278964058729	0.008128596973307249	7.622652631623116e-07	7.077790429448607e-11	2.0402797644631504e-11	1.2113510982302167e-05	9.002013619503367e-05	0.0020862323386318807
chr14-64556265-64556429_CPPE_WT	1.4127924632006048	0.34806869988768374	1.085041679068712e-05	0.06767875147013955	1.1864148759027054e-07	0.00925630462812797	0.0003288985261274878	1.9165734856345222
chr14-64556265-64556429_CPPE_MUT-allCrxSites	0.45652000668721127	3.8220190675772726e-09	1.0850433116718313e-05	0.06767875146722863	1.1864148758910516e-07	0.009255934676110435	0.00032889748071877244	1.9164292656464783
chr14-64583595-64583759_CPRP_WT	1.6907621725716504	0.07399890258219304	1.1533676972650119e-05	5.312889166620623e-13	1.7920885062883247e-05	1.9816995540048028	0.003254037758798829	0.000928836792763479
chr14-64583595-64583759_CPRP_MUT-allCrxSites	0.8583565279230789	5.5218936624942925e-11	1.1533676973631104e-05	6.519171761329572e-13	1.7920885062883247e-05	1.5106380945268953	0.0032524611228688044	1.2883838335941963e-05
chr14-66188144-66188308_CPPN_WT	4.746005815874021	0.8920449356933005	1.9044573359457588e-10	2.3513261820141182e-07	1.4121489524352515e-07	0.6255730998790965	0.00020579352987054524	0.006665902763361481
chr14-66188144-66188308_CPPN_MUT-allCrxSites	1.7956369944858515	0.04458784077634885	2.4296300772471665e-06	2.3513216762502856e-07	1.4121488762958646e-07	0.9447015464532486	0.00015185155307077553	0.004980735029144465
chr14-67062007-67062171_CPPN_WT	3.8639042693834407	2.3667452643236627e-06	8.044237798259792e-06	1.8412236903620172e-06	2.4585119473821575e-05	0.2429590381173126	0.00021372513636553234	0.00024287766193966892
chr14-67062007-67062171_CPPN_MUT-allCrxSites	0.9380256265633831	1.185577419828679e-09	8.044237811888167e-06	1.8412210872277672e-06	2.4585119472581428e-05	0.24242922373958148	0.00021353327287674428	3.430026818614171e-05
chr14-70300213-70300377_CPPE_WT	3.015464615791433	2.8938323120750997e-06	3.5555505601425894e-05	1.170136900156998e-09	1.7633191707361742e-07	0.05894946974461079	0.0009461531662490225	1.8998528020154515
chr14-70300213-70300377_CPPE_MUT-allCrxSites	1.0619068465991044	2.61676759021065e-10	4.0160177386509895e-05	1.1700805419201677e-09	1.768442365477082e-07	0.05597852602278439	0.0009461149622203412	1.8972390327812043
chr1-131078792-131078956_CPPE_WT	3.2905207460451367	0.6722105799315873	0.6169853559928818	6.343467884109698e-07	0.12232502001031259	0.02018831384993049	0.006203133628712317	9.534584266015876e-07
chr1-131078792-131078956_CPPE_MUT-allCrxSites	0.29828518134482257	2.2491113033647458e-10	0.6169853560431109	8.459686019562921e-10	0.12232502235581916	0.01792362786537226	0.006013940546878977	1.714823714797939e-07
chr14-76005131-76005295_CPPE_WT	5.021810578363731	0.00488520233902024	0.04149910008858731	0.012934707039147888	3.9458717213643857e-13	0.0011417938509411213	0.0072064111952044796	0.04758739870590321
chr14-76005131-76005295_CPPE_MUT-allCrxSites	1.14918142268913	4.4464909275749504e-07	0.04149910108995745	0.012934680958925152	2.6366106986521675e-13	2.6753711792933564e-05	1.0626584893410624e-05	0.04551454529775355
chr14-76189263-76189427_CPPN_WT	5.244202669656698	5.623155315838376e-06	1.9639158983687886e-06	6.555676715752983e-10	0.0006227730052924601	7.331369623411643e-05	0.0009609450327267448	1.9334493449394148
chr14-76189263-76189427_CPPN_MUT-allCrxSites	1.2134178295569031	2.7502745486870107e-10	1.963924906595424e-06	5.020764494131343e-10	0.0006227730071344446	2.9841534154881453e-05	0.0009620448348265399	1.3647193759639786
chr14-78613755-78613919_CPPE_WT	3.2501149586260465	0.25689832364239623	1.254825145620199e-10	1.4022719413670548e-05	1.2290379148256713e-05	0.03055773106138416	0.9998633792800958	0.38017374978351076
chr14-78613755-78613919_CPPE_MUT-allCrxSites	1.369627715456202	7.414242092065631e-10	1.255309295423309e-10	1.4022714936648532e-05	2.8700811572796606e-06	0.030549401722508352	0.9998630413969528	0.3801597116808026
chr14-87140796-87140960_CPPP_WT	1.7111550866577996	0.00039289223748134784	4.739155942848521e-06	1.1925067366482223e-12	1.0282386543046875e-06	0.17454873579877703	0.00043022380538858984	5.5503146630465976e-08
chr14-87140796-87140960_CPPP_MUT-allCrxSites	0.7166198159392532	0.00039186474476657004	4.739156392868374e-06	1.1899552659885238e-12	1.0282386543046227e-06	0.005980631380491885	0.0004064105220961509	3.1007996985342287e-09
chr14-105773931-105774095_CPPE_WT	4.228576444368877	0.46231008356172976	7.899068036952547e-11	3.0132356885466463e-07	3.6413610911406283e-07	0.2167986478920049	0.006216819406703524	0.7063088960206084
chr14-105773931-105774095_CPPE_MUT-allCrxSites	1.4550843567107168	1.5598921748285053e-08	7.899068037709353e-11	1.7004095607163422e-08	3.641361091126479e-07	0.04122444930177418	0.00619585281648478	0.7063080929745834
chr14-105885111-105885275_CPRE_WT	3.2418685537133762	0.003980307159666656	2.4764466542259183e-06	2.5978496773202427e-10	8.624619822020633e-06	0.046783121033964134	5.346869625424732e-05	0.003254848616984896
chr14-105885111-105885275_CPRE_MUT-allCrxSites	2.375356571153533	0.003734425406245917	2.476446654225945e-06	7.177956329870348e-13	8.624619871535241e-06	0.04658909208900841	5.3078853805123094e-05	0.003240263335088269
chr14-118052280-118052444_CPPN_WT	2.0748577966370743	6.731133701866798e-06	0.8333579944408616	1.7098866109092866e-12	2.1820094264624594e-10	0.24946857696210845	0.0003544299014010939	0.0008689461636845568
chr14-118052280-118052444_CPPN_MUT-allCrxSites	0.2317780167574496	9.519064820865372e-12	0.8333579944425418	7.915822278525845e-13	2.1846748406863362e-10	0.24946648449199801	0.0001725563540088673	0.0008685501520763149
chr14-120336749-120336913_CPCE_WT	2.328457859171902	2.813141490557952e-07	3.147470846553704e-08	6.462613961694078e-11	8.54734132906463e-11	0.054384444493970154	0.022278308240405137	3.19667425075894e-05
chr14-120336749-120336913_CPCE_MUT-allCrxSites	1.3290260644482523	2.1280754317330512e-11	3.1474819866193184e-08	6.462613944133114e-11	8.546887469054714e-11	0.054386904638586045	0.022278300481653468	3.196670089565924e-05
chr14-120835939-120836103_CPPE_WT	2.7842730775415303	1.016811960950628e-05	5.216958897419702e-06	1.5737704195198626e-09	0.9500108093047199	0.013222597866804632	0.00013893079119193516	0.0015265676103617145
chr14-120835939-120836103_CPPE_MUT-allCrxSites	0.8402626901687149	1.2678295072672176e-09	5.217414713435791e-06	1.573647514173496e-09	0.9500108093047203	0.012832546491324542	0.0001389273370891911	0.0015265676208024003
chr15-4138587-4138751_CPPE_WT	2.6034283071511632	5.50991387126078e-07	0.045735203888010854	0.0015516488709961251	1.958965881475722e-06	0.003925011415971636	0.17671287617496656	0.010206715924915089
chr15-4138587-4138751_CPPE_MUT-allCrxSites	0.5247871160860743	7.370617051745683e-12	0.046203054506339804	0.001551648870983742	1.958987489628687e-06	0.0040464473670765305	0.00020127124700264256	0.010206715082516188
chr15-6749333-6749497_CPRE_WT	3.449849141170408	9.088833754029354e-07	6.142834284284769e-09	1.209254251728698e-08	0.10466566012496491	0.011458071006173666	3.391852158475769e-05	1.991766480625491
chr15-6749333-6749497_CPRE_MUT-allCrxSites	0.49607804528870975	4.8495830437538945e-09	1.298362683437651e-06	1.2090437276063999e-08	0.10466568807153204	0.002986315744786056	3.2692321260436817e-05	1.9917658454935936
chr15-7078533-7078697_CPPE_WT	1.6645744849298398	0.002255782028879997	3.3970426938280995e-05	0.006096893282771754	0.9999409744159121	0.0010829005679055517	2.461128515989971e-05	0.012141044359742231
chr15-7078533-7078697_CPPE_MUT-allCrxSites	0.6506853101211051	0.0022555007360116957	3.397094522099053e-05	0.006096893282771682	0.999940974415912	0.0010828846381581258	2.4529107425451735e-05	0.012141043819596815
chr15-7442315-7442479_CPPP_WT	3.4910643052033974	1.2860797977459329e-08	2.0532777226777684e-08	6.136777810739564e-11	1.4081098382720155e-06	0.08036836722373078	0.9781045151387187	0.5818050534777767
chr15-7442315-7442479_CPPP_MUT-allCrxSites	1.5412852244902433	1.2860693317732587e-08	1.2203890499441678e-07	6.136665941928349e-11	1.408109838423749e-06	0.07873415431283842	0.887023920587198	0.5789578747096493
chr15-8346248-8346412_CPPE_WT	5.110037180502178	0.9440885142955742	0.7162766085930179	2.3446153662410138e-07	0.0001141319783714793	0.10937267497990368	0.0015551612224365757	0.08844776709506803
chr15-8346248-8346412_CPPE_MUT-allCrxSites	2.4447348256605994	2.648733323108505e-09	0.7162766085974202	2.3446110600227813e-07	0.0001141319783714793	0.0011648052145936329	0.003155786477819842	0.08501867727444094
chr1-132367013-132367177_CPPP_WT	1.4394410949182297	0.0024860002734806972	0.5014208298792527	6.720939691642109e-08	0.9800584156433807	0.005702121440744691	3.791172065304854e-05	0.23107281883733893
chr1-132367013-132367177_CPPP_MUT-allCrxSites	0.44353785363598053	0.00011741305203579518	0.5014295263011244	6.720939690346891e-08	0.9800584156433807	0.005702077136475706	3.7211409071920746e-05	0.23107281870107693
chr15-10981589-10981753_CPPP_WT	1.3211844348108657	1.8400432490344345e-09	0.910823172062918	3.936085364517937e-14	9.020552731541988e-11	0.0003523681191755166	0.5569194951156592	9.432527393890606e-08
chr15-10981589-10981753_CPPP_MUT-allCrxSites	0.41998577715034874	1.8399911072670835e-09	0.9108231720629247	3.137040496751577e-14	2.747527878800431e-07	0.0003505515490993374	0.5569167044912612	8.912514474040449e-08
chr15-12494221-12494385_CPPE_WT	3.2157331919829093	0.0067672234715527	7.049305390111958e-11	1.4587574338726935e-05	0.005154599308609524	0.518104348540087	5.917899162588977e-06	0.14945736425739747
chr15-12494221-12494385_CPPE_MUT-allCrxSites	0.23927887151162985	2.8932386220328466e-11	5.723748024833924e-07	1.4587573047202265e-05	0.0051545994141325435	0.5176612013224399	1.8415710373751184e-06	0.14945736392661674
chr1-132414110-132414274_CPPE_WT	2.476625368569411	1.5437243361444267e-08	1.1004159408114487e-10	3.254701771532619e-11	1.257480201417263e-05	0.006858022815473578	9.84597232654742e-05	0.00013028189172284614
chr1-132414110-132414274_CPPE_MUT-allCrxSites	0.47383460935720745	4.65838342900459e-13	6.662742564412139e-08	3.2546801043876757e-11	1.2574802020932565e-05	0.006773260499497799	9.342355471040199e-05	0.00013027229628633386
chr15-12577601-12577765_CPPE_WT	3.5227927245750132	0.004131421575333166	6.182489786620475e-07	1.394972262782929e-11	0.863601210491327	0.0016129962362015653	0.9087716162784034	0.07060631331873875
chr15-12577601-12577765_CPPE_MUT-allCrxSites	0.811340705168331	0.003358354497395865	4.373435805498327e-06	1.3934491977562964e-11	0.8636012106787623	0.0016013830938549948	0.908761080920301	0.07060631331595454
chr15-12824754-12824918_CPPP_WT	2.338405470871341	0.70592861449825	0.0005889847631213688	1.8301882402355607e-12	6.199521876769183e-07	0.0034342627157784842	2.8627116123319407e-06	0.018114308628233062
chr15-12824754-12824918_CPPP_MUT-allCrxSites	0.4738418923400467	0.7042744537567796	0.0005889847671721383	1.7406411748868924e-12	6.199521876687609e-07	0.0034342824335933725	2.8625534761482356e-06	6.76781060422097e-08
chr15-25716229-25716393_CPPE_WT	2.6680666615431465	1.1329404094071717e-11	1.1956775971907773e-11	3.6632513990184714e-10	2.092710149285761e-09	0.27606964367658005	0.02735798741530606	0.9935003343713837
chr15-25716229-25716393_CPPE_MUT-allCrxSites	0.7599007221567052	2.7998746961698566e-12	1.195720950157653e-11	3.654863137221498e-10	2.0927105370984558e-09	0.27590393807270164	0.0009740987701148588	0.9934927667118698
chr15-27472665-27472829_CPPE_WT	1.9676991744612142	1.4399790843325968e-05	6.871411233822293e-05	1.1197818362447923e-11	6.582225560239728e-09	0.6575001188727317	0.928803410792837	4.9881971860717844e-05
chr15-27472665-27472829_CPPE_MUT-allCrxSites	0.025669187385887846	1.4396249796808513e-05	6.871411236000783e-05	1.119781742848968e-11	6.590054994821729e-09	0.6589480775733114	0.928781438326961	4.9877804578673634e-05
chr15-31117431-31117595_CPPE_WT	2.356882838900813	0.0002616454095570103	1.4905914900221915	4.983877322215461e-14	1.533269143280639e-08	4.937010510291812e-05	3.3875089933008207	0.010172144046377849
chr15-31117431-31117595_CPPE_MUT-allCrxSites	0.358885534558075	9.858883730917382e-12	1.4905914900227617	4.552132029601689e-14	1.5332691432801976e-08	6.512547424177908e-05	3.387508993581622	0.00039062595729752074
chr15-31343776-31343940_CPPE_WT	1.6689735226520428	0.40580517162548235	1.8356619670785357e-10	8.226247987460673e-10	2.0188276791131733e-05	1.0243258786122686	0.02928731501938074	5.7974867407726915e-05
chr15-31343776-31343940_CPPE_MUT-allCrxSites	0.678426609014228	0.40580517162548235	1.8357437156762123e-10	8.226247984975114e-10	2.0188276790055808e-05	1.011139481035168	0.029287303793575133	5.79266261353851e-05
chr15-32935067-32935231_CPPE_WT	1.8126086885912058	0.00020342841575625428	0.0004756334661310631	2.513391877394046e-13	3.986572486980712e-06	0.10930688688574615	0.00218831584889239	0.24462932706108317
chr15-32935067-32935231_CPPE_MUT-allCrxSites	0.882599439968395	1.0692608089163257e-08	0.0004756334661317242	2.513391577553114e-13	3.93591554491646e-06	0.1037775971291105	0.0021882948568835094	4.6684162399812594e-05
chr15-35699253-35699417_CPPN_WT	3.268708039797743	0.00031459776644249845	1.9749841324586333e-11	2.1392207860909595e-12	8.711158451563909e-07	0.22143452293256433	0.00016583527906265447	0.014187525336927664
chr15-35699253-35699417_CPPN_MUT-allCrxSites	2.0860614854286297	0.0003135467684850742	3.3045858005426995e-11	2.1078792285220883e-12	8.711158451581091e-07	0.22143286979451476	0.00014829557028710639	0.01418720358869204
chr1-133042650-133042814_CPRN_WT	5.036259293712891	0.6455942180915575	0.00045491282737525834	1.4244145526964047e-08	2.347448905982862e-05	0.0014003828894362245	0.0001468529820527449	0.009233661698671625
chr1-133042650-133042814_CPRN_MUT-allCrxSites	1.6965041810213317	5.278450286750066e-10	0.0004549136119555975	9.527435804704365e-09	2.3474489060594684e-05	0.0010096863433133197	0.00013704879425439887	0.0076067722311334
chr15-36141689-36141853_CPPE_WT	3.2521014989489156	0.6841002362388805	5.5469757702017735e-12	5.118307308775657e-09	0.9732465984209402	0.03765027877009079	1.4985040544011375e-06	0.0008809030723809173
chr15-36141689-36141853_CPPE_MUT-allCrxSites	0.48850197147838115	3.1140061628049216e-10	7.530180878312953e-12	5.04306660982793e-09	0.9732465983867981	0.0374079152960944	6.750181566634114e-05	0.00024604441836584425
chr15-36716250-36716414_CPPE_WT	2.38040748204505	1.4678231925454801e-08	6.984848060683305e-08	0.7444556691820868	0.0023373940601934796	0.06029750539100433	3.327222193286467e-05	1.9936293845636488
chr15-36716250-36716414_CPPE_MUT-allCrxSites	0.5437438376069256	6.530095926106817e-11	6.984855899180729e-08	0.7444556691811282	0.0023373940601976325	0.05993776640526407	2.8887343330461022e-05	1.99362906004519
chr15-41840837-41841001_CPPE_WT	5.204115949966077	3.954514100981137e-05	7.100872142579621e-05	0.00020503562616442855	4.4721925273674327e-07	1.3902022496925214e-05	1.3095161980013963e-06	0.4950679571690465
chr15-41840837-41841001_CPPE_MUT-allCrxSites	2.226812011610819	8.537767730151166e-10	0.024751457634068916	0.00020503561695288456	4.495647602383151e-07	1.3057238169671102e-05	1.4418420683937084e-06	0.49506795617736754
chr15-43283306-43283470_CPPE_WT	6.565801295059206	0.025203447109589206	3.5603922223162195e-11	0.001945229400358409	7.929204683692993e-09	0.0023574575905219203	0.0013220745800221585	2.0119591054357913
chr15-43283306-43283470_CPPE_MUT-allCrxSites	2.6096863900745118	0.024198610532901437	3.6054947335357425e-11	0.0019452274142108862	7.89561465300067e-09	0.002257646731045445	0.0013067055762884566	2.0119558023518938
chr15-57892437-57892601_CPPP_WT	1.0724274409074726	4.656273494430761e-12	0.10649738153402763	2.1580610461777423e-13	5.507198057044989e-06	0.005445756404990068	8.354858039525418e-05	6.040510492828382e-07
chr15-57892437-57892601_CPPP_MUT-allCrxSites	0.08188052726875006	4.656261213284877e-12	0.10649738153429504	2.15805895698718e-13	5.507198057044949e-06	0.005455742069997068	8.354796946667273e-05	5.558302139078827e-07
chr15-58974444-58974608_CPPN_WT	1.0481670117863606	0.002368587342309908	1.164188641770839e-10	0.0015396396978390409	1.361852808722143	0.00021302176050112782	1.987568849243103e-06	4.1936415282476335e-05
chr15-58974444-58974608_CPPN_MUT-allCrxSites	0.050219119746890105	1.2086500620016917e-10	1.3285616241012557e-10	0.001539639697839039	1.361852808722143	0.00021217667242837607	1.986699191203388e-06	4.193632370115877e-05
chr15-59647036-59647200_CPPP_WT	4.838120257254426	0.770534044025144	2.7747078385327343e-09	7.328719814864852e-10	1.2755364789746765e-06	0.017941070301401647	3.566678997048459e-05	3.0834352590803347
chr15-59647036-59647200_CPPP_MUT-allCrxSites	1.8869988560503672	0.7704595957293163	7.055398959367094e-08	7.322076184415685e-10	1.2756322449352476e-06	0.013687312438494977	8.503083891421758e-05	3.0653733111777712
chr15-64315472-64315636_CPPE_WT	2.265754319981478	2.4084413366808328e-05	2.443448780305585e-10	9.954986427785675e-07	4.416341036752678e-07	0.1514069607410155	4.422725367165331e-06	0.10419647201366193
chr15-64315472-64315636_CPPE_MUT-allCrxSites	0.31448249466243144	1.7352249887851246e-09	2.4965410522374403e-10	8.61511792062356e-08	4.416341036727692e-07	0.1512741130932814	4.612794847237702e-06	0.10419587858164867
chr15-66930697-66930861_CPPE_WT	2.849061619113259	4.092177411102726e-06	0.0013701585702566486	5.668424126261846e-09	2.122030736826331e-06	0.0005554515986003749	5.351595191359528e-05	5.5226216021209075e-05
chr15-66930697-66930861_CPPE_MUT-allCrxSites	0.8670471617174452	7.462795364629577e-11	0.001370158570267451	5.667908900640752e-09	2.122030736826331e-06	0.0005546619652764651	5.332369261601775e-05	1.4159511329960608e-06
chr15-67092711-67092875_CPPE_WT	2.147365881437624	4.1540950096849445e-06	1.445200179974717e-08	3.8141665210929513e-11	3.435468530301607e-08	0.013535185927054784	1.0969625427922286e-05	8.397728785476422e-07
chr15-67092711-67092875_CPPE_MUT-allCrxSites	0.16176165514381222	5.734592669930645e-10	2.3362707844511017e-08	5.763825478449608e-12	3.435495940512598e-08	0.01353240534514549	1.097289093977974e-05	8.097860172671066e-07
chr1-134086973-134087137_CPPE_WT	3.6491307644549202	0.14120771279707667	0.0053394462207045496	7.841276244827277e-12	0.929606712075666	0.12653387813974692	0.001771461559624343	1.0324764743613434e-05
chr1-134086973-134087137_CPPE_MUT-allCrxSites	1.3523424479704862	0.14120681815046876	0.005339446279773443	7.828753791065462e-12	0.9296067113436032	0.09946112338749671	0.0017713770756771381	4.545733738142762e-07
chr15-72106101-72106265_CPPE_WT	2.1312500041448734	0.027077295120170576	2.070070882348978e-07	1.6912750103707797e-09	0.0009731234628071377	0.01400748110467697	0.13092208181365372	2.002582504537312
chr15-72106101-72106265_CPPE_MUT-allCrxSites	0.21277581897471876	0.0003867864956840369	2.0700708856261188e-07	1.5776039154225141e-09	0.0009731234629655053	0.01392145644108536	0.13089712977498189	2.008659431837111
chr15-72652217-72652381_CPPE_WT	3.1527546382831693	0.0003751615383529571	1.6904596582943327e-12	6.093832050151504e-13	0.9977651104130131	0.0209910467187465	0.041690240157017014	2.22213613468798e-07
chr15-72652217-72652381_CPPE_MUT-allCrxSites	1.3156807381604472	3.3546556254781727e-06	4.757183409517205e-10	6.093544272115319e-13	0.9977651104130022	0.007836897367663938	0.04159904336363207	5.318154269440617e-08
chr1-134272950-134273114_CPPE_WT	3.405925519637371	0.006195055092454759	5.60330275507027e-09	3.851468524824661e-08	1.2286616713171834e-09	0.011708578400346512	0.35690629404822194	0.03888203754729333
chr1-134272950-134273114_CPPE_MUT-allCrxSites	0.44561359939951795	1.566472388671897e-09	5.60395355107828e-09	3.851008272584487e-08	1.2277313757358126e-09	0.005438419005885062	0.3564007400912972	0.03887697686767032
chr15-73963898-73964062_CPPN_WT	4.368676573408139	3.261065791751607e-11	0.00013731534422837524	4.1039503999923603e-10	7.856433998256316e-06	0.5155690567966397	0.0008769747777694268	1.8023474750065795e-05
chr15-73963898-73964062_CPPN_MUT-allCrxSites	0.8510711203537489	3.192296197709887e-11	0.0001374791287491354	4.103946628618317e-10	7.856445165515211e-06	0.4793588429296723	0.0008769619521820281	1.8017108781473162e-05
chr1-134420610-134420774_CPPE_WT	2.083016358828343	0.0008987261068727003	4.363573195149951e-09	1.7068123515310845e-07	0.037106575588440154	0.0010275482607877355	0.03197272361727081	1.5496188714707904
chr1-134420610-134420774_CPPE_MUT-allCrxSites	0.10287867100068117	2.052017079048358e-10	4.824500394000961e-08	1.70681235153079e-07	0.037106575588440154	0.0010233473557261163	0.03197284334016948	1.529810851518559
chr15-75812877-75813041_CPPP_WT	2.5034882897323145	1.7564149001864403e-10	0.2666170399505239	2.489983797667155e-10	3.858755599469162e-06	0.2457860573375328	3.6166777594108384e-07	6.808320512699561e-07
chr15-75812877-75813041_CPPP_MUT-allCrxSites	0.5905326034446426	1.7513379054245773e-10	0.26661713634285406	2.3483550729982445e-10	3.858755598382848e-06	0.24578476700140428	3.6200705240407765e-07	4.1272843061025366e-07
chr15-76368721-76368885_CPPP_WT	2.0584764294452063	2.0853013041975027e-11	1.0101636225009003	1.985653685282866e-13	1.3548103611382897e-05	0.02505532154846063	0.07312074718243408	3.637174796742473e-06
chr15-76368721-76368885_CPPP_MUT-allCrxSites	0.17946762389457438	2.0852923384906344e-11	1.010163622501605	1.140187831415472e-13	1.3548062760953062e-05	0.025118984812200526	0.07312066829238964	4.249950537254083e-08
chr15-76879211-76879375_CPPP_WT	2.077995960844139	3.873922684514337e-12	0.04789428420667357	2.8351471237867195e-16	1.154744311463659e-06	0.00033497692464394617	4.005015902834709e-05	1.1155729723670292e-07
chr15-76879211-76879375_CPPP_MUT-allCrxSites	0.47562999599811756	3.658203363631955e-12	0.04789495490774626	2.643065606705223e-16	1.1681572925815787e-06	0.00013820334829678593	4.002399676716375e-05	1.1155716701133958e-07
chr15-78737834-78737998_CPPE_WT	4.635683336267328	0.005707355589517878	8.210941515880399e-06	7.639635775288372e-12	2.074394953513558e-07	0.0078098322255517934	0.0013532939232480251	3.884981343486669e-05
chr15-78737834-78737998_CPPE_MUT-allCrxSites	0.6848974980051195	2.2522960522578082e-12	8.213330392911874e-06	4.620794155359276e-12	2.074227993910717e-07	0.005631264784342633	2.285259079917497e-06	3.465412741210148e-05
chr15-79083296-79083460_CPPN_WT	4.384125199562099	7.445973733248521e-12	0.0002305937697907783	3.0645572554416742e-09	2.270302004893304e-06	1.2911815248182394	5.8360250807045146e-05	0.001168152237584895
chr15-79083296-79083460_CPPN_MUT-allCrxSites	0.6424139903435032	1.0743809385014821e-12	0.00023059377062215053	3.0278400221662366e-09	2.27097310702927e-06	0.9517634069490446	5.8292715424487335e-05	0.00019537680531647625
chr15-80098000-80098164_CPPP_WT	1.8825917177663307	1.0270353976085264e-10	1.3093659300673435e-09	4.5313569879972414e-08	0.0001396745617183811	0.00912145372215788	0.0003027929802541225	0.0005849717859467758
chr15-80098000-80098164_CPPP_MUT-allCrxSites	0.9343693124892868	1.0270344454470667e-10	1.3093663830022973e-09	4.53135698786842e-08	0.0001396745617183811	0.009102867788566903	0.000302445690212174	0.00058497178552049
chr15-80710667-80710831_CPPP_WT	2.143435721553617	0.03474206237324294	0.8670629229527972	2.8609165907937056e-08	9.6276645399615e-10	0.9884260689727004	0.0007543556560157123	0.00022680218858587802
chr15-80710667-80710831_CPPP_MUT-allCrxSites	1.2420421685649587	0.03474206237324135	0.8670629240531831	1.0904482344198256e-09	9.627665274982986e-10	0.9806667977093578	0.0007542356521487878	0.0002268021878771009
chr1-134491438-134491602_CPNE_WT	2.8184648271483064	1.4947059413151256e-08	1.8699143183078065e-12	1.1580669734966048e-11	0.32355047725959135	0.0045332898489510165	0.03738817646624271	0.13225914424596708
chr1-134491438-134491602_CPNE_MUT-allCrxSites	0.05983038234395378	1.4947038842745902e-08	2.460046775532845e-11	1.1491705490226728e-11	0.32355045090222034	0.023569985660541744	0.03722994522964854	0.11552546532972158
chr15-80882284-80882448_CPPE_WT	4.614166853507381	1.72975609744252e-05	3.670741360715546e-08	2.2523292713187832e-09	2.4310718391854122e-08	0.46096362316016415	0.002362956543692448	5.3371030304416726e-05
chr15-80882284-80882448_CPPE_MUT-allCrxSites	0.9812079349608367	1.730815572439472e-05	2.4471935401707954e-07	2.1869079061962962e-09	2.4310713181495695e-08	0.45759122322090656	0.0007163577680932135	5.135725026926741e-05
chr15-81753884-81754048_CPPE_WT	3.0482929568455592	6.77005680164894e-08	3.6255042189293564e-10	4.379993107178928e-11	0.00318277798726992	0.23230151684926162	0.004470593052217057	2.1304671423821366e-06
chr15-81753884-81754048_CPPE_MUT-allCrxSites	2.050822894676328	4.9811764156662905e-09	1.71695450650873e-05	4.37989531601139e-11	0.0031827779872706866	0.232299502718964	0.0044705910419298245	2.020006356838252e-06
chr15-81855428-81855592_CPPP_WT	2.501872869474674	2.6540004442238482e-08	5.264385123542529e-07	0.005596656528752652	0.0001775426452735979	0.17001603056617254	0.00034604080018530174	0.08159041935223184
chr15-81855428-81855592_CPPP_MUT-allCrxSites	1.5060509065217365	2.6132960734782973e-08	5.264491857087708e-07	0.0055966565287526495	0.0001775426439311799	0.17001602344930355	0.00034604109787917715	0.08159917244984834
chr15-82007563-82007727_CPPE_WT	4.190139871155508	0.8764731359844932	0.00023766785527468452	5.134633350706343e-10	0.0009697567014885264	1.001599453083315	0.6021856240889766	0.01540369253918857
chr15-82007563-82007727_CPPE_MUT-allCrxSites	2.2396318843334266	7.603117577566935e-10	0.00023766787208530328	5.134470535367877e-10	0.0009697567014885212	1.0015902550066929	0.6021855850876207	0.015259621487913709
chr15-82849667-82849831_CPPE_WT	6.628180411745696	0.24953002378203462	0.0007429373025864853	2.9219186451870403e-07	5.790767544224892e-09	0.04662218873343182	0.04537065044808599	0.09511700987198411
chr15-82849667-82849831_CPPE_MUT-allCrxSites	0.8739453021935913	4.4708066569432976e-10	0.0007450829766971107	3.1339075508835e-08	1.5807932016603705e-08	0.0005163869410075585	0.00020757130119331528	5.026447849168103e-06
chr15-83011398-83011562_CPPE_WT	1.5109625817642849	7.577735929232926e-06	0.0002316423337192654	2.155477840454554e-06	0.638768809367387	0.00701320756269345	0.0002684940936056148	2.145998119447616
chr15-83011398-83011562_CPPE_MUT-allCrxSites	0.5135004116927796	1.303015909776891e-06	0.00023164233375610636	2.155469582965627e-06	0.638768809367387	9.360135905654718e-05	0.00026849617989208534	2.145998118346957
chr15-83461050-83461214_CPPE_WT	3.63471134591835	3.974631124543592e-05	8.324382608831897e-06	4.254943649616334e-05	1.7977430881643262e-07	1.0032639841321849	0.0002953164662729833	0.0165012884274889
chr15-83461050-83461214_CPPE_MUT-allCrxSites	0.8406341695206984	0.0149281110022445	8.32440587655663e-06	4.254943642765651e-05	1.7963556850980812e-07	1.0026062938750198	0.0002696145060986422	0.016498317033865433
chr15-84167729-84167893_CPPP_WT	2.8313115486870735	3.414848864096275e-12	0.14529198630903017	1.7949390732514856e-13	1.0617387129887102e-09	0.06177878782020308	0.005809277932560975	0.012429195454700096
chr15-84167729-84167893_CPPP_MUT-allCrxSites	0.1842271012854922	9.99016693790606e-13	0.14529198631185852	1.6758319941386744e-13	3.0077944887171587e-10	0.060862847064300014	0.006165336488476696	0.00028243463825302983
chr15-86290484-86290648_CPPN_WT	3.685946203946882	0.044497967268689	1.1052754702182295e-10	2.112258657888622e-09	9.96386607128877e-06	0.002354463638499093	0.0006679208049874315	0.1115253957707905
chr15-86290484-86290648_CPPN_MUT-allCrxSites	1.3898377151848313	0.03755415971217008	1.1052759124643223e-10	1.1916305131916674e-09	9.963866071288773e-06	0.003614321753940392	0.0006677880384708179	0.08683395857756382
chr15-87040887-87041051_CPPN_WT	3.2518921283928	0.0023488779453479454	7.765131361818902e-09	1.7859790649182257e-10	0.0011814469445445449	0.0010202946989874286	2.420331108468e-05	0.06287705732889182
chr15-87040887-87041051_CPPN_MUT-allCrxSites	1.344981641928811	1.3486482386250381e-05	8.944640352425595e-09	1.785978392827891e-10	0.0011814469445445466	0.001503411855289526	2.4343785990401356e-05	0.06287484586103517
chr15-90982576-90982740_CPPE_WT	6.2424079750084545	0.02460635933869945	1.0433203969254956e-11	1.2040877022722753e-09	2.677089097729058e-07	0.0036484007225386227	7.178879967514001e-05	0.291880713345276
chr15-90982576-90982740_CPPE_MUT-allCrxSites	2.3095498658893754	0.023509383667182887	3.093707944667671e-05	1.1899883860822232e-09	2.677089474142276e-07	0.0004245171797306111	3.6720776135576267e-05	0.2840845554037642
chr15-91017734-91017898_CPPE_WT	2.4145293361412006	4.488276064465265e-06	1.2714240436437219	0.00012504182414655422	0.0004471544331971022	0.07648011011801467	3.910447519967087e-05	0.2858979450287056
chr15-91017734-91017898_CPPE_MUT-allCrxSites	0.4208767366330774	2.3684699328037765e-08	1.2714240914125827	0.00012504182414542573	0.0004471544331973357	0.07648683930673941	3.9091217558061304e-05	0.2075391546600973
chr15-93513706-93513870_CPPE_WT	3.7852553956565878	0.008002402290965252	8.98812511512842e-11	4.505582052256016e-11	3.5357150757427184e-07	0.7127581425999254	1.9298921309027008e-05	0.025053221615456818
chr15-93513706-93513870_CPPE_MUT-allCrxSites	0.901610220446792	0.005574576509189745	0.00021652379408717862	2.2923094347319274e-11	3.535715077622989e-07	0.7128302207518683	1.782573454118243e-05	0.025054185791980578
chr15-93739661-93739825_CPPE_WT	2.970353881868354	0.00044795846477151726	4.9163154635865454e-08	1.7493373937904683e-08	2.539670194401418e-06	0.0014985977532321	0.9998770121304615	0.009058925027098987
chr15-93739661-93739825_CPPE_MUT-allCrxSites	1.133048916525434	0.0004479584614309495	5.739903456664171e-08	1.1737226933447988e-08	6.0555066894031e-06	0.0009082984649656253	0.9992987959615883	0.008886706397321767
chr15-97527717-97527881_CPPE_WT	4.8009169006681365	0.0041370629384709055	2.2280769234805752e-07	6.698701512672682e-09	3.542843074459439e-08	0.0007419883053083011	0.00027272123445232595	0.24170666144116776
chr15-97527717-97527881_CPPE_MUT-allCrxSites	1.0004080662266182	7.114212609390379e-08	5.416906181468736e-07	3.203117161138281e-11	3.554530401589706e-08	0.0944909800864567	0.0002557807156021625	0.24170473036774098
chr15-98557208-98557372_CPPE_WT	4.386698237318723	3.333889179655208e-05	2.148048276654403e-07	1.8851568745889327e-12	0.003957273667154229	0.11256033045709679	1.3290689075139235	0.9352359923752398
chr15-98557208-98557372_CPPE_MUT-allCrxSites	0.6764740539177543	1.743971156519576e-09	2.1480482880907704e-07	6.822654054800895e-12	0.003957272361880807	0.10770562345747615	0.9999321801113674	0.9352352858342083
chr15-98872208-98872372_CPPP_WT	2.230321297777196	8.102051105495169e-07	0.000152788513724108	1.0429535494021645e-16	1.1393517811289753e-10	0.04332445670893599	2.403023866168662e-05	9.689650789972002e-05
chr15-98872208-98872372_CPPP_MUT-allCrxSites	0.8639267759908861	1.4685875244744826e-08	0.00015278851372411815	9.328383067437431e-17	1.1346794555328094e-10	0.04309089404764125	7.538243387325807e-05	1.180970869405434e-06
chr15-98917978-98918142_CPPP_WT	1.8938021672682637	0.6773783455475727	0.9944055219206892	1.3363840042811002e-12	2.4270367568111937e-10	0.001548460966214845	3.142108683715793e-05	3.6898102024099557e-06
chr15-98917978-98918142_CPPP_MUT-allCrxSites	0.9033957062273313	0.677172883903523	0.9944055219206891	8.523364024328821e-13	7.454161348454254e-13	0.0015470522485929157	1.0975166034868396e-05	6.519964673792779e-08
chr15-98940796-98940960_CPPE_WT	1.85493772123705	5.694283856829157e-05	7.380542020784552e-05	1.9702352335946345e-06	0.009864062685757076	0.0008797003685445876	1.2720388728956912e-05	2.5863038898386356e-05
chr15-98940796-98940960_CPPE_MUT-allCrxSites	0.8793911674190933	4.429806208597436e-11	7.38054202082176e-05	1.9702350820629204e-06	0.009864062685757074	0.0008587109817512321	1.2706438215397968e-05	1.5942537734934005e-05
chr15-99614747-99614911_CPPE_WT	3.0707286229670454	0.5816414398573295	3.747089471472947e-06	3.2941011663791474e-13	1.4477860182662238e-06	2.4306181868418814e-05	0.34471586416712263	0.0003208893872959522
chr15-99614747-99614911_CPPE_MUT-allCrxSites	1.0831375995009611	1.6601475857572423e-08	3.7470970049736934e-06	3.480652835621799e-14	1.447646830926852e-06	0.00011389674472003283	0.34471582623031916	0.00024975186473078447
chr15-99821019-99821183_CPPE_WT	2.8901413095689517	7.391669277276918e-08	9.814349004053054e-09	0.00015242454740587228	1.2494756442007638e-06	0.007634950635629934	0.5404639653659007	0.004555760583567826
chr15-99821019-99821183_CPPE_MUT-allCrxSites	0.006749082694107738	7.324006757692383e-11	1.5423376723448092e-05	0.00015242454740425034	1.2494756847237585e-06	0.0012944163223943075	0.1710088555678936	3.0662789619933294e-05
chr15-100615935-100616099_CPPP_WT	2.2723597126593336	0.9741464273100096	0.3054853035822168	5.2277091032399034e-14	1.2658556880307312e-09	0.9796507471227119	0.0001805973038310482	0.000172125208926871
chr15-100615935-100616099_CPPP_MUT-allCrxSites	0.3307663586686245	3.768149027451221e-09	0.30548546412910155	2.2148606856998546e-14	1.2658595852639746e-09	0.9796501110947816	1.8780932351251335e-05	6.9722874941721305e-06
chr15-102034798-102034962_CPPE_WT	3.948761407010667	0.0007590703106284634	0.1681692082207215	0.4832786919035806	9.600790986930135e-09	0.002597266495898898	7.34303970303091e-05	0.04415559889122487
chr15-102034798-102034962_CPPE_MUT-allCrxSites	2.0716584473251927	0.0007590697946292095	0.16816920851800857	0.48327869190357864	2.3825184761029605e-08	0.002596031819083633	2.655206089049228e-05	0.04415556149390382
chr15-102406180-102406344_CPNP_WT	1.1686472561188672	0.007368618560668519	1.9065468545750657	1.1692162858571731e-16	2.917572252582038e-10	0.000540290473951509	1.2750675553883062e-05	0.0025332497748163873
chr15-102406180-102406344_CPNP_MUT-allCrxSites	0.1724797082128448	8.254089862507583e-12	1.9065508960938922	1.1692056542031382e-16	2.917572256651517e-10	0.0005403040600216665	8.031024058806335e-06	0.002533249584476893
chr15-102672134-102672298_CPPP_WT	3.0501162973161255	1.0012737282163955	0.44892485596906484	1.409736742767619e-15	5.397509523878958e-07	0.0964575767015976	4.949756904146734e-05	0.0038479728024235203
chr15-102672134-102672298_CPPP_MUT-allCrxSites	2.087035823042073	0.9959959821080285	0.448924855984224	6.414683484967677e-14	5.397509524234772e-07	0.096350580108759	4.2256053244457485e-05	0.003847972801998445
chr15-103167875-103168039_CPPE_WT	4.166984728567947	5.083833753865256e-07	0.00857988854859785	1.261976607667e-10	8.847924759777491e-07	0.15898178471039282	0.005593440568024357	0.01967061835083693
chr15-103167875-103168039_CPPE_MUT-allCrxSites	1.4492697548415143	2.370745052010891e-10	0.008579888559408624	1.099564644159064e-11	8.848045352295408e-07	0.029592677399349877	0.0055919009469156235	0.0007350151988671724
chr15-103272591-103272755_CPPQ_WT	1.0673895313184605	0.00031598921131714843	0.5933739565764318	1.7702699820643225e-08	0.8899476275283735	0.505239423613445	0.00011688294973208675	0.007834696584770477
chr15-103272591-103272755_CPPQ_MUT-allCrxSites	0.1569558982124708	0.0003159892112312287	0.668173024247005	1.7702699729064736e-08	0.8899476275283736	0.5052395131234687	0.0001168829199045121	0.006175022499883877
chr15-103334348-103334512_CPPP_WT	1.5677732017574229	1.2789260106746878	2.168556607847781	1.0144855914022253e-12	0.17073658398925545	0.11938477269057168	0.06275389549116508	0.12786118284881093
chr15-103334348-103334512_CPPP_MUT-allCrxSites	0.5718699605926358	0.9493457117602307	2.168564922471193	1.0143816876839093e-12	0.17073658398925548	0.11938464826253473	0.06275031237746986	0.1278611827241056
chr16-4102842-4103006_CPPE_WT	3.6832957360220373	0.00013444830754473432	9.079950830646488e-11	3.4761687573506875e-10	2.0946070241601912e-07	0.9336487468234264	5.896251621163254e-07	0.002599688791464759
chr16-4102842-4103006_CPPE_MUT-allCrxSites	1.7513013195616114	0.0001343855881529444	3.462790491374332e-05	6.238595129467301e-13	2.0946070317894088e-07	0.9336486022428583	5.138054213229486e-07	0.0025994149456144747
chr16-4541821-4541985_CPPQ_WT	1.0301566540876632	0.003843254221375647	0.0016212915625932705	2.685688329919243e-12	6.313866382370586e-10	0.04938908394233868	1.305945225755179e-07	2.577096152534418e-10
chr16-4541821-4541985_CPPQ_MUT-allCrxSites	0.020217715475631937	0.003808988987704552	0.0016213012840194314	6.723698382286257e-15	6.313866382375922e-10	0.049388923081197515	1.303893415352389e-07	1.195509721146373e-10
chr16-5808261-5808425_CPCN_WT	3.8835857553181214	0.0017408344687645458	0.3080558274709458	3.729524323084459e-11	1.9882217412531163e-08	0.0016880528529081432	4.402736147627083e-05	0.5041512308010165
chr16-5808261-5808425_CPCN_MUT-allCrxSites	1.9505696374771389	8.264886075091636e-10	0.3080558305956108	3.729335383455353e-11	1.988221741256194e-08	0.0013679309020245946	4.38929435320502e-05	0.5041512307753868
chr16-15832553-15832717_CPPE_WT	1.939639089936115	8.939060632952759e-06	0.0002337801128313293	1.9370942397324324e-11	1.0160791000649942	0.015260000031691373	0.000317459893120403	1.7318290155360526e-06
chr16-15832553-15832717_CPPE_MUT-allCrxSites	0.010341751820035923	5.573825718641324e-10	0.00023378011298493475	1.6762990620824436e-11	1.0160791000649942	0.012419910049579852	0.0003146618636361662	1.6028614927784512e-06
chr16-17778237-17778401_CPPE_WT	1.2774667366308814	2.275811420012869e-05	7.355163670144666e-08	0.00019686138451307592	0.965914116434347	0.002089818950639777	0.027570702723921595	3.956864082235325e-05
chr16-17778237-17778401_CPPE_MUT-allCrxSites	0.20003109062733457	6.360200047865656e-09	1.0432265950600637e-07	0.00019686138451270545	0.965914116434347	0.002089786961670384	3.354012599948398e-05	3.9568590767115e-05
chr16-17920796-17920960_CPPE_WT	3.1773599056594612	4.8291799957748815e-05	6.580113247316772e-06	3.0797263697806943e-16	6.527955458811055e-09	0.005823517368311502	0.00028485587214775943	0.0010263320617789368
chr16-17920796-17920960_CPPE_MUT-allCrxSites	0.13172730548293032	8.688692270458514e-08	6.698609192248989e-06	1.377414252242008e-16	5.884866558180463e-09	0.00021440154596810557	0.0004719758091017966	0.000930612639468969
chr1-135627907-135628071_CPPN_WT	3.803504802747482	0.60595140703225	7.07434862627361e-06	1.2905483759722297e-12	1.1209332372679409e-09	0.08156514525152375	0.0002984003535051415	0.09436242019707951
chr1-135627907-135628071_CPPN_MUT-allCrxSites	1.9450660314186385	0.6059514070174542	7.078809294083139e-06	1.2889574261606448e-12	1.1203827890425319e-09	0.08144666252888716	0.00029638519606881784	0.09436242018645966
chr16-18248858-18249022_CPPP_WT	0.9575336334360499	7.544658360449456e-13	2.8039473409856235e-07	8.595970057001282e-20	3.7627955377839824e-07	0.16548480551179223	3.31387503830772e-05	1.76781804977075e-06
chr16-18248858-18249022_CPPP_MUT-allCrxSites	0.009452096257427264	5.283391247339432e-13	2.852247900367485e-07	2.2889912231404647e-19	3.762814740834829e-07	0.16548648330483604	3.313874465005609e-05	1.767811351016904e-06
chr1-135793436-135793600_CPPE_WT	0.958033482198703	1.1200516259504343e-06	4.0333764980504494e-05	2.5587780728479086e-11	0.00112655656513409	0.8917045779614604	0.05385779038423841	3.001368091772654e-05
chr1-135793436-135793600_CPPE_MUT-allCrxSites	0.005542173715275706	3.032283847155141e-11	4.033377167472264e-05	5.23410578393953e-11	0.0011265565654019491	0.8911268448939296	0.053857633332354764	3.267286462553685e-05
chr16-23051942-23052106_CPPN_WT	3.155718617627086	2.7548715052922507e-05	8.834893985753787e-11	0.08907002830233879	1.759247318611886e-11	0.0015160423752230232	0.00027593540749241166	0.45788554908703843
chr16-23051942-23052106_CPPN_MUT-allCrxSites	1.113657803392643	6.51322807400529e-07	9.852096809084436e-11	3.2044327973815666e-11	1.759178539681802e-11	0.0014229317465372972	0.00028073198937259323	0.465120953235801
chr16-30397726-30397890_CPPE_WT	2.636944310663992	0.00047077129878825513	0.0001620691333617465	1.342618625983464e-06	1.799797927299497	0.008868359325301079	0.015522176549095438	0.13178566085466417
chr16-30397726-30397890_CPPE_MUT-allCrxSites	0.6637646992263002	7.509844434866739e-10	0.000162069134242323	1.342548644391388e-06	1.7997979273211042	0.0056419307400893525	0.015137193483957175	0.13178362763769347
chr16-31428585-31428749_CPPP_WT	3.1373139326988646	0.00028761664624259576	0.023918572589803917	5.657625393916007e-13	7.622959150014773e-08	0.002082158361334307	7.65187999583354e-05	5.553241211003646e-07
chr16-31428585-31428749_CPPP_MUT-allCrxSites	0.403964101176639	5.904957794969947e-12	0.023919081872281082	3.9876733839846995e-15	7.630545679407307e-08	0.002070738554689697	7.069731878308446e-05	5.7853947028935925e-08
chr1-136007979-136008143_CPPP_WT	3.5731295308181767	0.00020573633304478127	0.11203844947085867	4.9891965108240524e-11	0.9921423261368562	0.0003733631687296617	0.009527737383346543	2.6231308597232854e-05
chr1-136007979-136008143_CPPP_MUT-allCrxSites	0.7157633852946113	0.0001413951548892973	0.11203847262623519	4.960250630568986e-11	0.9921423261379673	1.8370070563918825e-06	0.009531536289654656	9.295456481549664e-06
chr16-32516506-32516670_CPPE_WT	2.078150425497363	0.9979626275215991	0.0025631112135637703	9.099164472648758e-12	0.027931145171120983	0.0003182448956524635	0.009098596733860877	0.015104043865803303
chr16-32516506-32516670_CPPE_MUT-allCrxSites	0.9820345996486305	0.9979525291637276	0.0025631117318425834	9.091719545568294e-12	0.027931145180828326	0.0003180768311556169	0.009064781813530215	0.015103989131813456
chr16-33585410-33585574_CPPE_WT	2.4078978057215807	0.03529529343789054	1.5735223665664081e-10	2.681997477632404e-08	4.4925232839998636e-10	0.004830695103973657	0.046064276854828834	0.019568163708506264
chr16-33585410-33585574_CPPE_MUT-allCrxSites	0.4819872847212069	0.03529517963335644	2.4740199806998017e-07	2.612955201691922e-08	4.4959417287972747e-10	0.000943791349600831	0.04606423995188576	0.019568163343710764
chr16-34807388-34807552_CPPE_WT	3.4274740601799754	0.0240400436628315	7.566712089366952e-05	1.5198282876529562e-09	1.2880537545752223e-08	0.06389840966384615	0.05157514822645171	0.013281317881885328
chr16-34807388-34807552_CPPE_MUT-allCrxSites	0.44611872617277504	4.272230490352659e-07	7.607061381182667e-05	1.2662006251189392e-15	1.288053430300602e-08	0.06386066841851484	0.05154225114486207	0.013278961392344293
chr16-34956853-34957017_CPNP_WT	3.825091498542564	0.026867909343207593	1.223895922702801e-07	8.547831355288368e-11	5.139058309509059e-09	0.05160486010940837	0.00021953547506580107	0.001422381795857173
chr16-34956853-34957017_CPNP_MUT-allCrxSites	0.23243113147615302	0.026867909340251156	8.026628046810983e-05	8.250237743023635e-11	1.129718880636039e-10	0.05275730579041682	0.0017852992875564883	0.0014223437093035124
chr16-35413158-35413322_CPPP_WT	4.543647288840394	0.9291031412167401	1.6232489135449063e-05	8.398684797373893e-11	0.08431368887755598	0.0012924637429194245	0.030222659114864506	2.4588078876803156e-05
chr16-35413158-35413322_CPPP_MUT-allCrxSites	0.7033832475739041	0.10320587891320555	1.623248961889663e-05	5.623137961291206e-11	0.0843136888772273	0.00042297604318857455	0.0301275889155541	2.113999334386772e-06
chr16-36011202-36011366_CPPE_WT	3.121761454378798	6.331032709945901e-06	1.305091724557598e-08	4.5154782625327536e-11	1.843117869218855e-09	0.15844841597331358	6.347331316309206e-05	0.00467863115838546
chr16-36011202-36011366_CPPE_MUT-allCrxSites	0.2457436554809129	7.495417560912936e-07	7.588240289013042e-07	4.51327051666258e-11	1.0062216484121281e-08	0.15844324574887553	2.5187770639935666e-05	0.0046781191174662395
chr16-37539703-37539867_CPPP_WT	2.1049316260881636	0.0012881873794544254	0.0015561388682556801	7.875644493341932e-15	3.527660920997097e-09	0.05074153257588753	3.687991552663522e-05	0.039365126451289936
chr16-37539703-37539867_CPPP_MUT-allCrxSites	0.1451320615185148	0.0012775219113786024	0.0015566991938692184	1.7789238788224055e-17	3.527681539675079e-09	0.05073715932566934	3.5840102713631846e-05	0.03751410324627234
chr16-37973960-37974124_CPPE_WT	1.41186346140654	0.0006141581775853746	6.316753717433718e-06	8.818937265153361e-11	2.404711450515264e-07	0.6087212552818614	0.7639879664790346	8.167938650232601e-05
chr16-37973960-37974124_CPPE_MUT-allCrxSites	0.6053789323314568	0.0006141581775855616	6.316753717663251e-06	8.818937257497409e-11	2.4047114509721096e-07	0.6086907831650575	0.7639879666472716	7.002577718544772e-05
chr16-38938737-38938901_CPPE_WT	4.264934438678184	6.444664943359609e-05	5.571451817367317e-09	0.001495992684021584	4.0175553956429665e-05	0.13358060288005283	0.001021476495499968	0.006905752912872489
chr16-38938737-38938901_CPPE_MUT-allCrxSites	1.29533451371579	6.31037829072848e-05	5.687872149055904e-09	0.0014959922898268533	4.0175554981478736e-05	0.13189933202922724	0.0008868435833114636	0.006895895234496196
chr16-38982974-38983138_CPPE_WT	2.87923094127367	0.2449453109690314	0.6512558399054214	2.3598655752648933e-07	0.07651519661780003	0.9495973891669858	0.0006019591667546743	0.0003970380074497867
chr16-38982974-38983138_CPPE_MUT-allCrxSites	0.9035666473126147	0.0018879671242628315	0.6512558399419996	2.3598662388448852e-07	0.07651519597450651	0.24484972980482067	0.00034648001249822644	0.0003013223172532267
chr16-44139296-44139460_CPPP_WT	2.868469074903903	0.004799521918833031	0.0008971011818659243	2.4839827272786493e-05	2.6577206674102186e-07	4.015871690082247e-05	5.700024349486085e-06	1.3204787668807441e-05
chr16-44139296-44139460_CPPP_MUT-allCrxSites	1.0053480755029556	0.004785017600024906	0.0008971011827611832	2.4839827162286105e-05	2.671587358854568e-07	2.5378675464878546e-05	1.035909749372619e-05	1.3357248276101866e-05
chr16-45999552-45999716_CPPE_WT	2.233207776004129	0.19423091422810232	0.0005368293715902496	1.7979191705889177e-10	3.1111418010962e-09	0.688885729998036	0.0004051312118313212	0.009867430534811759
chr16-45999552-45999716_CPPE_MUT-allCrxSites	0.24469679185001392	2.5677430506416435e-11	0.0005391125242715893	1.7841967500972913e-10	5.841217967429906e-10	0.6888292356595679	0.00016086518230038236	0.001852215466128339
chr16-50185049-50185213_CPPE_WT	1.7762775764804006	3.6083875593324983e-10	1.214410443020103e-06	1.2776570266511513e-11	5.417559725983791e-07	0.004313881308914931	0.0014057663350731866	2.0533167086205785e-07
chr16-50185049-50185213_CPPE_MUT-allCrxSites	0.844720200334431	3.608381633774712e-10	1.2144104430226501e-06	1.2776570186157069e-11	5.417559725981785e-07	0.0037452570276934397	0.0014071579387099965	2.0533279629680914e-07
chr1-34706456-34706620_CPPN_WT	4.411872037728611	0.030034671729895802	2.5668805457447252e-05	9.653020669084557e-09	1.1339591249351496e-05	0.0003493015388645821	7.932215120782439e-05	0.9967664443526971
chr1-34706456-34706620_CPPN_MUT-allCrxSites	1.5451757341913923	7.988095193687866e-11	2.566880926121893e-05	9.652373340165464e-09	6.245445766442362e-07	0.0002640901809008807	7.141910128622606e-05	0.975245175516035
chr16-62832687-62832851_CPPE_WT	1.113584206681547	0.007993909842414052	3.672903727152709e-12	7.524789399565953e-14	3.030459533179412e-09	1.2160268997860606	3.597612693421041e-05	0.026603344185535085
chr16-62832687-62832851_CPPE_MUT-allCrxSites	0.11739714119794549	0.007961547826374775	1.5339855818323208e-05	7.52478911764048e-14	3.0304595331827508e-09	1.212053050682877	2.95303608559152e-05	0.02660334283773717
chr16-64873447-64873611_CPPP_WT	1.723823321654688	0.014518683467548652	1.6628532401234086e-09	6.760098616293113e-10	5.254581525984625e-05	0.18557713336145173	0.00030093873431930496	0.08543150516609399
chr16-64873447-64873611_CPPP_MUT-allCrxSites	0.7263516725099517	0.014518599185281094	1.662907459702184e-09	6.76009859455736e-10	5.254581526491504e-05	0.18557078269755517	0.0003009391268824225	0.08543150513852746
chr16-75766784-75766948_CPPP_WT	1.9191268673261583	0.002333834122415723	0.031803057048453695	3.784795144849997e-11	9.582868168426352e-08	0.00322650115135011	0.00045875294681204553	0.016995516234613962
chr16-75766784-75766948_CPPP_MUT-allCrxSites	0.04936358796188969	0.0003880887866676577	0.033667029027434826	6.737853700479353e-14	9.582867052614241e-08	0.0032255973201244974	0.0004587526071322437	0.0007994977032038638
chr16-76454073-76454237_CPPE_WT	4.016350112087038	0.02620940590308529	1.0278855108552991e-11	1.2376996528676762e-07	0.02402509853568465	0.9533683613024891	1.5694420827324677e-05	0.008796976302787241
chr16-76454073-76454237_CPPE_MUT-allCrxSites	2.074745246230494	0.0008540883196443674	6.056275054714954e-06	1.2373591531377965e-07	0.024024824217618004	0.9533602190365148	1.4490703814102337e-05	0.0014479496684453319
chr16-87432635-87432799_CPPQ_WT	1.585704824155175	0.9158878284671617	7.107611408992406e-09	2.606731433025447e-07	7.460943429702276e-08	0.9804435531581754	0.061822486708919475	0.08932119655264875
chr16-87432635-87432799_CPPQ_MUT-allCrxSites	0.944630073401955	0.9158878284671617	7.1076144025884344e-09	2.606731433025437e-07	7.460943429700738e-08	0.9804353241703154	0.06182247788495658	0.08932119655263879
chr16-91010573-91010737_CPPP_WT	2.2798980595699225	0.0030441217585775423	0.01508643889004695	3.6421510038376383e-13	1.1663034047809553e-05	0.011350188695619849	4.9544148133529896e-05	0.019839433992640855
chr16-91010573-91010737_CPPP_MUT-allCrxSites	0.2941355129365488	0.0012116846298902081	0.015086757607946085	3.591182355130722e-13	1.166303405226832e-05	0.0009517360508631404	4.345484567973365e-06	1.5816007266691667e-06
chr1-137926402-137926566_CPPE_WT	2.660061567490702	3.4114098098429963e-09	3.2778072159518163e-13	1.4130357656826345e-06	6.126588303323756e-09	0.21605673611487822	0.004368718965171089	0.8633714658696783
chr1-137926402-137926566_CPPE_MUT-allCrxSites	0.6638982473459052	3.3554556187149454e-09	6.628336810637031e-13	1.4130357656784663e-06	6.126614842226914e-09	0.21500660294000784	0.0043697777346485235	0.8633714658113633
chr16-92234844-92235008_CPPN_WT	2.786861876603165	0.01759767141128607	2.349292518773551e-09	5.161616763202657e-10	7.630865771347001e-08	0.0903665912849867	0.0002794834512427798	0.09704390850039854
chr16-92234844-92235008_CPPN_MUT-allCrxSites	0.8669642040773125	0.2666952021319967	2.386876424231041e-09	4.711307372480636e-10	7.703806744149838e-08	0.044639835722718776	0.00027950343139629706	5.999083054915315e-05
chr16-92466299-92466463_CPPE_WT	2.882204501302439	0.005002485842465694	0.569838655292837	1.0790307170341355e-06	1.4907737781488795	0.01162235387729376	0.0014760285005557445	0.022030447944356886
chr16-92466299-92466463_CPPE_MUT-allCrxSites	0.041164746044394754	1.1728490699570329e-09	0.5698386552929449	1.8801488165468363e-08	1.4907737781488797	0.011576296249741415	8.178903997075456e-06	0.002467220548033651
chr16-97006668-97006832_CPPE_WT	2.4788274676780384	3.017758715763652e-08	4.1941651426533256e-11	4.2948510791839913e-07	0.4080233705784444	0.9707930379196784	2.2284074195290423e-05	3.967500781613401e-06
chr16-97006668-97006832_CPPE_MUT-allCrxSites	0.5249224217942977	3.221464184388946e-09	9.363127518499993e-08	4.2948510791404077e-07	0.40802337057846116	0.9708315292657641	2.2276059264413003e-05	3.966973528217162e-06
chr17-5078628-5078792_CPPE_WT	3.0214467088767547	0.010827381012331562	0.0025440945270582193	1.4678045858561385e-13	9.184303517467674e-07	0.7298895437742232	0.0005078646462554447	1.4473419602130253e-05
chr17-5078628-5078792_CPPE_MUT-allCrxSites	1.0396947845418025	0.010827381012326233	0.0025448065698458447	1.467765741613042e-13	3.580785470402369e-05	0.734230306843543	0.0005078666995707869	1.4473400548617578e-05
chr17-7198142-7198306_CPPE_WT	4.609872204703636	0.0009810614280789617	3.8369815651935726e-11	2.0245356315600015e-11	2.1064616746246513e-07	0.023542296772964127	0.596107462829251	0.0035972263725948064
chr17-7198142-7198306_CPPE_MUT-allCrxSites	2.618082773263986	2.83470154698637e-09	3.836989764638893e-11	1.5232564002205275e-11	1.8404848331946037e-07	0.023526992170479974	0.5961033236738068	0.0035835658122952614
chr17-7258891-7259055_CPPE_WT	2.7698342150869277	0.00020341795737564296	0.901238651970734	0.7502312388963667	1.337122270164311e-07	0.35115179071330893	0.0009237457461725493	1.7620600580027268
chr17-7258891-7259055_CPPE_MUT-allCrxSites	1.9597688253664958	0.04458784014778978	0.901238651970734	0.7502304519934644	1.3371190648563597e-07	0.704873985818186	0.0007578349562971183	1.7620528654591114
chr17-8120924-8121088_CPPN_WT	4.073326143620045	4.178549544435288e-06	1.0184022000200958e-10	4.429829795211476e-13	2.363411658575924e-06	0.02332069432676741	9.868614444642538e-06	6.1933592529258645e-06
chr17-8120924-8121088_CPPN_MUT-allCrxSites	1.1939611778650596	1.3348672407830382e-09	3.0468028366551125e-09	8.109897227920725e-16	2.3632981772434927e-06	0.02270706854534023	1.0207091804111373e-05	6.315066784928291e-06
chr17-12741201-12741365_CPPP_WT	2.711980480227695	0.0010376144107197942	0.008181427562395994	1.4513123883358757e-09	1.234775542438712e-09	0.008496108728179862	0.15197760718873332	0.06258948216641767
chr17-12741201-12741365_CPPP_MUT-allCrxSites	0.4557658465483393	4.002199368659002e-09	0.008182252397333193	1.4508824114588214e-09	1.2347755359838315e-09	0.008494600948255403	0.15197748068322625	0.0023029455087754044
chr17-16951528-16951692_CPPP_WT	1.6272919454890344	0.06897033103158641	2.8675250552064715e-06	7.388138861314226e-13	5.292216004780348e-10	0.046045390551479	1.816447653174858e-05	1.6842796948328798
chr17-16951528-16951692_CPPP_MUT-allCrxSites	0.6393403895096024	0.06897033103141438	2.8675259612991235e-06	7.388096840653358e-13	5.29281529728218e-10	0.04481581138518489	1.7292829660437285e-05	1.6743781574195031
chr17-17234845-17235009_CPPP_WT	2.1224637236028228	0.06897721896487119	7.747374679149362e-06	1.6414867494803254e-11	6.744679018450277e-10	0.04817416482175181	1.763119293591942e-05	1.7119697532828757
chr17-17234845-17235009_CPPP_MUT-allCrxSites	1.1266107076338647	0.0689770918410315	7.747382535904553e-06	1.641218333523064e-11	4.228059176854426e-09	0.04091779680520429	1.7603665088327406e-05	1.6756354705511074
chr17-20945031-20945195_CPPP_WT	1.3937777068395905	1.5590906078932139e-09	0.109008579169076	1.0451732821062355e-11	6.391381900518485e-07	0.00039317694833271115	0.003920583261401976	0.05568767705251274
chr17-20945031-20945195_CPPP_MUT-allCrxSites	0.15357817557194506	1.5590903603752153e-09	0.10900857916907303	1.0451660841158274e-11	6.39137835031133e-07	0.00039061318611138005	0.003920583135875989	0.05568758551481491
chr17-23564269-23564433_CPPP_WT	3.0724635725519365	0.02157573980162968	4.178028566582933e-08	1.71867151429511e-13	3.4940292236676373e-07	0.3452477831135367	0.003923173321699251	0.32567089428607715
chr17-23564269-23564433_CPPP_MUT-allCrxSites	0.2972844232572528	5.030765085018855e-07	7.1790421610487e-07	1.7182241889845204e-13	3.494029556165623e-07	0.0029285673489352227	0.003923174091057658	0.32567087567510244
chr17-23703432-23703596_CPNE_WT	4.3356087285577525	4.168090990763885e-06	5.7665695493372545e-08	0.00045813519207272586	9.333733963490171e-08	0.05987082835086628	0.0015832114670877614	0.42201079345089654
chr17-23703432-23703596_CPNE_MUT-allCrxSites	1.3639428852660886	7.641727217840577e-10	6.814491378092211e-08	0.00045813502544327897	9.333761374974164e-08	0.05985568911267863	0.0015784508195241039	0.4220107932374612
chr1-150312783-150312947_CPPE_WT	1.0722612467703792	0.13243172462785816	3.353027254678683e-08	1.5675764952711455e-09	9.899197900508299e-07	0.013953269959080342	0.00012668129442144376	0.0029513450923743
chr1-150312783-150312947_CPPE_MUT-allCrxSites	0.0747493763370111	0.13239795595617898	3.3530272679175055e-08	2.6231337927485645e-12	9.899197900516246e-07	0.013953264126631965	0.0001266877530090483	0.0029456912634989907
chr17-24736515-24736679_CPPP_WT	1.1801844380068667	0.2533252423656128	1.98660027042282	5.609847821952047e-14	2.8574679008660432e-08	4.233015264419073e-06	1.5234069668544156e-05	0.020488416102626666
chr17-24736515-24736679_CPPP_MUT-allCrxSites	0.20302684920465036	0.2533252423648707	1.9866002704238126	5.609843183241613e-14	1.2200198788871428e-10	3.0654873163233657e-06	1.5233909168324606e-05	0.020488391543343015
chr17-25452659-25452823_CPPN_WT	4.125509724451241	0.0011150446621563496	0.0006174607200221514	3.5354218437942285e-13	0.9684814508096435	1.1125793724982227	0.001442426926748448	0.00011751470022175871
chr17-25452659-25452823_CPPN_MUT-allCrxSites	0.19899602797376792	1.3023521568369189e-09	0.000617460732912587	3.531698204054398e-13	0.9684814509011224	0.9232404501160086	0.0014391975450922432	0.00011730603755002179
chr17-26252690-26252854_CPPP_WT	3.6790400176040152	0.009616334197286566	1.1753834907823204e-13	4.4806853564905936e-11	5.621586064021926e-13	0.0012093504584072584	0.00010425513217252605	1.9213236671184194e-05
chr17-26252690-26252854_CPPP_MUT-allCrxSites	0.8765072716300489	0.0002768822556642955	1.275374011012572e-13	4.4664440804995055e-11	7.719108487964259e-11	6.967521390654496e-05	0.00010416754233519507	1.916222799317149e-05
chr17-26624935-26625099_CPPE_WT	2.0076053690217295	4.560276081483058e-10	0.984247860029308	2.3290105078679404e-15	0.004048081444852822	0.0026597663202877855	1.855994665026484e-05	1.497157413353584e-07
chr17-26624935-26625099_CPPE_MUT-allCrxSites	1.076048728604198	4.5602977796277154e-10	0.9842478600293101	2.329010431418375e-15	0.004048081444835268	6.287386219866706e-05	1.0484265068706217e-05	1.4971557768311504e-07
chr17-27433399-27433563_CPPE_WT	2.3924309228043024	0.11470474830205818	1.5822742385222655e-10	3.066875365549116e-11	2.7242507871603376e-06	0.020861349261683725	0.47289063645807283	0.002116638287563407
chr17-27433399-27433563_CPPE_MUT-allCrxSites	0.40013030702202756	0.11470473368901529	9.469440478223397e-09	3.065106130169382e-11	2.7242507907498917e-06	0.020830039294496307	0.009852280021668592	0.002116533111140243
chr1-150322339-150322503_CPPP_WT	3.3417185088596275	0.00653969459617829	4.156692548730718e-07	4.517447762037529e-06	2.783291623392096e-07	0.0012276482908653726	0.00037937527544761393	0.030019976139123973
chr1-150322339-150322503_CPPP_MUT-allCrxSites	0.5672538978464869	1.4307078979568216e-09	4.1566925499454634e-07	4.512587786666894e-06	2.7832914975796263e-07	0.0006311280959018265	0.0003714149334102027	0.024151552084058007
chr17-28080692-28080856_CPPP_WT	0.8878826203730621	6.736837542293102e-13	0.014478133766854561	7.370652789058331e-12	0.9993316085663014	0.022357441892366575	6.079556724469257e-06	0.0002505304153493936
chr17-28080692-28080856_CPPP_MUT-allCrxSites	0.0031916151302612272	2.198522180577951e-11	0.014478133766855857	7.370632458417496e-12	0.9993316079412643	0.0023364784240013114	3.9867317220624154e-07	0.0002505304036172949
chr1-150329669-150329833_CPPP_WT	3.032451236943158	0.0011127224010949242	1.318749570030593e-09	1.8708358711812576e-06	3.963767833698901e-10	0.3241738938068463	0.06278737270327972	1.439223079584446
chr1-150329669-150329833_CPPP_MUT-allCrxSites	0.723638835314194	0.0001471384497248216	1.318754766906115e-09	1.8708212045738966e-06	3.9639152658768114e-10	0.30148666077002617	0.05684161765133909	1.4304450100267554
chr17-28971030-28971194_CPRN_WT	2.4026241002560815	2.1902880024137867e-09	1.213886196506065e-06	6.125071263636197e-06	1.1596581010268293e-11	0.00419090479710643	5.212260960980829e-05	2.557713736487841e-06
chr17-28971030-28971194_CPRN_MUT-allCrxSites	1.4066468312737959	1.9983407912557565e-09	1.21432079344487e-06	6.1250712636360265e-06	1.1596588443607478e-11	0.004192256654779385	5.206229497360872e-05	2.1400720693289472e-06
chr17-29998648-29998812_CPPN_WT	6.776112707189907	0.13167653371973861	2.2251614261779213e-10	5.519067011738724e-11	7.018478408858335e-07	0.003253225979046907	0.016369970749441538	6.292589358970204e-05
chr17-29998648-29998812_CPPN_MUT-allCrxSites	2.820881717193676	0.13165305642203531	5.189861463395538e-10	2.5917285769894186e-11	7.018478586663128e-07	0.0031846169655773875	0.016231054611018883	6.226338335134623e-05
chr17-31535233-31535397_CPPN_WT	2.979722399322178	2.048664885959211e-06	5.97937838998343e-08	1.7282921954624722e-12	5.925610091930694e-08	0.21936404420391825	0.30311663626267676	2.9147240739522152e-05
chr17-31535233-31535397_CPPN_MUT-allCrxSites	1.167474801187955	4.00965071455455e-11	5.979382707000762e-08	1.247074513737875e-12	5.925420332373195e-08	0.20755567465280209	0.30311536115810295	3.382551820133564e-06
chr17-31941749-31941913_CPPE_WT	3.9545342051081303	0.0025836163000224283	0.023362556671504043	9.814905588831017e-11	6.850206967560047e-05	0.024754249077201446	1.1622619637938263e-05	0.004480104208523266
chr17-31941749-31941913_CPPE_MUT-allCrxSites	1.0116706784430605	2.0692998877367887e-11	0.023362556673646923	6.609507742190835e-11	6.850206962606014e-05	0.02477299453195946	9.811889127058649e-06	0.004478066344395735
chr17-32788362-32788526_CPPP_WT	1.6710172807068022	0.014455369179858847	9.91162453282757e-07	3.416951499677871e-06	1.9015377324704046e-06	0.00033409301495470044	1.607390243126216e-05	0.005102674475047139
chr17-32788362-32788526_CPPP_MUT-allCrxSites	0.6738387361061656	0.013688865342792416	9.911624681570026e-07	3.416951486261668e-06	1.9015377324707377e-06	0.00033117238839081774	1.49716978750021e-05	0.005102674095838983
chr17-34197537-34197701_CPPQ_WT	4.140763658921642	0.7445644492060212	0.0006191510757949758	4.5922947776586593e-08	2.1048473965539427e-08	1.023243170211474	0.0022143806492177665	0.007203627156925352
chr17-34197537-34197701_CPPQ_MUT-allCrxSites	0.45418831651369496	0.016191831006433555	0.0006191518590010691	6.906445305515091e-11	2.1046816758553157e-08	1.022981935346402	6.666509660658583e-06	0.00720186997750245
chr17-34894444-34894608_CPPP_WT	1.0013303923819723	1.766756071877574e-07	1.3775735307143753	7.587295448880272e-14	1.42571604235431e-08	0.0003213009716342047	3.6954611075579267e-06	0.01811308577727979
chr17-34894444-34894608_CPPP_MUT-allCrxSites	0.01836011680308221	1.766041878664726e-07	1.3775735656543908	3.954431310096566e-18	1.4257160423543519e-08	0.00032130297932592036	3.6963528697450158e-06	3.5640680583524993e-07
chr17-35235830-35235994_CPPP_WT	1.0781071953184769	0.0040320146002342004	5.9304057879700265e-09	1.9842637023078557e-14	7.240395369798807e-08	0.001014601659380196	0.0003707819893400788	0.12226140179182085
chr17-35235830-35235994_CPPP_MUT-allCrxSites	0.13234964840858987	4.189829529402654e-05	5.930434190172029e-09	1.8553601187580397e-14	7.24039515892504e-08	2.0926260121531e-05	0.00011512418531757349	0.12111232150839123
chr17-35507350-35507514_CPCN_WT	6.866084615649441	0.01219478677852673	1.5591770370509558e-12	0.0003718580448308945	6.88925860703486e-12	0.7741404261814457	0.0004508697094726092	0.02163500998768407
chr17-35507350-35507514_CPCN_MUT-allCrxSites	2.201584262831178	5.060318990426172e-07	1.164525275312871e-09	0.000371357077420887	1.0351468745642651e-12	0.7732226801115232	0.0004509812660612823	0.01449501786396789
chr17-35822618-35822782_CPPP_WT	2.4159971865014094	8.798038218368979e-05	0.5352985042241901	6.891864093178613e-11	1.6324016704240579e-06	0.0004353742212327486	0.0008366376820075067	0.001411634217238469
chr17-35822618-35822782_CPPP_MUT-allCrxSites	0.39592747368445147	7.161655445669e-05	0.5352985087225435	1.4594084806210613e-10	1.6324016704232217e-06	0.00010814655274036852	9.771785856716656e-06	0.0014101904048417855
chr1-155111753-155111917_CPPE_WT	3.4958377469781317	5.720397501993725e-07	6.121534096657783e-08	1.6815997565454163e-12	4.135773206727081e-07	0.2839350640513883	0.0001257045689767139	1.0260584192738433
chr1-155111753-155111917_CPPE_MUT-allCrxSites	0.28861423769832695	1.8654630811786753e-09	1.9584794271208897e-05	1.5303954525373858e-12	4.135774002646849e-07	0.27254866738487227	0.00012706919657726187	1.0243129411295975
chr17-43699309-43699473_CPPE_WT	4.065418233860126	4.613499161894867e-06	7.28918895857068e-08	1.7853504879248188e-14	0.0005611739743249813	0.00959538994860706	0.012840747744833684	5.234759616825493e-06
chr17-43699309-43699473_CPPE_MUT-allCrxSites	0.6135597676514059	1.1254164881814985e-09	1.4393281714856488e-05	1.7167019972497016e-14	0.0005611739740184717	0.009586364536159952	0.012771988607201629	1.3612740426390293e-07
chr17-45700545-45700709_CPPE_WT	2.1140410327716994	0.0008784066671954979	1.5416672100798497e-05	5.880613427180089e-13	0.00013951937598183367	0.1847739543063468	4.062522561311306e-05	0.012821187029078918
chr17-45700545-45700709_CPPE_MUT-allCrxSites	0.1436371784943985	0.0008784029002053333	1.5418085929818274e-05	5.325212618370213e-13	0.00013951937598183367	0.18477172246838097	4.0625798938763974e-05	0.005025904826592695
chr17-46153482-46153646_CPPP_WT	1.9818182205641808	5.205523565115592e-05	1.3231437052074153e-07	9.740548913688434e-05	0.00026696581735518183	0.04012611225940404	5.880268485624409e-06	0.0002621873161759306
chr17-46153482-46153646_CPPP_MUT-allCrxSites	0.08792233661721155	5.205523556055377e-05	1.363065548281402e-07	9.7405489136879e-05	0.00026696581735187783	0.04012598903460109	5.982320754369182e-06	0.00026218731066803805
chr1-34859824-34859988_CPCE_WT	3.4035744668208885	0.0010105222062567617	9.418054891342368e-08	2.0193061277440154e-11	1.2471673841344721	0.7295773428748256	0.020468372333429262	0.16326896081915226
chr1-34859824-34859988_CPCE_MUT-allCrxSites	0.3591808602697057	0.0009801389991549955	9.532053396923068e-08	1.9966003817553823e-11	1.2471673841328208	0.5169483148933429	0.05927232337691507	0.16325053136511225
chr17-46904065-46904229_CPPE_WT	1.7700843297481652	5.826679328864837e-07	3.2967561568543896e-05	0.12374877928760455	6.987994842891858e-06	0.12199297330120401	1.2129310611965472e-06	0.00118743302655457
chr17-46904065-46904229_CPPE_MUT-allCrxSites	0.7581108913811497	8.383359397951883e-10	3.2967935753246406e-05	0.12374877928760455	6.987994842891858e-06	0.12199262861251821	1.2130013744239696e-06	0.0011874299014101183
chr17-47386819-47386983_CPPP_WT	2.6210835645765416	1.0324603727826438e-09	0.00014105752376849956	2.259197480696656e-14	0.00771109015624543	0.5540963621294045	0.0005412734645573015	0.004669256459349446
chr17-47386819-47386983_CPPP_MUT-allCrxSites	0.3291662860691724	7.788244615850947e-10	0.0001410674625120631	2.2584909480096806e-14	0.007711090159613349	0.6636421225014468	0.0005412737329112672	6.407879987551372e-05
chr17-47400578-47400742_CPPE_WT	4.063556977550789	0.0021451105733467186	7.477652471675157e-11	8.658372806263647e-08	3.303629579801598e-07	0.05804086678068207	0.003678428190360865	2.184731744919713e-06
chr17-47400578-47400742_CPPE_MUT-allCrxSites	0.1899077291506442	1.517849368072177e-08	3.093715557590289e-05	2.877363187184458e-10	3.303632834407958e-07	0.006100257232277775	0.0036780828821683666	1.2022136152038229e-06
chr17-48065172-48065336_CPPP_WT	2.734940961847828	1.2868891129493586e-06	0.002189662909381943	1.5425189367249733e-11	1.000770060128732	0.02640713596393581	1.0000415306942096	0.020064378400978838
chr17-48065172-48065336_CPPP_MUT-allCrxSites	0.7698615613418471	9.793949226348121e-07	0.002189662929419785	8.22594409832956e-14	1.000770060130577	0.02640429959585048	0.9963862515693445	0.018213365886169036
chr17-48467615-48467779_CPPN_WT	1.4880142114596633	0.00022951483025418428	6.5855417154577e-08	1.1645356672378483e-11	0.016426649349920056	0.0030318634959832953	0.005819664572279159	4.4025871252656914e-07
chr17-48467615-48467779_CPPN_MUT-allCrxSites	0.4915324090820687	0.00022878162528194978	6.608989021293826e-08	1.1640745606976661e-11	0.016426653686712506	0.0030242196579558923	0.005819664113656923	5.326436720660123e-08
chr17-48838467-48838631_CPPE_WT	2.8599077678960283	3.7016882501164015e-10	0.5446597114120612	2.4757385235392753e-14	6.118503201507051e-06	0.009795821503259444	0.004722241962077851	0.002996158159186458
chr17-48838467-48838631_CPPE_MUT-allCrxSites	0.977621390184258	2.4714857513330152e-11	0.5446597114153772	2.4752470367490542e-14	6.118503114638181e-06	0.009395909968109652	0.0018667309083200212	0.002995977934365381
chr17-48970157-48970321_CPPN_WT	2.7627864502779365	0.5902439029646633	2.7098373870652396e-07	4.0319149986066327e-11	0.00856723623413582	0.9585188886360251	0.00013649290274333087	0.12313987272916394
chr17-48970157-48970321_CPPN_MUT-allCrxSites	0.9690549885668587	0.001826831736525536	2.7100824100568233e-07	1.1468053679119517e-12	0.0085762010987035	0.020322939577134026	0.00013583307455421537	0.1231366957323694
chr17-56075074-56075238_CPPP_WT	1.5511831940298557	1.3658989619441213e-11	0.004194974218461224	3.617223786984879e-15	0.09956389580170132	0.005505206016536583	6.505055283608067e-05	2.3884176847410123e-05
chr17-56075074-56075238_CPPP_MUT-allCrxSites	0.586417363436206	1.3444518277267809e-11	0.004194974218467668	7.09345870478656e-16	0.0995638958017013	0.005505455776580547	6.505027695128136e-05	2.3066401875575836e-05
chr17-56218298-56218462_CPPP_WT	5.6102296132846154	0.0024528689744770815	0.14441861059858838	1.4171420571993384e-10	6.944517210010579e-07	6.0129372680647186e-05	0.00020809482741216364	5.951194733935759e-07
chr17-56218298-56218462_CPPP_MUT-allCrxSites	1.6899875766754522	0.002452868974044598	0.1444186106739237	1.4172357092313094e-10	0.00017224562571125233	5.939099946817509e-05	0.00018948282848402654	5.956881421189696e-07
chr17-56292876-56293040_CPCE_WT	2.954288745818563	0.03466361151870431	3.9407093540860385e-08	1.9161393139388742e-13	0.00010696224039357258	0.00022517895916375036	0.005037088451474398	0.0001775481445451771
chr17-56292876-56293040_CPCE_MUT-allCrxSites	0.9624790918538896	0.029228893673787674	0.0002167184769713821	1.8150349096448878e-13	0.00010696224039362604	0.00022239622513705868	0.0009620639128360087	0.00017754789693765033
chr17-56673294-56673458_CPPP_WT	1.1958225535253109	1.3037601791691298e-12	0.030679910409801548	3.5203454071046873e-15	1.9496058064457649	0.0029406924764254563	2.091110333441354e-06	5.151717089051037e-05
chr17-56673294-56673458_CPPP_MUT-allCrxSites	0.20172318225014763	3.841114357588489e-13	0.03134172504777323	1.63430660336232e-18	1.949605806445762	0.002947216949096907	2.093423339345623e-06	5.151217489285333e-05
chr17-66075877-66076041_CPPP_WT	3.513294203952673	0.0011375683027367	3.693432701853526e-11	7.213121471071954e-06	3.088974080778266e-06	0.004568984646489481	0.0034824099727726525	0.13329288045612067
chr17-66075877-66076041_CPPP_MUT-allCrxSites	0.587402934882847	1.4440778341823222e-07	4.3039191862932676e-11	7.213120359887697e-06	3.265299888360377e-06	0.0045145117623837765	0.0034823597917640085	0.12995230942383537
chr17-66235611-66235775_CPPE_WT	4.72626283073567	0.00020262559464398082	0.03763977927451632	4.751564937721248e-11	0.3830151563383402	0.25321566852760774	0.00027810168197010826	0.5302834786358986
chr17-66235611-66235775_CPPE_MUT-allCrxSites	0.9206297650873347	1.209046897750687e-13	0.037639787074191654	3.614213257990402e-11	0.3830151564297961	0.25321540268182025	0.00021172794552501065	0.5302828564513512
chr17-66394581-66394745_CPPE_WT	2.984404344598413	0.005193381849832401	9.668518581094172e-11	8.308468410582626e-08	0.001445977535219261	0.0026189945623354164	0.9942331181305724	0.019936877824564308
chr17-66394581-66394745_CPPE_MUT-allCrxSites	1.2343106008905935	1.4869364135910512e-08	9.753612686210756e-11	8.308359678966466e-08	0.0014398615166009911	0.0024458529247194023	0.11595316210585456	3.3811979218476546e-05
chr17-66469650-66469814_CPPE_WT	3.051681494582874	1.0652832468728045e-05	8.551071757202927e-11	1.2492300497072089e-05	2.2662359511869542e-06	0.12964094559377556	0.36239879435098715	2.9095031443733914
chr17-66469650-66469814_CPPE_MUT-allCrxSites	1.1444540894371222	6.4993109322463875e-06	8.569637421536199e-11	1.23326955490298e-06	2.2662362208126202e-06	0.12960432727702537	0.36239967026881315	2.909503086334184
chr17-68004092-68004256_CPPP_WT	1.6011630483210353	0.00188980590291313	0.5901849198189012	6.348319614759116e-13	2.7751351615043255e-09	0.05725035445932441	0.00016537827172715495	0.0003396523326777931
chr17-68004092-68004256_CPPP_MUT-allCrxSites	0.6041364771510747	0.001887908715201161	0.5901849198281497	4.786246689958339e-13	2.4364925908169998e-15	0.043233730658859444	0.00016813478521307377	0.0001346952128647232
chr17-71947464-71947628_CPPE_WT	2.734063690801288	4.364964509380719e-08	2.093030152546363e-08	3.0483863531701144e-12	0.00021546701635173139	0.20772563159157825	0.0029830119553539004	1.1457197472856566
chr17-71947464-71947628_CPPE_MUT-allCrxSites	1.3529794790919651	4.364964507853481e-08	2.0942338938345208e-08	3.047827799439718e-12	0.00021546701635173139	0.20772562686210705	0.002982782468932466	1.1457178602039741
chr17-74221859-74222023_CPPE_WT	3.596252561041215	0.005316956448262552	3.0561811840318907e-13	1.2991497374970606e-06	3.905759038316364e-05	0.24766387040779073	0.0007759317879649864	0.009509462964064562
chr17-74221859-74222023_CPPE_MUT-allCrxSites	1.6505907577956833	0.0053113749573072515	3.1461709030436736e-13	1.298821698454747e-06	3.905759220427605e-05	0.24747092385343	0.0007836230674331927	0.009508991668588585
chr17-79354676-79354840_CPPP_WT	2.8574242489244375	1.357385445675745e-07	1.2875573210671941e-06	4.785243790090393e-17	0.4698768553152157	0.012266580029849846	3.682599426720647e-05	4.1580855849740794e-05
chr17-79354676-79354840_CPPP_MUT-allCrxSites	0.3077174598823961	8.821314500327522e-13	1.7269734764519593e-05	4.409170158745486e-17	0.46987685531521567	0.01226040697855124	3.6266373595837536e-05	9.389670284329802e-08
chr17-80832549-80832713_CPPE_WT	3.1729659282825295	0.934809746328485	9.827148249585617e-10	6.62626824691777e-10	1.8466459624460293e-07	0.19150757752472938	0.00032332215526771136	0.020782915574121028
chr17-80832549-80832713_CPPE_MUT-allCrxSites	0.2224284010387165	0.9344220965483634	1.0005676213911453e-09	1.1673922305580933e-10	1.4489901254297646e-07	0.016673739346096533	4.4674032718228246e-05	0.01922852239860603
chr17-83514296-83514460_CPPP_WT	1.4413406482298017	1.9025209348820983e-07	2.9088812986583134e-08	2.2386513258921053e-10	5.133514311016559e-13	0.2227977790045827	0.0021678957582446654	3.473554674379445e-07
chr17-83514296-83514460_CPPP_MUT-allCrxSites	0.4286094470652184	6.530523684902151e-08	2.9088813206149383e-08	2.2386181334445207e-10	5.133379187071565e-13	0.22279733451689257	0.0016262342907176716	3.4636648156295053e-07
chr1-157380933-157381097_CPPE_WT	3.713426460661989	0.00024101790252995846	1.1962252645357469e-08	1.8118677047422327e-10	8.016299123038638e-06	0.0011045237893209353	9.207953111793984e-05	0.02587511901610906
chr1-157380933-157381097_CPPE_MUT-allCrxSites	1.8729586132128082	1.742986125260303e-09	1.1965307103554577e-08	3.8967592817248934e-11	8.01629912303885e-06	0.0011044927644839242	9.209350696709272e-05	0.025874912680579048
chr17-84146065-84146229_CPPE_WT	2.791779692476719	2.3162805024479694e-11	4.0659126547845815e-09	1.3418578620766316e-12	1.5269121030972278e-05	0.015454771023822391	4.251367787492442e-05	1.712173459741763e-08
chr17-84146065-84146229_CPPE_MUT-allCrxSites	0.8532633643619899	2.3162729367827785e-11	4.0662174773161025e-09	1.3418571147122445e-12	1.526963335469133e-05	0.014879733183176367	4.2509505564985996e-05	1.712077150330907e-08
chr1-158546627-158546791_CPCN_WT	6.194656421079129	6.306646656673064e-06	1.6329213049308213e-13	2.0615051725568384e-10	0.36261928766161033	0.4143341589896816	2.1187308166164105e-05	0.0864888659849672
chr1-158546627-158546791_CPCN_MUT-allCrxSites	3.022805077926188	2.2778740403812832e-11	8.920891420262617e-12	2.059248588635445e-10	0.3625786330245842	0.3836855150833785	8.160544587095318e-06	0.0013300526420376392
chr17-84896284-84896448_CPPE_WT	3.449904937061338	0.33999388717651213	5.906972504202008e-05	5.070011670089275e-14	9.250753537072791e-06	0.0036115004237581797	0.0012683434606215165	0.00544307671990765
chr17-84896284-84896448_CPPE_MUT-allCrxSites	0.4022819722471262	7.815011181306118e-11	5.9137848569587366e-05	4.6224091462115014e-14	9.25075353427289e-06	0.21327008154998142	0.0012684209341913425	0.00019631686712020863
chr17-86488844-86489008_CPPE_WT	0.9202015499491798	2.331475569717344e-10	2.061392398546346e-09	1.2606664978649698e-12	5.185955065537489e-05	0.006602571454553718	0.0001511305876933567	0.0029739353509054766
chr17-86488844-86489008_CPPE_MUT-allCrxSites	0.03344079017494547	2.331475361283284e-10	2.0613923985463876e-09	1.26056285151606e-12	5.185943689752013e-05	0.006461404954569147	0.00015398171611318422	0.0029739352952067926
chr17-87055278-87055442_CPPE_WT	3.3287285512014755	0.00012045891881547237	6.531429530357684e-08	2.360966415044719e-12	2.3808481816864826e-07	0.7945322030281986	1.2124482871884177e-05	1.0004535310975542
chr17-87055278-87055442_CPPE_MUT-allCrxSites	0.91144971102641	2.1107641791988635e-12	4.641254621645973e-06	2.3549780163962915e-12	2.380848181687909e-07	0.7882513966963369	1.2126615709634064e-05	1.0004534426347973
chr17-87265760-87265924_CPPP_WT	1.004488993389807	1.690607493612153e-05	2.9640765129014814e-05	4.6017609676541877e-17	1.0227893930773195	0.000324930410182964	0.00015087899489544485	9.208415612134399e-10
chr17-87265760-87265924_CPPP_MUT-allCrxSites	0.005985615473385419	2.529951910034866e-10	2.9640768145300945e-05	2.6013557406519425e-17	1.0227893930773195	0.0003241985632362318	0.0001508767629806032	5.972754338660203e-12
chr18-3507800-3507964_CPPP_WT	1.0844198050587048	2.156839621186675e-05	1.5217975846301206	4.633219293511459e-07	1.5256082976310857e-10	4.288316592624398e-05	0.0004965450050197244	0.016437371523760114
chr18-3507800-3507964_CPPP_MUT-allCrxSites	0.09736343890379051	2.1568395469720486e-05	1.5217981856728533	4.633219293511459e-07	1.5256082686153385e-10	4.239231795809544e-05	0.0004965554859579448	0.016437371522976564
chr18-6764932-6765096_CPPP_WT	0.9909163540390037	0.00962535291013805	0.003195227655975456	1.4221454468183574e-12	0.9879481869538875	0.02480701880375673	2.487050845585331e-08	6.187785427219848e-09
chr18-6764932-6765096_CPPP_MUT-allCrxSites	0.0117398927343599	0.009620545745721675	0.0032122592866497203	7.647986539002721e-13	0.9879481869539365	0.024807018429051975	3.634901168739627e-09	2.4075465959215407e-09
chr18-12146880-12147044_CPPE_WT	1.9848578514059023	6.4487215951758365e-09	3.333512780904621e-08	6.283664007718366e-06	4.125253930732268e-05	0.008965224691150239	0.00023677252548225813	0.011275895685759634
chr18-12146880-12147044_CPPE_MUT-allCrxSites	0.9869198023055706	4.492217104525992e-09	3.333514844552678e-08	6.283663994007052e-06	4.1252539307325534e-05	0.008962988845718646	0.00023397068545915784	0.011275895522422683
chr18-13972606-13972770_CPPP_WT	1.8316710254741797	0.9527209440945019	1.9726123186560816	4.897897247086855e-11	4.553315960811535e-08	0.011181559752246793	1.1510855167891275e-06	0.0021256610893015376
chr18-13972606-13972770_CPPP_MUT-allCrxSites	0.05063837232592924	0.7711099514862446	1.972612319365433	6.909479329529761e-14	4.55335771525047e-08	0.004491156740835733	9.655075359490774e-07	0.0015214820769900606
chr18-16217600-16217764_CPCN_WT	3.1025973462931136	0.020371202777378628	1.3120247223057227e-08	5.926009354736219e-11	0.001321218915049896	4.5938727198373275e-05	0.00013315573261373664	0.0022525115023850433
chr18-16217600-16217764_CPCN_MUT-allCrxSites	0.9021481547093658	0.020371187340601105	2.1387367515220402e-08	5.6728046447308486e-11	0.00132121891505405	4.559219105641448e-05	0.0001317851597759538	0.002252097460125612
chr18-16899486-16899650_CPPN_WT	4.958428944310048	4.804019699172042e-05	6.450674960269683e-07	1.9339096374380935e-12	6.169182721075419e-07	0.8812709399208335	0.01217828613003636	1.0921080915312864
chr18-16899486-16899650_CPPN_MUT-allCrxSites	0.9252354144296401	2.61882671539064e-05	1.1291798789101265e-06	1.9032549582776623e-13	5.883620804201363e-07	0.14644035046021342	0.01167797397297347	1.092087453140623
chr18-23811935-23812099_CPPE_WT	2.3179049573734627	0.028968256389639502	2.525667053920152e-09	6.419361232495184e-09	0.0034659265700653827	0.8086286728549624	0.0013900125225602565	0.054485353812034
chr18-23811935-23812099_CPPE_MUT-allCrxSites	0.40438073006820763	0.028968175531856006	2.5257191080317483e-09	6.417368090353787e-09	0.0034659265700656074	0.8086106863782186	0.0013874383562222307	0.05235929186196502
chr18-24713939-24714103_CPPE_WT	4.513699592700339	0.46397931945802356	2.1941554653571958e-11	6.601455448914062e-05	0.9461713642957004	0.5281043636428295	0.00025753230471084584	0.34713839575271693
chr18-24713939-24714103_CPPE_MUT-allCrxSites	1.6563250713844448	0.46397914794022244	3.80835989389157e-10	6.532079817451203e-05	0.9461713643079097	0.5281042910074213	0.0002550637703819431	0.3432954808871018
chr18-29884635-29884799_CPPE_WT	4.162155376555679	0.6027538096879607	1.3116366252647747e-13	5.569897765114388e-07	0.10167901619087996	0.03434468525826062	0.9982649311746624	0.20582073743175858
chr18-29884635-29884799_CPPE_MUT-allCrxSites	1.8632363082608654	0.0011721210732246869	1.9291200393078734e-13	5.323501217596869e-07	0.10167901619087993	0.03434459086014091	0.9984344351255147	0.042326561736312406
chr18-32378577-32378741_CPPP_WT	2.90674607453003	0.02403977193887273	6.352689330394685e-08	3.2685334927369915e-14	8.359854940475148e-05	0.0026800550719404204	0.01964317324584168	1.4075969784383382e-06
chr18-32378577-32378741_CPPP_MUT-allCrxSites	0.11923476785227774	4.333973816308492e-12	1.5569614217947773e-05	3.263792216222047e-14	8.359854961513336e-05	0.0002813953186292758	0.019643004591019187	2.2057132793320944e-07
chr18-33456757-33456921_CPPE_WT	3.691346600788182	0.002521272130348157	0.0012663876867548217	6.893827117399634e-10	0.5379019787969302	0.2215289482675561	0.0008744618520755877	0.003110032655685262
chr18-33456757-33456921_CPPE_MUT-allCrxSites	0.16029278017050275	4.691207009079298e-05	0.00126638768677605	5.402366727121094e-11	0.5379019787969263	0.008434906263861026	0.0008671606888834167	0.003106793377224661
chr18-35042796-35042960_CPPE_WT	3.669934175744519	0.19405049464934565	1.5006234059876861e-06	8.780194008891468e-12	2.0961713866724405e-05	0.0006255950935851535	0.005101740480320654	0.0262471760443663
chr18-35042796-35042960_CPPE_MUT-allCrxSites	0.883899932425251	1.8432811219129706e-08	2.2692280636670745e-06	3.879353861295357e-14	2.096171386748733e-05	0.00023340338766049385	0.0015330422890009465	0.025097848500916252
chr18-35702871-35703035_CPPP_WT	3.818891092040956	3.614306529794223e-05	0.04336463764292129	5.038965889674912e-12	0.9262791641035075	0.040863053095697856	0.00010433282416245005	1.665707402260959e-07
chr18-35702871-35703035_CPPP_MUT-allCrxSites	0.12855398321976247	3.6143099758839125e-05	0.043364654969872914	7.0207095408891264e-15	0.926279162526286	0.0336597901514224	0.00010310506349651185	1.993080395153259e-11
chr18-35957146-35957310_CPPE_WT	4.0738624553521925	0.02965691758146967	1.3247210668230906e-08	7.311384882402436e-10	1.7320990150789793e-06	0.04347099851499089	0.011512144002696408	6.888724291551154e-05
chr18-35957146-35957310_CPPE_MUT-allCrxSites	1.3103904539269027	0.0004280239108191361	0.004421774760368158	7.169992463106357e-10	1.7122033484218653e-09	0.20668239684059844	0.011512128094069549	6.856991506386061e-05
chr18-38185085-38185249_CPPE_WT	2.7401038871831997	0.08692334364860796	0.0001405594251325553	1.6236687766638511e-09	1.8729183027544834e-10	0.0002555021695685004	1.2499151923713647e-05	8.97973683383207e-08
chr18-38185085-38185249_CPPE_MUT-allCrxSites	0.7078701838311812	0.002197496492135764	0.00014062757862114353	2.1479841123075996e-12	1.8868756749707694e-10	2.868737924107212e-05	1.2424410787553816e-05	8.961873779204589e-08
chr18-39068133-39068297_CPPE_WT	3.952846125509125	0.7172749230375798	0.0010903603126973715	1.4343138526990148e-09	5.510074404427566e-10	0.09116655609866103	4.754089787030219e-05	6.745579426423153e-06
chr18-39068133-39068297_CPPE_MUT-allCrxSites	2.065964926428394	0.7172738031227103	0.0010903610087635892	1.429615528919602e-09	5.512748785366158e-10	0.0911650781761186	4.738606543972325e-05	1.1686204920736534e-05
chr18-39172542-39172706_CPPE_WT	3.2897173912264055	0.006212400970913081	1.009011963131462e-10	0.0009650170240511663	9.155280109802364e-10	0.7613899215300963	0.00133171061603289	1.034235271689793
chr18-39172542-39172706_CPPE_MUT-allCrxSites	1.2578895343689376	2.055445314128943e-06	1.0122864127681869e-10	0.0009645929863636725	9.15527286797798e-10	0.7610449683781005	0.0001193565740387531	1.0342179861758574
chr18-39689729-39689893_CPPN_WT	2.472311701525048	8.778695103140673e-05	3.9559033491137924e-08	1.114856876202092e-07	5.3518780367441254e-11	0.0009378221380863172	0.002417876763118152	0.014339395309467744
chr18-39689729-39689893_CPPN_MUT-allCrxSites	0.48178831387912235	3.6994599056102333e-10	3.955905918298249e-08	1.1149188221052628e-07	5.350526485555885e-11	0.0007043488165920638	3.228839514264557e-06	0.008390448522683579
chr18-42841141-42841305_CPPE_WT	3.4937751310150316	0.24498158728894343	1.8740156647676945e-08	1.0341469549457869e-11	1.7311567643343583e-07	0.32714822929819254	1.0151518083697244	1.0102243243088576
chr18-42841141-42841305_CPPE_MUT-allCrxSites	1.5356439910583042	0.004892770770361668	1.9845679207760997e-08	9.312220338961273e-12	1.7311567568147963e-07	0.3251389724763605	1.0151295804020923	0.9924538548275557
chr18-43418945-43419109_CPPE_WT	2.976966118231008	2.0949183731331475e-05	2.1914891314024805e-09	3.3602400591151573e-11	0.8814903559321031	0.6189248085535026	1.9358354724933887e-06	0.12435836902160571
chr18-43418945-43419109_CPPE_MUT-allCrxSites	0.08902721200243635	4.801958191657733e-12	2.7712200142984318e-09	7.757315068131376e-14	0.8814903559321633	0.6187855245165987	7.924271171273262e-07	0.12435830893708916
chr18-44558137-44558301_CPPE_WT	2.3195712922133502	4.866608329780453e-06	1.3603084136370604e-07	1.7920926222843608e-09	0.0050723818491644375	0.07610086295325388	0.3219088559976062	0.9983732824648771
chr18-44558137-44558301_CPPE_MUT-allCrxSites	0.3727833838882482	1.048837369938761e-12	2.101081008524477e-07	1.5468266608273813e-09	0.005072381849169708	0.06438299912228446	0.3211952949217689	0.9983713374271639
chr18-46964680-46964844_CPPE_WT	2.706703541986837	0.0812548829162374	0.7185041542948052	5.060557387634836e-06	0.1233726060128344	0.007690715373355808	0.026251568970045897	0.011730229628336022
chr18-46964680-46964844_CPPE_MUT-allCrxSites	0.7279144657208514	0.08025099818536233	0.7185041542951359	5.060545999857489e-06	0.12337260603036851	0.007670698297015323	0.026242530832301946	0.03432949931684398
chr1-163779410-163779574_CPPN_WT	2.1974955931830524	0.9854336783019891	7.177146907043922e-07	4.4163232096363196e-10	1.845517713979046e-07	0.0006054748000009877	0.0002147180309411596	8.967084510688487e-06
chr1-163779410-163779574_CPPN_MUT-allCrxSites	0.5957979339206495	0.9750835200785294	7.177146907055599e-07	4.4163230581060064e-10	1.845176303316925e-07	0.0005927700212661214	0.00021469881635926443	8.177339914565064e-06
chr18-56580599-56580763_CPNE_WT	5.14570418426168	1.0097590477784781	4.960777000128286e-13	6.779962664717995e-09	1.0746359822294751e-06	0.026780744004073088	0.0008488986761770907	0.7954964286964773
chr18-56580599-56580763_CPNE_MUT-allCrxSites	2.2722066684059814	0.9992888040845072	1.4158603640537727e-07	2.701216765647729e-10	1.3705458742392164e-07	0.0016469517472706679	0.0008406332206955297	0.7954952273298819
chr18-56622481-56622645_CPPE_WT	2.8018923152650386	4.962450465450465e-06	5.631016264928151e-09	0.00794268809726857	0.0008203545171014491	0.1081765112437893	0.007401338782869373	0.9139538176252053
chr18-56622481-56622645_CPPE_MUT-allCrxSites	1.8534568340683595	4.9624395998757265e-06	5.631016270912491e-09	0.007942657005025607	0.0008203545171014493	0.1081531212117812	0.007401339461981464	0.9139534720399873
chr18-56670538-56670702_CPPE_WT	1.44132988445209	0.8764685532848139	1.924118389371095e-09	7.194958426363548e-05	3.488523883711687e-06	0.022795017604097464	0.007819823141203032	8.397020474369142e-07
chr18-56670538-56670702_CPPE_MUT-allCrxSites	0.4370524518119836	1.3442503161236534e-06	1.924285332050706e-09	7.19215358538177e-05	3.488523883711756e-06	0.02279501753827889	0.00781979266143944	7.958289538855492e-07
chr18-60706680-60706844_CPPE_WT	2.466053116454995	3.134476463400322e-06	1.2862354152513139e-10	6.181288340335754e-10	0.9853314252405528	0.9379717345388155	0.004753126986743284	0.0032867166081626854
chr18-60706680-60706844_CPPE_MUT-allCrxSites	0.5351304017035718	7.205887981809891e-07	6.709414766737861e-10	6.181276149473846e-10	0.9853314252405526	0.9377917433919072	0.0047537266568801915	0.0032737240141758835
chr18-60783044-60783208_CPPE_WT	2.0377423811031505	1.1646303561629113e-10	3.2290210391651883e-10	4.284388632835827e-05	1.4909602470026877	0.02544930928819725	0.00012306127263533845	1.0739084493870075e-05
chr18-60783044-60783208_CPPE_MUT-allCrxSites	0.13123841653611193	4.5334942220422866e-11	3.9862387280160794e-10	4.229448037231928e-06	1.4909602470026877	0.025444097938826862	0.00011891349811687235	1.0729143188128528e-05
chr18-61217365-61217529_CPRE_WT	3.4875827165317053	5.644218062865774e-06	0.0004406292050061642	2.7699983448490053e-09	3.0814233933986902e-06	0.12271567831574386	0.00032672449171657834	0.09422652289585752
chr18-61217365-61217529_CPRE_MUT-allCrxSites	1.4923889624703928	7.717556227766148e-12	0.0004577690376628274	2.769967517421316e-09	3.081425995679167e-06	0.12271027214168764	0.0003267223694855843	0.09422652255436155
chr18-61321082-61321246_CPPE_WT	2.120613012078139	1.4697583438330926e-05	3.973005515681601e-07	2.0032269044917344e-09	2.4504333267460837e-07	0.12135318681239438	0.00014633403815361376	8.021846134765017e-05
chr18-61321082-61321246_CPPE_MUT-allCrxSites	0.21683636757644742	3.6186453943026343e-12	3.9730097372056476e-07	5.469913783592513e-10	2.43437456184603e-07	0.10739853271594021	0.00014384525320036874	3.0117692940862876e-08
chr18-61675801-61675965_CPPE_WT	2.89674554212493	0.0017525180804507645	5.8225141445717726e-08	1.260660164136275e-10	0.00045333577516088803	0.04284574313676036	0.06030888137567936	0.008324089302560947
chr18-61675801-61675965_CPPE_MUT-allCrxSites	1.0557437702039827	2.3250005325455784e-05	1.68788861701941e-07	1.2606588822315758e-10	0.00045333577516143767	0.042844252839809416	0.06031134076802383	0.008324088992020254
chr18-63625013-63625177_CPPE_WT	2.709530649859863	1.155574667173586e-06	0.9138287968342439	2.4583376665315114e-06	1.0548241207698514	0.11411599335321732	0.0002807951648223406	0.9352298762140471
chr18-63625013-63625177_CPPE_MUT-allCrxSites	0.8728447951349392	8.742808678893883e-07	0.9138288273591613	2.4583376663900213e-06	1.054824120769852	0.11400196865112429	0.0002793288710213909	0.9352298140064075
chr18-65052023-65052187_CPRP_WT	1.4825931723441441	6.273229126764519e-08	2.3873722616461805e-06	1.9177776680124757e-10	0.03709285401281251	0.00014468698981745705	0.0011541479072891296	0.07885974316865646
chr18-65052023-65052187_CPRP_MUT-allCrxSites	0.4868955858167835	1.2899666826958201e-11	3.0279159757140753e-06	1.9177211258472074e-10	0.03709285401281327	0.0001446827820832037	0.0011541460630136724	0.07885968997983767
chr18-65151963-65152127_CPPE_WT	2.519392008511625	0.00019232950937006767	1.829616010147939e-09	1.3098677123605199e-11	0.0007599840199310048	0.020179546601965373	2.803034656281242e-05	0.065220049278761
chr18-65151963-65152127_CPPE_MUT-allCrxSites	0.5407664247797617	2.6291702581073873e-11	1.9178834052296268e-09	8.579670356929793e-12	0.0007599840199301398	0.002343165516271413	1.664939420118261e-05	2.8574687166942284e-06
chr1-166003311-166003475_CPPP_WT	1.2399074575250284	0.1270887774584438	1.3129307862238275	1.4665799426489878e-10	0.0014224506742927315	0.0006403324395591205	5.349585530855426e-05	0.0019545833132762025
chr1-166003311-166003475_CPPP_MUT-allCrxSites	0.23450722366930116	0.11972015890602934	1.312932613130711	1.4665799422747904e-10	0.0014224506742927473	0.0006378239336418012	5.354034416972996e-05	0.001954581965489854
chr18-65598706-65598870_CPPE_WT	2.5890186661715306	0.032816514583261076	4.380070511866805e-06	0.0006394947378168531	4.652752355892399e-06	0.010991443866438584	0.0011434007566810253	2.460754513673132
chr18-65598706-65598870_CPPE_MUT-allCrxSites	0.6859156396684679	0.00038679829347595447	4.3800705119018284e-06	0.0006394947377904954	4.652752309433112e-06	0.006845271199943392	0.00017044543261762708	2.694301218245111
chr18-65939784-65939948_CPPP_WT	1.3528508978130112	1.02784666146641e-06	6.160654843625308e-05	3.438223248429575e-14	9.329634676868503e-08	0.9703466274094762	0.03826654925659384	9.687232963150969e-08
chr18-65939784-65939948_CPPP_MUT-allCrxSites	0.30242232332184255	3.5407468293713313e-10	6.160654993654176e-05	3.4368427651413254e-14	9.329634675560281e-08	0.970345415806797	0.03824273679272459	9.267887666462946e-08
chr18-65965143-65965307_CPPP_WT	1.0424134257806472	1.3264889984811169e-07	4.988879918759625e-07	1.4349687711548061e-15	0.0010511218986497275	0.05386995318153586	0.0024009923395571417	1.0619196269215816e-05
chr18-65965143-65965307_CPPP_MUT-allCrxSites	0.04439287708832944	1.251980978627966e-12	4.9888812805273e-07	1.4349632536361606e-15	0.0010511218986497275	0.0538666848596549	0.002398464582617351	1.0619055204500569e-05
chr18-66200091-66200255_CPRN_WT	3.3092336913109124	0.042029599230686346	6.42579969491573e-13	5.445029245534587e-07	0.9992654183703021	0.005681380639608911	0.2145666287784591	4.474626192336382e-06
chr18-66200091-66200255_CPRN_MUT-allCrxSites	0.11354726079202784	3.3894053968223193e-07	3.529512359451917e-11	5.444930332685096e-07	0.9992654183352053	0.005680888984529011	0.17987610245145122	1.1725733034385787e-06
chr18-73472462-73472626_CPPE_WT	4.193326493692431	4.885750567872554e-06	4.571339430588257e-09	7.17969135762996e-07	1.4326211656253031e-09	0.2615410894709073	0.00029604060167129646	1.0162563709190235
chr18-73472462-73472626_CPPE_MUT-allCrxSites	0.9811055434261784	1.1267363549327747e-10	4.571344941450068e-09	7.179674068823233e-07	1.4325973826744574e-09	0.26156294076529496	0.0001677683481477978	1.0158646440738555
chr18-73863423-73863587_CPPQ_WT	3.1673229941048957	0.0007892300468502562	9.51720618071998e-08	8.047138796591081e-10	3.204881818758535e-07	0.1334575384591572	9.600955775798813e-05	0.007360746804532922
chr18-73863423-73863587_CPPQ_MUT-allCrxSites	0.17611908468469173	2.204488716331096e-05	9.51720630904523e-08	9.047281962181356e-12	3.3983409229592474e-07	0.1334486882100011	9.326480292299703e-05	0.00048758515681135986
chr18-74994282-74994446_CPPP_WT	3.165462020102204	0.12596257498114513	0.999790538214189	9.795462445758794e-12	4.70048859567336e-13	0.009608258412162167	2.8581609094560523e-06	0.09698800884512519
chr18-74994282-74994446_CPPP_MUT-allCrxSites	0.07735006512366667	1.3413863654589314e-10	0.999790600773342	9.595889996594228e-12	4.690218581232955e-13	0.006327658479917111	2.855700512344298e-06	3.4136959679165446e-06
chr18-75453678-75453842_CPPE_WT	2.336347946058112	2.744546806165023e-07	2.5107910189561722e-08	6.738318222009697e-08	1.7937539467917882e-05	0.0067088072393257	1.4920832845981422e-05	0.006263995675840008
chr18-75453678-75453842_CPPE_MUT-allCrxSites	1.337353284839908	4.877059783292335e-08	2.5107910189648582e-08	6.738305407461653e-08	1.793753941825895e-05	0.006706194316860497	8.611589765955952e-06	0.0062622079896591295
chr18-77047403-77047567_CPPP_WT	4.229076869571022	0.4402403668854611	1.0617268150148166e-10	1.524588030164031e-07	1.0227893947142712	0.10079577866055334	6.429826001694569e-05	0.14203945652619918
chr18-77047403-77047567_CPPP_MUT-allCrxSites	0.465748198908304	0.29912363078190785	4.5927845532590945e-07	1.5229408890181451e-07	1.0227893947142712	0.10056057308794455	2.726168694105846e-05	0.1130903780871103
chr18-77709536-77709700_CPCE_WT	4.047794719341419	0.00995860715277127	3.5846467291960446e-07	6.6777473452843346e-12	1.6609757634820353e-07	0.013887084638690445	0.6685075292377152	7.095368893946296e-05
chr18-77709536-77709700_CPCE_MUT-allCrxSites	3.0563566183391955	6.711077279497931e-05	4.187065522295704e-07	3.974727650182543e-12	1.6609757634820398e-07	0.013887066174656005	0.6685069188990915	7.095153717856857e-05
chr18-78098609-78098773_CPPE_WT	5.0719668461919305	7.54146628430037e-05	1.0568658390179001e-05	6.915138323175238e-10	2.7401849961090663e-08	0.0025704045967435995	0.025009745316380318	0.06827784335546427
chr18-78098609-78098773_CPPE_MUT-allCrxSites	0.7025750564645313	3.6646738997780976e-08	1.0568658720895836e-05	6.71635303650241e-10	2.740184730976996e-08	0.0025027626011820975	0.06792298160287949	0.0007724574419798126
chr18-81052529-81052693_CPPE_WT	1.5467039402463882	0.004494304224311816	5.773485290435941e-08	7.302198856484209e-06	2.1082242936359296e-08	0.009211621795065275	0.0021188930597925144	0.009950940012417241
chr18-81052529-81052693_CPPE_MUT-allCrxSites	0.5509763444803587	0.004493672330003312	5.7825586642791114e-08	7.30219885623788e-06	2.1082242936359282e-08	0.00920420550993991	0.0021188927517742672	0.009950940005808392
chr18-81938702-81938866_CPCE_WT	2.4643749215494677	0.21848743281762129	7.271808265019002e-09	9.052359996264382e-08	0.6442889523410128	0.0009467938751291287	0.00019829592624054804	1.2636277516033019e-05
chr18-81938702-81938866_CPCE_MUT-allCrxSites	1.656527619545589	0.08246675505013695	7.271808265019498e-09	1.9320605289088018e-05	0.6442889523409878	0.000868953439358224	0.00019827808027565605	1.1953615220186851e-05
chr18-82004479-82004643_CPPE_WT	3.111150955778492	4.6248459334271657e-05	2.0626750333130086e-09	3.723519819712797e-11	2.4205452749074116e-06	0.2812412254819446	0.5774173468692245	0.005830297915086157
chr18-82004479-82004643_CPPE_MUT-allCrxSites	1.3415399187950625	4.6248458760918145e-05	2.0626752299803034e-09	3.723502297574826e-11	2.4205452725881215e-06	0.0037576598779602423	0.016606061429268765	0.005827807509699513
chr18-82851632-82851796_CPPE_WT	3.2790372109606998	0.00010488422897779442	5.335904546719902e-07	2.1169983566688302e-11	0.0018985396398760444	0.010980936924547179	1.1184382215805035	2.534518089251443e-07
chr18-82851632-82851796_CPPE_MUT-allCrxSites	0.5537668578017922	0.00010488422886689875	6.000672856151317e-07	2.116389669300744e-11	0.0018985476476647378	0.010264322490187263	1.118351053421685	1.903455848393578e-07
chr18-82922075-82922239_CPPE_WT	2.652490637870179	0.07854176874278333	2.888930569755705e-09	2.896909864737985e-10	8.781849731432704e-07	0.0004957580138150071	0.0010214738140487724	3.8713019013741104e-06
chr18-82922075-82922239_CPPE_MUT-allCrxSites	0.7720710833588994	1.5759904906472495e-06	2.8897064491504678e-09	2.919342542232203e-11	8.781849731451402e-07	0.0003777554189580366	0.0010212042637963133	4.2663401720839765e-07
chr19-3330641-3330805_CPNE_WT	2.1456879325294524	0.11418039569089511	0.001911320907871674	3.6114363693627843e-13	1.924416802023364e-07	0.00017574743615927796	6.959473397491261e-05	2.4750665458417573e-05
chr19-3330641-3330805_CPNE_MUT-allCrxSites	0.19966297443408887	0.0004217845822425173	0.0020219394486507875	3.53389498710796e-13	0.0036025946865606987	0.00019616700262612834	4.328716434908538e-05	3.843346581983391e-05
chr19-4032825-4032989_CPPE_WT	3.0277574888197494	1.952221678675386e-10	1.3068555890898524e-08	1.2101606802802742e-14	1.5676998413523345e-05	0.0016724316738497569	3.347419529048114e-06	2.3187277653473614e-05
chr19-4032825-4032989_CPPE_MUT-allCrxSites	1.0624233360610713	1.815969346604765e-10	1.3068555932401934e-08	9.325612129424844e-15	1.5676998397474775e-05	0.0005885263523216868	3.031220716817795e-06	1.8816287737415062e-05
chr19-4120266-4120430_CPPE_WT	5.83320765967237	0.6874452401079658	1.8391094610005767e-05	2.384317868340091e-07	1.0983236094086085e-07	0.020860553704529355	0.00045987250907606484	0.052095406713265
chr19-4120266-4120430_CPPE_MUT-allCrxSites	1.9974185718853872	0.6842881995565796	1.8477124296957387e-05	2.3498759332587702e-07	1.1402992802839755e-07	0.016728490716318805	0.000459928005760366	0.05196546466557699
chr19-4153236-4153400_CPPE_WT	2.0409964188473095	3.060645374400919e-05	2.7809923441512603e-12	1.4637029877560795e-10	8.296528822371113e-10	0.00391145762755371	2.4396694462782915e-05	4.408357586596852e-05
chr19-4153236-4153400_CPPE_MUT-allCrxSites	1.0429230953404114	1.2314092741721288e-07	4.971729519583698e-12	2.3167836185167795e-13	8.296528824698016e-10	0.002699536652894164	2.4104030350640673e-05	4.4083129499342596e-05
chr1-170867720-170867884_CPPP_WT	0.8697372473710825	9.72822253273329e-11	0.0010946841105161015	2.083608676532796e-07	5.2015922594324554e-08	0.8620587474573835	0.08597197426364425	0.0050366396824932476
chr1-170867720-170867884_CPPP_MUT-allCrxSites	0.16185767414998417	9.605460566465753e-11	0.0010946841105161015	8.652793780352179e-12	5.201562473759087e-08	1.0967252822836415	0.08597195562016205	0.0001916778065218567
chr19-5295394-5295558_CPPP_WT	1.0369355579898771	0.87164651379735	4.906654124328622e-07	1.2643358587262673e-11	2.9514795929657535e-07	0.0005169912156844478	0.00011492203380012575	0.004014548121144151
chr19-5295394-5295558_CPPP_MUT-allCrxSites	0.041207736490696284	0.8716296578733082	4.906654125770219e-07	1.2643358587247959e-11	2.9514795929657546e-07	0.0005162531031798137	0.00011397262949110548	0.0040145480499617844
chr19-5366609-5366773_CPPP_WT	1.0086235132732784	1.5992341555990132e-07	0.006402720521614555	2.9901091695218966e-12	6.687727588994689e-11	0.0009583387820755372	0.0003192632945883713	7.968126887293563e-08
chr19-5366609-5366773_CPPP_MUT-allCrxSites	0.012678921911717465	2.7272210242649216e-08	0.00640272119194002	2.9151412734389537e-13	6.687727591295104e-11	0.0009582046874870272	0.00031894252287033217	6.251227739573634e-08
chr19-5924909-5925073_CPPP_WT	1.0882644537902968	2.8028534729957678e-06	0.4005401009044127	3.760586451432499e-13	1.4996075033215073	0.0006163080890434967	1.9722780405246358e-07	4.847580846933857e-07
chr19-5924909-5925073_CPPP_MUT-allCrxSites	0.06628391935382641	2.802853472995746e-06	0.40054010402870427	3.7605863355405347e-13	1.4996075033215073	0.0005747181576413708	1.9650495163339197e-07	4.847580596267921e-07
chr19-6128303-6128467_CPPP_WT	1.4005587160801887	0.01016482499258719	7.53234473985321e-05	1.391085557262076e-12	1.9451291520081369	0.00011417556794597283	0.915373553666497	0.01244742927964906
chr19-6128303-6128467_CPPP_MUT-allCrxSites	0.42137905831390976	0.010158365139480763	7.532348396923773e-05	1.3910853303156926e-12	1.9451291520084621	0.00011417526419547838	0.915373576932647	0.012447417894065475
chr19-7212334-7212498_CPPE_WT	4.84926375147133	0.3943728138051768	4.4364755087347075e-08	1.4006130909092405e-05	0.0012262236815774213	0.34557465078966093	0.019463511108399344	0.02706895442043414
chr19-7212334-7212498_CPPE_MUT-allCrxSites	0.1199785645247139	0.07847728432682632	4.9344697088750175e-08	1.4006002670489006e-05	0.001226225164307055	0.34517716378209784	0.01942224027054407	0.02655895421748858
chr19-8219525-8219689_CPPE_WT	2.5400894114672683	0.032159698119548205	3.3999258959509472e-06	1.8250897599478032e-09	4.02256678724407e-07	0.004754655993283857	0.0013422747219152494	0.04088974159008422
chr19-8219525-8219689_CPPE_MUT-allCrxSites	0.5414165513213278	0.00012008168339157405	3.4149361131549695e-06	1.8194992735771693e-09	4.0225668018306984e-07	0.004752777240585019	0.001342205956922225	0.04088924951685906
chr19-8885696-8885860_CPNP_WT	2.8557904152774047	5.143100927533081e-10	2.642783502108484e-12	2.1549403403650942e-09	1.6897697677970899e-09	0.1516497955502186	0.04098447556136771	1.692688959023405
chr19-8885696-8885860_CPNP_MUT-allCrxSites	1.9462511433274385	5.356216308700884e-10	2.642783681716034e-12	2.1549403403613703e-09	1.0646890114039148e-09	0.1317267774568838	0.04097888852838347	1.692688958974525
chr19-9899632-9899796_CPPP_WT	1.2978470029437248	0.00012951693611414078	4.0591984038740804e-08	5.020912550043368e-13	3.174378440024388e-07	0.001479597237718306	7.138132382063564e-05	0.017412608380702754
chr19-9899632-9899796_CPPP_MUT-allCrxSites	0.4780707128654642	0.00012951693555381425	4.059198403874245e-08	5.02009697639468e-13	3.1743784400247813e-07	0.0014795976526537128	7.137735542766553e-05	0.013799465839121915
chr19-10536302-10536466_CPRE_WT	3.479723552379576	0.08472715342508397	3.728675214234417e-12	0.005253406222547219	3.647711715797265e-08	0.025063676466035027	0.00233538880152779	0.0003955045078804699
chr19-10536302-10536466_CPRE_MUT-allCrxSites	0.4590961968352084	2.605631899316217e-07	3.743624540431704e-12	0.0052533308247304355	3.647711715822348e-08	0.025055618203682725	0.0005935719752349443	0.0003743370059995119
chr19-10701466-10701630_CPPE_WT	2.33148305279493	0.26677666022654706	5.87896323461102e-09	0.04991011162040777	1.5304865647365805e-06	0.004896212590142774	2.2537532231329216	5.1466295531551174e-05
chr19-10701466-10701630_CPPE_MUT-allCrxSites	0.3733989809376631	0.2666384736715735	5.878984603072806e-09	0.049910111620248485	1.5289856376209041e-06	0.004894020816975886	1.312734067942777	4.849671000761576e-05
chr19-11812389-11812553_CPNP_WT	3.504202377978877	0.00956488266899702	7.477728657595371e-08	3.468067715625883e-08	2.370959084926555e-07	0.028110436200117488	0.0001346677479148042	0.010357828341540825
chr19-11812389-11812553_CPNP_MUT-allCrxSites	1.5804150433787012	0.00924173248490866	7.477738529558223e-08	3.468018227353594e-08	2.3711349930129631e-07	0.028113700565136793	0.0006015664210075418	0.0019888733135609046
chr19-11818846-11819010_CPPP_WT	1.2965470356261082	0.0006846371295090979	0.01638978102161882	2.0442686405825321e-16	8.894760729951122e-09	1.6866996279032447e-07	3.147598032642073e-05	2.725838068506001e-11
chr19-11818846-11819010_CPPP_MUT-allCrxSites	0.33346656176358114	6.849353492042506e-14	0.016389781037184338	1.2305157355840702e-16	8.89476042786215e-09	1.6472979690294543e-07	2.188920752750212e-05	2.6851122942115767e-11
chr1-172202745-172202909_CPPP_WT	2.7168176471827765	0.06335863563809527	0.0003164988399915386	3.9273713789715107e-10	1.4758970611492006e-08	4.859411006081763e-05	0.0008967245350295887	0.0001514371273623469
chr1-172202745-172202909_CPPP_MUT-allCrxSites	1.443162442445425	0.06122000278656479	0.0003167590863880229	3.9271060833429783e-10	1.4758970716359226e-08	4.840486267996707e-05	0.0008984379802135062	8.928227201218332e-06
chr19-15997152-15997316_CPPP_WT	2.0356501134085296	4.2612345918374824e-11	1.733592100831966e-09	3.434698754381253e-08	4.389884165604674e-08	0.0022544247648994304	0.004316679008629171	0.0183226792686488
chr19-15997152-15997316_CPPP_MUT-allCrxSites	0.19404239453831737	3.9632226930055704e-11	1.7335926813376259e-09	2.9072335758662117e-08	2.4233403507225867e-09	0.0021800567582555613	0.010483827306875132	0.007293836788911609
chr19-19001462-19001626_CPNP_WT	2.9783510866373577	2.63498345789769e-06	5.2290922708913e-13	1.7308539660609527e-11	3.3906229941780787e-12	0.011627087722323655	0.003994350844915741	3.52642976986631
chr19-19001462-19001626_CPNP_MUT-allCrxSites	0.9888771800576024	7.46122866211013e-07	5.233279425079291e-13	2.7336352633674222e-12	3.390624510550852e-12	0.011378698629108277	0.003988400817762608	3.526429535187164
chr19-21274332-21274496_CPPP_WT	3.13118269206256	0.272969588280813	0.00021185809707548143	1.130104307623077e-10	1.4931715343367439e-05	0.024700732185062524	0.0002578404060698134	0.0034124473045928872
chr19-21274332-21274496_CPPP_MUT-allCrxSites	1.3060317861263322	0.2729695882701595	0.00021185809707560335	1.1235590286024696e-10	1.4931715343361121e-05	0.024672642795396483	0.00025763134215488426	0.003411992716927892
chr19-22973086-22973250_CPPE_WT	3.238606127908999	0.00021923302098121245	7.025621739814849e-06	2.1329702576139027e-09	3.4012048589277526e-09	0.0863362129856302	4.351574293921584e-07	0.0851647362565589
chr19-22973086-22973250_CPPE_MUT-allCrxSites	0.43986761768502747	5.772194705924168e-06	7.026877968490663e-06	2.1329699647653666e-09	2.994376685376053e-10	0.0559236154250846	4.091011135290255e-07	6.212901201631604e-06
chr19-24212697-24212861_CPPE_WT	2.8263587167544726	2.7109701516384358e-05	0.012333289794661608	1.874502281510356e-10	4.9603094209570755e-08	0.7770660616983155	0.0001315991662272792	0.003413040631976128
chr19-24212697-24212861_CPPE_MUT-allCrxSites	0.8755962640788711	3.3959218523808916e-05	0.012333289794661608	1.6673858083762348e-10	4.960295939082838e-08	0.773191318550822	8.702358843911053e-05	0.0001424096164778662
chr19-24270865-24271029_CPPE_WT	4.586686223790641	1.586851244265168e-05	6.369007912505763e-06	7.648582314428065e-07	1.0211495387807905	0.04791687931694734	0.0002793319673032173	0.005496387586801302
chr19-24270865-24271029_CPPE_MUT-allCrxSites	0.14721227930546427	1.5478798253085119e-09	6.497400510244772e-06	7.64858214025427e-07	1.0211494990150385	0.03615554411681188	7.751744982007708e-07	0.0054939884021933645
chr19-26738661-26738825_CPCE_WT	4.199860661167158	0.003336493195168303	7.64643958448894e-12	1.3118246296704457e-09	1.0005987327955448	0.0008547291082752732	0.01830572136870838	0.018671479723364446
chr19-26738661-26738825_CPCE_MUT-allCrxSites	1.0481930073403558	3.166518060912723e-10	7.650255002923383e-12	1.3117972559627837e-09	1.0005987491853545	0.000265139418318532	0.018251458696120958	6.818345471865067e-06
chr19-27197382-27197546_CPPE_WT	2.2464410418618597	0.2554001944661569	3.4366841083762633e-12	6.039582615267322e-12	1.9960131750087275e-06	0.8584574030401445	0.0025763484248849063	0.9960976853753123
chr19-27197382-27197546_CPPE_MUT-allCrxSites	0.3026335154868121	1.870088732961266e-10	5.310114112748681e-12	2.1466759285569603e-11	1.9960131750087347e-06	0.8559425317652151	0.0018603931078344218	0.9951183393732386
chr19-27322331-27322495_CPPP_WT	5.105190114966896	0.8888827282471764	0.16226328339183368	1.5118590009641954e-08	2.9709414184027107e-06	0.11128178780704129	0.009190134261417801	0.26036433564602046
chr19-27322331-27322495_CPPP_MUT-allCrxSites	2.260561829550247	0.00018578914080354933	0.1622632834662254	1.5108067711268273e-08	2.970941463540066e-06	0.07457832683025482	0.009189070503971566	0.25256274517171445
chr19-29052918-29053082_CPPE_WT	3.647863244831187	4.21969616946313e-08	0.9994501493886414	2.8471421821763098e-08	0.08143748687350591	0.0482873181714585	5.576000260843029e-06	0.01778263779100743
chr19-29052918-29053082_CPPE_MUT-allCrxSites	0.7202637736211978	1.92653755460146e-08	0.999450149388736	2.84711344498628e-08	0.08143745842082888	0.04824198922935291	5.232701733660866e-06	0.017782119981150517
chr19-29088470-29088634_CPPN_WT	5.151206717542996	3.688161140271179e-06	2.8663611160102226e-06	6.66716063014261e-08	2.856930069578658e-07	0.6090916325252747	5.963796261374347e-06	0.010770522901548651
chr19-29088470-29088634_CPPN_MUT-allCrxSites	1.8515689934663975	1.1777063192830472e-10	1.5868595474180176e-05	6.667157747411253e-08	2.8569300783870504e-07	0.6090922671199842	5.908992556521995e-06	0.010533293878597258
chr19-32173680-32173844_CPPE_WT	3.3163851461053033	0.09486425769456797	1.2447923532933837e-06	1.1118530445086558e-06	2.5543039086810175e-09	0.0031623901320902027	0.9678674702968105	0.520502650551927
chr19-32173680-32173844_CPPE_MUT-allCrxSites	1.373952114904071	0.9525285635310883	1.2447975326013395e-06	2.134174985028097e-09	2.0302341205469183e-09	0.0008845277777677383	0.9678672192797804	0.22403997540249015
chr19-36838502-36838666_CPRE_WT	5.040120204760948	2.2108744320654908e-06	1.9293213794758575e-08	1.598492367377023e-09	3.931629057705882e-07	0.02220722750647401	0.0016760185041881433	1.4565590729416982e-05
chr19-36838502-36838666_CPRE_MUT-allCrxSites	2.1939710512576474	4.3283776449642107e-10	1.929321425131874e-08	1.5946933947121566e-09	3.931628972333043e-07	0.016506316970346498	0.0005583750289504103	9.040665947638022e-06
chr19-37175034-37175198_CPPP_WT	2.885347020180838	1.9038327770859292e-05	1.7169750111952904	1.9196150636008547e-05	2.484669720838632e-07	1.0250729578690142e-05	2.489619362808849e-07	0.001004919071132677
chr19-37175034-37175198_CPPP_MUT-allCrxSites	0.9795169956399432	3.1800885319784466e-07	1.7169750111953501	1.9196150635997183e-05	2.484669375885967e-07	1.2116984634709683e-06	2.4841067456826455e-07	0.0010047807471996997
chr19-37740051-37740215_CPPE_WT	1.5994388814057792	0.003744975679071229	9.624071234519901e-13	4.141850205179028e-09	7.373002850250522e-07	0.01090957999599745	0.8454035975924481	0.02199732991983832
chr19-37740051-37740215_CPPE_MUT-allCrxSites	0.5905352272120289	0.0024663440544164163	9.670903164566733e-13	4.141804826975834e-09	7.373004659429592e-07	0.010909238667765947	0.8454037075204793	0.021997329887612348
chr19-38363430-38363594_CPPE_WT	5.619355211745511	0.33049580949199897	1.3396312251417098e-08	0.003234528198244989	0.9145736210105719	0.0030292354849900042	0.9560688779049389	3.9075949362490796
chr19-38363430-38363594_CPPE_MUT-allCrxSites	0.7357252955839442	0.01070807781479354	1.3548917762231181e-08	0.003234528198220548	0.9145736210105718	0.0026088554208316982	0.9560664784703097	3.753378665116624
chr19-40612326-40612490_CPPQ_WT	1.0177935342034239	2.254312173984894e-11	7.713982886770529e-06	2.5488660132952555e-14	1.0227896261886589	0.2102780242025587	3.759910170948474e-05	7.78785107240598e-07
chr19-40612326-40612490_CPPQ_MUT-allCrxSites	0.043329130978355994	2.251174577735332e-11	1.3198322798319624e-05	2.5386817570699877e-14	1.0227896262811487	0.21027817142066477	3.7218411342878625e-05	7.787851042957803e-07
chr19-41333092-41333256_CPPN_WT	4.9406000392732725	1.022685339470705	1.035560514672149e-05	1.2400015627837805e-07	4.180173956574157e-09	0.13006326705810276	0.00012119372941591758	0.0005321106694639786
chr19-41333092-41333256_CPPN_MUT-allCrxSites	0.9048599079202039	2.387520403603451e-07	1.0355605169371219e-05	1.239647450922729e-07	1.6285412843995587e-07	0.0041746133943427206	2.8918234334842095e-05	7.017169908011657e-05
chr19-42002724-42002888_CPRE_WT	3.342322265689744	0.5265106822346528	6.106540053707021e-11	2.7939833317548767e-07	0.018342129192582372	0.03857150744140227	0.022915647709269776	0.006768172015165715
chr19-42002724-42002888_CPRE_MUT-allCrxSites	1.1354115987216795	0.5265106822346528	6.109763088808175e-11	2.7939833314662105e-07	0.018342129192559137	0.9062413513384366	0.02291270975185566	0.006768167702530661
chr19-42017370-42017534_CPCE_WT	1.8157754554477388	0.008094092674844294	3.93432554960727e-12	5.218006639581889e-16	0.32393111845882144	0.07146612094734048	0.0006974921181785601	0.004597867211565936
chr19-42017370-42017534_CPCE_MUT-allCrxSites	0.01083086862172447	0.008094091958295371	4.09214598329174e-10	4.789754834503936e-16	0.3239311184195372	0.07202237082635933	0.0006952032073541923	0.004597860370161097
chr19-42571051-42571215_CPPP_WT	2.4127692420564673	7.753597154947933e-05	0.866125369542668	1.4013095147122522e-09	9.241726770432002e-06	1.298562339870094	0.03982070760528403	0.09211798825612177
chr19-42571051-42571215_CPPP_MUT-allCrxSites	0.4801057590663199	7.873246131397223e-06	0.8661253695429438	1.3960381462395134e-09	9.241726770551215e-06	1.2980007242157274	0.03981921380362643	0.06524038535352683
chr19-43516760-43516924_CPPP_WT	2.5532907434220644	0.01700383170495174	3.4210286516005224e-06	1.4698166645033622e-08	0.1223260246691622	0.026331465202644146	0.12805965934544367	0.06918279480203952
chr19-43516760-43516924_CPPP_MUT-allCrxSites	0.5142307285823804	6.589653554705473e-06	3.421028695797201e-06	1.5117883931804183e-09	0.12232602466926731	0.0041432758852313414	0.12805814141405977	6.891364604593057e-07
chr19-45016914-45017078_CPPE_WT	1.101706143610196	5.651515088794684e-08	3.335019457295916e-10	4.02652131286185e-15	0.00043283833234934965	0.0001363075740798693	6.057290040951325e-05	9.1150482890107e-08
chr19-45016914-45017078_CPPE_MUT-allCrxSites	0.10375505107107569	1.9566379832826374e-09	3.339924647202938e-10	3.9833052063510084e-15	0.00043283833231459127	0.00013478511461770812	6.057154668307403e-05	7.565462081661378e-08
chr19-45312771-45312935_CPPE_WT	1.5688494361826955	3.6487273513457e-08	5.37678297366956e-09	1.8705229431644352e-07	1.996303024226673e-08	0.4584384868455646	0.9990783414081513	1.6542715717466323
chr19-45312771-45312935_CPPE_MUT-allCrxSites	0.6841659099152917	3.684332012302869e-08	5.408515450287563e-09	1.8705229431353711e-07	1.9674204456978173e-08	0.45280300788349237	0.9990744317981075	1.6542715717320693
chr19-45438817-45438981_CPNE_WT	1.5926026555880106	0.01004314583089416	0.0882685393808059	2.2925414240295355e-10	2.2353781541745993e-06	0.020779718658347223	3.6963454793299874e-05	0.006973548999832687
chr19-45438817-45438981_CPNE_MUT-allCrxSites	0.5950499887422875	0.0009282054946263352	0.9069346617413275	2.292481804662331e-10	2.235378150943678e-06	0.020779102161644317	3.692642724435482e-05	0.0069705518191576585
chr19-46016136-46016300_CPPN_WT	6.062636126595344	0.008537994953570346	2.9148202196780193e-05	7.39248448790834e-07	3.7819573248457795e-08	0.012973300595583407	0.005194410162099394	0.02154708916535591
chr19-46016136-46016300_CPPN_MUT-allCrxSites	0.4953301331594455	3.264685411652968e-09	2.9148435249079656e-05	7.384979229790084e-07	3.842411681277836e-08	0.000746258892182222	0.004323011023105933	0.020006555609246968
chr19-46328365-46328529_CPPP_WT	1.3828173512341415	0.00047011470502214813	2.2962862942671467e-05	8.313373474440208e-14	3.2156538347606885e-07	0.002424741978920463	0.00015871257616087558	8.742480443568003e-06
chr19-46328365-46328529_CPPP_MUT-allCrxSites	0.604144088528152	0.00047011470493221714	2.2962862942671626e-05	8.313373406046729e-14	3.215653834757534e-07	0.0007705268307018302	0.00015870146970991227	8.732041792929391e-06
chr19-46499826-46499990_CPPP_WT	2.19781813895319	0.657946267100025	1.0053847380111336	2.430097610055094e-09	0.004711912873169343	0.061755933482875586	0.00016994602315895376	0.0002514625071189867
chr19-46499826-46499990_CPPP_MUT-allCrxSites	0.25583596330141856	0.6579462670241123	1.005384738050149	2.4012428601210812e-09	0.004711912873169351	0.05962769080436274	3.163706878508442e-05	2.52524572375982e-06
chr19-46857669-46857833_CPPE_WT	2.3155834251064427	3.771325980512997e-11	7.762308377770024e-12	2.312106555742618e-11	0.9948039305699777	0.004807067938612493	0.00011871195501042793	1.4613312036100741e-05
chr19-46857669-46857833_CPPE_MUT-allCrxSites	0.4882914810302545	9.18551877802236e-12	7.792074488114723e-12	1.767615041069132e-11	0.994803930569186	0.004590727018526123	0.00011870843721863939	1.7728253437266822e-08
chr19-47204726-47204890_CPPE_WT	3.622417969413403	4.3889326304320525e-10	3.198909264492732e-07	9.231241383034049e-11	3.372954442637709e-08	0.008325785662581242	0.009355852264183052	0.03479330028196847
chr19-47204726-47204890_CPPE_MUT-allCrxSites	0.8268317411904346	2.4654617239213524e-10	3.1989113631979134e-07	9.221607446729537e-11	3.372726542039574e-08	0.00707234608526823	0.009355722386734155	1.6788622669034033e-06
chr19-53143870-53144034_CPPP_WT	2.8952427604788573	0.0017409860439415845	1.690226016082588e-10	2.3334036859523203e-10	1.1106993622107317e-06	0.0031917775235544626	0.03376279541930598	4.158845999629812e-05
chr19-53143870-53144034_CPPP_MUT-allCrxSites	0.8724049195848191	7.173706099690473e-10	7.598229881083897e-06	2.333403188988375e-10	1.1106993622116657e-06	0.0033225060050503614	0.019126055330745507	4.1420807329848576e-05
chr19-53806965-53807129_CPRE_WT	2.9954023145949153	1.0852342518007344e-06	1.0076371379205981e-08	4.9620626235986285e-20	0.00010000441669600141	0.0025108685038600404	4.837365720149886e-06	2.531924458125662e-10
chr19-53806965-53807129_CPRE_MUT-allCrxSites	0.0029565161054663966	4.051765344575774e-12	0.00140356183016865	5.4446396022726394e-21	0.00010000441669879525	0.002509540520962251	4.191736147388584e-06	7.093014186275562e-13
chr19-53958174-53958338_CPPE_WT	4.6451716277010044	1.0253505679682468e-11	4.52576348391364e-12	2.3194919433986748e-06	8.725602549160281e-05	0.011608600310225576	0.0026685503326661	0.4386837362834738
chr19-53958174-53958338_CPPE_MUT-allCrxSites	1.1500865406223486	9.85452242943917e-13	3.2500724542758236e-09	9.816855847444982e-07	8.725600749484754e-05	0.01222405213132633	0.0026679974814680344	0.06965719023753023
chr1-177003036-177003200_CPPE_WT	3.5927931506931516	0.944519665468034	2.8303879362760912e-05	4.914622798551983e-07	1.1757442500489727e-10	0.00204137857545818	0.0045202683984380005	4.070893373832126
chr1-177003036-177003200_CPPE_MUT-allCrxSites	1.5282239165486378	0.0004552365411249202	2.830397126172745e-05	4.77218418855532e-07	1.9016267229296583e-06	0.001335587603798802	0.0011760965413980125	3.9715023103238467
chr19-55218837-55219001_CPPP_WT	1.40923457802562	5.091152874694283e-08	5.413132248639254e-06	6.114000178182992e-11	9.739690247148727e-07	0.17895393948829652	7.724053933630193e-06	1.6536858320744127e-06
chr19-55218837-55219001_CPPP_MUT-allCrxSites	0.406169053403607	3.629860340030695e-08	5.41348866085095e-06	6.114028151986108e-11	9.739690288547899e-07	0.17895387899180476	3.0787099896678694e-06	1.6528930575519574e-06
chr19-56552445-56552609_CPPE_WT	3.673611249180818	0.00044529066630717386	4.7154516461973805e-07	0.9808650550662887	1.1305162229587447e-11	0.24317249011399766	0.0010516979414379496	0.09260783574154678
chr19-56552445-56552609_CPPE_MUT-allCrxSites	1.8179670390112501	0.00043858385960198593	5.368409169615612e-07	0.9808650535808124	7.685054130099027e-12	0.24316115506732944	0.0010516894586080907	0.09260755010103966
chr1-177299685-177299849_CPPE_WT	4.105588227419229	0.001705546245101111	1.9163916120455827e-09	9.398242381034778e-10	7.659105399711242e-05	0.2779725512960078	0.7127165284384237	0.049580093889588
chr1-177299685-177299849_CPPE_MUT-allCrxSites	1.1124561983730399	0.0003732218470428154	1.916454203069401e-09	9.29289102156165e-10	7.658920511201881e-05	0.2779651240868851	0.7127057275548369	0.0495712515877177
chr19-58819166-58819330_CPPE_WT	2.374661893045443	0.00021718039119279897	0.6345162949298431	2.3636476194601e-13	2.7795490700215275e-06	0.10090466346612398	0.010001441645335934	0.0007880304192096733
chr19-58819166-58819330_CPPE_MUT-allCrxSites	0.8014358158072992	0.0001917453994818989	0.6651714206674012	2.3636476187626436e-13	2.779549070016467e-06	0.10090446648009788	0.01000144171624436	0.0007880281757160352
chr19-60795308-60795472_CPPE_WT	3.8026752928122844	0.0006683150855513815	1.895549785432954e-10	5.655328821493667e-07	9.574458543361611e-09	0.0003473133883157748	0.0001719658630109484	2.0850059164345223
chr19-60795308-60795472_CPPE_MUT-allCrxSites	0.5345501266964463	3.305331417573707e-09	1.897799767232543e-10	1.1603554726775346e-06	9.43570457702978e-09	0.0017562431904982593	4.93295347550171e-05	1.4254532082198912
chr2-3489998-3490162_CPPE_WT	1.1554635745378339	0.0011421066622847626	1.022773248824727e-05	1.4584785339685496e-10	4.4007290143420385e-05	0.6467998863576437	0.029320458131286243	0.0016172834712220386
chr2-3489998-3490162_CPPE_MUT-allCrxSites	0.15966195919985424	2.706329221665969e-05	1.0227732488310037e-05	1.4584769987939387e-10	4.400729014342043e-05	0.6467696292722147	0.02897183396852059	0.0016172831352428648
chr2-3680290-3680454_CPPE_WT	2.566782224750581	0.07425779077584503	1.2790254083146782e-06	2.8946835073991853e-08	0.9853420529258328	0.2633856098746161	0.056072459878107425	0.04760237397762708
chr2-3680290-3680454_CPPE_MUT-allCrxSites	0.6589215765571271	0.0021487879669315696	1.2790254083150787e-06	1.8455973273606317e-11	0.9853420528937097	0.013511421580612087	0.00033664063302303636	4.0821947735881704e-05
chr2-5382335-5382499_CPPE_WT	3.944105301807843	0.00020319603627152368	2.227312968251203e-10	4.027780350536906e-12	0.0006020499681860024	1.620841870474079	0.0010758406833402123	1.1976740288255392
chr2-5382335-5382499_CPPE_MUT-allCrxSites	1.966108963923535	8.950509415383073e-11	2.243305079776761e-09	4.040967642106351e-12	0.0006020499681860024	1.6208421392538095	0.0010754866024729965	1.1976723569499865
chr2-5614514-5614678_CPPE_WT	1.5791002087311306	1.4857598815149559e-08	0.003726923887920626	0.00019064435173538551	0.001371019393515088	0.000355368867857907	0.017256653430686462	0.5551976876615967
chr2-5614514-5614678_CPPE_MUT-allCrxSites	0.5834013915411144	2.44667849795764e-10	0.0037269238985940343	0.00019064435156584456	0.0013710193935192413	0.0003553107231452518	0.017255255755928144	0.5551916256576619
chr2-5669535-5669699_CPPE_WT	3.5821149560008276	7.035357279352657e-05	6.090270587032345e-12	1.0727152223964236e-08	6.874249798216401e-05	0.041520524380702806	9.0495055007479e-05	0.939151310403388
chr2-5669535-5669699_CPPE_MUT-allCrxSites	1.1320643209670038	6.717072405069365e-05	3.7634986182735596e-10	5.47764621548786e-09	6.874249765023129e-05	0.040599790123465804	9.04926308865517e-05	0.18081177580319524
chr2-6352641-6352805_CPPE_WT	1.0377753899361664	0.2604573353291821	3.54406814930735e-07	1.0441636575601509e-12	0.4867565888446036	0.4901421165396871	6.665550737129127e-06	0.00554719559197085
chr2-6352641-6352805_CPPE_MUT-allCrxSites	0.050554268918026314	0.26045733532918186	3.544068149350695e-07	1.0441636154026385e-12	0.4867565888444188	0.49012524328298784	6.685081151242223e-06	0.0055471955859302475
chr2-6383928-6384092_CPRE_WT	3.294296351143468	0.0181389418350276	1.6165523655808051e-10	2.9103417763424767e-10	9.201402121950649e-09	1.648465063788625	0.00012820202117217925	0.01869738179868454
chr2-6383928-6384092_CPRE_MUT-allCrxSites	0.3543614626933014	0.018134470677379257	2.539506210153408e-09	1.4442445921194732e-10	9.214996051677204e-09	1.6484106878581755	0.00012582809170205294	0.01869736163563275
chr2-6874342-6874506_CPPE_WT	4.458755970526137	0.0016851501031252194	1.3087636480081367e-13	1.9747552097318096e-10	3.186613204782374e-05	0.9929230864600893	0.00046737244593701634	1.0146439615963736
chr2-6874342-6874506_CPPE_MUT-allCrxSites	1.358745403749516	1.5903785725551618e-09	3.0078450365300817e-08	1.0217146993406847e-10	3.18661320426803e-05	0.9927511933310283	1.095072355023782e-05	1.0137770572887495
chr2-13009381-13009545_CPPP_WT	1.8321043643019836	0.007300107943567258	1.3991135124422755e-06	1.222843363047556e-07	0.09684901595770307	0.06527187635031116	0.054220742319835626	0.01950103480850996
chr2-13009381-13009545_CPPP_MUT-allCrxSites	0.8345080263708746	0.005911606555962124	1.5719709518906677e-05	1.6186774403981445e-10	0.09684901595770307	0.06527166432047507	0.0542207422506981	0.019501034798065777
chr2-24537323-24537487_CPRE_WT	4.888048454884338	0.0034339078964038283	2.5713459567037974e-09	9.833245834608084e-09	0.36857687797337085	0.02546028796636	0.19327164728396293	0.009169868054671652
chr2-24537323-24537487_CPRE_MUT-allCrxSites	0.6634397664569839	1.1937712372733652e-09	2.5715252003785094e-09	1.4419901690249158e-11	0.36857687793025257	0.025260968731150836	0.19308561829935292	0.00845653992016901
chr2-25955534-25955698_CPPE_WT	2.102392799257412	9.548364368360022e-05	0.0002795210155471857	1.447756490811279e-13	3.6476159893179917e-06	0.31798117268466886	0.002465553405407312	4.321756223110387e-06
chr2-25955534-25955698_CPPE_MUT-allCrxSites	0.10803568105264874	1.0108940571429355e-13	0.00027957043095986803	9.20193096283592e-14	3.6476159785861897e-06	0.3179809658873452	0.0024654568684160027	5.797443372177019e-06
chr2-26300237-26300401_CPPE_WT	2.917616059403316	0.6938569013121618	0.9382455681112246	2.0343758586239998e-12	0.1323699742176811	0.005499856275150393	9.619139009577678e-05	3.352920804313154e-05
chr2-26300237-26300401_CPPE_MUT-allCrxSites	0.9632776119291366	0.6938569013121573	0.9382455681112838	2.0343606822353733e-12	0.13236997421768043	0.0052045223189431476	8.95879567241904e-05	1.7671743634646533e-06
chr2-28213027-28213191_CPPN_WT	4.098845121736237	0.8620295028075913	1.429026077243728e-12	0.04526909907158011	0.08143742555049557	0.06818935347086086	0.9991441036842408	1.077535420295126
chr2-28213027-28213191_CPPN_MUT-allCrxSites	3.0983806181871616	0.8596609155860999	3.6845164499726334e-06	0.04526909907158007	0.0814374255504956	0.06626417717707636	0.9992066236656284	1.0775354194620772
chr2-30363951-30364115_CPNP_WT	1.389326788648906	0.00028675315731519814	0.031857314228931205	1.5778962949440878e-08	0.11293527565033126	0.010481534614753856	1.6744628936615483e-05	0.00011903505567893794
chr2-30363951-30364115_CPNP_MUT-allCrxSites	0.39161416250259434	4.5736997808514915e-05	0.03185731423510457	2.365502435042452e-11	0.11293527565033126	0.010480819812292803	1.674276682469415e-05	0.00011903500864386312
chr2-31365887-31366051_CPPE_WT	4.280499926580468	0.1966674676222778	1.6169045066134863e-10	5.4276622954828735e-15	4.3429500970118296e-11	0.008828316698058758	0.00012427516107042032	0.05003752793045382
chr2-31365887-31366051_CPPE_MUT-allCrxSites	1.3571070979199582	0.19666746760502699	1.7077817172193658e-10	5.427655521125037e-15	4.3828837608538856e-11	0.008828181176350454	0.00012420127031507027	0.05003730410574772
chr2-32170118-32170282_CPPE_WT	2.48392897611768	0.002224056932315556	5.172744274118021e-08	7.236246841414962e-13	0.8319887859997941	0.006879038849661855	6.798598686522084e-06	2.0932612232131495e-06
chr2-32170118-32170282_CPPE_MUT-allCrxSites	1.4924914870599124	0.0011057163808647266	5.36008434482015e-08	2.672522441973507e-13	0.8319887859997941	0.006875136682874063	6.689109418437446e-06	2.039993591679146e-06
chr2-32396509-32396673_CPPP_WT	1.1378676679293236	0.014823039602333811	5.899278952032722e-10	8.820537237487573e-12	1.0062390151024214e-09	1.9426807005572895	0.0005923499311992654	1.3432974752312807e-09
chr2-32396509-32396673_CPPP_MUT-allCrxSites	0.08567035317942501	4.607534218407923e-11	3.0209307625224404e-08	1.1675141218810831e-14	1.0062390153384832e-09	1.942680590365939	0.0006595107547127262	1.2051388356606048e-09
chr2-32425807-32425971_CPNE_WT	4.974678398370689	0.34849631425151917	9.575748145179135e-06	0.00022583865843862124	2.3979090882902937e-05	0.9557635455359977	4.191049096837665e-05	1.8667935291891735e-05
chr2-32425807-32425971_CPNE_MUT-allCrxSites	1.116337970335746	6.902826215195218e-11	9.625886358693464e-06	0.00022583864888424464	2.3979207756337103e-05	0.01545935799660177	7.433790422732526e-05	1.866575897372872e-05
chr2-32829499-32829663_CPPE_WT	2.253227384527488	0.003438413352716856	2.7698349229764286e-06	2.5877497802344144e-09	0.0027943202072010817	0.03702666111775389	0.00010986351117399166	0.001650879955531152
chr2-32829499-32829663_CPPE_MUT-allCrxSites	0.25583429672800406	1.1413432895539242e-06	2.7698370500549475e-06	2.5877376843915784e-09	0.002794320230690938	0.037012250056227436	0.00010745846750186236	0.001648809113015015
chr2-33408927-33409091_CPPE_WT	2.1928853725011668	4.8811720553069235e-05	4.06176519598239e-07	9.347187602303198e-12	2.9620156001525382e-05	0.0663286119219794	1.0157007253778366e-05	2.0815740738342178e-05
chr2-33408927-33409091_CPPE_MUT-allCrxSites	1.1968429550355828	5.764481836779379e-10	4.1185325338742987e-07	9.347187443899028e-12	2.9620156001525748e-05	0.06583181140009665	1.015064772858849e-05	2.0790056838004134e-05
chr2-33753578-33753742_CPPE_WT	2.552223687360026	2.408670998875203e-05	3.920236969311723e-09	1.2936491630930095e-10	0.00026696582262045984	0.4890276058104537	0.16790552752151797	5.580510512597864e-05
chr2-33753578-33753742_CPPE_MUT-allCrxSites	0.3208339442574123	4.028586711392301e-09	8.287476281551204e-07	1.29361929996453e-10	0.00026696582262042244	0.890499692969919	0.16790562272279125	5.580397841287704e-05
chr2-34363812-34363976_CPPE_WT	5.174393755887289	0.006194144236676952	5.079722363812422e-05	2.773064025729313e-07	0.00030924958969429697	0.14921607334176293	0.015998633910051636	2.20837844057728
chr2-34363812-34363976_CPPE_MUT-allCrxSites	2.27499384989128	2.93259405639344e-08	5.0797225555431844e-05	2.7750028041211917e-07	0.0003092495896943261	0.14920457271755078	0.014798027816198347	1.9985591829673388
chr2-34904915-34905079_CPPP_WT	2.5069181928577775	5.723731222277073e-07	0.029069025359998647	1.7976991170426592e-15	0.0377292104280834	0.0030055370587682637	0.008222031846870988	4.119662944658084e-06
chr2-34904915-34905079_CPPP_MUT-allCrxSites	0.6633031109559201	6.029173043693484e-11	0.029069025359998682	1.6595572918788028e-15	0.0377292104280834	0.003002329945789227	0.00146333862588651	7.953339411698266e-06
chr1-180793222-180793386_CPPE_WT	2.4092471279476206	3.1454402858232546e-05	8.774049403441398e-11	9.899018322701759e-08	0.0023378758382433117	0.37155152668660507	0.8901366671631348	0.052639751271300564
chr1-180793222-180793386_CPPE_MUT-allCrxSites	0.18928953408930052	2.6153401023634986e-05	1.1455967949942227e-05	9.899018036523659e-08	0.002337875865038893	0.3621743418196122	0.8901298349930611	0.052639750138469804
chr2-35874658-35874822_CPPE_WT	3.8992862739944147	0.8743224071675576	1.88357043023814e-11	0.0006670812525615335	1.2380542253145792e-08	0.0033921741620401282	3.844287256031934e-05	0.01253151133561098
chr2-35874658-35874822_CPPE_MUT-allCrxSites	0.9868378019941111	0.8682976038753655	1.8302094581823176e-10	0.0006670812366654154	8.270046451935219e-11	0.0033465919114672674	1.1636289350636032e-05	0.012460394222569782
chr2-37723604-37723768_CPPE_WT	2.002876459875814	0.01813451917453111	2.7347814000607244e-11	0.35338318867421353	0.0011264125116483468	0.011214055409249829	0.017534793024981562	0.036294915628895655
chr2-37723604-37723768_CPPE_MUT-allCrxSites	0.04177546180707691	0.018134470661117806	2.7390654159800933e-11	0.3533831886737597	0.0011264118146528887	0.009937985343410586	0.017534215413857638	0.03629493743501074
chr2-41192403-41192567_CPCE_WT	4.377937529104	0.0001329822164521164	1.1582939084764408e-11	1.57481342474363e-09	0.987760878588598	0.011526553052930825	0.002332279979231023	0.01028473655528155
chr2-41192403-41192567_CPCE_MUT-allCrxSites	0.5233990920572449	8.029005182830883e-10	1.159337971080317e-11	4.152740785004719e-10	0.987760878588598	0.007805453784147121	0.003004981514917468	0.0009270336866086086
chr2-49690546-49690710_CPPN_WT	4.035428593609849	1.2661113584908248e-06	1.9559401562972186e-10	4.5856749871202936e-05	7.597824935539927e-08	1.0090552240405244	0.040871435945452124	1.0133273596505568
chr2-49690546-49690710_CPPN_MUT-allCrxSites	2.209455906697917	1.2655152663985986e-06	1.9559401963732857e-10	4.585657139512662e-05	7.597824377058786e-08	1.0066279841536514	0.04087134552740845	1.0133261699974276
chr2-55065467-55065631_CPPE_WT	2.755684761419284	1.1305030177124899e-10	1.5980098913258647e-11	0.000771822486802386	1.7372233886392128e-07	0.9601751122036866	0.01592639005743048	0.03673092984237707
chr2-55065467-55065631_CPPE_MUT-allCrxSites	1.2731912690449927	1.1305031126544866e-10	1.3520253928006958e-12	0.0007718224868023847	1.7404827935608945e-07	0.9601752585645545	0.015488321953728379	0.036726731682977014
chr2-60551747-60551911_CPPE_WT	3.702617257063422	0.0002175557154468133	3.519171667965198e-08	0.29538498143178427	3.047411142907939e-06	0.753186137646293	0.02640102343996934	0.10875139167023803
chr2-60551747-60551911_CPPE_MUT-allCrxSites	0.7834201074441783	0.00018841046428270212	7.754321495263694e-08	0.29538498143002045	3.0474153622663426e-06	0.7531684635874497	0.0022149817441142194	0.10875139115791052
chr2-66256605-66256769_CPPP_WT	0.9325412032020789	1.438469101425542e-11	1.611346991104181	7.686176008737484e-13	4.7902535592215313e-11	0.0002837539018136403	0.0006449670542643253	4.184379645874096e-07
chr2-66256605-66256769_CPPP_MUT-allCrxSites	0.007466292607388158	2.922881196824131e-12	1.611346991104181	8.91956706355771e-14	4.79025358902021e-11	0.0002790803208484769	0.000644967757677769	3.136837271374751e-07
chr2-69649778-69649942_CPPE_WT	3.589187769735033	0.00045346848358799257	1.5337409507973995e-08	1.6969803127660964e-08	8.366981754300069e-10	0.2730073266940437	0.1586270472091232	0.0004426402896546256
chr2-69649778-69649942_CPPE_MUT-allCrxSites	0.5983682948099044	0.0003888281344330529	1.5337439322264085e-08	1.696963164657121e-08	8.364702822652501e-10	0.0015740058777379672	0.1582323891864099	1.3700174678835255e-05
chr2-70670027-70670191_CPPE_WT	2.5816868564878246	0.0035633238365631475	6.326535147849549e-07	1.3122551309270724e-13	9.641162356074415e-11	0.04570796526746488	0.9991700930496993	0.0021099263443513884
chr2-70670027-70670191_CPPE_MUT-allCrxSites	0.40521359136314944	1.4084160335039884e-07	6.32654457710279e-07	8.170222266358313e-14	9.641162276848238e-11	0.0456814968042457	0.999169226152902	3.5429584390990056e-05
chr2-71150121-71150285_CPPN_WT	3.010747490156957	0.8972644293688459	0.00012992586032266803	0.14613665577503096	2.83789895488123e-07	0.03406604336331114	0.3682131621647005	0.0018377684205853502
chr2-71150121-71150285_CPPN_MUT-allCrxSites	0.991998384167831	0.858535340465482	0.00013015795262331733	0.14613665571232395	2.837899040842202e-07	0.03380635252308592	0.3671979891691058	0.0018347395918076274
chr2-71891565-71891729_CPPN_WT	7.221257643852222	0.0005528886813694713	3.636492975793528e-11	0.3342565222006641	1.9050303359321437e-06	0.08023842543775277	0.0012886162124987122	1.965995052594041
chr2-71891565-71891729_CPPN_MUT-allCrxSites	1.993108236102481	5.307815004205377e-05	4.9456931955846e-10	0.334256521682747	1.9050303433197478e-06	0.07698257350657722	0.00011579778595624123	1.9659646419265027
chr2-73779947-73780111_CPPE_WT	3.6348240439724506	0.3514018560051977	5.683914743155858e-09	1.6998304505982697e-08	9.23019207059983e-09	0.00541448434852083	0.03074871026266094	0.16822390405458615
chr2-73779947-73780111_CPPE_MUT-allCrxSites	1.8007602668518663	0.008483412641912923	5.684083717042487e-09	1.2337022253973696e-08	9.228879644072983e-09	0.0001639158471081533	0.0307483896821202	0.1741840922011076
chr1-180863711-180863875_CPPE_WT	3.3609115442894826	2.275211192551415e-05	3.2603932405098793e-06	1.964665980140037e-14	0.8516409699902691	0.04911597398737695	0.0005503116629002393	0.027710885893733512
chr1-180863711-180863875_CPPE_MUT-allCrxSites	0.6499087304432047	3.4985861227937443e-10	3.261320246384405e-06	3.0982459571294008e-15	0.851640969990297	0.04067023050334985	0.00029535385695830156	0.0010997053424623721
chr2-77342567-77342731_CPPN_WT	3.046056539514814	0.10359124427582639	4.168952997630651e-11	1.2133588529993713e-10	2.7046958701977276e-07	0.6057630688936634	2.2698941835106496e-05	0.09188323527144594
chr2-77342567-77342731_CPPN_MUT-allCrxSites	0.9161464381100843	0.0007364576216359348	9.352746712995229e-09	1.2120217086752317e-10	2.70469587070351e-07	1.4953436250558831	7.355658837981171e-05	0.09124933792372149
chr2-79391116-79391280_CPPE_WT	4.052164268837637	5.815447741999537e-05	4.326593150203993e-10	7.207700521039575e-10	0.0010349448725934713	0.8061230435309726	0.9879494688453988	6.557536752806029e-06
chr2-79391116-79391280_CPPE_MUT-allCrxSites	0.29181135954679505	3.930988964593365e-09	4.3265932814164936e-10	7.207315326932905e-10	0.001034944856875621	0.7804656679850775	0.9877854333188169	6.985591851754767e-07
chr2-79639029-79639193_CPCE_WT	4.337618593678574	0.3380876439195827	0.0002095985888166621	1.3522117051918469e-08	0.0024296429732795326	0.7977164638348322	0.03644508515119452	0.05966960703509747
chr2-79639029-79639193_CPCE_MUT-allCrxSites	2.46030863484061	8.392532945841669e-05	0.0002095985905177803	1.3521672101559694e-08	0.0024296429732795317	0.7968116975605347	0.007166962293097805	0.05852002764078712
chr2-84678248-84678412_CPPP_WT	1.4236938105785564	0.5253377476981862	0.013627526088986673	5.0755438721028645e-11	0.10312611865560385	0.010012344246568348	3.1951593627964203e-06	2.0210867413911577
chr2-84678248-84678412_CPPP_MUT-allCrxSites	0.2864815400759745	0.525337747697444	0.013627526134852073	4.263147643393545e-11	0.10312611865560385	0.01001231982015456	3.205812636302293e-06	2.021067258003511
chr2-90880281-90880445_CPPP_WT	2.256411280201125	3.1051348356898626e-08	5.474221779732621e-08	2.4509047473077566e-08	4.239210969250853e-11	0.0021219141120339883	3.363635418227155e-05	2.0332615644892016
chr2-90880281-90880445_CPPP_MUT-allCrxSites	0.3343328463007014	4.095026347985864e-09	5.4743156737131355e-08	2.4509047465049642e-08	4.302738855698895e-11	0.00188229971276074	3.445400077018264e-05	2.021505140035619
chr2-91176403-91176567_CPPE_WT	2.9895164021055063	0.05048756902538264	0.00022381793435921295	1.5225869952681617e-11	5.130677222946165e-09	0.8862958636364676	7.453480792141171e-05	0.028247893771747738
chr2-91176403-91176567_CPPE_MUT-allCrxSites	0.5952010809684422	0.050487485063981735	0.0002238179597597769	1.0714926223624007e-11	2.5917863455408892e-09	0.9148465959536347	7.453556581346759e-05	0.007920671175539913
chr2-91710875-91711039_CPPP_WT	1.1455425556238494	2.740414737371682e-08	0.003256310730077506	6.055804843425108e-08	0.0007419793914919535	0.06485434060764862	0.0012674631540483948	8.080493219716953e-05
chr2-91710875-91711039_CPPP_MUT-allCrxSites	0.15022311284949108	4.8398080981015254e-11	0.0032563107300799007	6.055804785450964e-08	0.0007419793914919535	0.0648542832253787	0.0012671112800318478	8.080187121630205e-05
chr2-92008355-92008519_CPPP_WT	1.9069772419948154	6.790129368098441e-05	1.7253372721394569	4.448920561297816e-12	5.872184137578196e-09	0.0001635349419590383	1.6001960536350565e-06	0.012330107302963373
chr2-92008355-92008519_CPPP_MUT-allCrxSites	0.46106293378328944	6.790129367929921e-05	1.725337272139457	4.448498640828429e-12	5.872184142375265e-09	0.0002962923855866791	4.384718632957264e-06	0.012256741418459555
chr2-93592258-93592422_CPPN_WT	5.322611027973421	0.2520414959886679	1.2263375058836402e-06	5.81866583449967e-07	1.1679819627742592e-08	0.03577845479346827	0.00018287522084733636	0.011467417109570367
chr2-93592258-93592422_CPPN_MUT-allCrxSites	2.661463316451509	0.2509316404625235	1.2264450120459626e-06	5.81866536390139e-07	1.1002639326913357e-08	0.003477465562382416	3.37034687820698e-05	0.011095514059431487
chr2-102056982-102057146_CPPE_WT	2.8617567268301336	0.3480686961216857	0.005366561579095897	4.7672891346696635e-08	2.478297217423383e-07	0.23151327275688954	0.08228165431261614	0.0038515951136890484
chr2-102056982-102057146_CPPE_MUT-allCrxSites	0.9048973612915154	5.656762672692847e-11	0.005366561579120935	4.733060963172477e-08	2.4713272628345355e-07	0.051224834297328894	0.08227036164026821	0.003848297709266652
chr2-103372773-103372937_CPPE_WT	2.187983356803695	2.6356344126521055e-05	2.6615509574103936e-07	1.002979897965068e-09	1.4907732572564703	0.01763106301110633	0.46579052466017584	0.01815099273616729
chr2-103372773-103372937_CPPE_MUT-allCrxSites	0.21600215013667806	6.385550968276076e-08	2.661766240720058e-07	1.0028982112031789e-09	1.4907732572564871	0.017618327129307384	0.46579132527289974	0.003373569673630454
chr2-104488652-104488816_CPNE_WT	4.19594084347845	0.011394846607436372	1.4439153886734138e-11	2.8480077764341907e-08	1.063689527048872e-07	0.5560760187479056	0.003908442840981001	0.01624321721078953
chr2-104488652-104488816_CPNE_MUT-allCrxSites	1.2488367661413593	0.0010132858762210372	1.4438352294134452e-11	2.845365025200222e-08	1.0636895290201093e-07	0.5560645065673709	0.0027137094195390466	0.016251111422575147
chr2-104590325-104590489_CPPP_WT	2.456283784261027	6.2747704923196505e-06	0.9098996365918235	1.0584266850223523e-14	2.417767154632017e-08	0.8777921737736406	4.999418648034509e-06	0.00800575515779747
chr2-104590325-104590489_CPPP_MUT-allCrxSites	0.4666672081372663	5.047269858042583e-11	0.9098996365929781	9.210070996806983e-18	2.4177671517337457e-08	0.8777919502363647	4.999726368272177e-06	1.0409960649978034e-07
chr2-112284403-112284567_CPPP_WT	2.606314968069091	2.51406000089414e-10	0.011018944686564471	3.1092133575324846e-09	3.1071570025962166e-08	0.00228050671119836	3.5484099643962814e-05	0.028078571452178746
chr2-112284403-112284567_CPPP_MUT-allCrxSites	0.45534036045400283	2.513827591089194e-10	0.011018944793194773	1.9246607219212247e-09	2.962855577001484e-08	0.4707911255066392	3.6288845846393905e-05	0.007289473086166693
chr2-113360047-113360211_CPPE_WT	6.691335692963389	1.0360506623039028e-05	0.6713159853612547	0.010438907259966499	9.694303924960603e-08	8.87796880664243e-05	0.006611604707111054	3.0097498243362866
chr2-113360047-113360211_CPPE_MUT-allCrxSites	0.5092672834486353	9.480618446178352e-09	0.6713166647639021	8.146316844034855e-12	8.819993503497073e-08	0.00020325146726767222	0.02046804518532827	2.9994991872576904
chr1-188262342-188262506_CPPP_WT	3.5776741349454264	0.00020341801132512006	6.237635200057135e-05	1.6076716861702547e-05	0.9991838765937862	0.15748668826690249	0.005656979933240275	0.0383020315105347
chr1-188262342-188262506_CPPP_MUT-allCrxSites	1.6796509737034782	2.2491857935243104e-09	6.237635200061517e-05	8.923070073905936e-12	0.9991838734920186	0.14990314288288054	0.0056495298083429025	0.010887911820948913
chr2-114057562-114057726_CPPE_WT	2.190459471764392	3.213108510815179e-07	0.9138290811857537	1.828830007731559e-06	0.9993922941086009	0.16193817759799928	0.00011488132420991753	0.010104885380665726
chr2-114057562-114057726_CPPE_MUT-allCrxSites	1.1943798097691791	4.966874214965406e-09	0.9138776584894946	1.8288300077243464e-06	0.9993922941086182	0.15285198698038802	0.00011486914843946919	0.010104884032786674
chr2-115183012-115183176_CPPE_WT	4.108964049749593	1.4764495903681983e-08	1.3060386458366373e-10	3.6841687810190136e-07	1.2926660022591335e-08	3.681700354959264e-05	0.5005386055516378	1.7201066826411577
chr2-115183012-115183176_CPPE_MUT-allCrxSites	2.1114998923475543	1.5156322204544104e-10	1.3071985602302727e-10	3.6830321207081814e-07	1.2926819707040393e-08	3.3914317097905e-05	0.5005342196105955	1.7201065342519488
chr2-118834161-118834325_CPPE_WT	2.6627534812345313	7.315475218162814e-05	0.0081125651973829	1.630610946622452e-11	0.003480066009533861	0.18563100534503976	0.000264855717181807	0.009596125815105707
chr2-118834161-118834325_CPPE_MUT-allCrxSites	1.6813913438140942	7.315475238595166e-05	0.008112565197382916	1.6306289006222663e-11	0.0034800791569542535	0.1856072700207832	9.144165688385012e-05	0.009596121779925698
chr2-119046711-119046875_CPPP_WT	1.5190763013033806	0.003223333391826666	1.6853270094162124e-08	2.1302200023409618e-09	2.1310318336758183e-07	0.030669817333688554	1.3621984300673104e-05	1.9984864733596965
chr2-119046711-119046875_CPPP_MUT-allCrxSites	0.5209621512034216	0.003223197831852277	1.6971426778410997e-08	2.1302199586499535e-09	2.1310320072692646e-07	0.02543336556985305	1.362264786801352e-05	1.9984864603625003
chr2-119208785-119208949_CPNP_WT	2.231571420414601	1.0849816407487641e-07	6.734185089473087e-08	5.038823924049758e-16	5.442118422912536e-08	0.00013589026229225587	8.071121490737947e-05	2.2210631566114904e-06
chr2-119208785-119208949_CPNP_MUT-allCrxSites	0.30179086261231636	1.0849742192234093e-07	7.78369454916219e-08	5.038823891893017e-16	5.442118422913828e-08	6.718733916497148e-05	8.117011191312616e-05	2.22101869452409e-06
chr1-189719413-189719577_CPPN_WT	1.6119103105546864	0.010145903972421889	3.15311041935691e-05	1.9873477646987444e-08	3.212803234781935e-07	0.008314221166115762	0.1264375568713413	1.9908207848616435
chr1-189719413-189719577_CPPN_MUT-allCrxSites	0.6204721864429806	0.010145233132887711	3.1555804548071284e-05	1.9871397151488114e-08	3.212803234781939e-07	0.008314221059421915	0.1264375305939121	1.9908207687070025
chr2-120715263-120715427_CPRE_WT	3.3228039878489444	0.45699546360681903	5.955577516464488e-07	8.321147373683763e-09	0.00013948385085589833	0.0033435185730178126	0.01721395403164825	1.4117885224484863e-05
chr2-120715263-120715427_CPRE_MUT-allCrxSites	0.33789433033824035	7.028119864754729e-11	5.959151773288879e-07	7.368719395241934e-10	0.00013948385086096676	0.0033416922492116937	0.01721273634358734	2.9261834447696126e-06
chr2-121041277-121041441_CPPE_WT	2.7069520546537253	0.009284370553774754	0.556783844383449	2.848279104679073e-11	6.54416077393027e-06	0.0006965502978792326	0.0001635931813398032	0.021682732156701443
chr2-121041277-121041441_CPPE_MUT-allCrxSites	0.7632545964237814	0.009149317216751053	0.5567838452319117	2.848259009465338e-11	6.544160774030847e-06	0.00022744884934287326	1.747910003490136e-05	4.671091607375825e-05
chr2-125669815-125669979_CPPE_WT	3.9628402377141407	0.27797883170437165	1.2427328615927907e-11	7.1407820277611045e-09	3.154597413843428e-05	0.8258400630714829	0.005222224447933535	0.00018484131725963126
chr2-125669815-125669979_CPPE_MUT-allCrxSites	0.3733263443887164	0.0005603369987940534	1.2429327936860004e-11	7.046700684732452e-09	3.150227688772668e-05	0.12092056934883266	0.004948102183860934	0.00016855707076158705
chr2-127182842-127183006_CPPP_WT	2.4351870727346103	2.3879024321667515e-06	9.196960773269626e-08	1.2371206706037734e-11	2.7118904116442206e-07	0.31287783200696956	0.6658219607440701	0.9992602318180989
chr2-127182842-127183006_CPPP_MUT-allCrxSites	0.4699014774004543	2.240655270556777e-06	9.196975240979709e-08	1.2370560091710668e-11	2.711890411613561e-07	0.31287354383204347	0.6658007607650888	0.9990288949092822
chr2-127275383-127275547_CPRP_WT	1.9328752256574782	0.3480687473017371	3.037228039745989e-11	3.9470364787941205e-06	0.1707367465263924	0.10038784403348615	0.6666455953467949	0.14311290134991933
chr2-127275383-127275547_CPRP_MUT-allCrxSites	0.9414371237785492	5.1236618483948345e-08	6.521458721955534e-11	3.947033744094826e-06	0.1707367465263924	0.10038783654794452	0.6666449850544555	0.14311289919815845
chr2-127792433-127792597_CPPP_WT	1.164926718275711	1.5729509947163775e-05	1.3216012879134448e-09	1.6758909374830008e-12	6.459221853993753e-06	0.9562939526328202	2.725348575827165e-07	1.1080622950563745e-05
chr2-127792433-127792597_CPPP_MUT-allCrxSites	0.21684809295041355	1.5729508861002392e-05	1.3216707631315533e-09	1.6758826086273197e-12	0.5354768939399781	0.9563670946908894	2.3564831972031762e-07	1.108062223194082e-05
chr2-128837623-128837787_CPPE_WT	4.129978228228426	6.822953336172473e-05	1.4722863219571897e-05	1.0181185284104547e-11	0.03712007256576532	0.5555170737695161	0.0007866516816205229	1.8719994938700009e-06
chr2-128837623-128837787_CPPE_MUT-allCrxSites	0.18972929072378736	1.6668660379562152e-11	1.4723536343300487e-05	6.836856899875644e-13	0.03788657091040176	0.5522183818155886	0.0001066406545227252	6.90861932383853e-07
chr2-129069713-129069877_CPPN_WT	4.072336999752894	0.00114570606692326	7.505214585630041e-05	1.729718519535826e-10	9.293833231208096e-06	0.0016727354491467904	0.0029020950814013275	0.9015667351150756
chr2-129069713-129069877_CPPN_MUT-allCrxSites	0.9041971392873454	0.001145679767439109	7.50705823002418e-05	1.7254472260775325e-10	9.293833231209499e-06	0.0015882493084035116	0.0028985438863527047	0.9015620398291898
chr2-129177100-129177264_CPPP_WT	3.884706957944066	0.03068682322474436	0.6345162782554272	1.772242129179309e-11	2.7446727779638827e-09	0.012572879222890389	0.0002055833289129792	5.377930181636608e-05
chr2-129177100-129177264_CPPP_MUT-allCrxSites	0.010265207377429721	6.218885167064968e-10	0.6553864367139846	1.7393186689976392e-11	1.5327142516972164e-07	0.012564292397297835	0.0004641461962270507	5.7336759917474156e-05
chr2-129243877-129244041_CPPE_WT	1.9700823970070325	0.033086968487524564	6.903188584739242e-07	7.0537499775901e-05	4.719888301160866e-06	0.007899899777638669	1.0018182782915461	1.9166157249067866
chr2-129243877-129244041_CPPE_MUT-allCrxSites	0.9830248780140001	0.03308696848741263	7.023614854595011e-07	7.05374997754584e-05	4.719888301160866e-06	0.007880685178539156	1.001818284351008	1.9166156189593004
chr2-129582605-129582769_CPPE_WT	4.161864935895017	0.00017948626615885323	6.827716515423585e-11	9.62534421965446e-09	2.1707805936960714e-08	0.039018130685226256	0.0663779994393149	0.015719550209811462
chr2-129582605-129582769_CPPE_MUT-allCrxSites	1.9404713466466117	3.025299589259558e-09	6.827716540585262e-11	9.624913545239746e-09	1.9812068135434066e-10	0.9510075084366234	0.06607738786889354	0.015715594595064337
chr2-129802723-129802887_CPRP_WT	3.8703313186662207	1.3149210934526152	0.013194381003992025	0.09611823280717273	7.234076344058565e-06	0.0037377684040228423	0.00028195597678058005	1.0161612411185024
chr2-129802723-129802887_CPRP_MUT-allCrxSites	1.4813163906247633	0.7133394049110832	0.013194381003992025	0.0961182327910487	4.222685187496844e-07	0.0038607464713390303	0.0002819825662025663	0.24557693752568283
chr2-129974088-129974252_CPPE_WT	3.0704317107628993	0.3480686971213236	1.9165640385948758e-05	0.006398270806742313	1.0944560572318168e-07	0.15930816768573208	7.146302521928116e-06	0.0031884872666298122
chr2-129974088-129974252_CPPE_MUT-allCrxSites	0.05431493411438111	1.04973707004288e-09	1.9165709264320897e-05	0.006398270806736862	1.0944560571926776e-07	0.15725237217529622	7.076241456091292e-06	0.0031884429020259445
chr2-131028142-131028306_CPPE_WT	2.1671669469340293	0.329580298963899	6.471568234295875e-06	1.6694477004115077e-11	2.467135388003529e-05	0.009525750287584952	0.9882265372437181	0.0005683104153527959
chr2-131028142-131028306_CPPE_MUT-allCrxSites	0.20152620667347665	4.944199773862191e-11	7.684998628154302e-06	2.007542609643091e-12	2.4671353880072918e-05	0.00947996095328303	0.988226511622344	0.0005679231045339824
chr2-132131637-132131801_CPPE_WT	4.8877873798611615	0.002662063222205196	3.5556067237655826e-15	1.5402410011120796e-07	3.125724034367046e-09	0.00677474587190141	0.0001089453743409608	0.057817416573551876
chr2-132131637-132131801_CPPE_MUT-allCrxSites	2.9343240868315896	0.002942654243227661	1.0280991986326168e-11	1.5402286643933102e-07	3.1257240345716368e-09	0.0004281117148555356	5.163658116552623e-05	0.057816889300171814
chr2-132279572-132279736_CPPE_WT	2.87085396169873	1.2545324884115404e-08	7.759759932241418e-09	3.179954255838845e-11	0.002567071811629846	0.00042626842585769063	0.06876503058617325	3.3849690861794038e-06
chr2-132279572-132279736_CPPE_MUT-allCrxSites	0.5790704410214152	4.989439986377952e-10	7.761352114726204e-09	3.1799388444479613e-11	0.0025670718116191497	0.000587476157173354	0.06876501948577622	8.672074081161408e-07
chr2-135871965-135872129_CPPE_WT	3.4058461251167946	0.29794460635066605	1.4794925377915113e-05	7.615400896110836e-12	9.625085595038426e-06	0.9938143993440327	1.6559290351268736e-05	0.008727742662675113
chr2-135871965-135872129_CPPE_MUT-allCrxSites	0.7031093498087069	1.4779684277048374e-10	1.4794955749232512e-05	2.707074341483464e-12	9.625085595024648e-06	0.9935459657348418	3.094123267538314e-05	0.0007753415048578581
chr2-136745092-136745256_CPPE_WT	1.6119129983478446	0.0003926880028014097	2.839802659414416e-08	2.255532627022329e-07	0.950193677942353	0.00031701465897345513	0.00015512003987988403	0.046604853520719684
chr2-136745092-136745256_CPPE_MUT-allCrxSites	0.6139869999228383	1.073120265912262e-08	3.14484440325092e-07	2.255532604850188e-07	0.9501936771571939	0.00023257764706876964	0.0001544519622911635	0.0465949931180466
chr2-140642798-140642962_CPPN_WT	3.7811376485732855	0.05798918376292246	0.000429942725321885	8.462146873316807e-13	2.324008958579583e-08	0.00016470186480563298	0.0015514042315439953	0.00884223522991383
chr2-140642798-140642962_CPPN_MUT-allCrxSites	0.7899381463888143	0.04847070685537472	0.0415003546197853	8.460293124960586e-13	2.324001905027147e-08	0.0034602758641893877	9.945240901999158e-05	0.008835449915278976
chr2-146047803-146047967_CPPE_WT	4.551449818278922	0.0027152057777204393	1.944621932394218e-09	1.2106264485906118e-10	0.0009261049964727648	0.9176285977183879	0.19853323563692357	0.007067519747584808
chr2-146047803-146047967_CPPE_MUT-allCrxSites	2.4799357160701656	0.005722891102945645	1.9446223385235326e-09	2.091091655553586e-11	0.0009261049964734334	0.9176273303075634	0.19850933190329906	0.005912731004761
chr2-146774958-146775122_CPPE_WT	4.360079427621753	2.9798047132531967e-07	0.0028129385852891367	5.474567921647924e-13	0.43089769231429265	0.939137463932605	1.348943717551574	2.374529001241784e-06
chr2-146774958-146775122_CPPE_MUT-allCrxSites	0.5421709622381768	2.6082252375959126e-13	0.00281294018356949	8.093583513633189e-14	0.43089769252863713	0.5154636779413142	1.3476433596820754	1.8597882873309395e-06
chr2-148890135-148890299_CPPE_WT	2.2669348150076516	0.005615287355639701	2.353368192065809e-09	0.023372102350603562	8.359846660336967e-05	0.09611011557193541	0.0008778056778777828	2.339575158047527
chr2-148890135-148890299_CPPE_MUT-allCrxSites	1.3228827878358769	0.005615287355638108	2.353371891115108e-09	0.023372102342916597	8.359846681395398e-05	0.09611011480755409	0.0008778056456883636	2.339574567590626
chr2-151972103-151972267_CPNE_WT	1.9790486711416946	0.019584759255554116	9.939566569144188e-08	2.0364354120320644e-09	4.170718305350652e-06	0.0007258573361394461	0.0072028007527130756	0.006985647742738954
chr2-151972103-151972267_CPNE_MUT-allCrxSites	0.018556975311904353	9.462495375988314e-05	9.939701444785183e-08	2.2822842019316432e-11	4.1707304030263554e-06	0.0007232386139481588	0.007186877266044783	2.029074841881037e-05
chr2-152112069-152112233_CPPN_WT	2.199413623152217	0.41350684203943144	0.3820846970114725	8.136407019375065e-12	2.0382519989428682e-07	0.4155429558042266	0.0002853288173138025	0.018630545258224628
chr2-152112069-152112233_CPPN_MUT-allCrxSites	0.23207320840837364	2.2198659449228042e-10	0.9841879967983446	5.505047712406125e-14	2.038251972653579e-07	0.41554210402222824	0.0002853250922855861	0.018630539138712713
chr2-152396028-152396192_CPPP_WT	4.142547342506245	4.98714876028822e-06	1.0007853485870775	3.222493183798814e-13	7.174761978079149e-10	0.0013237464993840324	5.302621899767069e-05	0.0006493571360022993
chr2-152396028-152396192_CPPP_MUT-allCrxSites	1.3606541008803141	2.921074447454367e-06	1.0007853485870777	2.7126552697032085e-13	6.476036478092026e-10	0.001320249775738917	3.1343205615587905e-05	0.0004419834573669128
chr2-153239466-153239630_CPRP_WT	4.1186177931951695	0.01699724250365386	2.3166093162250028e-06	0.003928418303088129	6.094064583693742e-07	0.0002727579680565339	0.0002806028245114603	0.0009941369056472144
chr2-153239466-153239630_CPRP_MUT-allCrxSites	0.9597608536431321	4.487741597053454e-11	0.00022477276187018013	0.003928418303085536	6.09406376244267e-07	0.00027162286963732164	0.0002771050860217064	0.0009885870922804623
chr2-153415435-153415599_CPPE_WT	4.107609381596335	1.862875685705532e-05	1.7958023692690303e-07	1.081486423587034e-05	4.8545099979878384e-11	0.07876037261361107	0.3753299910705519	0.0003613491192144723
chr2-153415435-153415599_CPPE_MUT-allCrxSites	1.174567204960109	7.183364503674135e-10	3.258055036162138e-07	1.081486423585324e-05	4.854518615930972e-11	0.001461384600489566	0.3717615705152622	0.00036134899554579706
chr2-154794394-154794558_CPNE_WT	2.47623478307656	7.380068452941233e-08	4.180740916233391e-11	4.44923538149011e-13	3.402386308419309e-06	0.545488167156337	0.0014989897645726212	0.00046756458592235047
chr2-154794394-154794558_CPNE_MUT-allCrxSites	0.19031342069549687	3.675190363053787e-10	4.1807713333531075e-11	2.2976061849920027e-13	3.402386308419324e-06	0.5454479636502301	6.990416049237895e-06	0.00046756360541983346
chr2-156662271-156662435_CPPN_WT	4.536945996611314	0.03518635472570014	0.9841887775753183	1.7818671796445444e-12	1.2103818366852658e-08	0.009382678016418232	0.04399493649541932	0.005674559084461645
chr2-156662271-156662435_CPPN_MUT-allCrxSites	1.7244265441112556	0.0328177675039435	0.9841924620906803	1.7761466014610994e-12	2.182339720928434e-07	0.002623831420609915	0.04387631884878287	0.005672760097646907
chr2-156910218-156910382_CPPE_WT	4.1347311544792555	2.821662004441199e-05	9.029249425176747e-14	2.9965753784942846e-10	2.0411541043343477e-10	5.442441470598218e-05	0.006382193627626691	0.004494047688403156
chr2-156910218-156910382_CPPE_MUT-allCrxSites	1.4002524731945285	7.37904190651323e-11	1.1825209608590209e-10	1.4487852110913008e-10	2.0411856795024937e-10	4.052153533519539e-05	0.00638207118546576	5.291404018138282e-06
chr2-157927976-157928140_CPPE_WT	2.998461951792674	0.07783124047367103	2.6408087955828634	2.6368400665323677e-12	7.265235597648379e-11	0.5864993077437495	0.01177454124419407	0.0016861837879234838
chr2-157927976-157928140_CPPE_MUT-allCrxSites	1.2615347859168056	0.9508827865158203	2.64080879697428	2.9919083642514768e-12	7.879472455275474e-11	0.38914150009962767	1.715063993687925e-05	0.001176420900390314
chr2-158760348-158760512_CPPN_WT	4.0612029432848455	5.116473351592033e-07	6.838346024659921e-05	5.716202344505758e-07	1.7231337717060917e-07	7.354880265298935e-06	0.004597831275759389	2.007203720476537e-07
chr2-158760348-158760512_CPPN_MUT-allCrxSites	1.0792487048344306	1.4764761350491949e-10	7.08129006848808e-05	5.716202175111375e-07	1.7231325436895703e-07	5.624869618436599e-06	0.0041516966857598455	1.656936381986425e-07
chr2-160367913-160368077_CPPP_WT	2.896812714325244	0.00013042430162955423	1.059750561375325e-07	2.393434558647448e-10	2.806576970220015e-09	0.5349882548860612	1.1854042738121604e-05	6.33293997423575e-06
chr2-160367913-160368077_CPPP_MUT-allCrxSites	0.051758374236609124	0.00012037923607332573	1.059750570983958e-07	2.3928754496799295e-10	2.8065765819461878e-09	0.0010754013989665932	1.1815405710333015e-05	6.33887639174282e-06
chr2-164427118-164427282_CPPE_WT	3.24922825739898	5.4854625018821394e-05	1.1110774399187967e-07	7.528198305858622e-11	6.87503215683022e-05	0.8201738350234307	0.00023343455004582787	0.8251598711206971
chr2-164427118-164427282_CPPE_MUT-allCrxSites	0.9494346489496078	3.898884170978409e-05	1.1172375798872108e-07	6.82367027140969e-11	6.874967820622936e-05	0.11543856984634589	2.8119188300925535e-05	0.13925103750345072
chr2-164550017-164550181_CPPE_WT	2.794929094790805	0.8918414560441205	0.000139761529725306	3.053881963943341e-12	8.19526672821093e-05	0.5365219005674009	0.0017008927977483932	3.153056257154166e-07
chr2-164550017-164550181_CPPE_MUT-allCrxSites	0.8029459049103077	8.405612474080623e-10	0.00013977271053482903	2.7382372713646774e-13	8.195266728210986e-05	0.5364851121422239	0.0017008893972916223	2.370176461459498e-07
chr2-164879903-164880067_CPPP_WT	1.2247714250775121	0.010019237031244653	0.07839871979442437	3.5559241680877006e-10	2.8530656188323186e-08	0.00208612351689907	6.32829415336391e-08	0.01956001661558088
chr2-164879903-164880067_CPPP_MUT-allCrxSites	0.3088081780873301	0.010019237031070717	0.12919243605413158	3.5559241660383493e-10	2.8530656231926742e-08	0.002121537229263456	6.074230329056004e-08	0.019558834902776743
chr2-165665362-165665526_CPPN_WT	4.765995577667728	0.7610660238197063	1.0311822702118843e-09	3.859249756953077e-14	0.007025327555533651	1.4769757545300568	5.106065864035747e-06	0.0001926450776279344
chr2-165665362-165665526_CPPN_MUT-allCrxSites	1.4079635678460605	0.7111051832325891	1.039978395580964e-09	3.855887675855892e-14	0.00702532754847467	0.9790819532590368	8.802553317240399e-06	0.00019198579973926373
chr2-165745411-165745575_CPPE_WT	2.762810024936885	2.5435252820260054e-05	0.7180842734344076	2.6101853475979112e-05	1.6511816325387085e-08	0.03085088705901903	0.0001082818463578404	0.11145789884537358
chr2-165745411-165745575_CPPE_MUT-allCrxSites	1.7653478592244118	2.611093599092053e-10	0.7335226973662234	2.610185347597911e-05	1.651181632510825e-08	0.020974877697134756	0.00010827285807373606	0.1114578881105334
chr2-167059690-167059854_CPPE_WT	1.6955756836521012	0.00035130939919991326	1.2762828557918001e-05	1.264444729408579e-12	1.0179560554464114e-07	0.01568195839105821	0.17722134941656328	5.649587100890025e-06
chr2-167059690-167059854_CPPE_MUT-allCrxSites	0.6115586710274109	4.359451902058349e-08	1.2762828558046831e-05	1.264378842423623e-12	1.0179560553397635e-07	0.01568165141121803	0.0007097307724599311	5.321646553042258e-06
chr2-167181170-167181334_CPPE_WT	3.8027907790435944	2.0887361028058044e-05	7.4255528230918135e-06	3.050245709441527e-11	0.5378021836245116	0.03946748166154717	0.015969190485909526	0.0006501334925984856
chr2-167181170-167181334_CPPE_MUT-allCrxSites	0.8320670878355498	1.2871963653419575e-11	7.426427874103688e-06	5.7329877914806e-13	0.5378021836244485	0.00031678637901862584	0.015921499533139625	0.0006498686537949018
chr2-167188801-167188965_CPPP_WT	1.3896567397674846	7.789052172194531e-13	2.016747283829466	5.258102683648434e-20	3.049790528946143e-06	0.8580499766742042	0.002097943456993064	2.4261020813611008e-09
chr2-167188801-167188965_CPPP_MUT-allCrxSites	0.3459709846104725	7.78287062307377e-13	2.016747283842207	3.987463453823884e-20	3.0497905289353767e-06	0.8955867900675288	0.0020979435014216144	1.052836481567099e-10
chr2-167650324-167650488_CPPE_WT	2.444052606776759	4.862481108027712e-10	0.0015060850059014249	5.985336998640806e-14	3.401960188571309e-12	0.03359782628139334	4.697826841972438e-05	0.0011535840284363883
chr2-167650324-167650488_CPPE_MUT-allCrxSites	0.47953635780300125	7.919574449351134e-11	0.0015060851671412961	5.985329598376005e-14	2.5289490852511026e-12	0.03356112900470218	2.658489760275971e-05	0.00019374295306464988
chr2-168207243-168207407_CPPP_WT	2.700060968293142	0.13372618801032718	0.00019192260241034933	2.940190517095209e-14	7.2848765227218845e-09	1.006450308133836e-05	0.0029022633917132837	0.00034649162278958145
chr2-168207243-168207407_CPPP_MUT-allCrxSites	0.7051658821690594	1.5446887473693148e-11	0.0001919226840763815	3.806538309799543e-17	7.28487652266675e-09	1.1262970193392267e-06	0.0029022242000383476	0.00033568196045511816
chr2-168955466-168955630_CPPP_WT	1.7204629108567526	0.005538662673242483	0.9105036101911181	1.9229763794660585e-15	0.012814269785336539	0.03868003881667316	0.00020264636065490046	7.819279301498775e-07
chr2-168955466-168955630_CPPP_MUT-allCrxSites	0.7437781095894593	7.1045382255488256e-12	0.9105036113918631	6.018463083052985e-17	0.012814269785340402	0.03868003881350937	3.93997209589312e-06	7.819256012260332e-07
chr2-179761871-179762035_CPPE_WT	3.3115913057448347	0.07903045862769684	1.2649418768610764e-10	9.776130509474784e-11	3.577074921340955e-07	0.5623371671716936	0.010257725917301718	1.118223385042871e-05
chr2-179761871-179762035_CPPE_MUT-allCrxSites	0.5230626874146433	2.149412190888254e-10	8.860771622645646e-10	9.721659319157541e-11	3.929233050234434e-07	0.19720908206399157	0.004651169576096158	1.116469355044102e-05
chr2-179794507-179794671_CPPE_WT	3.1740390605880364	0.0025719220163671307	2.28903277258002e-05	3.213505996971158e-13	1.9878509735289462	0.2662384559767522	0.04729805739785916	0.9959381289576966
chr2-179794507-179794671_CPPE_MUT-allCrxSites	0.3091247145129024	1.7318736882573417e-08	2.2891488067395094e-05	2.1967435339248622e-13	1.9878509735289462	0.2662142374650067	0.04720160048814299	0.9959338154231314
chr2-180457322-180457486_CPRP_WT	2.2847309239725515	0.6220563337616705	1.3365425592523715e-05	0.0002083983600756313	0.05387143095856993	1.537408377579513	0.008795994368788822	0.014556665221755761
chr2-180457322-180457486_CPRP_MUT-allCrxSites	1.6501239013188274	0.6220563337614946	1.336542559252372e-05	1.7996633592356988e-05	0.053871430958570214	1.537405775624837	0.00873797197581456	0.0007703576452842706
chr2-180483270-180483434_CPPE_WT	3.104950771051632	0.04917201343686827	2.819280976420163e-08	1.1020933532149745e-09	6.195006724188697e-12	0.8073064708230028	0.0008954602447503667	6.498667498040698e-05
chr2-180483270-180483434_CPPE_MUT-allCrxSites	0.21341161928376634	0.04917188625948143	3.4562741640980423e-07	1.1020917736590052e-09	3.559996214929765e-09	0.2233599165931694	2.9874798630969752e-05	6.273012663604595e-05
chr2-180825586-180825750_CPPP_WT	4.436747663101102	0.0854772052689058	0.00035740076568760415	0.03549393478507219	1.0211494991516743	0.014943474372731589	0.8044698014097723	0.0020966233886064362
chr2-180825586-180825750_CPPP_MUT-allCrxSites	1.623311523898542	0.08502083285167886	0.0003579491560380739	0.03546837101858658	1.021149499151674	0.00019758166359558154	0.804466286301751	0.001985767231557095
chr2-181578892-181579056_CPPP_WT	2.06697840855671	1.3468150257201016e-06	8.005307676704632e-12	0.0002305983618154697	1.2686914424293186e-05	0.007810384069894766	0.00028446164867448935	0.0011526330788784122
chr2-181578892-181579056_CPPP_MUT-allCrxSites	1.228019673072299	1.346815017018558e-06	8.030434076069318e-12	0.0002305983618154504	1.268691442445513e-05	0.007810316458747908	2.6900623576785914e-05	0.0011526330788676027
chr3-5453509-5453673_CPRE_WT	2.3523799602698423	1.151285241248922e-05	4.7149552556526063e-07	1.7649387884727123e-10	0.0002566588858703863	0.029315293155939066	0.05435198247911476	9.882982160391545e-05
chr3-5453509-5453673_CPRE_MUT-allCrxSites	0.3587538188146728	7.679664164603323e-11	4.732236675072294e-07	1.0526026215146528e-12	0.00025665890736278684	0.028946125443320255	0.05419234334818468	9.817883736280757e-05
chr3-8970432-8970596_CPPE_WT	4.199448340364471	0.027926527249646046	1.9316540379388164e-13	8.358932960728384e-09	5.450157875057529e-09	1.838229893316789	9.683180719909582e-05	0.037357114133725916
chr3-8970432-8970596_CPPE_MUT-allCrxSites	1.5534866685207822	0.02578586983248694	3.428819170191977e-13	3.11461594619053e-13	4.1999855638467966e-09	1.8231110059785056	9.659537661078961e-05	0.037355350798623455
chr3-9271754-9271918_CPPN_WT	3.145610476615773	2.813560901343636e-07	3.0046734883910864e-07	2.3153341476139234e-08	2.639004585544775e-08	0.0009450407248026534	3.5212660379004445e-05	1.991562495508608
chr3-9271754-9271918_CPPN_MUT-allCrxSites	1.0214433130725613	2.429407013963781e-10	3.0047249684958637e-07	2.26983706409882e-08	1.7744369814100906e-11	0.005203221339664913	3.520865424147182e-05	1.896312583108989
chr3-10304513-10304677_CPPE_WT	3.4987682565850156	9.412369918574738e-05	0.34246985205755753	6.93428170871714e-08	8.246474802826098e-09	0.774327691482413	0.9993480893624729	0.022491793676102132
chr3-10304513-10304677_CPPE_MUT-allCrxSites	0.32142492347481627	2.556196065601658e-09	0.7447008891878446	9.661343195237135e-11	8.676531311600386e-09	0.7742595896999738	0.9984576593078229	0.022482005177011273
chr1-39446293-39446457_CPPE_WT	1.1142283391465442	0.00619414020831614	1.4633441624724677e-12	1.1556393113840572e-09	1.001278657767466	0.021043835137399797	0.007920387882176189	0.06394344726226152
chr1-39446293-39446457_CPPE_MUT-allCrxSites	0.12010014125321627	2.5862796321251803e-08	1.4633464732010233e-12	1.0539252635590818e-09	1.001278657767466	0.015122395831685067	0.004105074699672437	0.0639409504972919
chr3-17591244-17591408_CPPE_WT	2.5926828648907807	1.869895961106008e-05	3.136588968783465e-10	8.438105265609597e-05	7.569790447965202e-06	0.9451443236773344	6.820412313295892e-05	0.02832045482999717
chr3-17591244-17591408_CPPE_MUT-allCrxSites	0.7148183627940865	1.7167340826698508e-11	6.879561638588739e-10	8.438105265606056e-05	7.582836505921483e-06	0.9443084682957039	6.733039531978359e-05	0.008522630109268787
chr3-19110711-19110875_CPRE_WT	2.581476272115668	0.00028938605698953287	8.368960682808718e-13	2.5107210913454683e-09	0.0037459639205875877	0.6784584569337165	4.314482401067402e-06	0.0012069584909806337
chr3-19110711-19110875_CPRE_MUT-allCrxSites	0.012601871597753842	0.00028059034127504256	9.480254309404308e-13	2.5099953746007675e-09	0.0037459639205874484	0.6783753501144932	8.650231219058204e-07	0.0011791003026451316
chr3-20000916-20001080_CPPE_WT	4.538730993614539	6.434118056780338e-05	4.3891585838510205e-09	2.2529306867228145e-06	6.291430819572647e-06	0.011679047898508326	4.1183552823990173e-05	0.0007609210459661112
chr3-20000916-20001080_CPPE_MUT-allCrxSites	2.1391319737184866	2.6241247430804717e-12	4.388803282609635e-09	2.2528537224065433e-06	6.289987572480379e-06	0.012437067175176402	4.117762491129854e-05	0.0007557164322107744
chr3-27153910-27154074_CPPQ_WT	1.4646079876522242	0.019061323013074793	1.526921108373442e-06	2.4498048798190105e-14	4.390399635522532e-09	0.005148149917492573	1.0724016495832301e-05	0.22295682269522338
chr3-27153910-27154074_CPPQ_MUT-allCrxSites	0.5015336211218653	0.019059226310077306	1.5269211086726592e-06	2.4130023046775392e-15	4.390399360457977e-09	0.005148148669048185	1.196939839716544e-06	0.22295682269467568
chr3-28417481-28417645_CPPE_WT	3.00590174006519	0.45519741735772584	5.161683489703826e-10	8.598958569006707e-12	0.0012829920150858034	0.07827438654678544	0.0004735957518122894	0.00022975313195652326
chr3-28417481-28417645_CPPE_MUT-allCrxSites	1.0100173833449315	0.1071285723440444	5.842733125943783e-10	9.482353331016894e-12	0.0012829920150897317	0.07826471315549159	0.0003567126667891145	0.000229497367189218
chr1-194619462-194619626_CPPP_WT	2.115403017575183	1.1392229503441407e-09	0.0956022819604202	3.4241004646376924e-13	1.9497157300309804	0.06587253362198778	4.566501617569874e-06	8.317720701212131e-09
chr1-194619462-194619626_CPPP_MUT-allCrxSites	0.30162642126758993	6.70044784032041e-10	0.0956022819930019	3.424098281025261e-13	1.9497157300309862	0.06492953850933682	4.160401799581997e-06	9.99730131707411e-09
chr3-32700067-32700231_CPPE_WT	3.050505674817392	8.665411167252175e-05	0.07119826502105432	1.9565913284417857e-10	1.0431935994938777e-07	0.018320978850426196	0.0010247855173416561	0.00446444887545871
chr3-32700067-32700231_CPPE_MUT-allCrxSites	1.0061468431303164	2.475106061245267e-09	0.07119826502105542	1.9550961468596204e-10	1.0271347459527304e-07	0.018188379846050633	0.00036222380766081323	0.004462315315664767
chr3-32985248-32985412_CPPE_WT	3.383076134807544	0.002142815701623221	0.0007866045588553142	1.1502075985301734e-12	0.4867561406881944	0.00594929102031745	1.6303853385891958e-05	1.6569960157883468e-05
chr3-32985248-32985412_CPPE_MUT-allCrxSites	0.3939582545766587	2.1134467105265256e-10	0.0007872934706417527	9.55898152158574e-13	0.4867561406882072	0.006067753975831045	8.553338263271129e-06	1.442965422915803e-05
chr3-33136630-33136794_CPPE_WT	3.3736095508167048	0.00020876937140589397	1.996327845246093e-05	9.531418283300811e-08	3.209169770229195e-07	0.5331064126546089	0.2865088300002161	0.008218610193329957
chr3-33136630-33136794_CPPE_MUT-allCrxSites	2.375261361212129	0.00020875805758883075	1.9963278452629337e-05	9.531415828546042e-08	3.20916976001701e-07	0.5330080714856325	0.2865087800496445	0.008216822516092657
chr3-33799982-33800146_CPPP_WT	0.9973400562530137	4.609611056460812e-12	0.09103339592618902	1.4623249364744234e-15	2.685197578019025e-12	0.006312315734584819	0.000385215216604705	3.664008199184144e-08
chr3-33799982-33800146_CPPP_MUT-allCrxSites	0.013911084419871995	6.283281139763008e-13	0.09103339592618902	1.2544043573869852e-16	2.685197578030485e-12	0.0006953816568813007	0.0003852158428343928	3.6639295876944784e-08
chr3-40745956-40746120_CPPP_WT	1.6047083151183483	0.0025718731054056067	0.9696955329732116	2.4010228343765226e-13	0.0007989280829523843	0.016575751161370347	0.0005300861700321918	9.736142989582162e-11
chr3-40745956-40746120_CPPP_MUT-allCrxSites	0.0319918052949101	2.172430877081368e-11	0.9696955329733241	2.39780101848349e-13	0.0007989280829523855	0.016575494111644388	0.0005301313202198046	7.270585417385346e-11
chr3-51383464-51383628_CPPE_WT	2.5820536798180034	0.00020341836588775255	4.187447536418992e-09	1.820448629428183e-12	0.02228937002849025	0.4954832814388259	0.0001721490337814448	0.03952139011948781
chr3-51383464-51383628_CPPE_MUT-allCrxSites	0.7248837073203042	2.0218590160502346e-10	4.187448998051277e-09	1.6794658190124187e-12	0.022289370028136902	0.05327275236062	7.624952232645568e-07	1.9451516040904028e-06
chr3-55227574-55227738_CPPE_WT	4.9421202594567335	0.005017045753555493	0.14110338871826747	2.502390096221057e-11	1.0183839944003531e-05	0.8306028256286807	6.782489283870146e-05	0.12543734291461459
chr3-55227574-55227738_CPPE_MUT-allCrxSites	1.0883733758008807	1.8848888780216933e-10	0.14110342350231403	2.502388157048236e-11	1.0183839943512792e-05	0.8305919636496297	1.7298846513106258e-05	9.340097327985544e-06
chr1-195040593-195040757_CPPN_WT	2.2562663113809407	0.03829776245780755	7.988862804709479e-08	8.548522236763965e-11	6.515356156028166e-07	0.41276604397012173	0.0037616768685205955	0.004614222398331793
chr1-195040593-195040757_CPPN_MUT-allCrxSites	1.2617315504084399	9.865133958558452e-08	7.988862804709472e-08	8.523892479679079e-11	6.51535615602816e-07	0.4127545171195264	0.005048687707987243	0.004613335462930422
chr3-55782315-55782479_CPPP_WT	1.2130734168529016	0.00014452667598828292	7.744606764051965e-07	4.887563584629885e-11	1.1375579824073785e-05	0.6867161334954428	0.00035044309596504784	1.9980719601785815
chr3-55782315-55782479_CPPP_MUT-allCrxSites	0.17901224944872915	5.6423402790827435e-06	7.828543681696802e-07	2.8052625031772734e-11	1.1375579824073786e-05	0.6867161306129926	0.0003504431555836599	1.9861219839975552
chr3-55788717-55788881_CPPE_WT	4.649885608270592	0.018146012918802912	7.098418701915747e-11	5.297331642738517e-07	1.2245976468736276e-09	0.0534857050406438	0.0006525991691760704	0.0003140621851337534
chr3-55788717-55788881_CPPE_MUT-allCrxSites	1.6598557044206799	0.018134788661308587	1.5347723254701278e-05	5.297331390553646e-07	1.2246013694085247e-09	0.05311879576392042	0.0005706396232252498	0.00025610289090575636
chr3-60502277-60502441_CPPP_WT	1.4538233140885455	1.9175074127401304e-07	1.6288578139972665e-12	5.592755040668422e-09	3.535248220095796e-10	0.006399044901230313	0.0002747754361004835	0.007340722765666007
chr3-60502277-60502441_CPPP_MUT-allCrxSites	0.45805173975380414	2.5101247767839327e-09	1.6356216683242128e-12	5.3660886462634705e-09	3.751320569211893e-10	0.00639904454146949	0.00027477472700697825	0.007339347979450532
chr3-62341432-62341596_CPNP_WT	3.63666973722534	1.592438275044877e-05	4.784633351364023e-14	6.619200779621173e-09	3.1959807788628356e-09	0.14954527343793755	0.020079802407225348	5.960501277213027e-05
chr3-62341432-62341596_CPNP_MUT-allCrxSites	1.4787933758906937	4.132832161716603e-12	4.784676328720986e-14	6.613149837859049e-09	1.110222977372593e-09	0.010820715431732877	0.02007904006590271	2.2460237092414107e-05
chr3-63964632-63964796_CPNP_WT	1.902461310992558	0.17424858449507807	0.0051420278165023306	1.5443129593561023e-11	5.633934559921577e-15	0.009363019507463119	7.365723077567906e-05	0.02973257645573739
chr3-63964632-63964796_CPNP_MUT-allCrxSites	0.9180587462550995	0.17424858449415487	0.005142062756509228	1.1254312563590732e-11	5.696365796809514e-15	0.009363021007917633	2.6078796223335626e-05	4.224607400346857e-05
chr3-65836489-65836653_CPPE_WT	2.827065258301573	2.4858584565473386e-06	2.1062265323783742e-06	2.5152732345268686e-09	1.033948560985558	0.8732718672568525	5.360287615977473e-06	1.1013903167820804
chr3-65836489-65836653_CPPE_MUT-allCrxSites	1.8199721109456832	2.4231390649465195e-06	2.4595793833080197e-06	2.5152291526076223e-09	1.033948560985559	0.8732683857636018	5.359186097487924e-06	1.1013903159827083
chr3-67481945-67482109_CPPN_WT	4.00708619172032	6.87109882477052e-10	0.000926646819559116	0.0058384892688373696	4.088157296532605e-06	0.0013537616944152603	0.0006152723011758827	0.004373914598937309
chr3-67481945-67482109_CPPN_MUT-allCrxSites	1.0873608301220936	6.566128130187634e-10	0.0009266470207754825	0.005838489268618087	4.094830265229035e-06	0.0013258160437263045	0.00036821712876192674	0.004370735153178424
chr3-75556789-75556953_CPNP_WT	1.0719339311292333	0.0007744259968192319	0.033845202597200405	2.650335948572293e-10	4.3276113787646444e-05	0.37392774686832336	7.398970034237747e-05	1.1725129335390201e-07
chr3-75556789-75556953_CPNP_MUT-allCrxSites	0.09524941321285946	1.0185904402468791e-06	0.03384520260693476	7.957586647761347e-11	4.327611378767386e-05	0.3739276949992555	7.398759580912118e-05	1.1642806845969813e-07
chr3-84232473-84232637_CPPE_WT	3.558248775364948	0.002747623367288223	1.489419974628173e-07	1.6039112091529988e-09	0.00015283211495091236	0.9974970033234279	1.1916837479096515e-06	8.117512061598693e-06
chr3-84232473-84232637_CPPE_MUT-allCrxSites	1.1393294089547366	3.8009542883621345e-09	1.4894200014045028e-07	1.6037946859357644e-09	0.0001528321344428397	0.9974877429767519	9.315581895662818e-07	8.099073192629757e-06
chr3-85681472-85681636_CPPE_WT	2.10763816658355	0.6300207930117885	8.822411964341364e-09	3.680279039943439e-08	2.496386484354963e-10	0.8929498529488739	9.349938131330652e-06	0.018125105505178034
chr3-85681472-85681636_CPPE_MUT-allCrxSites	1.1183036497726777	0.6300207930109047	1.4292975001030936e-08	3.6801513585924885e-08	2.496386484355581e-10	0.8929500843785765	9.33650254976543e-06	1.3528550372824375e-05
chr10-4339117-4339281_CPPE_WT	1.3971448447369363	5.005324293727307e-10	1.2346689610810507e-12	1.14831259911404e-13	4.0540187635668946e-05	0.1356791809480194	0.17461501766598383	0.0001105364470922754
chr10-4339117-4339281_CPPE_MUT-allCrxSites	0.39688685484383	4.997902831079602e-10	2.089828450497582e-09	1.1462548477123461e-13	4.0540187635668946e-05	0.13567914919406868	0.17461900524975435	0.00011053572884824587
chr3-87112485-87112649_CPPE_WT	2.25054083942158	7.417283428889893e-05	1.689181882198456e-09	4.558771830857263e-09	1.255282334602471e-10	0.10073248786647851	3.5687107891065316e-06	0.011071440088619905
chr3-87112485-87112649_CPPE_MUT-allCrxSites	0.43423602587109766	5.57792381154526e-09	1.6891820672805567e-09	2.1493139299688966e-09	2.2466090852008545e-10	0.10090624123431333	0.003307702004268548	0.0002877355038082585
chr3-88145447-88145611_CPPP_WT	1.2180124098563128	2.9521749151317573e-06	0.06446199179463873	3.387047433128743e-12	0.8503677890878403	0.002121135589647929	3.4538700121815004e-08	0.002614189556951373
chr3-88145447-88145611_CPPP_MUT-allCrxSites	0.2716641153448532	5.8604280850695084e-08	0.06446199179463909	3.542875079813151e-12	0.8503677850742982	0.0009425205798605991	3.543572530478727e-08	3.6794295345372444e-07
chr3-88296970-88297134_CPNP_WT	1.0562321672919737	0.00022609859265746115	0.9981705261193116	1.856795452315476e-09	1.0810676489744256e-07	0.32211654915200066	0.005631632807280283	0.37075778800426407
chr3-88296970-88297134_CPNP_MUT-allCrxSites	0.06553847801702359	0.00022609859265744408	0.9981705261193116	4.560068756265571e-10	1.0810676935537298e-07	0.322109260758884	0.005631632463807696	0.37075730569521914
chr3-88587424-88587588_CPPE_WT	3.3288316803861937	0.8764989125877585	0.6697824056027056	3.5835761085948898e-12	1.3107906549615031e-09	0.06848748306100622	3.628114425278166e-07	0.014520063053118542
chr3-88587424-88587588_CPPE_MUT-allCrxSites	0.3627944065715919	0.8743913441310915	0.6697824265968372	3.532466166059759e-12	1.3107957233175047e-09	0.03360163165619026	3.628376843309451e-07	4.255350532011074e-05
chr10-9893086-9893250_CPPE_WT	3.0882319347162737	0.006539911514141006	4.6634157044628844e-11	2.832756170537988e-11	0.0012506589823071674	0.0022096795783477243	0.0003240490725461224	0.006551710395975267
chr10-9893086-9893250_CPPE_MUT-allCrxSites	1.0920329426366167	1.6389665978233486e-07	4.7124277550779653e-11	2.734057845865342e-11	0.0012506589822688504	0.0004506161611261797	0.0002886578739959196	0.00025613089413881743
chr3-90195806-90195970_CPRE_WT	5.955769680694672	0.021048851173975487	7.93726010180561e-11	7.040123105332142e-07	6.6240016330644456e-06	0.006590252875787475	0.48539251948071677	0.5414809717523726
chr3-90195806-90195970_CPRE_MUT-allCrxSites	1.7416198842464774	6.247259202934303e-10	7.938706666671598e-11	4.527451464474681e-07	6.624001626453777e-06	0.006340038746512357	0.4853910509969849	0.5400387468086714
chr3-95434364-95434528_CPPP_WT	1.0079166490382185	0.00012350219614166964	2.9244667641285944	9.753721809953129e-15	0.0005507088518427546	0.005308988413590652	1.3416253225792479e-06	2.1078666795348758e-05
chr3-95434364-95434528_CPPP_MUT-allCrxSites	0.011014656221450467	2.212249154245673e-05	2.924466764128646	9.75364077207693e-15	0.000550708826277724	0.0018876142260748645	1.3409903417243883e-06	1.1437214407849647e-09
chr3-95933216-95933380_CPPP_WT	2.897044944268626	0.45340326694941574	0.9871173502398269	3.390671982235045e-12	2.1190357887131722e-11	0.9629815101737845	3.5021336587641773e-05	0.0009161748528265097
chr3-95933216-95933380_CPPP_MUT-allCrxSites	0.11477906828618219	2.885263683269241e-09	0.9871173807699631	6.0221674792983605e-15	5.092834479740721e-07	0.005873502513980054	6.274510806285826e-07	2.1581411385196452e-07
chr3-96092118-96092282_CPPE_WT	2.4903135308057163	1.127091471746393e-11	4.4613770275074125e-06	1.7764734862721483e-14	1.5704852211174796e-08	0.0011725785657121027	0.39962642217082633	0.00026149476508641114
chr3-96092118-96092282_CPPE_MUT-allCrxSites	1.5168945430065481	1.1270914629833703e-11	0.006105113018777332	1.7764662977342528e-14	1.570485510259995e-08	0.0011521161664849063	0.39962642217015076	0.00026149476055216847
chr3-96695319-96695483_CPNE_WT	4.7989798618753525	0.006199721609357473	8.231868576720313e-10	1.0339379877511342e-06	3.3859107320764674e-10	0.7316259122701615	0.007608389045834125	2.0090528508990206
chr3-96695319-96695483_CPNE_MUT-allCrxSites	0.8357901840398474	2.5723798768664398e-08	9.232796628582195e-10	7.776672314292906e-07	2.6939972655614737e-10	0.7309436465844581	0.012079290391503905	2.0090522713395376
chr3-96905196-96905360_CPPP_WT	1.7090069598803281	6.253368226189697e-14	2.254861231201494e-09	1.1968923581420966e-16	0.9888413942363256	0.8024740329210885	2.0727472306155548e-07	1.894972257477646e-08
chr3-96905196-96905360_CPPP_MUT-allCrxSites	0.2880538953889326	6.187735120541143e-14	2.2548788630314088e-09	1.1968218498518367e-16	0.9888413942363256	0.8024740766100588	2.0745639269937922e-07	1.86569497391059e-08
chr3-97911246-97911410_CPPE_WT	2.2233103476943596	0.0001648376075678633	1.3845233400646622e-07	4.237011596167727e-07	3.2509491841472756e-07	0.011236186675538253	6.730241716953512e-05	0.0023526651815609536
chr3-97911246-97911410_CPPE_MUT-allCrxSites	0.22690944734078045	1.4062250549358818e-07	1.3845889743176317e-07	4.237011317712716e-07	3.2509445123538385e-07	0.005306037068144042	0.00019058674692357556	0.0022568966206713455
chr3-100833974-100834138_CPPN_WT	2.6843821822343736	2.204874298037544e-09	8.671655324516271e-17	1.1108764864428248e-11	1.922975113950941e-05	0.04844467606841855	0.0006417179211891388	0.9379753328945372
chr3-100833974-100834138_CPPN_MUT-allCrxSites	1.7165845165848514	2.2048737680670246e-09	1.2710292001256284e-13	1.0909867078948796e-11	1.922975113950941e-05	0.04444359405138413	0.0006415990224994105	0.9379751979266517
chr3-104577635-104577799_CPPE_WT	1.6640538379703487	2.958602435766989e-12	1.1845881483868448	0.01666343792439632	0.04651167970440527	0.015235456957409648	0.9847136009893729	0.020022829886432857
chr3-104577635-104577799_CPPE_MUT-allCrxSites	0.7106466363860905	3.3442527221232694e-12	1.1845881483868679	0.01666343790180555	0.04651167925094737	0.014072707036172968	0.9847136009101067	0.020021986505589985
chr3-104773487-104773651_CPPE_WT	3.7653610061152802	2.7673383848503682e-11	4.212081002258003e-05	5.289331915314553e-09	0.001427061775774352	0.2654891181386247	0.9427111309898306	0.00017280866023132067
chr3-104773487-104773651_CPPE_MUT-allCrxSites	0.6228732978948915	2.468075708037149e-11	0.938262584733451	7.317613833575992e-12	0.0014270794119267901	0.26538335292994425	0.7430987802124434	6.600660762550266e-07
chr3-107333118-107333282_CPNP_WT	1.0626776288407358	0.08472580667227264	0.41668733474673586	1.976038851328341e-10	1.2568033234270134e-07	3.045332011984827e-05	6.807694495162832e-05	0.08170008193990932
chr3-107333118-107333282_CPNP_MUT-allCrxSites	0.06677423718461795	4.8754896997158495e-08	0.4166874854012945	1.9760202144959638e-10	1.256803323427244e-07	2.974372137253999e-05	6.557639232419765e-05	0.08170008192304588
chr3-108363910-108364074_CPPE_WT	3.3842128852391946	0.035370832245713836	1.7935861338496392e-10	0.9735330938220007	2.19035913556893e-08	1.2019345963099846	1.1193787913399174	0.22780987586896892
chr3-108363910-108364074_CPPE_MUT-allCrxSites	1.3945735153908319	2.1179957498961e-10	2.6762614950135407e-10	0.9735330938216306	2.1903591194545076e-08	1.2019221840210066	0.9395274616515433	0.22780843167974926
chr3-121349529-121349693_CPPE_WT	2.977638715351618	0.00883777355896434	9.7189196437495e-08	1.3065469170011073e-12	9.780055180685097e-16	0.004882137624065185	0.031922685140642906	3.0891253819824613e-07
chr3-121349529-121349693_CPPE_MUT-allCrxSites	1.0415007691223708	1.499442892252148e-12	1.1867790096319627e-07	5.5478340935586727e-14	9.76922609514245e-16	0.00488227237076945	0.005768794618084825	2.711488058594377e-07
chr10-17253153-17253317_CPPE_WT	2.1223056599940966	0.001533083363310761	3.448440767787116e-12	3.2964332920565265e-07	0.00035808585095121635	0.03126027185897954	0.9910552477617075	0.3064065151645365
chr10-17253153-17253317_CPPE_MUT-allCrxSites	0.0496819356565518	0.0015330585176049712	4.706426252558009e-12	7.977324719625873e-09	0.00035808585095121635	0.030601157547618732	0.9910619338935054	0.005486399533893006
chr3-122278067-122278231_CPPE_WT	5.518485697404543	4.488658973787763e-07	2.6773090215333336e-10	0.0002782151996899054	0.9921532234320047	0.4457307335933518	0.0005356674382443282	0.10649983339846081
chr3-122278067-122278231_CPPE_MUT-allCrxSites	0.23125916118864714	3.118599516084963e-11	4.306280595766792e-09	1.111163363256908e-05	0.9921533122766192	0.0006410427365755627	0.0005173328800898355	0.10649983192800513
chr3-126598024-126598188_CPRP_WT	2.9881302216333596	0.00024910938015504564	5.357545191131592e-07	2.688137476724516e-09	1.274545432421867e-07	0.0006587508646468805	2.4797946335275835e-05	0.08153465314310405
chr3-126598024-126598188_CPRP_MUT-allCrxSites	1.0258381468205837	1.3958687749646645e-08	5.357546660198205e-07	5.898135302082817e-14	1.274548685379531e-07	0.0006587453962577686	9.50741992883224e-06	0.20793589754047956
chr3-126769884-126770048_CPPE_WT	4.41703568864858	0.015594182837179706	2.0061598887396557e-14	4.623002070924992e-10	0.0006693389952879109	0.4246940842244937	0.000848442958616607	0.3700999146719582
chr3-126769884-126770048_CPPE_MUT-allCrxSites	1.6952265166232068	3.1908135881741616e-05	2.0065285854055075e-14	4.0046327101915307e-10	0.0006693246774477917	0.5590559002430853	0.0006388932057440084	0.2298404155414528
chr3-127163585-127163749_CPPE_WT	2.3392681444004015	0.11097041470041571	5.6252366685601313e-14	2.035764418770008e-09	2.582874234565815e-06	0.03770680508739556	0.04067716964571575	1.8913510263335547
chr3-127163585-127163749_CPPE_MUT-allCrxSites	0.4593756347839366	0.10494573706443078	5.6252590021765576e-14	1.446790855939056e-10	2.3577403278645434e-06	0.004594204741468162	0.040676855981457496	1.8913501619736626
chr3-128230403-128230567_CPPN_WT	3.226005088557956	9.754422400487097e-06	2.7799754227315382e-08	1.7184207865641253e-10	0.001029699737801498	0.39359142452325735	4.8395480421601284e-05	3.0102798848027e-05
chr3-128230403-128230567_CPPN_MUT-allCrxSites	0.2778725630921362	6.298659748493532e-12	2.7854326074234167e-08	8.330884016381037e-13	0.0010299277934285554	0.39319153600219264	3.685671931215018e-05	2.9521927415521438e-05
chr3-129805960-129806124_CPPE_WT	4.424078716738311	0.11723027474884637	0.0008753338046259441	2.1449050216694458e-10	4.5357269922689416e-06	0.8232613870906711	0.0017379900342388472	0.00014857699543134129
chr3-129805960-129806124_CPPE_MUT-allCrxSites	0.6242453216180797	1.9849904394123346e-09	0.0008753338059753853	2.1449049394249954e-10	4.523347439600289e-06	0.4889070278083592	0.001769299808845911	7.71599257289499e-05
chr3-133338932-133339096_CPPE_WT	3.8836972923660658	0.002322229583420551	0.9913614598003783	1.0331638915707514e-05	1.3174771946266788e-06	0.005502719417701016	6.969854371116148e-05	2.8373352071077313
chr3-133338932-133339096_CPPE_MUT-allCrxSites	1.0410291120998407	1.3255212993891306e-09	0.9913614598032361	1.0331638101686263e-05	1.3174771951182228e-06	0.005334154347707364	3.8351947243295784e-05	2.837335125312528
chr3-135438152-135438316_CPPP_WT	1.193234193197768	1.863879418976399e-06	0.010710325000974165	1.1280384365943977e-13	1.4197380978707352e-08	0.0959335354742597	1.0385662532739508e-06	0.00012100380947157474
chr3-135438152-135438316_CPPP_MUT-allCrxSites	0.23015371892311673	2.1502622482948353e-09	0.010710326965383361	1.127986749584695e-13	1.4197381013925622e-08	0.09488201541174926	3.956771549871591e-07	0.00012100380814308401
chr3-136669470-136669634_CPPP_WT	1.7196275792218432	0.001285406865961991	3.618966293839003e-06	7.185859768247034e-15	9.914823029152245e-07	0.33725945921720085	4.514796833248009e-05	1.6605818085436228e-05
chr3-136669470-136669634_CPPP_MUT-allCrxSites	0.7216810665548389	2.2555706797971925e-10	3.6189664728159993e-06	6.627531517272869e-15	9.914823029152245e-07	0.3372018111234918	4.5047279347045554e-05	1.653223486450552e-05
chr3-138812728-138812892_CPPE_WT	1.448188173452285	2.0949186048890048e-05	4.7207948166088115e-05	7.152557735530985e-05	0.9450631015128936	8.300108079678422e-05	1.3558408633045822e-05	0.00026809965881301586
chr3-138812728-138812892_CPPE_MUT-allCrxSites	0.4522847764422541	6.920063314350895e-12	4.93621441365788e-05	7.152557735425344e-05	0.9450631015128936	8.252581995156575e-05	1.3469702448930296e-05	0.00026619640518063526
chr3-138840679-138840843_CPPE_WT	5.718945490318877	0.2563114878872017	4.7349414532533e-11	0.000363684611849084	1.7759806375625288e-09	0.004147403781860049	0.0003109748534596713	0.1423525562371896
chr3-138840679-138840843_CPPE_MUT-allCrxSites	2.168292515582079	0.18102717874973492	2.3071193508570006e-10	0.00036368461136716536	1.7759810258341267e-09	0.002072345313835369	0.0003139684704453437	0.13825425594567292
chr3-142395700-142395864_CPPP_WT	0.988118408750727	1.8453322146510238e-09	1.2736555230073203	5.980411478974894e-09	7.580080994654337e-09	0.0007749562107654277	4.930614756409072e-07	0.0005018722359933244
chr3-142395700-142395864_CPPP_MUT-allCrxSites	0.001059689078139592	1.8452202833673054e-09	1.2736555593076255	5.980411379859532e-09	7.580089444577585e-09	0.000755741223730377	4.7451074505921785e-07	0.0005018721966189955
chr3-145923987-145924151_CPPP_WT	1.3615132989815324	4.29384699249749e-06	0.20270321823010634	9.153015013246403e-12	3.869000262706749e-10	0.001328328250574385	3.583469938836869e-08	0.0004888454724859601
chr3-145923987-145924151_CPPP_MUT-allCrxSites	0.409021704573539	1.1217270347759629e-07	0.20270321827286253	9.153013029403427e-12	3.869141112991484e-10	0.0013239527645437996	3.509466142499693e-08	0.0004888458040140337
chr3-146381435-146381599_CPPE_WT	3.5031391210989833	0.024132628112413047	7.53076545518729e-13	8.077281300903212e-10	0.46969734099003163	0.00480255251335868	0.9968003385649784	0.028842854851599733
chr3-146381435-146381599_CPPE_MUT-allCrxSites	1.552964337343254	1.2464159598441799e-05	3.3526718904555635e-11	1.3079703619117616e-09	0.4696973409900285	0.004792300360450568	0.9968002618351505	0.028841669177887018
chr3-158036552-158036716_CPPP_WT	1.4425056390590831	0.0027476216291504292	0.6522945760883309	3.5957078246133254e-15	1.543223591029025e-05	0.006763299970657118	0.00013866655473806892	1.874047196678852e-09
chr3-158036552-158036716_CPPP_MUT-allCrxSites	0.4447283281433614	2.0628598318445072e-09	0.6522945760905086	3.4768849053521275e-15	1.5432235910290466e-05	0.006762809451298921	0.0001240768391927231	3.5100856881389817e-10
chr4-8840136-8840300_CPPP_WT	3.8474060794162304	0.00035459541299077946	0.0007177097622367224	1.068020904383572e-08	1.8148400716040873	0.4724589221209546	1.0526269869777827	1.9368270153294955
chr4-8840136-8840300_CPPP_MUT-allCrxSites	0.9908841105960643	0.00035260242860367857	0.0007177097646897164	1.0679624906883668e-08	1.8148694177861833	0.009579013523544618	1.0067317269284255	1.9368261815197796
chr10-19011812-19011976_CPRP_WT	3.1482022463413357	5.269453411215269e-05	4.546851585749985e-09	1.8418287413913595e-14	0.00025660527686998747	0.016454590224836443	3.955751816372105e-05	0.027501555781216103
chr10-19011812-19011976_CPRP_MUT-allCrxSites	1.1521462007214938	3.3674709884373063e-09	4.546853716851353e-09	1.0330197168091444e-14	0.00025660526787954746	0.01644586265312747	3.944086706593504e-05	0.02747223389246893
chr4-16163897-16164061_CPPP_WT	0.9952341006296853	4.885647986267885e-06	4.960077069097411	3.2120510480896866e-15	0.00031704523996462414	0.003658862211540864	1.7410561805447536e-08	2.81730511527612e-07
chr4-16163897-16164061_CPPP_MUT-allCrxSites	0.0013500303801403852	1.0102811736724078e-11	4.960077069100183	3.2120365119586027e-15	0.0003170452399542053	0.0036533365306269743	6.7990336819601745e-09	3.948485166054602e-08
chr4-21847884-21848048_CPPP_WT	1.596301525698921	0.8110907822337159	7.013708316362036e-10	7.59615479154766e-09	5.32715028469968e-09	0.00824596539209412	5.262834211137739e-05	0.0010107604661933607
chr4-21847884-21848048_CPPP_MUT-allCrxSites	0.6835704787389285	0.811090782233712	7.013705306139741e-10	7.596154686501857e-09	5.327190006061867e-09	0.008200623134700111	5.262751870489636e-05	0.0010107604658704944
chr4-33030706-33030870_CPPP_WT	4.607719673661585	0.10734543075192168	0.9515833759498458	9.276142889712109e-10	1.5133929602717423e-08	0.0011517600824065574	0.00042243192437698676	0.9992084905836317
chr4-33030706-33030870_CPPP_MUT-allCrxSites	0.6827798787112406	8.231475214951847e-11	0.9515833759514511	9.269331785422058e-10	2.5929360379072124e-11	0.00027536731710435384	0.00035009010131830987	0.9991160743430808
chr4-34550456-34550620_CPPP_WT	1.9400603821700524	0.08525152813916928	0.0029638503091002984	1.6968723463082604e-12	1.083272992413614e-06	2.510666439525989e-05	0.002953522924076153	3.5972364077960234e-09
chr4-34550456-34550620_CPPP_MUT-allCrxSites	0.010890097317376342	1.9371140331616043e-07	0.0029638503320440295	6.242428857146723e-14	1.085836913948173e-06	2.2356717777844134e-05	0.0029535189127710285	3.4647906509881435e-09
chr4-40757993-40758157_CPPQ_WT	2.7596501584886877	0.0013885017794051818	0.8073659768613245	1.6937910791396323e-07	0.001434131769454763	0.000706326062224879	1.2538547601652834e-06	0.003157111034996564
chr4-40757993-40758157_CPPQ_MUT-allCrxSites	0.7079846055329501	2.2724739012213577e-10	0.807365976861372	1.0089483269961595e-09	0.0014341317694547776	0.0007063992001092833	4.2587102414328843e-07	7.823873257160816e-06
chr4-40853172-40853336_CPPP_WT	4.743538232728836	1.4765670527078534e-07	0.01162542523306117	2.666627070596691e-11	2.2905358170039119e-07	0.0038480288565793485	0.05234414522226329	3.8516047568111324e-05
chr4-40853172-40853336_CPPP_MUT-allCrxSites	1.752349729822507	3.9591217022541373e-10	0.01162542523424274	2.666532657532192e-11	2.290535858116909e-07	0.010546759031364239	0.052345413884945326	3.851566962750389e-05
chr4-41124438-41124602_CPPP_WT	1.172941524721038	9.297890706854194e-10	0.906331890825777	4.78208126419772e-13	1.1485627772807959e-10	0.004387270092827667	2.8884789253495157e-07	9.176383900861295e-07
chr4-41124438-41124602_CPPP_MUT-allCrxSites	0.3942740285469227	9.297391012152121e-10	0.906331890825777	3.7499225167177656e-17	1.1485365020697137e-10	0.00027350396957185187	2.6989231111041303e-07	9.114820329966074e-07
chr4-41619407-41619571_CPPN_WT	3.047812819232989	0.31786201125277286	2.2171969083826693e-05	9.65994179713578e-06	0.0012266160075699174	0.04011265005171506	0.6271164542445629	0.0008698140146700152
chr4-41619407-41619571_CPPN_MUT-allCrxSites	1.0390559230128094	5.700013417119535e-11	3.0316366746153763e-05	9.659940811508648e-06	0.001226616007569897	0.0397301725839584	0.6271165918528849	0.00032613931782072897
chr10-19097596-19097760_CPRE_WT	4.093551149876742	0.0007845874708026174	3.2385009169424326e-08	2.085108827412554e-05	8.120889980404397e-11	0.006167704827355517	0.8497140085799201	0.041422739028426823
chr10-19097596-19097760_CPRE_MUT-allCrxSites	2.207238324661482	0.0007677513732126861	3.238502597166158e-08	2.0851088235486162e-05	8.120888890125784e-11	0.004648010642689486	0.8497133568761047	0.035542989770057064
chr4-43605011-43605175_CPPE_WT	3.301628361273061	3.803316743321538e-11	0.9927987702874971	8.095238214721773e-16	4.304147511952935e-05	0.010632086769094494	9.417046958671511e-05	0.00040388402443792843
chr4-43605011-43605175_CPPE_MUT-allCrxSites	0.5212704239501582	3.40515915150126e-11	0.9927987702874992	8.611872224300723e-17	4.301726774552908e-05	0.010048357414941556	9.084255194356557e-05	0.00040386954393902295
chr4-44163897-44164061_CPNN_WT	4.085508516404166	0.00043812596633179164	2.1737691209991384e-14	9.267498252999726e-09	5.663987677079929e-05	0.15666856686475572	0.007933127453707401	0.10091911363101015
chr4-44163897-44164061_CPNN_MUT-allCrxSites	1.1037292803506393	2.5339858329170335e-09	2.591824886391707e-12	9.38641638451789e-09	5.663987691917446e-05	0.14629293171701357	0.00797379892467119	0.22177205876919998
chr4-44973559-44973723_CPPN_WT	1.6573032840667334	0.9461492187004296	9.802256585227758e-06	3.808322503663863e-13	0.0017456447113709784	0.23252685160870853	0.00013327304341117255	2.5700110444584228e-05
chr4-44973559-44973723_CPPN_MUT-allCrxSites	0.6568387875539641	0.9444200845296141	1.1614526064952451e-05	3.8057475200862175e-13	0.0017456447113709849	0.011417856743113828	0.00013247816615414597	2.569999291400662e-05
chr4-45531211-45531375_CPPQ_WT	1.314905711695364	0.005136409426903997	7.407555384602839e-05	2.96680044281355e-13	5.274296885570834e-06	0.10319064452890618	1.442754643062368e-05	0.07026296779204262
chr4-45531211-45531375_CPPQ_MUT-allCrxSites	0.4380800160458401	0.005136409426903955	7.407555386723566e-05	2.922715211269074e-13	5.274296885570834e-06	0.09343051624090067	1.216134489744719e-05	0.07026039052423635
chr4-45967072-45967236_CPPE_WT	2.925629990086534	0.0015261372537120064	7.177041457416706e-13	9.959815207881174e-08	0.8282357310997264	0.5008003505971262	0.002877824362877469	0.7865729441849099
chr4-45967072-45967236_CPPE_MUT-allCrxSites	1.9253827812672033	0.0013525540226261615	7.177628754647519e-13	9.959766471839129e-08	0.8282357310997148	0.48690711903977524	0.002877689462046742	0.7865658799839318
chr4-46389071-46389235_CPPP_WT	2.079770659058678	1.515615996808246e-11	8.277637628356958e-08	1.4779648516718932e-12	1.4929749093114445e-10	0.004475552253492119	0.0073917910292390305	1.0116473547656803e-06
chr4-46389071-46389235_CPPP_MUT-allCrxSites	0.14382637397797648	2.6413935055262244e-13	8.299915062868989e-08	2.123003531406146e-13	1.4929749093097917e-10	0.004450224234046225	0.003897484129929688	3.856624672696499e-07
chr4-48249989-48250153_CPPE_WT	4.995469414726815	0.05622171918940137	1.1328625643262896e-08	3.711741237746144e-11	1.4215630493396953e-07	0.002180693921181839	1.4394991524419887e-05	4.679792879016993e-05
chr4-48249989-48250153_CPPE_MUT-allCrxSites	1.3694347890953504	4.568793369634329e-11	0.00011062986933714792	6.525593865481631e-12	1.4139537823617163e-07	0.001079097201847975	1.3969375629329854e-05	4.3414646615552275e-05
chr4-53473813-53473977_CPPE_WT	2.7514905803443783	0.8311614807329294	9.643276194478103e-13	2.1357526664049485e-08	5.011557102573481e-06	0.10657293394082723	1.370982611637734e-05	0.01362685495578739
chr4-53473813-53473977_CPPE_MUT-allCrxSites	0.19130035011416105	0.8299466828233143	2.9442745755422534e-12	2.1357277981666084e-08	4.702904424272474e-11	0.0032459834101470505	2.632288149514724e-07	0.013623688058308518
chr4-53510075-53510239_CPPE_WT	2.7223045390402243	0.34813872251432304	7.73960238873305e-05	1.33080239043079e-12	0.002008347395778122	0.2496376091725267	2.8545500242629043e-05	1.7601146020729027e-07
chr4-53510075-53510239_CPPE_MUT-allCrxSites	0.7738547407343263	6.584477574210047e-05	7.754857045000303e-05	2.0076336702826597e-14	0.0020083473957909193	0.21012266729342402	2.7246427153026766e-05	1.7583068404828562e-07
chr4-53633798-53633962_CPPE_WT	3.2511577178621875	0.0010429617157957632	1.641120776415232e-10	1.4314069100914683e-07	1.8321633424376581e-06	0.006051448397091872	0.0001603140548488494	0.2396921666499681
chr4-53633798-53633962_CPPE_MUT-allCrxSites	2.255088910241616	0.001042947103174791	5.205434199606413e-10	1.431406822806294e-07	1.8321633465847145e-06	0.006051383245893354	0.00015886781301485513	0.23969193843315315
chr4-59069380-59069544_CPPN_WT	3.5710727486302183	1.1582298030876894e-07	1.9461546237866495e-07	0.00043156004883619734	3.0340328513472856e-06	1.358683845478676	0.14230603905397687	0.005763381115938455
chr4-59069380-59069544_CPPN_MUT-allCrxSites	1.5756537386073044	5.236139545276356e-09	1.9789631838434411e-07	0.00043156004883557344	3.034032856416072e-06	1.358653641240546	0.14230318177665738	0.005763230447982353
chr4-59677387-59677551_CPPE_WT	3.987994265581632	0.015354870831769956	0.5351618238448989	3.280531027526494e-06	7.198182016025344e-13	0.6040973600219762	0.00023814072587442466	0.9939265985689707
chr4-59677387-59677551_CPPE_MUT-allCrxSites	3.0319980831054067	0.01535487048631913	0.5351618238540554	3.280530917054648e-06	7.198182016055263e-13	0.6040780059029005	0.00023796883284214033	0.99392615343062
chr4-62285392-62285556_CPNE_WT	4.35617528732015	0.33534543900184705	7.278750024445669e-12	7.86470962920141e-11	0.034028936013258196	0.15691760580568176	7.124661492637842e-06	2.820568002125412e-05
chr4-62285392-62285556_CPNE_MUT-allCrxSites	1.5480994757537296	6.466816884670527e-08	7.293761387672063e-12	7.864635861939766e-11	0.03402893600540724	0.10923795181465872	2.5370814271460627e-06	2.729877820590621e-05
chr4-63125047-63125211_CPPN_WT	4.366058685632158	0.4268838454120704	2.678188740998556e-07	2.4105723212515684e-13	1.595730296079221e-12	0.004552150008247996	0.0014150334375515412	0.62833508166866
chr4-63125047-63125211_CPPN_MUT-allCrxSites	2.395505475592045	0.4258825206469273	2.683111054699131e-07	2.0834734632888528e-13	1.706127609274663e-12	0.004550485790637857	3.580974676432928e-05	0.6283350291437508
chr4-63389193-63389357_CPPE_WT	3.613511837195805	4.900017081395687e-05	0.002667238702684819	8.37155754000786e-12	0.9991576680245012	0.001259114765896355	0.9995426037505816	0.11100208119953815
chr4-63389193-63389357_CPPE_MUT-allCrxSites	1.6394757150162576	4.899976377025521e-05	0.0026672408904628996	5.8542681937489004e-12	0.999157668024497	0.0012558709004164494	0.49850741996414155	0.11100175750470233
chr4-63501204-63501368_CPPE_WT	3.3715412328182115	0.004357206785310753	1.9152253095044535e-07	3.074969670503846e-13	6.653590652025292e-09	0.0015083364738959079	0.006309693179950581	0.5032755418317569
chr4-63501204-63501368_CPPE_MUT-allCrxSites	0.4171251314514835	4.744134118262224e-11	1.917345823432976e-07	1.78705540675968e-13	6.653590650813804e-09	0.0014827148754441386	0.0062790411568938225	0.5012052646420718
chr4-72381346-72381510_CPCN_WT	5.082917704339247	0.8666874235966762	0.0008625233511186985	1.1916486812662462e-06	1.946707039274242e-07	0.3267544215303698	7.97164637171428e-05	0.203530751978156
chr4-72381346-72381510_CPCN_MUT-allCrxSites	3.102678469731801	0.8662613760045432	0.0008625246652602463	1.1905743774985011e-06	1.946707039274242e-07	0.32669452309534874	2.779201675756023e-05	0.15088068765207235
chr10-20199586-20199750_CPPE_WT	2.357000844207252	0.004050824776898609	4.977005026491023e-11	9.880397681315996e-09	0.9659140843322186	0.922918860650377	1.328159526762959	0.0021398361008596037
chr10-20199586-20199750_CPPE_MUT-allCrxSites	0.31406738041824606	1.4169715969562672e-05	1.539466182605324e-09	9.880397574694428e-09	0.9659140843322392	0.922853540069064	1.334694679606109	2.6037899083559015e-05
chr4-74257800-74257964_CPPE_WT	3.961753259039746	0.0003732738075566758	8.023036489389571e-11	3.82295745790758e-10	2.635038005971632e-07	0.0005201773245059572	0.027747695149427383	0.03862002983783195
chr4-74257800-74257964_CPPE_MUT-allCrxSites	0.5617431222344222	1.3525536736486742e-11	2.0036780191243102e-05	3.8160830256509154e-10	2.635038006049041e-07	0.0017125129211023565	0.027466563123974275	0.001601024804280151
chr4-81282242-81282406_CPPE_WT	3.4738515542666333	0.04307183204133663	2.6478813905111143e-08	0.029560527934919156	2.1631053288469693e-10	0.0036251660334281413	0.4278761615187212	0.027404613664128906
chr4-81282242-81282406_CPPE_MUT-allCrxSites	0.6671375073014916	0.042227703634740155	2.6478814099250717e-08	0.028144204548461126	2.1631052560829532e-10	0.0023244648222596307	0.4262936356182144	0.016517169103263694
chr4-83656614-83656778_CPPE_WT	2.3027623248053306	4.203922651949257e-09	2.8882814098005797e-09	3.5857194476999066e-10	3.394136220631177e-06	1.3539017649736558	0.0019623195630223723	0.32873283728716685
chr4-83656614-83656778_CPPE_MUT-allCrxSites	0.44387872217691693	4.20392260210523e-09	2.8886928361903338e-09	3.585704775997158e-10	3.3957293135335163e-06	1.353741518018952	0.0019700047366010033	0.3287298972108599
chr4-85352567-85352731_CPPE_WT	4.735553650482298	1.820251478123049e-06	2.21761509330962e-08	5.414163095869762e-09	1.6936527918210986e-05	0.050368339553738296	0.029433173675997605	0.0819500871440588
chr4-85352567-85352731_CPPE_MUT-allCrxSites	1.4743360658930484	1.0781432630867907e-09	7.757003064037196e-07	5.40113575261568e-09	7.785568573609806e-05	0.05025971542917654	0.02936567452108513	0.08194888145518431
chr4-86564549-86564713_CPPE_WT	2.2638018512345286	3.1862651487552724e-08	4.836605916227671e-08	3.002513066749456e-09	0.8874905963129438	1.2745898852489925	0.7770804850209024	0.007016520678553102
chr4-86564549-86564713_CPPE_MUT-allCrxSites	1.299433499084	3.182859217220026e-08	4.836605916321058e-08	2.3282943461006295e-10	0.887490596312945	1.2745898877591166	0.7770805530323804	1.5056855680578552e-05
chr4-86867169-86867333_CPPE_WT	3.2588639743025785	0.738457407715547	3.621633114137601e-06	4.462681426199735e-12	3.1813509627079295e-07	0.5920091134471546	1.1883692133300701e-05	1.3354535175594634e-06
chr4-86867169-86867333_CPPE_MUT-allCrxSites	0.3883691321058224	2.279075000364832e-10	3.6261444749734023e-06	4.8950442516474484e-15	3.1812794793885076e-07	0.5919920105550371	6.2930652597055795e-06	1.1304158177686493e-07
chr4-95968078-95968242_CPPP_WT	4.23125449785914	0.22529820636324802	6.9440232882361774e-12	0.00011788946546043586	0.08307965490270582	0.8107631384909542	0.0002687279383287156	0.6387248600078376
chr4-95968078-95968242_CPPP_MUT-allCrxSites	0.48896262939284363	0.22527783574438187	2.5763929964708246e-06	1.4268938778835176e-07	0.08307979609543348	0.8106886842809526	0.0002659787786448204	0.6387247130775418
chr4-99219107-99219271_CPRE_WT	3.6753737578160353	0.006759293212479337	4.062028105265391e-12	4.7142471914199056e-14	0.0012281866484692506	2.0303054563351552	1.3287832842552384e-05	0.02114223489682756
chr4-99219107-99219271_CPRE_MUT-allCrxSites	1.0251100410912488	0.006759293212266124	3.1476891068952238e-09	4.705609855290122e-14	0.001237463119818338	1.29580389608622	1.2358511419501748e-05	0.00035153515907272666
chr4-100382786-100382950_CPPE_WT	3.148108979779595	7.460501771633057e-07	5.064820152218077e-06	7.762928093704174e-13	1.543364923394151e-05	0.012685713978813467	8.821313330518155e-05	0.0018038387590149304
chr4-100382786-100382950_CPPE_MUT-allCrxSites	0.3274004317526944	7.460351250137395e-07	5.07112125264986e-06	7.761644167561051e-13	1.539587644919996e-05	0.006362845478981513	8.811994426475784e-05	0.0018038330075098035
chr4-102087596-102087760_CPPP_WT	1.2017360249546507	8.329226573644929e-10	0.8662146923401823	5.1601381568407324e-17	0.0002574647849324723	0.00281411527166001	1.4003203747679662e-06	1.9301729196843013e-06
chr4-102087596-102087760_CPPP_MUT-allCrxSites	0.2042657255368601	9.076099621209056e-12	0.8662146991212667	5.160137767848019e-17	0.00025746478493247286	0.0028139572314865658	1.400216662482798e-06	1.9301611166523134e-06
chr4-102761128-102761292_CPRP_WT	3.126507979386978	0.002050216135073454	2.3285370585277063e-07	7.723043694756463e-05	3.136665865256427e-07	0.9210397007435299	0.0007250723183951565	0.10214746877458897
chr4-102761128-102761292_CPRP_MUT-allCrxSites	1.2113578639661904	4.809767798045813e-06	2.3286137190615403e-07	7.723038395140381e-05	3.1366658913246806e-07	0.9193100379484025	0.0007250916312773022	0.09007629740514753
chr4-104465306-104465470_CPCE_WT	2.3103488617150783	3.1482413193953306e-08	5.951210071606465e-09	1.6216353951290175e-09	1.0008397294280365e-06	0.31313773093307024	0.042607639176261036	0.041113844299816696
chr4-104465306-104465470_CPCE_MUT-allCrxSites	0.446280807558057	2.841635919563809e-10	5.953552022499017e-09	1.6192089382296412e-09	1.0006993397409565e-06	0.3145846881545969	0.04260766170969754	0.04111384048191581
chr4-107193100-107193264_CPRE_WT	2.780191337868463	2.527162023892761e-10	1.3297761993613656e-07	9.249241695319903e-09	2.761191964652453e-10	0.6816503825923076	3.0130053282916485e-05	0.03509997547420822
chr4-107193100-107193264_CPRE_MUT-allCrxSites	0.8815276447357532	2.530440727265747e-10	1.3299277046053188e-07	9.248409820681755e-09	2.761192049752653e-10	0.6816485566318581	3.658363474961314e-05	0.0002546923432756758
chr4-107397062-107397226_CPPE_WT	2.302924186676603	0.0038423787672980545	0.09843447430228483	5.414843804972337e-11	1.0211494990045173	3.972135903335037e-05	0.9800457037629412	0.017291840080285763
chr4-107397062-107397226_CPPE_MUT-allCrxSites	0.3079487608538693	1.6625321336713293e-12	0.09843883948329935	5.4120353491370455e-11	1.0211494990045216	3.4580463621120055e-05	0.9800449753665174	0.017289678949622668
chr4-107987800-107987964_CPPE_WT	3.1784956060326004	0.01793137331097393	0.000865107668528227	6.801730638697283e-12	1.002311754468594	0.08650681770021575	0.28206144413158063	0.002977077115173472
chr4-107987800-107987964_CPPE_MUT-allCrxSites	1.244476144791526	0.011563808275625965	0.0008651076806820797	6.415056336446752e-12	1.002311754468594	0.08623891666996336	0.24873458934310064	2.791931475956318e-05
chr10-21996806-21996970_CPPN_WT	3.0526180519952426	0.5268018806194343	0.0007158314781297332	1.3069675986367372e-10	3.3957312000380064e-07	0.04338182664296491	0.0014838314037397581	0.015123385581614723
chr10-21996806-21996970_CPPN_MUT-allCrxSites	0.06758463722982003	0.526790547368139	0.0007158315367354932	6.704118630275884e-12	3.395731200117243e-07	0.0008819432639694856	0.0014837712167117237	0.015122266000449264
chr4-115812515-115812679_CPRN_WT	3.279117181897962	6.97252551341853e-05	0.002613477206514408	2.5247210434037775e-09	3.770218104065842e-10	0.07843326601750626	2.0486762783372158e-06	0.04173405602132406
chr4-115812515-115812679_CPRN_MUT-allCrxSites	0.37633849540943565	5.112591496156578e-11	0.0026134802360178386	2.522930485781722e-09	5.315953924048194e-10	0.07837960475034131	1.92762051089731e-06	0.004634607339846821
chr4-115963091-115963255_CPPN_WT	1.331867025347266	0.00015539889558586838	1.808592071867431e-05	1.1411007199206236e-13	0.0023808876925889757	0.19387813892255737	0.00013138589326052588	1.257892622016316
chr4-115963091-115963255_CPPN_MUT-allCrxSites	0.3356994774420684	0.00015472805605169033	0.0001254571999368413	1.1411007198826487e-13	0.002380887692588976	0.19387832567807634	9.565159327506652e-05	1.2578926218259765
chr4-116406780-116406944_CPPE_WT	2.055618405007697	1.2428781410159547e-06	0.0076657534815341615	3.8676136122409873e-05	0.0414719483506584	0.9589459093493304	5.018788612757713e-05	0.01775925424430883
chr4-116406780-116406944_CPPE_MUT-allCrxSites	0.11354942137404697	1.242878140318347e-06	0.007665753484542814	3.8676131916101076e-05	0.041471948350659774	0.0187941463314353	1.676083638373663e-05	0.01775925237222472
chr4-117634000-117634164_CPPE_WT	3.6855705436369535	0.00041628583123164993	0.005137739462754799	1.5521000746220848e-09	0.006457623066224647	0.0715446123732565	3.571028311376374e-05	0.08907564991694851
chr4-117634000-117634164_CPPE_MUT-allCrxSites	1.8352543201664262	0.0004162858245722594	0.005137739466441294	1.499157660534166e-09	0.006457623065879994	0.06395923721097119	4.66352182890678e-05	0.08900843132814291
chr10-22017950-22018114_CPPN_WT	3.1139440211021823	0.8923104222665081	6.938921453548898e-10	4.869981675325703e-11	5.8960044328208453e-05	0.18504424499151695	0.002216584180117224	0.0013708093717770713
chr10-22017950-22018114_CPPN_MUT-allCrxSites	1.1742068511831067	0.8922305552106728	1.3677284836723323e-09	4.79566166088114e-11	5.896004464996111e-05	0.01609982143741757	0.0021886867263971733	0.001370803668660879
chr4-117871362-117871526_CPPP_WT	3.3395834087477603	0.0016201429151179733	0.04501516674808693	5.60454553591027e-10	4.378921841698828e-06	0.31734436935192295	3.714776394154979e-05	7.910331830448294e-05
chr4-117871362-117871526_CPPP_MUT-allCrxSites	0.22374882121377931	6.36643053528126e-08	0.057308685314857624	3.614851148559528e-13	4.378921884719122e-06	0.7699397861665254	3.6700510626326844e-05	5.035082021722103e-05
chr4-119112319-119112483_CPPE_WT	2.321836946787074	0.002049923234649216	0.018242220563626937	6.2460632062545864e-12	5.480558045186798e-08	0.03173951686537852	0.059362538676220135	0.027494607329654717
chr4-119112319-119112483_CPPE_MUT-allCrxSites	0.42917840048356787	4.022460480233773e-06	0.018243780844958077	5.918550549747556e-12	2.6421936391026185e-08	0.019750511338131563	0.05933567260679717	1.8184171836821343e-06
chr4-119294446-119294610_CPPP_WT	1.8185311325916274	7.223531476649529e-11	0.0011338076000563775	1.678798051145597e-13	1.0157770275032734e-05	0.00011681011911427487	1.286975734981923e-05	1.0871728858626792e-07
chr4-119294446-119294610_CPPP_MUT-allCrxSites	0.005883373277849026	7.146502160448763e-11	0.008716092129076486	1.6787918188428834e-13	1.0157770274888408e-05	0.00011564154283528376	1.287004278851328e-05	1.087172590110935e-07
chr4-123162563-123162727_CPPE_WT	3.653519101436574	0.3198035675728407	0.7480828280065741	1.8979024175891704e-07	6.51304803530349e-08	0.04471859749976956	0.0011180830408854888	0.0008292945270995527
chr4-123162563-123162727_CPPE_MUT-allCrxSites	0.7392302803734361	2.5778471142819783e-08	0.7480828280393338	1.8979024172405155e-07	2.3666521489940707e-08	0.03909471650669575	0.0008438541857344373	6.439094542589365e-06
chr4-126108427-126108591_CPPE_WT	2.948927705245239	0.0015923802286153706	2.840206308940749e-07	3.387246777580392e-14	0.0012587269083312832	0.009062948519436658	4.6355188770115004e-05	8.481951123392787e-05
chr4-126108427-126108591_CPPE_MUT-allCrxSites	0.025717739341649885	2.6523096920587336e-08	1.9515799728746647e-06	3.249602385482118e-14	0.0012587288468116542	0.005501108518646275	4.649888858020358e-05	8.44016244369481e-05
chr10-25311535-25311699_CPPE_WT	2.0383271017742497	2.912825231886316e-09	5.250203317907916e-09	2.7080024927838817e-13	1.5279601908023767e-08	0.01587487159996178	0.00038615360329012427	0.006665501848951715
chr10-25311535-25311699_CPPE_MUT-allCrxSites	0.19092379902166706	2.552434737812692e-09	5.6196638950898125e-09	2.596402374658685e-13	1.5140848829287628e-08	0.019574512732957773	0.00038613891729163567	5.494792658192088e-06
chr4-128721348-128721512_CPPE_WT	3.359486417547923	2.1097508119107257e-05	4.480104820520123e-10	1.4671387377829711e-05	0.00024082117243757795	0.001547796090008914	1.3321677112812503e-05	0.5100154036730494
chr4-128721348-128721512_CPPE_MUT-allCrxSites	0.37851096129747785	1.567282109095727e-08	0.00021777242756004878	1.4671386410346986e-05	0.000240821172437578	0.001498297161322114	1.3400474280582973e-05	0.5100154034289833
chr4-128844342-128844506_CPPN_WT	2.2247952994709284	0.9158878282572569	1.300445369875805e-08	2.0632018631205308e-05	0.0008096385070931868	0.13467060201238631	0.011747708105899387	1.0060188613203234
chr4-128844342-128844506_CPPN_MUT-allCrxSites	0.2878979639490211	1.282768258612775e-09	1.3283086787707825e-08	2.0632017568777316e-05	0.0008096385050707334	0.1346594468761968	0.005270942768732232	1.0060188244528503
chr4-129817702-129817866_CPCE_WT	3.7619658388481545	3.6272988113226595e-07	4.370718542885133e-06	1.9604128170493064e-08	1.7920927320293786e-05	0.03378160930431667	0.03645607657961972	0.18781098206090596
chr4-129817702-129817866_CPCE_MUT-allCrxSites	2.627132277252512	9.86481120487247e-10	0.00047222131405862485	1.9604118789608953e-08	1.792092732122598e-05	0.03378160804922639	0.03645607658448685	0.03058204878165177
chr4-130892407-130892571_CPPN_WT	2.793674597428176	8.730325584507645e-06	1.1088782649610545e-07	4.799094025506061e-12	0.000447218879584469	0.06181246792448076	4.425323107680777e-05	3.564787848135067e-08
chr4-130892407-130892571_CPPN_MUT-allCrxSites	0.10999289174444696	3.381433366004997e-10	1.1156186606733972e-07	4.3916249276497425e-13	0.00044846042847005666	0.060517851917586685	3.3560893583828165e-05	3.487694868203462e-08
chr4-131998872-131999036_CPPE_WT	2.4074821713673185	1.3336305767911904e-07	6.585521533269246e-10	3.313298156533388e-14	1.5417451246665824e-07	0.46009504873089635	0.9511545950833382	0.00019632363486705965
chr4-131998872-131999036_CPPE_MUT-allCrxSites	0.415442033492758	7.153453321352403e-10	1.4801783009699834e-08	3.3132173019123295e-14	1.541745124666819e-07	0.46009491946707026	0.949987465382325	0.00019632318024310854
chr4-132057462-132057626_CPPE_WT	3.368416284084407	6.850047938137783e-08	6.8161471865554185e-09	3.1751064627774593e-11	6.020008431865022e-05	0.00301999566603945	0.6352070688327875	1.5648823853899574e-05
chr4-132057462-132057626_CPPE_MUT-allCrxSites	1.278145569259876	6.84987466826016e-08	6.816149223755417e-09	3.175091653651051e-11	6.0200084318650335e-05	0.003019517791022519	0.13479729258131024	1.5648823696054984e-05
chr4-133051549-133051713_CPPP_WT	3.6612318153825667	6.321227434964496e-05	0.00022828674737141727	8.120052222950006e-07	8.066185871462062e-12	0.00016780963328702194	0.021703681045355562	1.9794208699830322
chr4-133051549-133051713_CPPP_MUT-allCrxSites	2.1955987561540877	6.32087333122793e-05	0.00022828674745276612	8.120052215841734e-07	4.801750962694733e-11	0.0001998572969179259	0.021703681045581225	1.979392447406912
chr4-133440010-133440174_CPPE_WT	1.215975279972643	1.5847718246549918e-07	0.02375814503623958	2.981344344945265e-14	4.238692318513216e-06	0.005732472204648906	0.5787752721963663	1.9140271466925328e-05
chr4-133440010-133440174_CPPE_MUT-allCrxSites	0.2200718668796796	8.018123545070746e-09	0.023758481903602403	1.7397983278005353e-16	4.238692316857382e-06	0.005732280411977069	0.5787707059355164	1.723677286775019e-05
chr10-25408257-25408421_CPPP_WT	2.069990167181361	0.0003526833752475606	1.3117523080689263e-07	1.994226178432836e-13	0.0026155419477467763	0.9363456192235139	0.18752486084234646	1.1994086716012578e-07
chr10-25408257-25408421_CPPP_MUT-allCrxSites	1.0742625224461564	0.00015566888421194536	1.311752308335974e-07	4.1069915457055176e-15	0.0026155419477472525	0.9363429558689997	0.18752485646582037	1.1993358151759267e-07
chr4-133970294-133970458_CPRE_WT	1.6602780303721478	0.00015718552287634932	0.9934137130768129	1.1825155500141087e-11	4.605308182119848e-12	0.009120526172845166	0.0004133758831035323	0.9650702903403464
chr4-133970294-133970458_CPRE_MUT-allCrxSites	0.8279269482625254	2.4366812280723552e-05	0.9934137130768151	1.1729599264467535e-11	4.60331752492012e-12	0.008975637471113051	0.0004128460495798875	0.9646989715269461
chr4-134243587-134243751_CPPP_WT	2.002725192107291	0.014019238836363449	1.8723816886104323	5.198583744027573e-11	0.8804200065190084	0.36407003951648315	0.8015995053875193	0.0003225390743063461
chr4-134243587-134243751_CPPP_MUT-allCrxSites	0.12119091785727268	1.1627478547870293e-09	1.872381831553883	3.316879463408832e-12	0.8804192378828399	0.07752574301728306	0.8015936504428199	0.0003289309752695413
chr4-134924576-134924740_CPPP_WT	2.8395907254488284	0.987314990702467	2.6854281944366477e-10	3.313073215342825e-11	1.3699418946208826e-09	0.041138322028844154	0.0001449090383586663	9.135021497999292e-06
chr4-134924576-134924740_CPPP_MUT-allCrxSites	0.9066474380048731	0.011167120310909114	2.685576677578736e-10	7.860108805250471e-13	1.3699418952518664e-09	0.04113679822756566	0.00014441236229736636	7.689872229421722e-06
chr4-136622514-136622678_CPPP_WT	2.2335861850199823	4.4428684460497986e-05	1.596056340563839e-09	6.805974652700181e-14	1.287187553170066	0.32043666953055494	0.01020380961079619	2.3258075869146093e-05
chr4-136622514-136622678_CPPP_MUT-allCrxSites	0.23552519770578745	4.657418573568534e-09	6.508220420252143e-06	6.805854176213327e-14	1.2871875531712116	0.32022265972211716	0.010203796395770003	2.3256977958477108e-05
chr4-137038237-137038401_CPPN_WT	4.5276793699503735	1.4657315972675066e-05	1.2842728765638586e-12	3.350676960378752e-10	0.0034080814612923636	0.004549010754075074	0.01010980396912382	0.014954983733144765
chr4-137038237-137038401_CPPN_MUT-allCrxSites	0.8359424412225044	1.2969162854221825e-06	2.2466077180958612e-12	2.1760832604847566e-12	0.0034080814612738666	0.004829396830797276	1.292886441559565e-05	0.014331545631154522
chr4-137766453-137766617_CPPP_WT	2.0587106292622517	0.0025742880612752254	1.1876096509451508	1.2122686614223622e-14	9.345185730028022e-13	0.024825522863611164	4.1980800256270966e-05	1.2259485071651924e-05
chr4-137766453-137766617_CPPP_MUT-allCrxSites	0.06351362945827702	1.089928889887256e-09	1.1876098026784507	3.9600455416330365e-16	3.3983462835803327e-13	0.025573609161585166	4.196864496101801e-05	2.107199398705949e-06
chr4-138102002-138102166_CPPE_WT	3.205071208343486	1.0094281135650888e-08	1.218749316990449e-07	1.0015114506236586e-09	4.3707323875310316e-07	0.7201740078346375	5.430444570504941e-05	0.007346781489100352
chr4-138102002-138102166_CPPE_MUT-allCrxSites	0.3264043731516016	1.008800786853081e-08	2.9291315979655e-05	1.0012679985668876e-09	4.371928480964161e-07	0.7185757571113276	1.5250043208197712e-05	2.7298556236391837e-06
chr10-39133791-39133955_CPPP_WT	0.9876106575287275	0.09630740467588071	1.8381466587362893e-12	7.721598363607143e-14	0.0008713693028213568	0.015393826908703013	0.002110942764705027	0.00029461852157315827
chr10-39133791-39133955_CPPP_MUT-allCrxSites	0.008326570022174355	4.798924718855459e-11	1.8487269395355794e-12	1.8925936175391027e-14	0.0008713693069166789	0.015393813023798626	0.0021109446709839325	0.00029460713746667694
chr4-140881834-140881998_CPPE_WT	2.4709569183609466	0.32958029915455744	0.022190504947812793	8.195127699196366e-12	2.4155062134548776e-05	0.28118297775724543	3.639905325878198e-05	0.008506677208155459
chr4-140881834-140881998_CPPE_MUT-allCrxSites	0.5738517053564489	1.6432725851097275e-10	0.02219989808054897	8.195077576704954e-12	2.4155064628033104e-05	0.2811820570552991	3.120642581263862e-05	0.008506677082726984
chr4-141211795-141211959_CPPN_WT	2.9695750025108474	0.0001733272957124749	7.1171357464814365e-06	0.0003175252154248733	4.9226988905136156e-08	0.0008507773606030113	0.01539115467487646	0.0077881548749933
chr4-141211795-141211959_CPPN_MUT-allCrxSites	1.8752898142164678	4.867505461481174e-06	7.117135746743005e-06	0.0003175241823763944	4.922698890513596e-08	0.000627745497577311	0.015391180160957944	0.0077876575041626725
chr4-143412358-143412522_CPPP_WT	2.4575469532574115	0.001215118888341367	3.550981434378051e-07	1.8873168823545912e-13	1.3960386909286459e-08	0.002940892791684289	0.0028439148888756405	4.472165671055823e-05
chr4-143412358-143412522_CPPP_MUT-allCrxSites	0.5490238333985955	6.115884599301802e-07	3.5634065068983136e-07	1.5143127967642517e-13	1.396038782484702e-08	0.0029406762131502576	0.0028247759476965175	4.4141964414498514e-05
chr4-145008568-145008732_CPRN_WT	3.1081623147238564	0.08086716041282507	5.571413898355449e-14	3.8182185655667675e-10	4.262134029626045e-07	0.05319763509673333	0.014992982313900833	0.1818097919157211
chr4-145008568-145008732_CPRN_MUT-allCrxSites	1.2692953005419385	0.05682754479688863	1.6694738227886927e-09	3.817312720222856e-10	4.2621340204434e-07	0.05319704400999678	0.0006519385229562343	0.1818089178794884
chr4-148171396-148171560_CPPN_WT	5.50947304450198	2.844368193829571e-05	0.3837919790826495	3.83115429588745e-09	0.048415790950367105	1.234899670808746	3.670273185906118e-05	2.7675697435290987
chr4-148171396-148171560_CPPN_MUT-allCrxSites	1.9963383574056177	2.0987099847450233e-10	0.38379197918669583	3.812141214783938e-09	0.04841579095023564	1.2348961035500878	3.157765260001471e-05	2.767568057498524
chr4-148806970-148807134_CPPP_WT	0.9899542137195706	2.7285828099542415e-10	8.154818648022522e-06	1.1635836358692202e-13	1.158514768338254e-11	9.679422625169705e-05	1.3157421306548506e-06	0.00010737552569593193
chr4-148806970-148807134_CPPP_MUT-allCrxSites	0.348236631358398	2.7285828099413706e-10	8.154818650497545e-06	1.018786695327254e-17	1.158554898785114e-11	9.531142499660744e-05	1.318621091409969e-06	0.00010737552569748882
chr10-39552276-39552440_CPPE_WT	2.7458914732791215	0.05743530143131981	7.000044999998138e-05	1.4700189343840747e-09	5.101613535733131e-12	0.2161401631389635	0.00032480574774657197	0.006841747027735675
chr10-39552276-39552440_CPPE_MUT-allCrxSites	0.7821167410820684	0.0011990779698061523	7.000045019440058e-05	1.4700176104424384e-09	1.391770758296641e-09	0.2161346341166542	0.0003247578198567455	0.00178506633198755
chr4-148891707-148891871_CPRE_WT	1.278591544780294	6.439402245033735e-05	0.060377750253470995	1.5648558202328492e-12	2.052662111899924e-08	0.01737702020234498	8.088456018956897e-06	8.943568557079711e-06
chr4-148891707-148891871_CPRE_MUT-allCrxSites	0.28169879820445665	5.284452798605597e-08	0.060377750253633525	1.5165815482607474e-12	2.052660576477289e-08	0.017368582695294572	8.024620883490312e-06	2.0245727063040153e-06
chr4-148914869-148915033_CPPE_WT	2.17901976257404	6.390857649965415e-05	0.049465084505490794	2.330884374555378e-06	5.59533670131387e-06	0.09476202699178546	0.0003498804587737892	0.016589831234193563
chr4-148914869-148915033_CPPE_MUT-allCrxSites	0.2320814921193428	2.5589662926550704e-10	0.04946508450549429	9.290578634587508e-09	1.497506319413852e-07	0.042822489810836	0.00035006401145009844	0.002112810742565297
chr4-148984765-148984929_CPPE_WT	1.082557581163889	0.00413539617320051	1.836697747666453	1.3054854724471398e-12	0.4603494909829114	0.0016535822394092832	5.996785514502899e-05	1.356667744141642e-07
chr4-148984765-148984929_CPPE_MUT-allCrxSites	0.08685967487543292	0.004135395766156808	1.8366977476802604	1.3054809936186406e-12	0.46034949098291145	0.001653546478302802	5.996815224244172e-05	1.1629963459508739e-07
chr4-149345186-149345350_CPNE_WT	3.0265546226773905	0.015782483746008494	2.9240736770147334e-07	4.3569201211241387e-11	2.5436408828507385e-09	0.9729555110205355	0.0002497413601033097	0.0003310490487024076
chr4-149345186-149345350_CPNE_MUT-allCrxSites	0.08919067365516073	0.015700620610635124	2.936622249927821e-07	9.972380176168944e-13	2.5436225495813564e-09	0.9700230555213867	3.696245910950272e-05	0.00032232872360945706
chr4-149569926-149570090_CPPE_WT	1.1093602521611279	0.00044657842703325765	0.009915684985009872	7.66593835378457e-10	1.0228113857976384	0.2618742611688117	3.482023935157891e-05	0.9740142975231274
chr4-149569926-149570090_CPPE_MUT-allCrxSites	0.11665248811237028	0.0004465784270689347	0.009915684985001746	2.934047311649443e-11	1.0228113857976384	0.2618487145396174	3.52905616465961e-05	0.9740142975230838
chr10-39731310-39731474_CPPP_WT	1.964615781471754	0.8738469627247792	0.013889948574455862	1.71140837808007e-13	1.746199718366678e-05	0.008250592308832	7.897611264763979e-06	0.03500612702355886
chr10-39731310-39731474_CPPP_MUT-allCrxSites	0.0870315755961554	4.591121289730304e-08	0.013889948574694694	1.7255114715041738e-13	1.7461996879261544e-05	0.008250343888493878	7.867800708524567e-06	0.03499098506657993
chr4-149738628-149738792_CPPE_WT	3.6070940472500093	0.07887822250332295	9.889482602637998e-08	8.804920924456083e-09	2.179116486495498e-09	0.8363592347381325	1.0831558064698437	0.23671730746684772
chr4-149738628-149738792_CPPE_MUT-allCrxSites	0.6933664795243629	1.3220617137340267e-07	2.635724467270144e-06	8.692943729116188e-09	2.1791053305506314e-09	0.8339169848687678	1.083101685544389	0.2367169523092269
chr4-149750636-149750800_CPRE_WT	5.269040699453609	0.6537306901015293	4.974670723595431e-09	1.3708591825894131e-07	9.073447558504611e-10	0.004554814838491498	9.370025950799432e-05	0.017280473224048166
chr4-149750636-149750800_CPRE_MUT-allCrxSites	1.4222491819894452	8.006608960305215e-09	4.974679872575278e-09	1.8135146840901622e-10	2.4515097308033232e-08	0.004401897064438629	6.360113704645009e-05	0.00015425993732473908
chr4-149887019-149887183_CPPE_WT	2.0165326979881106	9.151708662497955e-05	3.660551469075234e-13	3.213698756276846e-05	0.8808852748115348	0.17630479500633064	0.5691669924993928	0.00036439175312021445
chr4-149887019-149887183_CPPE_MUT-allCrxSites	0.3053650268241801	2.5828863949002e-11	3.660693982967371e-13	2.7756305786984883e-06	0.880885247794313	0.05609690157812013	0.5691632251770278	1.9145680023985605e-05
chr4-151282226-151282390_CPPN_WT	5.406061379588314	2.427664972949333e-08	0.24097317411885538	7.84064838861873e-11	1.0526696812874665e-07	0.3786256325309021	0.00013625447037434864	2.5850639051157405
chr4-151282226-151282390_CPPN_MUT-allCrxSites	2.1701625482429443	1.7666912451664419e-09	0.24097317411885688	2.0652619009030832e-11	1.0526696687172152e-07	0.3779239590088631	0.00018279145221330515	2.01741109225386
chr4-152010987-152011151_CPRP_WT	2.9463255895599163	0.00041786349799416173	4.0036588907026085e-08	3.097012384791047e-12	0.7047073849230636	0.00996400333240208	0.0031222989569778294	0.04420571519651574
chr4-152010987-152011151_CPRP_MUT-allCrxSites	1.065297877616081	2.011425721629482e-09	4.0036956703392116e-08	3.591144336718701e-13	0.704707451328414	0.0036407970877364642	0.0027989480858512136	0.0004643677813619132
chr4-152298087-152298251_CPNP_WT	2.7443478341916276	4.873638859379154e-08	3.218580958794804e-05	4.4631468627877456e-10	0.07466040755202767	0.00699655817513467	0.14628469146389517	0.010390837204178055
chr4-152298087-152298251_CPNP_MUT-allCrxSites	0.9269817801924024	4.873061316286836e-08	3.218580965342326e-05	5.61721382501504e-11	0.07466040693083349	0.007320024253066442	0.14628110584087192	0.0037945233104552624
chr4-152488220-152488384_CPPE_WT	5.701412562132674	0.0001394133277917073	4.660577984040611e-10	5.896693753985332e-14	2.3119407322458846e-06	0.578550915546482	0.04298305550737023	0.15028076815921396
chr4-152488220-152488384_CPPE_MUT-allCrxSites	1.1247420685025176	0.00013941327859678165	5.082207219856849e-10	2.0461820648395344e-14	2.3119030646737346e-06	0.5790130656801169	0.007834714862390285	0.14520354245177228
chr4-153686887-153687051_CPCE_WT	3.188316019444231	0.0001513927276370029	1.752385439205035e-10	1.3692143933997531e-12	8.963707379376959e-07	0.024900047774772525	0.024709018186688445	0.07384008413539608
chr4-153686887-153687051_CPCE_MUT-allCrxSites	2.21631371097794	0.00015139272672422534	1.757238862938912e-10	3.0806572974246574e-15	8.963707379377029e-07	0.024747622552682758	0.004437916219252247	0.07208143296591837
chr4-154582930-154583094_CPPN_WT	3.7446513030958326	0.0001921789408496556	1.8730857447737157e-08	1.4815246132729201e-09	0.0010307529867181165	0.2039545586456174	8.259730957734982e-05	2.9928289880463717
chr4-154582930-154583094_CPPN_MUT-allCrxSites	2.7820784551303723	0.00019217847370946872	1.8792486893774276e-06	1.4815244428135725e-09	0.001030752986718117	0.20395457498207006	8.25614963268261e-05	2.988492827526654
chr4-155080333-155080497_CPPE_WT	2.6557066127482036	1.1521819722566677e-10	6.914297510048995e-07	1.933502205759919e-08	0.9058952001334263	0.0018793256080965966	0.03385459238876175	0.0005760391558465581
chr4-155080333-155080497_CPPE_MUT-allCrxSites	1.657281045403785	1.1521801535342654e-10	7.330458163954745e-07	1.9335022045658766e-08	0.9058952001332575	0.001879165810161432	0.03385462750514668	0.0005760391552035265
chr4-155495914-155496078_CPRE_WT	3.3848850836386593	0.6687134432355479	5.0177992026564097e-08	3.0038761636582955e-08	0.0002475892667398255	0.17872323482971056	0.003055364373775042	0.026181675033751597
chr4-155495914-155496078_CPRE_MUT-allCrxSites	1.5075560197354803	0.668713272405902	5.0899550910832906e-08	2.984121500655755e-08	0.0002476128765145076	0.1787437330865912	0.0030074642719139177	0.026081343468705012
chr4-155728228-155728392_CPPP_WT	2.5863153664332064	2.0231794257230437e-05	1.0025259816697701e-07	3.1257979361995615e-10	0.9090510004301701	0.00699270906224746	0.9044844689651755	0.24412082918555944
chr4-155728228-155728392_CPPP_MUT-allCrxSites	0.5927963830824017	7.316372035422665e-11	1.0057488628915543e-07	3.123273661553009e-10	0.9090510006476944	0.006991783761839053	0.9040441067668346	0.24412057402650836
chr5-8947455-8947619_CPPN_WT	6.064956189061042	0.00024103020482760937	0.8701437839299635	1.403696017712229e-07	2.4114196975379087e-10	0.007988978917795821	0.007983247091228636	1.3862298841772818
chr5-8947455-8947619_CPPN_MUT-allCrxSites	0.7695089125820719	1.4023228594541094e-08	0.8701437841332874	3.347119585693614e-08	2.516950495542537e-10	0.009875660795678028	0.007978196978996722	0.5790525459895941
chr10-40348751-40348915_CPPP_WT	2.992120582337905	6.820996974616888e-06	0.9884333231037556	3.122736472738436e-10	1.9594444191185334e-09	0.0009231179468258688	1.9680486134425566e-06	0.4108465328877188
chr10-40348751-40348915_CPPP_MUT-allCrxSites	1.0544599324155692	6.8209970004484105e-06	0.988433323103754	3.1227358387607164e-10	1.958713421856256e-09	0.004498939146219341	1.963933568043375e-06	0.10070274417597128
chr5-19235215-19235379_CPPE_WT	4.916156890721161	1.1462057946098199e-06	0.00034194480512360017	3.942676757177115e-09	0.000677632586370212	0.0022593127925817575	2.8260355448569067e-05	0.00024917121293467897
chr5-19235215-19235379_CPPE_MUT-allCrxSites	2.9304584833529885	9.753734248091686e-07	0.00034194481266051533	2.063513755658017e-10	0.000677656196144894	0.0022723168562749827	2.8258443851958056e-05	0.00024917119737564243
chr5-24275724-24275888_CPPE_WT	4.311028919298553	0.008212227967972666	5.8055746465431435e-08	2.158790721559333e-06	8.893507557640918e-08	0.003001620439447609	0.000273256608417547	0.0019973172454875307
chr5-24275724-24275888_CPPE_MUT-allCrxSites	1.293576013921839	0.008074124601529786	3.1851315744554306e-07	2.3666752471254804e-08	8.74341504998261e-08	0.00299791579943412	0.00022855154763078026	0.001981527779424932
chr5-24373919-24374083_CPPE_WT	4.216070503608905	0.00043728248010436977	2.495087792311578e-09	1.7256322138162655e-14	1.6039364901862865e-12	0.04624461800951503	0.00519226527066453	0.005662827841704306
chr5-24373919-24374083_CPPE_MUT-allCrxSites	0.9472040370228881	2.5824491476842464e-10	2.003919100311559e-05	1.5269166577586672e-14	1.6039403306716355e-12	0.04624105843013065	0.005192679659795366	0.003823724885542142
chr5-24577512-24577676_CPPP_WT	2.0852685326515226	0.09098817429573623	5.746863693737886e-07	1.1110662181000415e-14	0.0002513610956288809	0.004018332922463266	3.1512087556684772e-06	3.2444609928725786e-06
chr5-24577512-24577676_CPPP_MUT-allCrxSites	0.11098777259022721	0.005736749531425405	0.25017303291360043	7.273543942721115e-15	0.0002513610956298131	0.0030793593163029255	7.795735835591096e-07	3.244189437903318e-06
chr5-25513810-25513974_CPPE_WT	2.800201773937766	0.06659131403597048	1.7406113833295873e-08	4.855576641359673e-08	2.6836167891686675e-08	0.005277240270516298	0.000203082024164264	0.00015097067092210447
chr5-25513810-25513974_CPPE_MUT-allCrxSites	0.7948343134312279	0.025776305223040613	1.7406113835129296e-08	6.447498904660226e-11	2.617897612935076e-08	0.004599177845683756	0.00013642969442184295	2.6369135593865405e-05
chr10-40467368-40467532_CPPE_WT	2.1306762730044224	7.171745807839224e-05	1.1313287868828265e-06	9.275711590813746e-10	5.72846900610782e-06	1.002856255863766	0.00026538806092344416	4.3326466668774924e-05
chr10-40467368-40467532_CPPE_MUT-allCrxSites	1.221459700459226	3.923226620971087e-05	1.1313296727511337e-06	9.273567958009819e-10	5.728469006107449e-06	1.0028561838786865	0.00026538812604248263	4.332646121057778e-05
chr5-28123430-28123594_CPPN_WT	2.244593976304116	0.12679938391079873	2.1217176553781012e-10	6.823298831267082e-11	9.234488543591897e-11	0.0011140311159716977	0.0004312803336827972	0.947512090554294
chr5-28123430-28123594_CPPN_MUT-allCrxSites	0.24895605203964055	0.12648125129977852	1.9436351234205088e-09	3.2663284817960886e-11	9.234488781462468e-11	0.0010226141744948006	0.00041579793817967796	0.947512090445096
chr5-30147854-30148018_CPPE_WT	2.6738287586345173	0.0023222449510845143	0.955401455045287	2.095135376115299e-09	1.1127467762894967e-07	0.5742820035773768	2.023616131936252e-05	0.0032459642547515
chr5-30147854-30148018_CPPE_MUT-allCrxSites	0.7188110018909191	1.6987479357221375e-09	0.9554014550453709	9.478111445382151e-10	1.112746817263387e-07	0.5742659944947609	1.557335251524635e-05	0.0033752608468992557
chr5-30824147-30824311_CPPE_WT	2.9806754462613574	1.777322811749934e-07	3.235714320828866e-05	8.073290179411707e-13	8.015297632582041e-13	0.0005870237205792975	5.07121340781314e-05	2.7188753190853397e-07
chr5-30824147-30824311_CPPE_MUT-allCrxSites	0.18763356764500394	1.631193484514597e-07	3.237813471251841e-05	1.5027510876404535e-13	5.1447848080685826e-11	0.00020424742096802992	5.018051750531713e-05	2.389662722765764e-07
chr5-31048499-31048663_CPPP_WT	2.3589907643681465	1.3093609353610947e-05	0.6933734247931321	2.560647011755935e-16	2.4876826895676065e-07	4.261867964902396e-05	0.0001989045982392049	0.3498655931227731
chr5-31048499-31048663_CPPP_MUT-allCrxSites	0.424942490617246	4.2753055198496644e-10	0.693373425168999	2.0033294132290357e-16	1.7639500997515032e-06	3.470604785446193e-05	0.0001720420937630636	0.349865593121524
chr5-31298508-31298672_CPPE_WT	2.2621882191884577	0.07693750864577835	8.349953651786267e-06	1.2430519447027402e-14	4.315273513138482e-06	0.25281964737894597	0.009472453311115583	2.7736386602905e-06
chr5-31298508-31298672_CPPE_MUT-allCrxSites	1.0535304785118451	0.07436563556209706	8.349988304316507e-06	4.8189854171734955e-15	4.315273513138482e-06	0.25282047046122935	0.00947247272743514	2.7726244323389127e-06
chr5-34573462-34573626_CPPP_WT	1.0066861716944757	0.0017291341709535083	0.9947461078187249	2.580679710827753e-17	2.300611413283503e-05	0.0011003030340846435	0.001180776514735673	1.8896434252745982e-07
chr5-34573462-34573626_CPPP_MUT-allCrxSites	0.010782937529087508	1.8452541199523418e-13	0.9947501258596236	2.8874766357859855e-19	2.3006114132835052e-05	0.0010985428292763237	1.3905618572512866e-05	1.8893941711941473e-07
chr5-35073358-35073522_CPPE_WT	2.5132210783182463	0.6059514099619799	0.0023914098774997098	0.0002498475244521407	1.022797869845917	0.0011349117318136298	0.0036245391920095103	0.01716230406381589
chr5-35073358-35073522_CPPE_MUT-allCrxSites	0.6790359505552496	0.6059514084731903	0.002391409877557936	0.0002498475243477885	1.0227978698459173	7.292684027040416e-05	0.0036245138240159997	0.01716230400901123
chr5-35582740-35582904_CPPP_WT	2.9770805449403794	9.74297912483975e-07	7.959212391438165e-09	4.004127289250894e-11	2.129992863184486e-08	0.12043362854097803	3.8405941280237405e-05	1.5870836491730913e-06
chr5-35582740-35582904_CPPP_MUT-allCrxSites	1.1424554780450487	9.2176555660604e-12	7.959212574954879e-09	3.3423032433271448e-12	2.1299998136200415e-08	0.12065586277507115	0.024159790229536637	6.56635568334766e-07
chr5-36989103-36989267_CPPP_WT	1.0306447049005847	1.3578968511214377e-10	0.31150033933903043	2.7141037891786564e-16	1.0000002629793439	0.00038254027918455737	7.873639524456233e-05	3.068138452506673e-05
chr5-36989103-36989267_CPPP_MUT-allCrxSites	0.01347685218539536	1.351185628193168e-10	0.31150033933903015	2.62642048626209e-16	1.0000002629773483	0.0006515081789534729	7.873652795617556e-05	1.1684924512529583e-06
chr5-41691200-41691364_CPPE_WT	1.554134120151828	1.4114480047163475e-07	4.388662079244216e-08	8.685007332651704e-14	1.5182208202804616e-13	1.6700865352565053	0.1688143825213222	0.006191059759630553
chr5-41691200-41691364_CPPE_MUT-allCrxSites	0.4618690771704743	1.4073775722841934e-07	4.388665545486366e-08	8.572679777732167e-14	1.5185973068266688e-13	1.67008611811842	0.16881433908100144	0.006191021849553301
chr5-44102052-44102216_CPPP_WT	2.881290092637321	1.4263096966869062	3.885139606352206e-07	3.975481719722903e-10	3.116420182870903e-12	0.1263124375585513	0.00021289494157690462	0.0012194935982968386
chr5-44102052-44102216_CPPP_MUT-allCrxSites	0.9624456896780151	0.4521632483225744	3.886058608701847e-07	2.3394621934058177e-10	3.1182764935556684e-12	0.1263071274582292	9.00646001267738e-05	0.0012194936229189802
chr5-45791937-45792101_CPPE_WT	2.3171615624464286	0.4553637098843147	3.101931740350823e-08	5.062722922416451e-09	0.9991535749439828	0.04019977878125886	6.3456311233403e-05	0.05019820983166818
chr5-45791937-45792101_CPPE_MUT-allCrxSites	1.1145963031333788	0.4553637098840773	4.0330374026754645e-08	5.052488059179127e-09	0.9991535749439828	0.04019962554806783	9.324092195448023e-05	0.050198209734450196
chr5-65490303-65490467_CPPN_WT	4.405434062499713	0.011751041004880532	1.130403877267706e-14	5.800427716265745e-08	0.3157730602344222	0.03401968569363517	0.00019683613374912474	0.6236938245821944
chr5-65490303-65490467_CPPN_MUT-allCrxSites	3.5276141450569676	0.011751041004622676	1.1307386403781017e-14	5.8000959934249165e-08	0.3157730602344222	0.03401408531642297	0.00019683593240140055	0.6216204820456275
chr5-67122355-67122519_CPPN_WT	4.697461331178853	0.0003714653759428708	1.85635107514512e-06	1.7325848436012022e-09	1.451845974805794e-06	0.053395258054777794	1.2208771554582458	0.8917182775268901
chr5-67122355-67122519_CPPN_MUT-allCrxSites	0.48701780263475647	2.4527748663259632e-08	1.8617671217180923e-06	3.7473544843754176e-11	1.4518459803939797e-06	0.029552906429691696	1.220194627435404	0.18092842638818962
chr5-72642673-72642837_CPRP_WT	3.956296050256486	1.0331658601494813e-05	1.752165039398724e-05	4.787931593095715e-09	2.2006877287005833e-10	0.9332015071429167	0.00306290254916992	2.1123478390675903
chr5-72642673-72642837_CPRP_MUT-allCrxSites	2.070394621945206	1.4897785160754133e-08	1.7521718964450272e-05	4.787942118770463e-09	2.2006905407193846e-10	0.9332015033465084	0.003062722921444349	2.112347839148586
chr5-73212021-73212185_CPPP_WT	4.800892118203372	0.11362571113443659	1.899507946723599e-07	9.219771087872171e-09	2.257273400993996e-09	9.47161776052433e-05	0.0008073026187011398	0.00025992110109690475
chr5-73212021-73212185_CPPP_MUT-allCrxSites	0.21862074079511878	0.10989824097133172	1.9017436853152133e-07	4.5176822149599674e-10	2.257287110872648e-09	7.63776217313625e-05	0.0007938133625001723	0.00022166571463886708
chr5-73256427-73256591_CPPP_WT	2.529736437454617	0.9967628121084884	0.9730618015853192	1.7469336828332533e-10	2.438795903232729e-10	2.1730137308361713e-05	0.00021320880543818487	2.6501712316838908e-05
chr5-73256427-73256591_CPPP_MUT-allCrxSites	0.6208136397252986	0.9961771677731007	0.9730618015853194	1.7460336097216487e-10	1.2177106510324324e-13	4.454643564125419e-06	2.5398091316714305e-05	2.6089393230008147e-05
chr5-88559269-88559433_CPNE_WT	2.2639583148915685	0.029714290951941235	7.180079979036837e-06	1.0690771450358064e-10	4.112504717740642e-09	0.01604857278683377	1.8947174512595454e-06	1.2098147030608161e-05
chr5-88559269-88559433_CPNE_MUT-allCrxSites	1.2712769065774776	0.027575658100410756	7.448794934773711e-06	1.0690700216365588e-10	4.112504717743726e-09	0.016048383561299208	1.2370802596782015e-06	1.2097335511386161e-05
chr5-89758580-89758744_CPRN_WT	4.1055921275914296	0.16805229927738075	3.800204887680397e-10	2.9057425692667764e-12	1.565277262946763e-09	0.1532741505295736	0.015326970744274825	0.005491288727838162
chr5-89758580-89758744_CPRN_MUT-allCrxSites	0.475801122670706	0.16801852652804064	6.774984510607662e-10	2.8576976674084337e-12	1.5497883576455367e-09	0.15004732068223717	0.008603047419637726	0.0054876000371754195
chr5-91044641-91044805_CPPE_WT	2.077841789184232	4.599217274451718e-09	1.7031657817425375e-05	7.910273153391414e-10	3.929809737661928e-08	0.8582007499006357	0.9801100079299042	0.02949271156432426
chr5-91044641-91044805_CPPE_MUT-allCrxSites	0.10049472926890747	4.54604471796481e-10	1.703166939916196e-05	7.910266111889632e-10	3.9298097376100396e-08	0.8581404434097345	0.9791429788288015	0.029491759469236906
chr5-92278206-92278370_CPPP_WT	2.2963262929618535	4.887097352409302e-05	0.42758709464857947	6.817479339531424e-12	1.0711798561893066e-05	0.00022754208347213677	1.4568855725671912e-06	0.006484811847340437
chr5-92278206-92278370_CPPP_MUT-allCrxSites	0.30966973958045274	5.982918021315144e-08	0.42758709467049244	6.81747920467585e-12	1.0711798622073791e-05	0.00014991145769459253	5.708242704510097e-07	0.006484811763105557
chr5-92918205-92918369_CPPE_WT	2.720419368923964	6.694109048698131e-07	1.9210090795554453e-07	2.791096256089774e-11	0.9262189909399337	0.06142914959592424	0.006746966594795349	6.165651029750968e-06
chr5-92918205-92918369_CPPE_MUT-allCrxSites	0.33374545096087177	2.2388137729847943e-10	0.09531280241610804	5.571366063620152e-12	0.9262189909399237	0.06141131325384491	0.0067469651921085215	6.147175003183392e-06
chr1-44584098-44584262_CPPE_WT	2.009540827800318	0.9992930751479402	5.100049098602365e-13	1.326117455504654e-11	1.3881158048308002e-06	0.9431031219804483	3.0351415692280146e-05	0.2134590349669086
chr1-44584098-44584262_CPPE_MUT-allCrxSites	1.0513987872731598	0.9992877539691769	5.10484825195496e-13	1.3255337364921805e-11	1.3881158048308002e-06	0.9431031171830134	0.00014613896249611946	0.2134589715028504
chr5-93268503-93268667_CPPP_WT	2.5752877082209746	7.929743738548451e-06	6.6293035922292066e-09	6.921396936897499e-07	0.6388875199407102	0.008140799708970086	0.0032080886831380422	0.004900073297558913
chr5-93268503-93268667_CPPP_MUT-allCrxSites	0.6232656657717359	6.5382894667176995e-12	1.292092805543657e-08	4.998723102514608e-07	0.6388875199407281	0.008137860552653151	0.0031823003149869474	0.004900048304764469
chr5-96912050-96912214_CPPE_WT	3.8066011501469657	2.8860839038458697e-05	3.252858361840906e-05	1.2629690483476947e-10	1.9979382268477214e-09	0.4886316262881038	0.24584789909822222	0.01082706268853223
chr5-96912050-96912214_CPPE_MUT-allCrxSites	1.834947680330653	2.8733715170603386e-05	3.253188154662156e-05	1.1182917618123194e-10	5.551690879056915e-09	0.48785180760870306	0.2458061161197994	0.0038184212156269796
chr5-98168587-98168751_CPPP_WT	2.8683340820613337	0.00247449647631669	9.633344222422161e-08	1.842592721984931e-13	0.00045333953975532467	0.0009987567274614203	0.0008346411605849414	1.1403583076127103e-07
chr5-98168587-98168751_CPPP_MUT-allCrxSites	0.012987966023831555	3.8022548184815765e-09	9.806320608763332e-08	3.770620973329914e-13	0.00045333916812902647	7.813384642652982e-06	0.0008338902122589346	1.2026591845016318e-08
chr5-100197342-100197506_CPPE_WT	1.861476887358712	0.0006859509043829607	1.1566096466956603e-09	0.00016387574081914408	1.209853870744998e-06	0.11189874313564951	0.9662332958178161	0.01643961384720087
chr5-100197342-100197506_CPPE_MUT-allCrxSites	0.8801145075975891	0.13603092707619233	1.1566097133851196e-09	0.0001638757408033183	1.2098538707450254e-06	0.1118987713024931	0.9585826137775139	0.004732663087362966
chr5-100346513-100346677_CPPE_WT	2.8779763005143417	0.00012777797145014616	0.9515839357424473	1.171383965464937e-08	4.17259244493367e-08	0.0017879631173713666	0.021730273101229842	2.2082968045522675e-06
chr5-100346513-100346677_CPPE_MUT-allCrxSites	0.8231375994560968	3.4195864233310095e-09	0.9515839357424479	2.397995972965273e-10	4.172604293814956e-08	8.804797434661614e-06	0.000232755858822901	4.401561017690585e-07
chr5-101789573-101789737_CPPE_WT	3.6817363998536807	0.9958756599645899	3.4422622404670796e-09	0.0002230151230468816	8.391494565486677e-10	0.012759268802118567	0.002093007390906874	0.4591792226687565
chr5-101789573-101789737_CPPE_MUT-allCrxSites	0.8386992829039613	0.9958691103532892	3.4430031408293744e-09	0.00022301512302048826	8.391494565250125e-10	0.011211563390226319	0.002092653396359256	0.4368913537988939
chr5-102768806-102768970_CPPP_WT	1.315574394978935	5.880000389146444e-14	2.652281300209926e-05	1.428506367728846e-15	0.22296287668516845	0.013119309155512605	8.814315598238179e-06	2.267763453399226e-06
chr5-102768806-102768970_CPPP_MUT-allCrxSites	0.3361447577588842	5.82075371562587e-14	2.6522813193632957e-05	1.4265806435399274e-15	0.22296287668516845	0.013085626277600026	8.795342572835936e-06	1.7079757434564953e-06
chr5-103785466-103785630_CPPE_WT	3.451819986406507	1.709075855479598e-07	0.00012291987137803972	6.081816077163957e-14	0.0017366327150961846	0.032774106566863054	9.86026079796364e-06	1.6171426118930447e-06
chr5-103785466-103785630_CPPE_MUT-allCrxSites	0.6998245051212133	4.7975802613264706e-11	0.0001229199022320848	5.306995967829607e-14	0.001736656186036004	0.0019128455236760169	9.649486955711674e-06	4.543895766639328e-07
chr10-43759988-43760152_CPPE_WT	3.245265107591079	6.183370174173243e-06	1.257378996206e-07	0.17498200864282087	3.455528571892169e-10	0.006487145748065022	0.010425906052194792	0.0007901018906886294
chr10-43759988-43760152_CPPE_MUT-allCrxSites	0.4445583905328212	2.646605345413913e-10	7.536269544287448e-06	4.469517554051396e-11	3.455545244293973e-10	0.006485974522184416	0.010427865061995929	0.0020133177848009527
chr10-43845720-43845884_CPPE_WT	3.843510214604572	0.0005054823484698016	1.133174300877493e-05	1.1111567146252627e-12	0.5916552167585772	0.0016907907375636499	1.1123818619320438e-05	0.00019048011497838042
chr10-43845720-43845884_CPPE_MUT-allCrxSites	0.6783056465184762	5.912408758437216e-06	1.1331744669129888e-05	1.0822507901396951e-12	0.5916552167266462	0.4111315465687652	1.0974538438440083e-05	0.00018788887450968617
chr5-108268850-108269014_CPPP_WT	1.7166443232223496	4.459292357138898e-05	0.0022967886690410614	2.0320135251490462e-17	3.820220828953529e-08	0.0013397600083536287	5.848051865522465e-05	1.7991273836532012e-10
chr5-108268850-108269014_CPPP_MUT-allCrxSites	0.7421171247741893	4.459291904699015e-05	0.002296788671441416	1.115718977442116e-17	0.00017676552445162783	4.901332092904026e-05	5.848014788124452e-05	1.7989228948960483e-10
chr5-108389888-108390052_CPPP_WT	2.9262223135247982	8.646041790085377e-07	0.00013319388576409644	1.1049962775290047e-07	2.707730616459717e-06	0.029967700157137008	1.2661501523756087	0.7025489295294933
chr5-108389888-108390052_CPPP_MUT-allCrxSites	0.7454683395830363	6.741514102153974e-08	0.0001331938857647334	1.1049488037404379e-07	2.707703326873502e-06	0.005414970362496009	1.2661501456553328	0.7025388939603798
chr10-44464737-44464901_CPPE_WT	3.263840065085691	0.3489361547668588	3.3394717710930345e-08	5.6103043758401335e-09	0.025704851922289874	0.23607616359820963	0.9963475116260396	0.733166402484872
chr10-44464737-44464901_CPPE_MUT-allCrxSites	0.3168067274312943	5.414061315177137e-11	4.238011353619617e-08	5.6102953054457635e-09	0.02570485192228983	0.2379335457109242	0.996346788078245	0.7288258747530914
chr5-110839742-110839906_CPPP_WT	1.8344259267898617	0.0006445273226925946	8.059719834492928e-05	2.6579354766748647e-12	7.45455559585032e-11	0.1330090117387531	0.05676672917392969	0.2229565528121001
chr5-110839742-110839906_CPPP_MUT-allCrxSites	0.802748367104889	0.0003630672200595908	0.006264630537885235	2.6545050160182662e-12	7.454555640842322e-11	0.13300872609311082	0.056766729160906866	0.22295655267394146
chr5-113396451-113396615_CPPE_WT	4.313033720548278	0.41352209279288793	2.6426229295763207e-07	3.265226488137061e-08	0.9182559943595806	0.5414581124244238	0.0002488906947172758	0.015421465622960113
chr5-113396451-113396615_CPPE_MUT-allCrxSites	0.5008454865074933	6.549152427016747e-10	2.9685420209948964e-05	3.237822775714746e-08	0.9182559943596479	0.5415453758314775	0.0004478963787862821	0.010114401233064877
chr5-114087967-114088131_CPPE_WT	1.660602789299687	0.0012148004319975862	0.07029776278649955	6.955527297989986e-13	8.767818937500546e-05	1.0113373632333424	4.4477750647495434e-07	1.0363725644656356
chr5-114087967-114088131_CPPE_MUT-allCrxSites	0.7071713855350718	0.0012148004319975862	0.0702977627864996	6.955524739083376e-13	8.76487435232385e-05	1.0110665007755306	3.3303948732180287e-07	1.0363724231928824
chr5-114539899-114540063_CPPE_WT	2.468180316573137	0.01110037746196707	1.035888117563049e-06	2.2394278860058586e-13	0.6474773049924655	1.2785930753070844	0.3056578537003128	0.013710952427558203
chr5-114539899-114540063_CPPE_MUT-allCrxSites	0.29870359020974896	0.0019854371256813794	0.00010318777463276879	2.2271565351668766e-13	0.647477307733942	1.2785869970487644	0.03288676269348078	0.013710891304594748
chr5-114734679-114734843_CPPE_WT	3.1966500644081317	0.01760095433213319	1.0924138732969943e-06	0.0005413523681358556	7.1915661273517525e-09	0.5553280015487762	0.000564424176434118	0.17148935469480792
chr5-114734679-114734843_CPPE_MUT-allCrxSites	1.3129018124007983	0.01728253149764293	1.0924138733008197e-06	0.0005413523681263284	6.494508854858559e-09	0.4759273204367593	0.0005215439055875281	0.024068761493396672
chr10-44531664-44531828_CPPE_WT	3.4208417295033735	1.1211781828884004e-06	1.8716204090239672e-06	8.637876789097669e-10	1.6842258474072183e-08	0.017057978427093223	4.7810646701795235e-05	0.002139886178686479
chr10-44531664-44531828_CPPE_MUT-allCrxSites	1.5429573993674799	3.381632257052794e-10	1.8716405884395462e-06	8.637832784551293e-10	1.6842524889384758e-08	0.0016935741662380105	3.3968854934503526e-05	0.002140557337134732
chr5-115326905-115327069_CPPP_WT	1.7418711539302347	5.217145443393697e-12	0.9229977845000042	2.7991423359263057e-15	4.2693527429885397e-07	0.0013871883686802455	0.0141892093279231	6.177888633039961e-06
chr5-115326905-115327069_CPPP_MUT-allCrxSites	0.0015620182580710605	3.5030686719143764e-12	0.9230028825787482	2.776827310020791e-15	4.2658191447930503e-07	0.0003389037062084027	0.014189153640895902	4.750197621847506e-10
chr5-115401304-115401468_CPRE_WT	2.7337354842266075	0.350365537875031	2.3379491082423424e-08	9.89248037234068e-14	1.8885586226868673e-06	0.015298059196610191	0.00027003482091198823	8.635730646261032e-05
chr5-115401304-115401468_CPRE_MUT-allCrxSites	1.7363640432719012	0.002296841809912455	2.3387833564900034e-08	9.005802662564918e-14	1.8885563782296054e-06	0.015297688851599973	0.00026515508093362617	8.635472169267382e-05
chr5-115434853-115435017_CPPP_WT	2.641700561656533	9.5584535095561e-07	1.721796733914872e-05	2.0942146922276488e-10	0.04661343908102611	0.12897435079497205	0.932265886838434	1.938084708217647
chr5-115434853-115435017_CPPP_MUT-allCrxSites	0.49804629078035356	4.1714483415259155e-09	1.7217967419386063e-05	1.9795681359632662e-10	0.046613439081026116	0.1289715399667997	0.9749592283682288	1.9332604636367874
chr5-115452932-115453096_CPPE_WT	5.023256670505163	0.34808599361496867	1.7090147831921859e-06	1.5427329055918275e-10	0.0003021552010052946	0.05923139610015696	0.0001020283208287873	1.3426059246867155
chr5-115452932-115453096_CPPE_MUT-allCrxSites	2.291968118475504	1.7297536214083034e-05	1.7090149929982002e-06	1.0032978670205006e-11	0.0003021408831795618	0.10801680380508108	1.2437654541718303e-06	1.3426059245225825
chr5-115506324-115506488_CPPE_WT	3.6100708067808487	0.02380402904609552	2.0488648331422908e-05	4.484381406542698e-09	0.13924695767861509	0.00033191583017229306	0.03545291085367166	2.3128689038064838e-05
chr5-115506324-115506488_CPPE_MUT-allCrxSites	0.8351796141860368	1.6548935812482666e-06	2.058007907293143e-05	4.4843745864482e-09	0.13924084165999723	0.0003304693695799339	0.035451403252279454	2.1073936396229575e-05
chr5-115730546-115730710_CPPP_WT	3.0027513675066024	0.7738819079209678	0.00011532491831732033	0.005743140812666177	2.8079894440114276e-09	0.19492092130376165	6.098759461073063e-06	0.007398327334667671
chr5-115730546-115730710_CPPP_MUT-allCrxSites	1.0610539543435176	0.7716521067893185	0.00011549754139150455	0.005743140767845355	2.8079807882163137e-09	0.1924450811659138	5.508076925011606e-06	0.00015327258210521871
chr5-116014008-116014172_CPPE_WT	3.6836533175531336	0.24001343897790164	2.9719680113245957e-07	3.4718941478413317e-12	0.00910941514010753	0.9768978070460466	2.329329274927472e-05	0.0373685506905669
chr5-116014008-116014172_CPPE_MUT-allCrxSites	0.8862630852206544	9.911044801051539e-11	2.971968011729404e-07	3.3063451992241983e-12	0.4469446217406757	0.952869681779953	6.012423661142147e-06	0.028789926165088426
chr10-52310530-52310694_CPPE_WT	4.575886035908727	2.435380611274007e-06	1.8762017760230793e-08	1.998273025424607e-12	2.906115075346633e-07	1.1936761945948073	0.001454527220509365	0.00011182593432871217
chr10-52310530-52310694_CPPE_MUT-allCrxSites	1.5835579029571163	2.3548709112890424e-11	2.1722371899074695e-08	7.2367027040981e-13	2.906113739279462e-07	0.8634467653941454	0.0013443817600073409	0.00011092709429784995
chr5-118732174-118732338_CPPE_WT	1.7301549177059903	1.0264444234185402e-08	0.0009166177070048669	3.586224939583257e-05	1.7223206365576205e-08	0.9147398384421701	3.773881586610229e-05	2.0176725549681507
chr5-118732174-118732338_CPPE_MUT-allCrxSites	0.7556906406598474	9.74813554838986e-09	0.0009166177188963561	3.586224753344775e-05	1.72232153655335e-08	0.9147467579166705	3.900563036601909e-05	2.017672554971555
chr5-122314465-122314629_CPPE_WT	4.562457353289562	0.07855612399191933	6.838347825565176e-05	0.9822924628743439	2.1360145127601757e-07	0.011442562750447059	0.027035949556578995	1.7828916143875724
chr5-122314465-122314629_CPPE_MUT-allCrxSites	1.8366250575997234	1.5556881820045622e-09	7.081291926450764e-05	0.982292434013619	1.723126594120159e-07	0.00035407813809603647	0.02672643790662884	1.7142737913737542
chr5-122821440-122821604_CPPP_WT	3.419780522863774	0.9741464280480044	0.00036193215079009285	2.412959493097411e-07	2.3817266080906697e-09	0.00408255737590105	0.00024322078947491276	1.97125691070587
chr5-122821440-122821604_CPPP_MUT-allCrxSites	2.460712515371731	4.529807585635411e-09	0.000361932903500163	2.411862914488913e-07	2.3817266084416114e-09	0.004036990280923576	0.00018860163338116972	1.9712569106574547
chr5-123310319-123310483_CPPP_WT	2.25715796621293	1.3803859568277856e-05	1.9445596123653767e-05	5.363404756084703e-12	0.007061560621955689	0.01788199305981809	0.0031915344022572915	0.02243873727004834
chr5-123310319-123310483_CPPP_MUT-allCrxSites	1.259983155927994	8.763256881382255e-11	1.944559612365378e-05	5.360415403972618e-12	0.00706154824237814	0.00015489953573047925	0.0031903342963227393	0.022328991583326713
chr5-123747778-123747942_CPRP_WT	4.024442404950875	0.02769240960428267	3.3099751748009016e-15	1.0466757700717721e-07	0.00014255847531265817	0.010027320766252193	0.03666302450763306	0.03279112997907856
chr5-123747778-123747942_CPRP_MUT-allCrxSites	1.0977969813710076	1.4792827674152719e-08	9.891186316966044e-09	1.0466752992722445e-07	0.0001425584739732186	0.009777781870441838	0.036663061361305024	0.032791130334653404
chr5-124240940-124241104_CPPE_WT	2.0082345646657274	0.012463384624156014	3.934131619659481e-07	1.7620463721348703e-13	1.2087130613817385e-08	0.008689026685242799	0.0014009550408906988	1.8068439157591537e-06
chr5-124240940-124241104_CPPE_MUT-allCrxSites	0.014669871011584814	1.5160498425596556e-08	3.311230679282926e-05	1.11108904917526e-14	1.2087130613798229e-08	0.001768951168346347	0.0014004128911423537	1.465992670949236e-06
chr5-125304516-125304680_CPPE_WT	2.0555855837038526	0.3296042545482155	7.035488457598524e-05	1.017701193022047e-13	1.3431406620663292e-09	4.1149639294899653e-05	0.036150320326666235	3.0512708434441206e-07
chr5-125304516-125304680_CPPE_MUT-allCrxSites	0.06208605678727003	4.933129266576575e-11	8.033466041768142e-05	9.993113528617939e-14	1.3434761757708618e-09	4.059979316402311e-05	0.03615029868459222	3.049281342476945e-07
chr5-129787209-129787373_CPPP_WT	2.362563973476139	0.005958148733244568	0.0012245927643463128	9.35519242464421e-17	6.223213421663892e-07	0.0089011266891434	0.00017081522595419323	0.30640107544712214
chr5-129787209-129787373_CPPP_MUT-allCrxSites	0.38732831796121653	0.005957516838933016	0.001224592764346525	3.3960525804913886e-18	6.223213421663759e-07	0.008840509742211861	0.00017053046223748004	0.30640107528259564
chr5-129937040-129937204_CPRE_WT	3.7748805263114265	1.4705353085894268e-07	5.003922689812091e-07	1.6605042547252861e-09	1.1985491847501079e-08	0.0006941563738175878	0.015089328583829255	0.7525617007420554
chr5-129937040-129937204_CPRE_MUT-allCrxSites	0.7855111729217061	5.171225112505095e-11	1.3269486578845177e-06	1.6603322014364586e-09	1.1985495048230845e-08	0.0006889421206793426	0.0027909837303408554	0.7522425818480408
chr5-130144704-130144868_CPPP_WT	1.110836320156641	1.3502849349796222	0.14639914888756142	5.302497553855977e-13	9.08127820125851e-11	0.05864149796746795	0.00042002452623708355	0.13404372339768403
chr5-130144704-130144868_CPPP_MUT-allCrxSites	0.0342851964915399	1.350284934979622	0.146399148887562	5.302497296962789e-13	9.064397502788272e-11	0.058638496371278256	0.00042002989626549833	0.13404372339506085
chr5-134313572-134313736_CPPP_WT	0.9277613413381834	4.67382803329258e-06	0.9963171685376857	6.921958078120642e-15	0.0004306683000393914	0.019947821396631545	1.8354182931864896e-07	7.420388325517203e-06
chr5-134313572-134313736_CPPP_MUT-allCrxSites	0.002761194007486143	4.6738165714828445e-06	0.9963171685377794	6.9212454077756215e-15	0.0004306683000393887	0.019943142212635885	4.8203196456985486e-08	7.4203864033016895e-06
chr5-135688713-135688877_CPPP_WT	1.5842408548867475	1.0127787754832983e-10	0.078678783310495	2.150792366444722e-16	2.0972876917123477e-08	0.0006760455327680465	0.0002789467333405009	9.05862312664971e-10
chr5-135688713-135688877_CPPP_MUT-allCrxSites	0.18211060989414654	1.0128801890061114e-10	0.07867878331049498	2.0821154199503678e-16	2.0972876361914532e-08	0.0006746786852556607	0.0002789466947643434	1.002472388504636e-10
chr5-135778547-135778711_CPPP_WT	2.0340913364557975	0.0016069350905382992	6.816208510901906e-08	7.883287181765117e-11	8.027739362385638e-06	0.00033047263220332246	0.009577790938775541	5.753811040941208e-09
chr5-135778547-135778711_CPPP_MUT-allCrxSites	0.30273582066409016	1.238626616722418e-11	6.883590144801605e-08	7.878584604959394e-11	0.5916550291461105	0.00033205456591487727	4.3814570549742784e-05	9.158353521176534e-10
chr5-136116588-136116752_CPPP_WT	1.361978129287049	0.9344241008470023	0.9983305472575773	7.041994405973175e-15	0.0009734903901238549	0.16262602927661055	0.2564565193793424	0.19086650850136994
chr5-136116588-136116752_CPPP_MUT-allCrxSites	0.48042113714874657	0.9344203273794779	0.9983305472575761	7.03005009186516e-15	0.0009734903901238467	0.1626260139217716	0.2564565192833401	0.19086650842570327
chr5-136979569-136979733_CPPE_WT	2.2631713617792144	3.313860679456295e-06	1.1176934692821909e-10	4.940338223980218e-06	6.27594083527945e-07	0.4762445292816656	0.9340671165782541	4.178863832840739
chr5-136979569-136979733_CPPE_MUT-allCrxSites	1.265573703640919	3.981435254721468e-07	1.1256747887185765e-08	4.940337192248699e-06	6.275940836359501e-07	0.47624445277686056	0.9325173786534509	4.1788638327640335
chr5-137041580-137041744_CPPN_WT	3.9522688847555623	0.00020901733412174802	2.9348598244037188e-06	1.6644213552506235e-10	0.0007703697157208461	0.07590200614907525	0.00041259612992098314	2.0377924730081154
chr5-137041580-137041744_CPPN_MUT-allCrxSites	0.8516030461454055	1.29400517972083e-08	3.574771359672052e-05	1.530441452111673e-11	0.000770369353297491	0.044793120280858294	8.654221193365395e-05	1.5242006944276592
chr5-137531533-137531697_CPPP_WT	3.4914866950514405	1.0227712308248185e-05	3.1812856287693435e-09	1.237526828137271e-10	1.2552123621644127e-05	0.0011104749283412682	0.00020295355426640523	0.03673879020855438
chr5-137531533-137531697_CPPP_MUT-allCrxSites	0.8024358640079199	9.953523723576381e-08	3.1853734525128237e-09	1.238759258681235e-10	1.2553025263154394e-05	0.0011096147011115103	6.208995471120082e-06	0.03673878992551463
chr5-138280392-138280556_CPPP_WT	3.8143816708681904	2.099900177168748e-05	7.89677781189608e-07	2.180045831508668e-10	4.936532362378985e-13	0.009982015521931972	9.144471928850124e-05	0.005140397733332153
chr5-138280392-138280556_CPPP_MUT-allCrxSites	0.0348307964024357	3.998650565521585e-13	7.898765690437948e-07	1.8478118414050014e-10	4.948418216538816e-13	0.009947381491134652	9.161790665120819e-05	0.0001969773292111565
chr10-59628689-59628853_CPPE_WT	2.303777365843499	0.002165868422607727	3.036791278055667e-11	3.709272122876964e-10	3.8036331108932036e-13	0.5619670837877766	0.00015718717845365532	2.3545538144794957e-05
chr10-59628689-59628853_CPPE_MUT-allCrxSites	0.3363265547810858	3.018170304156858e-05	1.4199451869383743e-09	4.7076273682707915e-12	4.0567046431848276e-13	0.5619656204349402	0.00015659658042247162	6.720253033660761e-05
chr5-139969222-139969386_CPPE_WT	3.195977795767388	0.00016965504844503555	1.8969546121038675e-06	0.07946098413896002	4.3942000055880434e-06	0.23108182838883176	0.0001393351228066412	0.019266090152930255
chr5-139969222-139969386_CPPE_MUT-allCrxSites	0.08941210063517252	1.7005869574754761e-09	1.8969547801200547e-06	0.0794609841389237	1.667209755140147e-06	0.0682897284347875	0.00013942648269880544	0.004788777970327339
chr5-139990356-139990520_CPPE_WT	2.922912256235367	3.66524420201335e-07	6.648753816996892e-08	2.0379737634757994e-08	0.0002301727025923889	0.004021307052310892	0.04424434113700641	5.182179260284791e-05
chr5-139990356-139990520_CPPE_MUT-allCrxSites	1.0071099283428073	4.752524936180241e-09	0.000468068255607757	2.0379727344779438e-08	0.00023017270259278308	0.003799433780834214	0.0442431115468754	5.0601924275813504e-05
chr5-140441460-140441624_CPPE_WT	2.6294347370716222	0.007945587561750816	6.282177598197127e-08	2.1660480108123442e-13	1.9496058490588004	0.6466428270761578	0.9604613800164222	7.729050739800928e-05
chr5-140441460-140441624_CPPE_MUT-allCrxSites	0.6859478887993251	0.007945587561748388	6.282266509547772e-08	2.1386908859440683e-13	1.9496058490588004	0.6466405282153787	0.8092209387453544	7.303555657265025e-05
chr5-140649526-140649690_CPPE_WT	3.856786705643857	0.0014850630130012492	1.4678521550662506e-09	1.0317289584538268e-09	0.07651981377252935	0.0028413406085433125	6.801357023828351e-06	0.2565662077263675
chr5-140649526-140649690_CPPE_MUT-allCrxSites	2.9437997421442796	0.0014850630130012377	1.467852155213836e-09	1.0317289581930101e-09	0.07651981376344234	0.0013688442873516131	1.8689363572998976e-06	0.256566156578896
chr5-141744326-141744490_CPPE_WT	4.03937939590892	0.5944465476924585	7.424419977201722e-11	2.1645391704358243e-10	0.04653511663337821	0.02368711481471531	0.0143549639171211	0.006487980724376514
chr5-141744326-141744490_CPPE_MUT-allCrxSites	0.3532133959579977	0.6117805410279481	7.740096052650053e-11	2.159351749779969e-10	0.046535104253803826	0.02343646253087867	0.04205772324719969	0.003578980996521395
chr5-143011136-143011300_CPPE_WT	2.4240408770862625	0.004200761485916467	4.3604027185126396e-10	5.214492458757591e-13	9.356356044974455e-06	0.11337598755646629	0.0020236173608461218	0.001039244698032147
chr5-143011136-143011300_CPPE_MUT-allCrxSites	1.457062318976432	0.004200761485887704	4.360402718584437e-10	5.04954287361382e-13	9.356356044974436e-06	0.11335511545556222	0.002024095594662753	0.001016097849077945
chr5-143706579-143706743_CPPN_WT	2.821891255957411	1.6668977637218397e-07	2.302384705151866e-11	1.1614138755096842e-11	7.301159256588052e-14	0.0024468376732748264	4.682788604091576e-05	0.9896103624976653
chr5-143706579-143706743_CPPN_MUT-allCrxSites	0.8347989941640905	1.3707133007913308e-07	2.3024945625380276e-11	1.1581605759978535e-11	1.9346050650357336e-08	0.002446503265512512	4.5541787027995695e-05	0.9896103624461546
chr5-146235561-146235725_CPPE_WT	4.265075210587216	0.0004493452926022504	1.6380976307744634e-17	1.3404785005069644e-05	0.0036024269731691444	0.2110573202309729	0.00010865296240505419	2.014696265511093
chr5-146235561-146235725_CPPE_MUT-allCrxSites	2.203945821261118	0.00044934529810301675	1.545581239675161e-12	1.3404729894962749e-05	0.0036024269731691214	0.21105429741950507	0.00010963222916619018	1.657349592618265
chr5-146713245-146713409_CPPE_WT	1.963522206860441	0.001592353692576724	0.0006326796886307552	6.5904031969667635e-12	0.12232548879622782	0.006334143004477077	9.639513216821635e-05	0.002846543213008818
chr5-146713245-146713409_CPPE_MUT-allCrxSites	0.004899172013497587	3.6093739337074646e-13	0.0008492249854358526	6.59039977970847e-12	0.12232548879622875	0.006332872294718012	9.427567328133105e-05	1.6181776836804375e-09
chr5-147052219-147052383_CPPE_WT	3.0711098836383264	0.0006593821109669458	1.9037194885208017e-08	1.9285951886626946e-12	5.142166809444324e-08	0.016695941597287267	0.1967672422509552	2.2902221440511946e-05
chr5-147052219-147052383_CPPE_MUT-allCrxSites	1.311416029646296	0.0002854107549921414	1.9037250682362828e-08	2.2176508845472312e-15	5.142166817319217e-08	0.016697096690347416	0.19676743161831187	2.2558832647171714e-05
chr5-148699898-148700062_CPPE_WT	2.8567407582680726	0.6840977504469158	3.5092182368091404e-06	2.3086334848971663e-11	4.854442814391904e-09	0.2714124189715544	0.004193393902498016	9.798071825170162e-05
chr5-148699898-148700062_CPPE_MUT-allCrxSites	0.07280650014337067	2.1684273405635174e-10	3.5092217057069545e-06	9.916547409920849e-12	4.725508638598001e-09	0.4346092999947552	0.004077075216606428	9.75281282284539e-05
chr10-59952057-59952221_CPNP_WT	1.133241418080749	9.895302358164077e-12	0.9917745214041246	7.330307465014475e-09	0.1223248654400371	0.01947185577668569	2.6841694020258098e-06	0.008092788554243047
chr10-59952057-59952221_CPNP_MUT-allCrxSites	0.15733635516470032	9.882923981714669e-12	1.8192806027209405	7.330164226854146e-09	0.12232486544003712	0.019471877363337324	2.6420792048779836e-06	0.008092788550305402
chr5-149184204-149184368_CPNP_WT	2.639023878258801	0.061920288952893955	0.9963262893071589	1.676682215936943e-07	1.117588609452328e-10	0.0008000692821320537	2.189414584944728e-06	0.16173851186103994
chr5-149184204-149184368_CPNP_MUT-allCrxSites	0.6651028991503055	1.8146514093064619e-07	0.9963636840012298	1.6550698208054165e-08	1.1175886094528446e-10	0.000791917837144843	2.1377880632866466e-06	0.16155454890738344
chr5-150901800-150901964_CPPN_WT	2.6924881973246815	3.3660841146554096e-07	6.628040421583474e-11	4.8613509546350355e-11	4.078686441363652e-05	0.21969295700766237	0.0003685405064729711	0.00013149946365129686
chr5-150901800-150901964_CPPN_MUT-allCrxSites	0.3439763599322638	3.0502307757953857e-07	6.756798932728187e-11	4.858214752665543e-11	4.078686391812886e-05	0.6980513656209973	0.0003683424286268801	0.00012932120120623392
chr6-3993884-3994048_CPPP_WT	3.935652817345131	0.0011014730772532415	0.9743540920997739	4.742540548723243e-13	0.0442541595270019	0.41804314268582177	6.138912407385805e-07	0.0012984962876292376
chr6-3993884-3994048_CPPP_MUT-allCrxSites	1.3049475745205654	0.0009585502674761286	0.9743540922818736	2.505133499292401e-13	0.04425415952703445	0.41798229620573923	3.6587186245347285e-06	0.0012983483230541903
chr6-6173970-6174134_CPCE_WT	3.295700955340631	1.005499236992217	2.1258037588983305e-10	2.376506231961006e-07	0.003923582082000698	0.30008505746283654	0.004616299332217167	0.004972588641406389
chr6-6173970-6174134_CPCE_MUT-allCrxSites	2.2975554591176826	0.029353307189223105	2.1312915202708452e-10	2.376506026334752e-07	0.003923582082000698	0.3000797092651262	0.0046162998435042395	0.013982150886654002
chr10-60002630-60002794_CPNP_WT	1.136070591121215	3.918254486693323e-05	0.8371737938780817	1.3012441154383709e-10	7.77201040367938e-09	0.0021562707026299647	2.934434712186183e-06	2.0855159570500405e-09
chr10-60002630-60002794_CPNP_MUT-allCrxSites	0.13847438490350988	1.0339515453103435e-12	0.8371737939096165	3.5585787296351666e-11	1.0117516974202803e-08	0.002156250478123797	3.0308659977746464e-07	2.073851418952207e-09
chr6-13797503-13797667_CPPN_WT	4.649451461859667	1.8101947591322505e-05	6.713520226875136e-14	6.174440700632677e-06	4.123776535707032e-07	0.010629964953820764	0.801488417321527	0.21857773729893307
chr6-13797503-13797667_CPPN_MUT-allCrxSites	1.0767882761523921	4.020461820064858e-06	1.7171932108584856e-09	6.174405779598589e-06	4.1237765356474614e-07	0.010546590445654733	0.8014732751084033	0.21857743855563389
chr6-28421588-28421752_CPPP_WT	2.186548580636737	8.584759877012438e-08	0.468102189083045	9.31805996922677e-14	1.114093128072006e-06	0.34255700809766476	2.6751333746554883e-05	9.241002232191698e-08
chr6-28421588-28421752_CPPP_MUT-allCrxSites	0.22839474861264497	8.584729201960832e-08	0.46810218908306184	3.677679945486852e-16	1.1140931279914214e-06	0.34253816984301616	2.67473191866443e-05	1.929689985780614e-09
chr6-29215356-29215520_CPPP_WT	2.1200446251651326	0.03540349071796961	7.664793978987047e-10	1.7611670916629387e-07	9.144374917651903e-08	0.007513792324276036	0.0006720309013150729	1.2061487857418698e-05
chr6-29215356-29215520_CPPP_MUT-allCrxSites	0.10989615022358859	2.083087616682582e-05	4.931790499698201e-07	1.7611670171879985e-07	9.144375025014441e-08	0.007512275193053836	0.0006720212990925196	5.517136111782913e-07
chr6-29847831-29847995_CPPE_WT	2.4225900595179963	0.00013082270355164376	0.0001326780289174831	1.2805691474273935e-11	0.09685027297446791	0.8413880048629043	0.005992273818791192	0.9946418404711133
chr6-29847831-29847995_CPPE_MUT-allCrxSites	0.4030608343035219	2.9061607306877782e-11	0.00013267802924079515	1.2680476333262794e-11	0.09685027297446791	0.8413516941799929	0.006009049509647138	0.7855680228007833
chr6-30021768-30021932_CPPE_WT	3.4647981307596707	0.0032998468654476636	0.6994689441733511	1.5493319392422253e-11	3.1294206480027562e-09	0.031792370687505886	0.05662322602306389	9.578420126618505e-07
chr6-30021768-30021932_CPPE_MUT-allCrxSites	0.32340499921511767	0.0032933870123457516	0.6994689444781869	1.549301760708165e-11	3.1114123555401576e-09	0.03055141293449007	0.056623224655107024	4.0215602907239426e-07
chr6-30179905-30180069_CPNP_WT	2.2133713569345566	6.902935123197553e-05	3.1142235315452514e-08	2.4121855814165005e-12	3.8105843495711305e-08	0.0004433690029444308	0.01984158397099129	2.660750986801193e-05
chr6-30179905-30180069_CPNP_MUT-allCrxSites	0.22097799191763481	2.99446890609773e-13	3.114501512988516e-08	4.6162968857024064e-14	3.808468412246314e-08	0.00039811773101352426	0.01984156850977389	2.3751636859316382e-05
chr6-31571562-31571726_CPPE_WT	4.999900513719938	0.054721177977383836	1.7899268883002649e-09	1.0586745423302792e-11	1.0906699987750798e-09	0.3042190215923472	0.0057038029052746166	0.23412188844499285
chr6-31571562-31571726_CPPE_MUT-allCrxSites	0.2192322377607574	0.0016528703856569845	1.7915418162059453e-09	4.810724351167257e-13	1.992075612253539e-09	0.005946946173245488	0.001738715919928741	0.23412058930152838
chr1-45795401-45795565_CPPP_WT	0.9988450260799165	5.155196342035691e-05	0.00020426340410442298	2.9802181240964968e-15	6.831394080913594e-05	0.0003327441960753689	6.483024289564278e-06	2.4539510893393625e-06
chr1-45795401-45795565_CPPP_MUT-allCrxSites	0.0010681928276790548	7.628705462511975e-13	0.00020426343588506886	2.979526137804039e-15	6.831394080913374e-05	0.00033157421225400653	6.329770891317958e-06	2.4539345890997813e-06
chr6-31587717-31587881_CPPE_WT	1.9861214028526726	4.488146060781663e-08	0.0009759568534718759	5.999053604747234e-07	0.9500108304907089	0.032876026550102265	5.889451091775234e-06	4.162123690897692e-06
chr6-31587717-31587881_CPPE_MUT-allCrxSites	1.1014045922051678	4.48708046307346e-08	0.0009759568531971658	5.999037138335236e-07	0.9500108304739379	0.032851034879993336	5.891150798791416e-06	3.9555471988270506e-06
chr6-34072031-34072195_CPPN_WT	4.627960868995502	0.019490871448052224	1.9932755464621274e-08	6.705548597444214e-10	3.6060701668029814e-10	0.3577798109709693	0.000340265935510551	0.27256789654073815
chr6-34072031-34072195_CPPN_MUT-allCrxSites	2.05698052910182	4.379055848814997e-09	2.6375678711087124e-06	6.705030957803611e-10	4.697399458535534e-09	0.3577770298449988	0.000340217033239557	0.2725538200672257
chr6-38150701-38150865_CPPE_WT	2.0764793365100553	0.005706182930891601	6.612570593342256e-14	1.3665188177656815e-10	0.0002415633287400998	0.00523765783312369	0.05956101994525556	0.008479251611819526
chr6-38150701-38150865_CPPE_MUT-allCrxSites	0.02556400712579266	3.2563275400856935e-10	7.870616016846806e-12	8.685112330250433e-12	0.0002415633313225062	0.005221236859332066	0.059255629353614704	0.008472448755316338
chr6-39808680-39808844_CPPE_WT	2.7335453364184743	8.247842922496244e-07	1.516799759044595e-07	9.417451002307931e-06	1.0107516010296337e-08	0.006031848656768284	1.8929173983497593e-05	0.0006922274775683831
chr6-39808680-39808844_CPPE_MUT-allCrxSites	1.7229997705193074	8.101713595680714e-07	1.516799767248947e-07	9.417451002239232e-06	1.0107520163457493e-08	0.00602955685402915	1.4494954841427519e-05	0.0006918534763618207
chr6-47239200-47239364_CPPE_WT	6.7599761993663945	0.007626124374685506	2.8649699252244235e-15	1.3868017917002263e-07	2.4361532143634058e-12	0.383025334669194	0.0006934055519787029	0.17231677923052574
chr6-47239200-47239364_CPPE_MUT-allCrxSites	2.92976380511394	9.53015575530726e-05	1.1404943045036173e-08	1.384768938034945e-07	3.845857739492238e-12	0.3769994341855841	0.0006926705903661067	0.172240852091638
chr6-47450850-47451014_CPNN_WT	3.443094658977807	0.038298633280063284	3.2442116503480775e-08	4.7517597500907845e-08	0.0003093845832845796	0.07852212671769711	0.0007085018678233392	0.7036372393055037
chr6-47450850-47451014_CPNN_MUT-allCrxSites	0.5140256209304673	4.678067191720989e-11	1.2927051867878514e-07	1.2013489773463887e-09	0.0003093845847768095	0.07838434020663927	0.0007043368621883398	0.6767608090600074
chr6-49051187-49051351_CPPN_WT	3.1814921171426747	0.0847268780923387	2.0492383986783886e-06	4.154697342220211e-06	0.009713326968478885	0.00045158131586988206	1.0052465240479931e-05	0.22559737616335737
chr6-49051187-49051351_CPPN_MUT-allCrxSites	0.26841606930433726	1.542550282795044e-10	2.053754926969231e-06	4.154697088964059e-06	0.009713326968745434	0.00045078354929769984	9.966713113076818e-06	0.23136475367876813
chr6-51497803-51497967_CPPE_WT	3.010091330139233	0.0002038015030920732	2.793018519971611e-09	4.550182389321433e-11	2.956101675697291e-07	1.4555446297878556	0.028693165150663176	0.31742231641205604
chr6-51497803-51497967_CPPE_MUT-allCrxSites	1.1084320837909494	0.00020341778578125572	2.793018522763436e-09	3.138546213691241e-11	2.956101824050529e-07	1.453716195527715	0.027509291319730535	0.3174154596238942
chr6-52698273-52698437_CPPE_WT	3.5359578483098626	0.2980360671698393	9.707952882464258e-10	3.006012655796987e-11	5.60134008308776e-08	0.0028384732241619943	6.472506731274387e-05	0.32438257564632045
chr6-52698273-52698437_CPPE_MUT-allCrxSites	0.5056197021750543	4.476045998146544e-11	1.2100403376169848e-09	3.005918407746716e-11	1.4724825838422255e-08	0.002317105200169961	7.750383410829871e-05	3.811990320428287e-07
chr6-52840854-52841018_CPPP_WT	4.469656149186807	0.0025859987028719863	8.200321462148719e-06	9.637781129851025e-10	0.0005549828583656672	0.04114660460322148	0.24271295431753112	0.9027674562865274
chr6-52840854-52841018_CPPP_MUT-allCrxSites	1.1366063182177966	0.0025859781795317394	8.200324699647587e-06	1.8759854670668836e-13	0.0005549828583656672	0.0411469578913855	0.24271210594950107	0.20490670128626495
chr6-53624974-53625138_CPPE_WT	3.341696929497688	0.00042838114928270786	1.5642281362722396e-06	2.2239346705689404e-10	8.66243400061226e-09	0.031074838762031043	0.38371314851204064	0.4186416346794341
chr6-53624974-53625138_CPPE_MUT-allCrxSites	0.6891938521945118	2.1631522862276352e-10	1.565597680901561e-06	2.212246311065946e-10	8.779307116090928e-09	0.03095427686201803	0.3834781588529873	0.039878169371763784
chr10-61695319-61695483_CPPP_WT	2.1091749373635134	0.01936169948894725	1.9767353458542067	4.161216965011504e-07	7.237431822750143e-11	0.004617575557230066	0.00013932315019299553	0.541683167805616
chr10-61695319-61695483_CPPP_MUT-allCrxSites	1.1115113699910038	0.01936163676955565	1.9770260863308353	4.1612169650028647e-07	7.237508114912115e-11	0.0001898081870535699	0.0001392886956870926	0.5416831670062385
chr6-55029325-55029489_CPRE_WT	3.898014650241023	1.7297476247095563e-05	2.880220946601627e-09	1.7199638419411134e-09	0.010194476896164597	0.0018625492294885699	0.16004087260091493	0.00014035808114987695
chr6-55029325-55029489_CPRE_MUT-allCrxSites	2.134753479007532	1.7297476275941138e-05	2.88399050442756e-09	1.711182829813301e-09	0.010194476896164597	0.0017065235685925664	0.16005165547954717	0.00013822015770949375
chr6-58833346-58833510_CPRP_WT	3.6190781578118028	0.006349442292361607	1.967552123809989e-07	9.724908865203313e-05	8.385601528577603e-06	0.047593191180531944	0.006646626005404315	0.05956788820873658
chr6-58833346-58833510_CPRP_MUT-allCrxSites	0.670098921098703	0.003777506489674601	2.6261948633085665e-06	9.724908613974536e-05	8.385587480389594e-06	0.04750063402968376	0.006646481234261813	0.05956686784842047
chr6-70874700-70874864_CPPN_WT	5.01837365844742	0.0018508076911424333	5.317374789912551e-07	1.4630794324079005e-10	9.968578379292637e-08	0.3068403509901495	5.454871729505938e-05	0.11742834705182824
chr6-70874700-70874864_CPPN_MUT-allCrxSites	0.9962267635160343	1.2572601535601396e-05	5.317470735116288e-07	1.3872975941671652e-10	3.6551432948223e-09	0.7612853242061496	5.36952462271963e-05	0.11535605806888445
chr6-73271637-73271801_CPPE_WT	1.9214608087747063	6.43652926079678e-07	1.6990476916070734	8.000847540546381e-11	0.0001437763601693456	0.43697139756667763	5.771835142937197e-05	0.019644401989823767
chr6-73271637-73271801_CPPE_MUT-allCrxSites	0.11068259607658329	3.819119280082651e-10	1.6990476916071173	7.878809901708133e-11	0.00014377624475926158	0.4358653590000215	5.380669680582123e-05	0.01964440191170923
chr6-82774377-82774541_CPPQ_WT	0.9948885262779871	1.1742915534557856e-09	2.7600289227348323e-05	1.5189356791994128e-13	5.831526827343158e-09	0.003419903750163479	0.003200468381909127	0.16887867790859462
chr6-82774377-82774541_CPPQ_MUT-allCrxSites	0.08855815551590028	1.174224423316207e-09	2.760028923148551e-05	1.2947526919386138e-14	5.831525463642085e-09	0.003232563101557571	0.003107294642318702	0.14929311152883756
chr6-83186216-83186380_CPPP_WT	2.0206132614710937	0.2430438898294102	1.6030228737821977	1.403223999016676e-14	6.878690070539165e-10	0.00018937592508836977	7.952412297875419e-06	1.4630344841405616e-05
chr6-83186216-83186380_CPPP_MUT-allCrxSites	0.04624303712574248	2.675216190387289e-10	1.6030228737832934	1.372205347307264e-14	3.822024122045518e-11	0.0001568561287341336	7.671326794509264e-06	6.704389577149406e-07
chr10-62413084-62413248_CPPE_WT	4.042691805150427	0.05652169862622711	0.011591497645490546	4.013770136267744e-06	3.626442698712348e-10	0.008135012279450541	0.0006695512232644491	0.022110749803507482
chr10-62413084-62413248_CPPE_MUT-allCrxSites	0.7570839948483417	0.0002852819033397541	0.011591497648012976	4.0123977529529944e-06	3.625328731005012e-10	0.005299039388363271	0.0006691327251431131	0.02203092513616809
chr6-85605401-85605565_CPPN_WT	3.9066814303217985	5.334504525775977e-07	3.9340509967401195e-07	2.907293446070109e-10	6.967984162480205e-10	0.04608393803148529	0.00044469130473463823	0.0001533059174958157
chr6-85605401-85605565_CPPN_MUT-allCrxSites	0.9078696472318419	4.788813276737246e-07	3.9340532408433775e-07	2.898109596328295e-10	6.96812837239903e-10	0.045658876542102406	0.00014423261338841992	0.0001524842271455216
chr6-86908311-86908475_CPPE_WT	2.922646251564723	0.4088341657139303	5.05124242259152e-08	7.137087476537138e-07	2.9933174132105498e-09	0.04353738159170497	0.0011404706469786779	5.017497947342672e-05
chr6-86908311-86908475_CPPE_MUT-allCrxSites	0.9325246016062931	1.2622726963639411e-09	5.054730342907277e-08	7.137086802404329e-07	2.993313551832828e-09	0.0437290230994261	0.001139885483448165	5.011274069596828e-05
chr10-62844553-62844717_CPPE_WT	4.158191105919793	0.867253193891319	6.93254241400206e-10	1.6479393360568106e-07	1.1898835882158729e-07	0.26872605712511594	0.0277596220926754	0.010289816080178935
chr10-62844553-62844717_CPPE_MUT-allCrxSites	1.1494260154657692	1.2458566752781991e-08	1.104795112319126e-09	1.6479390235995417e-07	1.1444386624418011e-07	0.2686632237461981	0.028086489380681104	0.010289798537370417
chr6-90731353-90731517_CPPE_WT	2.4205880907010138	8.787401400413461e-09	0.00039328864229267623	2.327608210298902e-13	1.0151240925800953	0.030674316753412166	0.0037372625916179745	3.75378970232823e-05
chr6-90731353-90731517_CPPE_MUT-allCrxSites	1.1485675579988048	1.6348913356984096e-12	0.00039328864889018604	2.3275103083812245e-13	1.0151240925801057	0.049812541521226474	0.003737262582590655	3.7535393764938115e-05
chr6-90987698-90987862_CPPP_WT	2.9580334571218585	0.0011210906271654844	0.9711138647841174	5.83336729444864e-06	6.199103046321002e-08	0.00021230365189449068	1.3256052181799824e-06	0.010682191923108675
chr6-90987698-90987862_CPPP_MUT-allCrxSites	0.005139883864606396	1.1827570554335746e-13	0.971114047513643	5.833367282097987e-06	6.199103041600048e-08	0.00021164653960773202	7.108194119691278e-07	9.839730377198502e-06
chr6-91653872-91654036_CPPE_WT	4.165041230609924	0.9641769822214763	9.63800517823784e-07	9.816343377936333e-12	5.151873278393695e-05	5.711529640396341e-05	0.9867820539189506	0.00031037374051569766
chr6-91653872-91654036_CPPE_MUT-allCrxSites	0.3350034351366296	0.9641727930808648	1.1149324176753253e-06	9.734560712175337e-12	6.2635502883382335e-06	4.144538549743026e-05	0.9867819287944415	0.0003200757065288589
chr6-91686028-91686192_CPPP_WT	3.513652741017548	0.009794433620383177	7.104300574268497e-08	7.842392531560871e-13	4.6396965572410353e-10	0.8835758369620592	0.004986016183878755	0.027500709949053903
chr6-91686028-91686192_CPPP_MUT-allCrxSites	2.597631179239314	0.00978423407257289	7.104300665223224e-08	4.555359847028027e-13	3.286500355201098e-10	0.693103803133705	0.00498593773889411	7.92103913374993e-06
chr6-91707912-91708076_CPPE_WT	1.940005743321543	6.654216805136149e-11	3.057352428659748e-08	6.980590134345761e-16	4.4352018869474343e-10	0.9807897836293388	0.11443514521196342	6.560392672293899e-05
chr6-91707912-91708076_CPPE_MUT-allCrxSites	0.8420603080754872	6.65443378657947e-11	3.057359126139254e-08	6.980590023479592e-16	4.435199656411018e-10	0.9807852498612971	0.11456256034068184	6.560392566529042e-05
chr6-96746275-96746439_CPCN_WT	5.09253303062277	0.12564933405444026	1.3929770989544302e-11	0.007249927417263605	1.096428150637647e-09	0.1855644154105306	2.034589734049066e-05	0.8372701660392587
chr6-96746275-96746439_CPCN_MUT-allCrxSites	0.09959344721599889	1.6393846661359045e-08	1.15826573423328e-09	0.014767434609046334	1.1080605325322954e-09	0.18736083133845438	1.943948257743952e-05	0.8241292015692182
chr6-97164000-97164164_CPPE_WT	2.7686131464853947	1.492918012353251e-08	0.011936893063534983	1.0937855742988188e-12	0.12238503300971715	0.2331159746701763	4.874487212599591e-05	0.0003358603981098989
chr6-97164000-97164164_CPPE_MUT-allCrxSites	0.9107428338982033	5.155401277401448e-12	0.011936893063571022	1.0937344143346878e-12	0.12238503301043917	0.23306073689877366	4.2988339739033065e-05	0.00012839000100734615
chr6-97352694-97352858_CPPE_WT	3.2383226230233886	0.0010757016495027453	4.844449711929741e-08	1.6866680248493337e-10	0.0018876582005415232	1.0805333163006998	0.0008652616288978362	0.015792340827762093
chr6-97352694-97352858_CPPE_MUT-allCrxSites	0.254940390017119	4.665924187583491e-10	5.366312013650245e-08	4.736398832622863e-12	0.0018876546980286925	1.0805212971585267	0.0007389361413030918	0.000707846413775451
chr6-97457304-97457468_CPPE_WT	2.008345062450811	0.9603265395930405	5.019005656049272e-08	4.772426853721149e-10	1.149241471195316e-05	0.005140178086408964	0.00016689473454456748	8.122340623789431e-05
chr6-97457304-97457468_CPPE_MUT-allCrxSites	1.0296258915664755	0.9603265395930392	5.019009212106901e-08	4.7125018111110586e-11	1.1492414711953129e-05	0.005137758458031232	0.00016702322721600163	8.11931862562261e-05
chr6-97487912-97488076_CPPP_WT	1.000240043408728	1.799376548046707e-11	0.04229683365729926	5.048118021820231e-18	0.005487347383889316	0.008370264838681807	1.334665249311557e-07	4.5568819007372635e-08
chr6-97487912-97488076_CPPP_MUT-allCrxSites	0.07523991087319723	6.531955745138207e-12	0.042296833657371295	4.986673346729827e-18	0.005487347383889316	0.00836558320007801	1.3345683102562296e-07	4.5565556292100685e-08
chr6-98697635-98697799_CPPP_WT	3.5602301862908248	0.7704684151690931	0.0005624397628855436	5.8465414555744136e-09	1.021150427868862	0.022420944495101815	9.765141103031732e-05	1.0302553750149381
chr6-98697635-98697799_CPPP_MUT-allCrxSites	1.5101540648108487	0.7704596044680431	0.0005625065957018238	5.846541446718776e-09	1.021150427868862	0.004600959166523924	9.684299994236469e-05	1.0302553733445128
chr6-113579468-113579632_CPPN_WT	2.204869332018344	2.200718763830739e-08	2.686633515591045e-05	5.441013122306603e-09	2.1624363407906168e-08	0.019458420441054336	9.532677553914777e-06	0.06598130979141477
chr6-113579468-113579632_CPPN_MUT-allCrxSites	1.394087094542971	2.2006736701978084e-08	2.6866335155911613e-05	5.440799258917336e-09	7.306537501020681e-09	0.09893341248764986	9.513694030592228e-06	0.06598069783426343
chr6-115884938-115885102_CPNE_WT	2.589943649867722	2.762771136165653e-09	1.7146794175555595e-10	0.002269201591898067	5.5122241578038855e-05	0.0021340344927409474	0.0020020481263642305	0.20704456772857063
chr6-115884938-115885102_CPNE_MUT-allCrxSites	1.5990041330678315	2.762771133467822e-09	3.098396233376851e-10	0.0022692015918977003	5.512224157803914e-05	0.001980505050498852	0.002002058235964024	0.20704456762035472
chr6-115906546-115906710_CPRE_WT	2.2628610707707812	0.009241732557662353	7.205449979891085e-10	8.110601411691231e-15	2.4800494741151274e-07	1.228686838064286	0.016151634355177878	3.97489083331978e-06
chr6-115906546-115906710_CPRE_MUT-allCrxSites	0.43003623408629643	0.009241732576057192	7.206426649974191e-10	6.3799994651843375e-15	0.0001830849497924177	1.1724740322113267	0.016147721590677632	3.974861761599632e-06
chr6-115931732-115931896_CPRP_WT	2.0517951842515556	0.0029408183453111403	1.824060279963853e-07	6.520689762193494e-10	6.329859791634927e-07	0.0076931945013218594	0.00584430395157828	0.9990767101456381
chr6-115931732-115931896_CPRP_MUT-allCrxSites	0.10766758019592115	0.0012116841745421568	1.9947016627123005e-06	6.520689024030979e-10	6.329859791634463e-07	0.007204207403071126	0.005843117671793412	0.9990767100243731
chr6-115938728-115938892_CPPE_WT	2.1029734297105147	5.694320292825671e-05	0.004185317928130054	6.786445216487146e-12	1.4282780108740941e-09	0.4500768586093538	0.006485960240294671	0.00034845559176846356
chr6-115938728-115938892_CPPE_MUT-allCrxSites	0.19553847043970737	4.0865802029509294e-10	0.004185317928130426	1.7009194636255234e-13	1.4282776806276456e-09	0.44482301413182446	0.006465617618208526	0.00032904259930131033
chr10-66974460-66974624_CPPN_WT	5.864812170391961	0.00028069714356499393	5.255428544072066e-06	1.9552072194009954e-08	1.5019947897992124e-09	0.002056439177345633	0.00035907048385758216	0.39747535598712513
chr10-66974460-66974624_CPPN_MUT-allCrxSites	1.9212417720203332	0.00012658973243051354	5.255431143687086e-06	1.0622312335303852e-09	1.0676716070607103e-12	0.001964055005759428	4.849365405693498e-05	0.661024859829439
chr6-117919585-117919749_CPPP_WT	4.681818530531858	0.02549233183771011	1.8193168027526066e-08	1.1588211140012791e-09	2.197074802187584e-08	0.2390940126761942	0.0006515938249125483	0.0314386490239223
chr6-117919585-117919749_CPPP_MUT-allCrxSites	1.8756501512152162	0.025488149340385662	1.857714319237899e-08	1.1588209190167913e-09	2.1970760797587093e-08	0.2388650236827194	0.0006478216388382996	0.0314384682306023
chr6-120188705-120188869_CPPE_WT	2.1308479968143748	0.0011808145617198138	0.007545431849709238	2.838910209382888e-10	1.978566613079716e-10	0.00031598588120452956	0.00012443647889740083	0.0006696205946116034
chr6-120188705-120188869_CPPE_MUT-allCrxSites	0.16361574409020085	5.590910426772162e-05	0.0075454319405179795	2.8387826032007274e-10	1.9785666131870634e-10	0.0002097325906883848	0.0001232921883939093	0.0006695261542876655
chr6-120795571-120795735_CPPE_WT	4.0360287221499735	0.07928069377974145	6.951541781133523e-08	3.3065667208651666e-07	4.183261473663944e-08	0.009276278967113392	0.0002965053051483056	0.021272861574853755
chr6-120795571-120795735_CPPE_MUT-allCrxSites	1.887562772530949	0.0792648257483884	6.951541781394478e-08	4.3740467288149703e-10	1.546848223161155e-08	0.0019094642954592671	6.61084647386145e-07	0.02125720611548575
chr6-124602255-124602419_CPRE_WT	1.9157717876455131	8.671378381619757e-05	2.828316320374317e-08	4.3291798756614636e-13	4.779344808455479e-08	0.11195376261276241	0.16001844430146184	0.04496367478790307
chr6-124602255-124602419_CPRE_MUT-allCrxSites	0.020286412038762556	6.214669652039484e-08	2.828372579993934e-08	4.322601696694682e-13	4.7793458057012144e-08	0.10980381670385793	0.15936195687969051	0.044960980948683366
chr6-124840249-124840413_CPPP_WT	2.424598348745594	1.5258430728761106e-07	5.1255069152534894e-08	1.2797044140349312e-12	3.1256665373941385e-07	0.005980673847934135	3.249861207683584e-05	1.545586022417052e-07
chr6-124840249-124840413_CPPP_MUT-allCrxSites	0.46751637069325774	9.581650198867891e-10	5.2008500946039444e-08	1.2540386184377888e-12	3.1256665374416506e-07	0.00597956833180685	3.2484672468979965e-05	4.407750014948332e-08
chr6-125039701-125039865_CPPP_WT	1.107136656181892	1.593518749949929e-05	0.02386777482413051	1.8096005138531104e-08	0.00034256117184742297	0.0004116298787212684	0.00016456159454399024	4.5186586160604666e-06
chr6-125039701-125039865_CPPP_MUT-allCrxSites	0.11140556659393483	1.0808881903175761e-08	0.02386777482411902	1.149265129962703e-09	0.00034256117184742297	0.00039499372583768407	0.00011724713037419435	4.518484937340308e-06
chr6-125154196-125154360_CPPE_WT	3.2274581338448582	6.062399867629613e-06	0.00022768843117273232	1.3326086069906237e-11	0.025198853991411883	0.00043575958177978155	0.003789018126797731	1.4631214543625315e-05
chr6-125154196-125154360_CPPE_MUT-allCrxSites	1.253425559199569	6.39747154019633e-10	0.00022768843119164883	1.33134352551687e-11	0.025198853991411887	0.0002467964352742309	0.0037890019784148545	1.463120013825434e-05
chr6-127854264-127854428_CPPE_WT	4.809739343890338	0.002159989430867364	7.177452236346202e-06	3.6724514201967066e-09	0.35505857607757607	0.06380150545067738	5.947399194999162e-05	0.11985487850548344
chr6-127854264-127854428_CPPE_MUT-allCrxSites	0.8962143527385197	4.576448118941941e-11	7.328603406122805e-06	3.6722060330510958e-09	0.35505857607757596	0.0637978235554444	0.00017324786253966658	0.0068667546387996105
chr6-128351538-128351702_CPPN_WT	4.534631598748043	2.2211925815438884e-10	0.0018409188220089576	1.796160823701899e-08	8.330896327588391e-05	0.013548097341726567	1.066915270968041e-05	0.0479434401544111
chr6-128351538-128351702_CPPN_MUT-allCrxSites	0.5959005917665549	7.918285295656957e-11	0.0018409191505276284	1.5613353206052698e-08	8.330896327567085e-05	0.008720104853295966	1.0608632080903416e-05	0.0013787521954502962
chr6-131368094-131368258_CPPE_WT	2.8018243862420524	0.6938569012024003	4.026582110588399e-10	1.4873042838957756e-10	8.58050388639797e-07	0.015723010081624106	0.0009770061376101423	0.007995340718547177
chr6-131368094-131368258_CPPE_MUT-allCrxSites	0.91401492235809	0.6938569011927489	1.1990108451488804e-09	1.471053232309679e-10	8.580503886100968e-07	0.01570262428651551	0.0009240440067062977	0.00365910152180545
chr6-131408481-131408645_CPRE_WT	2.3575983063443475	0.0002034178453504239	0.4802496402468492	4.0265178003165045e-06	8.507271557606003e-07	0.01252489680710849	0.022566495358168	0.12562607454983862
chr6-131408481-131408645_CPRE_MUT-allCrxSites	1.3419389928159537	2.0832463036169898e-09	0.4802496402468492	4.026517800316491e-06	8.476253922906216e-07	0.005379897685920338	0.0684661617060658	0.00019791728853710516
chr6-136468407-136468571_CPPE_WT	1.4703363596781718	1.4426762578222398e-05	0.937505612788788	5.922635298509127e-14	1.1338582386140354e-09	0.0008385709732813095	0.0022638126062693	9.06850097058838e-07
chr6-136468407-136468571_CPPE_MUT-allCrxSites	0.5611194968788737	3.010587407306315e-06	0.9375056127890365	5.762821037521036e-14	1.1341104140063075e-09	0.0008385631583156585	0.0017946187070503068	9.068454346251275e-07
chr6-137142797-137142961_CPRE_WT	3.3827432607107983	0.04807127541977683	1.9656242726525437	2.965849561036436e-12	2.398924993774955e-11	0.0056999256269717755	1.4046285302773362e-06	0.03187187225307752
chr6-137142797-137142961_CPRE_MUT-allCrxSites	1.4445761621255673	0.04769625884592694	1.9656242727085276	2.9566613916320443e-12	2.3820430299087233e-11	0.2708902888627284	1.1239733018063728e-06	0.03187177139283683
chr6-137471173-137471337_CPPE_WT	2.0719876147327856	6.291890204646825e-08	1.9359194730757458e-09	6.920949158575732e-11	8.884016398408617e-07	0.13408915364559182	0.031651329171271766	0.06094570896070483
chr6-137471173-137471337_CPPE_MUT-allCrxSites	0.08043114299659873	7.563234620000413e-12	5.38124417647784e-06	6.920949012692271e-11	8.884016410424472e-07	0.13409007933095232	0.03165128739377811	0.0025114492909097765
chr6-137758862-137759026_CPRE_WT	5.328485912859247	0.0014291456663988178	0.00024086209799659578	7.2112182098658585e-09	2.0577985493276722e-07	0.004196961622856442	0.03701578658294573	0.01153111049170691
chr6-137758862-137759026_CPRE_MUT-allCrxSites	1.3548865847872804	9.677501953129482e-05	0.00024329267399275274	7.19231740724493e-09	2.0577985572470697e-07	0.0036827419855638825	0.0370203124362428	0.01153081605247357
chr6-142980351-142980515_CPPE_WT	4.138534177689679	1.6915844269347443e-05	0.9686139751956099	0.00010852956527132938	1.2979854722644517e-09	0.0008245945406697796	9.978192381234475e-05	0.1931907616294758
chr6-142980351-142980515_CPPE_MUT-allCrxSites	2.2010618909690116	1.2912990254169935e-09	0.96861397519561	0.00010852956153075758	1.2947432474755585e-09	0.00041714520103911337	8.132431156260873e-05	0.19057660554804817
chr6-144309289-144309453_CPCN_WT	3.84871899747817	2.156328376032633e-05	3.7993628461348334e-10	6.1741134688720415e-09	4.639020631878806e-09	0.010609557406048806	0.0033156869778353743	0.09945434235685757
chr6-144309289-144309453_CPCN_MUT-allCrxSites	2.074513454104596	3.780310584586977e-09	3.874626322506173e-10	6.174112793257553e-09	4.639020605856288e-09	0.009862295129681429	0.001911481945585582	0.09945425294717074
chr6-145251912-145252076_CPPE_WT	2.0727989771997795	0.0016769844748284546	5.2843303385612785e-11	5.963771963625059e-11	8.348006312081649e-07	0.5014293025288936	0.0013859836499164441	0.0010506906524680225
chr6-145251912-145252076_CPPE_MUT-allCrxSites	1.0900231252090258	0.0009076555979876129	5.339801335703794e-11	5.697276288801473e-11	8.348006313269512e-07	0.5014281694169009	0.0013861594233313809	0.001050642375254775
chr6-145866268-145866432_CPPP_WT	1.9213673216193812	1.730670707345889e-07	5.5533875904670895e-05	9.901254798611717e-11	3.932783180009115e-09	0.03660978045085226	1.6094979926585566e-06	1.8049964664599486e-07
chr6-145866268-145866432_CPPP_MUT-allCrxSites	0.011164081305912834	2.238249114669914e-09	5.553404908588626e-05	9.900338131554027e-11	2.754255802405777e-08	0.03660656479235228	1.605539359232443e-06	1.3740837895210347e-07
chr6-147043976-147044140_CPPN_WT	4.47826653934145	0.07856122172385863	1.0398298888154792e-10	6.613707241862779e-11	5.115529404111016e-08	0.0011647698286056203	0.534999344898458	0.011078143217814073
chr6-147043976-147044140_CPPN_MUT-allCrxSites	1.5996074068802422	9.454971528042589e-12	2.440153775381515e-07	6.537742192740421e-11	5.115569388519774e-08	0.0003065847487704117	0.5350003525019024	0.011077898243513237
chr6-148831089-148831253_CPPP_WT	1.9937460106135543	4.1350604113649176e-05	3.5547495804245934e-06	6.8340991225066854e-12	5.403619620902501e-07	0.008559014187984668	0.030837950978054862	7.615121198762394e-08
chr6-148831089-148831253_CPPP_MUT-allCrxSites	0.087221303236119	0.00938189248743114	3.55474958042496e-06	6.834097120525311e-12	5.403619620988615e-07	0.008554511782578452	0.007210346403830228	7.611638310817831e-08
chr7-4739612-4739776_CPPP_WT	2.446587568466497	0.07903846041631325	0.05560727518506463	6.729732494279807e-06	4.384413461595578e-12	0.0008681460963963558	0.11987669430531102	0.01964573915147243
chr7-4739612-4739776_CPPP_MUT-allCrxSites	0.5004081102310671	1.4547008647132163e-11	0.05560727518522563	6.729732494039239e-06	4.384408181563137e-12	0.0008580339222401263	0.11983429494847589	0.019645736614967133
chr7-4866857-4867021_CPPP_WT	5.67360125970568	0.3482721984698952	1.7739649448863255e-11	2.875912495414865e-07	2.958186196591358e-07	0.1750701140002993	0.00016082324728889722	0.014242208913687725
chr7-4866857-4867021_CPPP_MUT-allCrxSites	1.7170648635724377	0.0002034181225081168	3.302630173563951e-10	2.875912485651644e-07	2.9581862472604763e-07	0.1750592327365835	0.00010589034922318995	0.014236726843163306
chr7-5061648-5061812_CPPP_WT	2.1015783242951196	0.0003381714071911318	0.01612444964354662	2.772559352509982e-14	8.169219263496662e-13	6.855574126504827e-05	3.5983432925129384e-05	5.838205176867303e-07
chr7-5061648-5061812_CPPP_MUT-allCrxSites	0.10835751403367985	5.030112055995886e-05	0.016124449643546625	2.53241383827584e-14	8.169213692849461e-13	6.413400762198313e-05	3.2528385575298344e-05	3.839941304472899e-10
chr10-69439698-69439862_CPPE_WT	2.9628139220753247	4.062747700312842e-05	0.0007155927132775445	0.24343510900435195	3.5789129311179757e-07	0.00978909777094629	5.332591443762456e-05	1.4489556927130773
chr10-69439698-69439862_CPPE_MUT-allCrxSites	1.7880688668216953	4.062747700311571e-05	0.0007155927172034212	0.24343510900379245	3.578913481440497e-07	0.009788059626946087	5.332038984531385e-05	1.4489556078262849
chr7-6175082-6175246_CPNE_WT	2.4997504152077132	4.899665638472415e-11	7.716588940998697e-05	1.9297583270882836e-12	7.243858833451137e-08	0.19728771579422855	0.040676246210282	0.0003210953129193034
chr7-6175082-6175246_CPNE_MUT-allCrxSites	0.7199809102101175	7.032086378475051e-11	7.716624217274533e-05	1.6007442193438885e-12	7.227441828025031e-08	0.19628224814782075	0.04067233403423011	0.00032109527222558547
chr7-6697370-6697534_CPNE_WT	4.477428285818387	0.07854019335317178	2.7424350142143367e-07	3.3823294937375223e-13	1.5307901052738086e-09	0.13164304454777498	0.01127808147973036	0.0011972290495879576
chr7-6697370-6697534_CPNE_MUT-allCrxSites	0.736726424192509	2.3823425572228904e-10	2.868865370844955e-07	2.535326167396674e-13	1.5397469020524678e-09	0.0013259304057160978	0.0001294270848020501	0.0011947273221879617
chr10-70081338-70081502_CPRE_WT	3.767593215076558	0.7375621547003178	8.125917214951244e-10	4.3368405733406936e-13	7.406697620731455e-08	0.4544435337693808	8.639813689327653e-06	0.006902421800293875
chr10-70081338-70081502_CPRE_MUT-allCrxSites	1.071754372009575	2.7908436918871004e-09	2.603531511540514e-08	8.417949614516077e-14	7.40947217551066e-08	0.33492619420397685	8.490793803557808e-06	0.006902163544776156
chr7-12978174-12978338_CPNP_WT	1.949458235718754	8.938507319961568e-06	0.0003160243982433995	3.097739212680332e-16	6.213981576567382e-08	8.953989743972332e-05	1.201194759677847e-05	1.4842570150229258e-07
chr7-12978174-12978338_CPNP_MUT-allCrxSites	0.08070913294275367	3.558669478280768e-12	0.00031602461551797565	3.0936600519358964e-16	6.213981576289399e-08	8.666865713288026e-05	1.198560135568277e-05	1.1233048485247884e-10
chr7-15880921-15881085_CPRP_WT	1.8803418981261408	7.903673665175332e-09	6.334144094812431e-09	2.189012840158162e-14	6.657759600706916e-06	0.002443894125410328	0.023099360290131293	0.005543712297470596
chr7-15880921-15881085_CPRP_MUT-allCrxSites	0.09650157882249086	7.813854602136784e-09	6.395110314816277e-09	6.1015319346379444e-15	6.65775960070685e-06	0.002431424100743834	0.0004059096872737593	0.004840265936496189
chr7-15905975-15906139_CPPE_WT	3.296150212280556	0.0044444229974367425	2.4447646220038988e-08	1.4984466519364053e-09	0.00010671554967782451	0.9978112660248116	6.931310950388454e-05	0.051566872328135005
chr7-15905975-15906139_CPPE_MUT-allCrxSites	1.3263067556604047	6.748817745622863e-08	2.445517750036576e-08	1.498432980721652e-09	0.00010671554967782448	0.9978074370707549	3.973295673507383e-05	0.0515667068896406
chr7-16286261-16286425_CPPP_WT	2.0223263589729936	2.935004678713654e-10	2.0363002720000414	2.9530295401177417e-16	6.813762268691701e-11	0.010057066866591718	9.569591665231024e-07	1.7725966733644207e-05
chr7-16286261-16286425_CPPP_MUT-allCrxSites	0.1984713522812031	3.021261389436424e-10	2.813873160889565	2.77582786391779e-16	6.813935459138496e-11	0.010059515031448873	1.3387329213471026e-07	5.668410527343803e-06
chr10-70588143-70588307_CPPE_WT	2.0835859064235693	0.00022263758282988071	0.4399034124443123	6.9063858094982436e-06	1.8163211933684592e-07	0.5683802441785133	0.01619572939740686	0.086397661693143
chr10-70588143-70588307_CPPE_MUT-allCrxSites	0.09216982852060052	1.0186353465373584e-10	0.4399034124462091	6.906384294081779e-06	2.009780969519821e-07	0.5481493157687042	0.01619428165938405	0.08269279493855819
chr7-16693883-16694047_CPRN_WT	2.754381904090244	0.02723594887286519	0.000479019546806699	1.6460353727945393e-11	0.019302798837897792	0.025932613215114884	0.6509876025171921	0.00038786464664379957
chr7-16693883-16694047_CPRN_MUT-allCrxSites	0.6940268652887407	0.027184396910641867	0.0004920236313387005	1.645665890000932e-11	0.019302798837898816	0.016926765154772736	0.8581411519445937	0.0003878616374634868
chr7-19279993-19280157_CPPP_WT	3.1511960196692232	0.3111969184056637	0.0470938791843944	6.931658813776109e-13	2.658647906237012e-07	0.0001714628500888791	0.04839625055349948	0.001835825674955504
chr7-19279993-19280157_CPPP_MUT-allCrxSites	0.3551112494501684	4.852323901085207e-11	0.04709387962952531	1.3088661477479184e-13	2.658068409567701e-07	4.310593016305886e-06	0.048269071500318	0.0018350477093729
[truncated: 7,780 more rows]
