# Supplementary material for: Information content differentiates enhancers from silencers in mouse photoreceptors
Source: eLife. 2021 Sep 6;10:e67403. doi: 10.7554/eLife.67403 (PMC8492058; doi:10.7554/eLife.67403)
Supplement: Supplementary file 5. — Values are tab-delimited. Rows are named based on the sequence name from Supplementary files 1 and 2, including the ‘variant’ information. Columns are named as follows: total_occupancy, total predicted occupancy of all eight transcription factors (TFs); diversity, number of TFs with predicted occupancy above 0.5; entropy, information content (which is also entropy). [file elife-67403-supp5.txt]

label	total_occupancy	diversity	entropy
chr1-4357766-4357930_CPPP_WT	3.5161143089678024	2.0	2.2918613739358404
chr1-4357766-4357930_CPPP_MUT-allCrxSites	1.6794452478561683	1.0	0.4404931622612164
chr1-73826292-73826456_CPPE_WT	3.2961168020227847	2.0	1.743370060592633
chr1-73826292-73826456_CPPE_MUT-allCrxSites	1.2924039142574977	1.0	0.3789216457261865
chr11-87108697-87108861_CPPP_WT	3.5526889292182497	2.0	1.8679683381855126
chr11-87108697-87108861_CPPP_MUT-allCrxSites	2.576784151369581	2.0	1.4927667365978314
chr11-87577889-87578053_CPPP_WT	5.35173925257288	2.0	2.1209273342484263
chr11-87577889-87578053_CPPP_MUT-allCrxSites	2.399686292259549	2.0	1.1951832194143381
chr11-88187269-88187433_CPPP_WT	6.275950722821197	3.0	6.484319888437262
chr11-88187269-88187433_CPPP_MUT-allCrxSites	3.974670447626054	3.0	3.7086225815166416
chr11-88664575-88664739_CPPE_WT	3.8121979725320614	2.0	2.3986140667686415
chr11-88664575-88664739_CPPE_MUT-allCrxSites	1.7844910334223059	2.0	1.1786489716333792
chr11-89056083-89056247_CPPE_WT	4.2721496159682	1.0	1.5682700705199568
chr11-89056083-89056247_CPPE_MUT-allCrxSites	0.6762631065900643	1.0	0.08198584738011488
chr11-89066814-89066978_CPRE_WT	5.334916805367684	1.0	1.4149587658308045
chr11-89066814-89066978_CPRE_MUT-allCrxSites	1.0930663368863274	1.0	0.009831996237034893
chr11-90417904-90418068_CPPE_WT	1.655065574331612	1.0	0.4015500028952012
chr11-90417904-90418068_CPPE_MUT-allCrxSites	0.7043185633210398	0.0	0.18323141825420872
chr11-94327831-94327995_CPPP_WT	4.310883642316986	4.0	5.169415368419116
chr11-94327831-94327995_CPPP_MUT-allCrxSites	3.094289385683323	3.0	2.8647279338438114
chr11-95126822-95126986_CPPN_WT	2.6986475205392884	1.0	1.118560995658525
chr11-95126822-95126986_CPPN_MUT-allCrxSites	0.7319822759902518	0.0	0.21734711712895147
chr11-95384451-95384615_CPPE_WT	2.223267027876222	2.0	1.232681974804412
chr11-95384451-95384615_CPPE_MUT-allCrxSites	1.2479342004911795	1.0	0.33929140759928506
chr11-96075738-96075902_CPPP_WT	1.188485328382613	1.0	0.14108759771791687
chr11-96075738-96075902_CPPP_MUT-allCrxSites	0.31256014699304774	0.0	0.04187776920931621
chr11-96789017-96789181_CPPP_WT	1.5205547948191862	1.0	0.014945068827323224
chr11-96789017-96789181_CPPP_MUT-allCrxSites	0.528725479168697	1.0	0.007330866226975349
chr1-74848757-74848921_CPPP_WT	5.081795522392234	2.0	2.4570802403894336
chr1-74848757-74848921_CPPP_MUT-allCrxSites	1.078365467219092	1.0	0.3396322273864953
chr11-97279655-97279819_CPPP_WT	4.186862771087883	2.0	2.544119762266104
chr11-97279655-97279819_CPPP_MUT-allCrxSites	1.9894471269501228	1.0	0.22828651841997694
chr11-97660835-97660999_CPPP_WT	2.277889505925775	1.0	0.004903774883098637
chr11-97660835-97660999_CPPP_MUT-allCrxSites	0.28151319064203556	0.0	0.0008083923159400441
chr11-98149013-98149177_CPPP_WT	3.098209739613635	2.0	1.7191186169780441
chr11-98149013-98149177_CPPP_MUT-allCrxSites	1.0206957996735924	1.0	0.030091976270159568
chr11-98399578-98399742_CPPP_WT	1.2520085008469675	1.0	0.24002449481963775
chr11-98399578-98399742_CPPP_MUT-allCrxSites	0.2547998426935252	0.0	0.03110509789139459
chr11-99396196-99396360_CPPE_WT	3.3943709127143618	2.0	1.7595947300015502
chr11-99396196-99396360_CPPE_MUT-allCrxSites	1.398135014270351	1.0	0.5065168351360969
chr11-101663432-101663596_CPRE_WT	2.562917489382596	2.0	1.5014909229557611
chr11-101663432-101663596_CPRE_MUT-allCrxSites	1.5743909783810655	1.0	0.3894257516266604
chr11-101718480-101718644_CPPE_WT	3.6463845275691744	2.0	1.981776602067262
chr11-101718480-101718644_CPPE_MUT-allCrxSites	2.6488870025883875	2.0	1.495405835521428
chr11-102284787-102284951_CPPP_WT	2.8883038976197013	2.0	1.7064857032837695
chr11-102284787-102284951_CPPP_MUT-allCrxSites	0.9444235685273462	1.0	0.24415186569123742
chr11-103267442-103267606_CPPP_WT	2.394882039078627	1.0	0.8128075131031272
chr11-103267442-103267606_CPPP_MUT-allCrxSites	0.42582321159351527	0.0	0.08580067484094903
chr11-103732399-103732563_CPPE_WT	3.5250240132682342	2.0	1.3967880756170654
chr11-103732399-103732563_CPPE_MUT-allCrxSites	0.10506170394562794	0.0	0.006477821879153377
chr11-103912006-103912170_CPPE_WT	3.563820301544512	2.0	1.8207504926806177
chr11-103912006-103912170_CPPE_MUT-allCrxSites	1.6474110209747594	2.0	0.7272161629423264
chr11-105124026-105124190_CPPN_WT	1.2733056016316815	1.0	0.16315088458995095
chr11-105124026-105124190_CPPN_MUT-allCrxSites	0.30666036287262	0.0	0.04091883917519947
chr11-106773221-106773385_CPRE_WT	3.496563404867173	1.0	0.7621479234000805
chr11-106773221-106773385_CPRE_MUT-allCrxSites	0.6487829891631792	0.0	0.19959194219309184
chr11-106787238-106787402_CPPP_WT	3.6730169362775777	2.0	1.4293123043520808
chr11-106787238-106787402_CPPP_MUT-allCrxSites	1.7366694928856286	2.0	0.7574363652751782
chr11-106999452-106999616_CPPP_WT	2.894138592378341	2.0	2.1080495915257464
chr11-106999452-106999616_CPPP_MUT-allCrxSites	2.009408158441572	2.0	1.4115520895916636
chr11-107236925-107237089_CPPE_WT	4.8429090847138525	3.0	4.746012860504199
chr11-107236925-107237089_CPPE_MUT-allCrxSites	3.0546224802441615	2.0	2.1484102006083368
chr11-107382009-107382173_CPPE_WT	3.3865152373844896	1.0	0.01898408001898571
chr11-107382009-107382173_CPPE_MUT-allCrxSites	0.31464673846796976	0.0	0.007447592334091242
chr11-108160439-108160603_CPPN_WT	5.285296484429948	2.0	2.5604947027256757
chr11-108160439-108160603_CPPN_MUT-allCrxSites	2.4788650243845844	2.0	1.4732908268255391
chr11-109298284-109298448_CPPE_WT	2.5439741431072243	2.0	1.0580424045574677
chr11-109298284-109298448_CPPE_MUT-allCrxSites	0.7462218224733745	1.0	0.14109083352528554
chr11-114668369-114668533_CPPP_WT	1.862684414630985	1.0	0.2889481788944779
chr11-114668369-114668533_CPPP_MUT-allCrxSites	0.854023553234063	1.0	0.15539566276868055
chr11-115218089-115218253_CPPE_WT	6.473899309600739	3.0	5.28989349602465
chr11-115218089-115218253_CPPE_MUT-allCrxSites	3.1392573772105705	2.0	2.7500801315992285
chr1-75909427-75909591_CPPN_WT	4.434144559013934	1.0	0.6481641006082696
chr1-75909427-75909591_CPPN_MUT-allCrxSites	2.2859847378748044	1.0	0.28698395938058024
chr11-115833330-115833494_CPPE_WT	1.5330229257756591	1.0	0.05872014988155225
chr11-115833330-115833494_CPPE_MUT-allCrxSites	0.5815996717277379	1.0	0.028542243242584375
chr11-115895291-115895455_CPPE_WT	3.692445262296467	2.0	2.0162043145499156
chr11-115895291-115895455_CPPE_MUT-allCrxSites	1.856403458775857	2.0	0.9572331342374808
chr11-116053723-116053887_CPRE_WT	3.4680266118904175	1.0	0.14109348909583982
chr11-116053723-116053887_CPRE_MUT-allCrxSites	0.6812413596898863	1.0	0.05936629075428209
chr1-76104384-76104548_CPPE_WT	2.906040623984163	1.0	0.8538862060299884
chr1-76104384-76104548_CPPE_MUT-allCrxSites	0.9331276413243574	1.0	0.37621996895118515
chr11-116657028-116657192_CPPP_WT	3.4692154939579454	1.0	0.6359973006140489
chr11-116657028-116657192_CPPP_MUT-allCrxSites	0.1181072610828194	0.0	0.0038544282177169105
chr11-117165675-117165839_CPPE_WT	5.934414915911307	3.0	5.463460588741926
chr11-117165675-117165839_CPPE_MUT-allCrxSites	1.4973927091872974	2.0	0.6153981104394226
chr1-76118911-76119075_CPPE_WT	5.21257607204158	1.0	0.6828564371115711
chr1-76118911-76119075_CPPE_MUT-allCrxSites	0.14858364687372605	0.0	0.00878955131073298
chr11-117654493-117654657_CPPP_WT	1.1782844061138913	1.0	0.1286164809012342
chr11-117654493-117654657_CPPP_MUT-allCrxSites	0.2107660644322624	0.0	0.022250421299290998
chr11-118476877-118477041_CPPP_WT	2.0388529107898496	2.0	1.027462497140479
chr11-118476877-118477041_CPPP_MUT-allCrxSites	1.0517095637391598	1.0	0.007171578993222949
chr11-118982703-118982867_CPPE_WT	7.217811945275226	3.0	5.457598951657502
chr11-118982703-118982867_CPPE_MUT-allCrxSites	4.011519454401921	3.0	3.5824526799229837
chr1-76401649-76401813_CPRN_WT	1.9468173465128533	1.0	0.38178805011550115
chr1-76401649-76401813_CPRN_MUT-allCrxSites	0.951699095761444	1.0	0.2339218128517982
chr11-120510375-120510539_CPPE_WT	2.4248242202974044	1.0	0.26290601270041397
chr11-120510375-120510539_CPPE_MUT-allCrxSites	0.4294893591120925	0.0	0.07217999353526229
chr12-3399909-3400073_CPPE_WT	3.617889384959989	2.0	1.700234720681051
chr12-3399909-3400073_CPPE_MUT-allCrxSites	2.6201155755291254	2.0	1.3082305309934
chr12-4509894-4510058_CPPE_WT	7.434231136051287	3.0	7.573907545602256
chr12-4509894-4510058_CPPE_MUT-allCrxSites	5.425927400989368	3.0	5.756207825035646
chr12-4817388-4817552_CPPP_WT	3.633181499106064	2.0	2.2768390189380208
chr12-4817388-4817552_CPPP_MUT-allCrxSites	1.798339973295687	1.0	0.26536748375192676
chr12-5278897-5279061_CPPE_WT	3.805550273075486	2.0	1.6714663032785884
chr12-5278897-5279061_CPPE_MUT-allCrxSites	1.889412819836937	2.0	0.9015885262349824
chr12-7696481-7696645_CPPN_WT	6.736507051177287	1.0	2.857954500829941
chr12-7696481-7696645_CPPN_MUT-allCrxSites	1.8859352468660777	1.0	1.296973261998751
chr12-7738814-7738978_CPPE_WT	4.151265573469834	3.0	3.8480394339109067
chr12-7738814-7738978_CPPE_MUT-allCrxSites	3.18997194358771	2.0	2.0660828695667472
chr12-11265680-11265844_CPPP_WT	1.9400197294022876	1.0	0.6850461851566529
chr12-11265680-11265844_CPPP_MUT-allCrxSites	1.0150097407412844	1.0	0.36585225655692294
chr12-13244014-13244178_CPPE_WT	4.041285441805188	2.0	1.4184764199175237
chr12-13244014-13244178_CPPE_MUT-allCrxSites	1.7675067824632986	2.0	0.7873787577114605
chr12-15849681-15849845_CPPE_WT	2.065133286233031	1.0	0.07046132785822966
chr12-15849681-15849845_CPPE_MUT-allCrxSites	0.23015464674124458	0.0	0.013479634448229921
chr12-16911366-16911530_CPPE_WT	6.2159635321863025	2.0	3.6664935421728027
chr12-16911366-16911530_CPPE_MUT-allCrxSites	4.243346663638941	2.0	2.688804874872352
chr12-17420105-17420269_CPPN_WT	5.270211069818646	1.0	0.07997678813930481
chr12-17420105-17420269_CPPN_MUT-allCrxSites	1.4581416852282592	1.0	0.0274073144278193
chr1-80256762-80256926_CPPE_WT	7.204891881599836	4.0	7.213280559508068
chr1-80256762-80256926_CPPE_MUT-allCrxSites	4.623248219015185	4.0	5.279894067305228
chr12-30926040-30926204_CPPE_WT	5.024724283235164	1.0	0.4392796102963781
chr12-30926040-30926204_CPPE_MUT-allCrxSites	1.1314259521755976	1.0	0.18833203678290336
chr12-31513701-31513865_CPPN_WT	8.337904198394067	3.0	7.475133708073224
chr12-31513701-31513865_CPPN_MUT-allCrxSites	5.452205676453108	3.0	5.728914423696857
chr12-32962200-32962364_CPPE_WT	3.467994453491537	1.0	0.877207530794185
chr12-32962200-32962364_CPPE_MUT-allCrxSites	1.3277060797177351	1.0	0.3790602051528626
chr12-34528845-34529009_CPPP_WT	2.300042620556826	2.0	1.101039641000453
chr12-34528845-34529009_CPPP_MUT-allCrxSites	1.3275788715292145	2.0	0.5705227984720684
chr12-35514794-35514958_CPPE_WT	7.3685446569163	2.0	3.171040101160074
chr12-35514794-35514958_CPPE_MUT-allCrxSites	2.3785214407492057	2.0	1.3337367696636664
chr12-43924320-43924484_CPCE_WT	7.360471536771491	1.0	1.658892253686747
chr12-43924320-43924484_CPCE_MUT-allCrxSites	1.7557560788196427	1.0	0.4440504749518858
chr12-51787944-51788108_CPPE_WT	6.438631441033666	4.0	8.084696450170316
chr12-51787944-51788108_CPPE_MUT-allCrxSites	5.066785687575156	4.0	6.0289595588088
chr12-51925396-51925560_CPPP_WT	3.2087753669239705	1.0	1.1104505038868995
chr12-51925396-51925560_CPPP_MUT-allCrxSites	2.2094750417392732	1.0	0.866473276260825
chr12-52350343-52350507_CPPE_WT	2.856794321145287	1.0	0.7215694311692976
chr12-52350343-52350507_CPPE_MUT-allCrxSites	0.8633754917560277	1.0	0.267484704239183
chr12-55492559-55492723_CPPP_WT	1.6671900570449028	2.0	0.7415515199939607
chr12-55492559-55492723_CPPP_MUT-allCrxSites	0.7443180579404468	1.0	0.0957529719490453
chr12-69357287-69357451_CPPP_WT	3.521018418168145	1.0	0.4661994025487746
chr12-69357287-69357451_CPPP_MUT-allCrxSites	0.23611164053501163	0.0	0.030765571787240934
chr12-70094073-70094237_CPPE_WT	3.369561698419491	1.0	0.5795687695845774
chr12-70094073-70094237_CPPE_MUT-allCrxSites	1.389779764625017	1.0	0.26814235796456637
chr12-70689315-70689479_CPPE_WT	3.8567916598576244	1.0	0.7873473933810812
chr12-70689315-70689479_CPPE_MUT-allCrxSites	1.6965293979051166	1.0	0.3147312917271043
chr12-71175119-71175283_CPPE_WT	6.503792640852804	3.0	4.206675893008552
chr12-71175119-71175283_CPPE_MUT-allCrxSites	1.7218086723251607	2.0	0.7779789073548256
chr12-72053907-72054071_CPPE_WT	5.185030470589324	2.0	2.3922284989238607
chr12-72053907-72054071_CPPE_MUT-allCrxSites	1.3736493127475282	1.0	0.49186359787052986
chr12-73764730-73764894_CPPE_WT	3.3918190788707108	2.0	1.3827271466564564
chr12-73764730-73764894_CPPE_MUT-allCrxSites	2.8121215549942087	2.0	1.2098268585840577
chr12-73817003-73817167_CPPE_WT	5.88880441481355	2.0	4.523952570354533
chr12-73817003-73817167_CPPE_MUT-allCrxSites	3.0738656760520735	2.0	2.2630081485129474
chr12-75634616-75634780_CPPE_WT	3.9426867073479896	2.0	1.4620258306556804
chr12-75634616-75634780_CPPE_MUT-allCrxSites	1.842929326061407	2.0	0.8219734570898152
chr1-83345192-83345356_CPCN_WT	5.66256419211892	2.0	3.636856846264083
chr1-83345192-83345356_CPCN_MUT-allCrxSites	1.6231692127442832	2.0	0.9253708866750013
chr12-76954375-76954539_CPPE_WT	3.685167112139401	2.0	1.6363476447068315
chr12-76954375-76954539_CPPE_MUT-allCrxSites	1.733177250632984	2.0	0.8073107162951411
chr12-79101034-79101198_CPPE_WT	4.4411692656942225	1.0	1.410518779268218
chr12-79101034-79101198_CPPE_MUT-allCrxSites	1.4720292713408911	1.0	0.5673910969610731
chr12-79216205-79216369_CPPE_WT	4.173689670498426	1.0	0.11694784861632898
chr12-79216205-79216369_CPPE_MUT-allCrxSites	0.6987503674052032	0.0	0.18976403578441822
chr1-84850016-84850180_CPPE_WT	3.987122215358608	1.0	1.3593596993703547
chr1-84850016-84850180_CPPE_MUT-allCrxSites	1.039038876077598	1.0	0.47442218237631295
chr12-81594881-81595045_CPPP_WT	4.387192852100451	2.0	3.0344963714171524
chr12-81594881-81595045_CPPP_MUT-allCrxSites	3.4523566897230307	2.0	2.0399371824371055
chr12-82126905-82127069_CPPN_WT	4.834361379330219	1.0	0.06771778664652933
chr12-82126905-82127069_CPPN_MUT-allCrxSites	0.8063099292475594	1.0	0.028981019915369454
chr12-83044759-83044923_CPPE_WT	3.0211737929961653	2.0	1.6366054468460591
chr12-83044759-83044923_CPPE_MUT-allCrxSites	1.0068804653124321	1.0	0.40618204997955937
chr12-83376028-83376192_CPPE_WT	4.55406720901536	3.0	4.734109131866618
chr12-83376028-83376192_CPPE_MUT-allCrxSites	3.556202900610359	3.0	3.15798932440801
chr12-83444664-83444828_CPPE_WT	4.228549305406441	1.0	0.6585340073159353
chr12-83444664-83444828_CPPE_MUT-allCrxSites	2.064414523232717	1.0	0.7113168884084264
chr12-83520341-83520505_CPPP_WT	3.7346836761843485	2.0	2.330210978576791
chr12-83520341-83520505_CPPP_MUT-allCrxSites	2.8834803876681505	2.0	1.65811800894079
chr12-83868889-83869053_CPPE_WT	5.642360793090765	2.0	3.821680754083489
chr12-83868889-83869053_CPPE_MUT-allCrxSites	1.2826780084112586	1.0	0.39987876442140524
chr12-84767330-84767494_CPPE_WT	3.175724853541312	1.0	0.02466989624766637
chr12-84767330-84767494_CPPE_MUT-allCrxSites	1.9670676494812396	1.0	0.01946128308886566
chr1-16053660-16053824_CPPN_WT	3.299770521905715	1.0	0.19119916485068317
chr1-16053660-16053824_CPPN_MUT-allCrxSites	1.232665606261636	1.0	0.1063891694810152
chr12-85741456-85741620_CPPN_WT	3.4299868679750767	1.0	0.2178317981071044
chr12-85741456-85741620_CPPN_MUT-allCrxSites	1.223916513685807	1.0	0.12178035684443485
chr1-86211117-86211281_CPPE_WT	5.560239781626169	2.0	3.268255030263746
chr1-86211117-86211281_CPPE_MUT-allCrxSites	0.2995733902937558	0.0	0.013572521761884542
chr12-86647878-86648042_CPPE_WT	5.384245434077272	3.0	4.8880131899959105
chr12-86647878-86648042_CPPE_MUT-allCrxSites	3.554589114618966	3.0	3.4222923020897356
chr12-87371794-87371958_CPPN_WT	4.992493243521737	2.0	1.7656679510577036
chr12-87371794-87371958_CPPN_MUT-allCrxSites	0.4498524158038946	0.0	0.0071752013340830294
chr12-98744043-98744207_CPPE_WT	3.2091735567075417	1.0	0.7313559997400807
chr12-98744043-98744207_CPPE_MUT-allCrxSites	1.1912174881625792	1.0	0.38462461777453855
chr12-100131726-100131890_CPPN_WT	3.673265656266154	2.0	1.9617601512111194
chr12-100131726-100131890_CPPN_MUT-allCrxSites	2.6744717740313355	2.0	1.5124370715307798
chr12-102201505-102201669_CPPE_WT	4.174437983604461	2.0	3.400301199314365
chr12-102201505-102201669_CPPE_MUT-allCrxSites	3.1631497994899025	2.0	2.6754875190034872
chr12-102438532-102438696_CPNP_WT	2.6584649593891454	1.0	0.08269921130560401
chr12-102438532-102438696_CPNP_MUT-allCrxSites	0.6628104614018561	1.0	0.034916038326786435
chr12-103327026-103327190_CPPE_WT	2.8631559521545342	2.0	1.46563204462784
chr12-103327026-103327190_CPPE_MUT-allCrxSites	0.8780392728123486	1.0	0.10922920572101313
chr1-86582432-86582596_CPPP_WT	1.9021125204255613	2.0	0.934935916777834
chr1-86582432-86582596_CPPP_MUT-allCrxSites	0.9276480703710251	1.0	0.008743686378625876
chr12-104998666-104998830_CPPE_WT	6.534645869266194	3.0	5.272658879843919
chr12-104998666-104998830_CPPE_MUT-allCrxSites	1.9213275296713443	2.0	1.1879019434415028
chr12-105665013-105665177_CPPE_WT	1.9991432327460772	1.0	0.015548075054556024
chr12-105665013-105665177_CPPE_MUT-allCrxSites	0.05575572875167768	0.0	0.0007803404098086639
chr12-108285032-108285196_CPPE_WT	3.3511328131292393	2.0	2.050873735209346
chr12-108285032-108285196_CPPE_MUT-allCrxSites	2.3177491630302427	1.0	0.6354563153599245
chr12-108452628-108452792_CPPE_WT	4.841169142220649	3.0	5.149664931015418
chr12-108452628-108452792_CPPE_MUT-allCrxSites	3.0060423652931885	3.0	3.171785465785555
chr12-108689319-108689483_CPPE_WT	4.339039489749121	3.0	3.9026396308262354
chr12-108689319-108689483_CPPE_MUT-allCrxSites	2.3157022592351577	2.0	1.6418539005313773
chr1-87671167-87671331_CPPE_WT	5.063242692037668	2.0	3.403408520249683
chr1-87671167-87671331_CPPE_MUT-allCrxSites	4.042383497837053	2.0	2.7074316245716643
chr12-110563578-110563742_CPPE_WT	3.7529176184361583	2.0	1.8457838420481143
chr12-110563578-110563742_CPPE_MUT-allCrxSites	1.7637225325654147	2.0	0.8306898124817642
chr12-110797602-110797766_CPPE_WT	2.910360184453114	2.0	1.1015863688483984
chr12-110797602-110797766_CPPE_MUT-allCrxSites	0.817302866218772	1.0	0.21568296322679273
chr12-110851974-110852138_CPRE_WT	3.2585730969569235	1.0	0.2791706263932607
chr12-110851974-110852138_CPRE_MUT-allCrxSites	0.5927993279990672	0.0	0.08912628475684979
chr12-111982951-111983115_CPPE_WT	2.765309664288524	2.0	1.5112781976429415
chr12-111982951-111983115_CPPE_MUT-allCrxSites	1.7896755588651767	2.0	0.8536943497285082
chr12-112618093-112618257_CPPE_WT	2.295352972102881	1.0	0.2901419183744752
chr12-112618093-112618257_CPPE_MUT-allCrxSites	0.39739692535126947	0.0	0.06706576873496312
chr12-113004146-113004310_CPPE_WT	5.7608135857909994	3.0	4.179560935722402
chr12-113004146-113004310_CPPE_MUT-allCrxSites	2.412588616030151	2.0	1.4998032655601625
chr12-116150656-116150820_CPRE_WT	4.299954450371834	1.0	0.9935197219084536
chr12-116150656-116150820_CPRE_MUT-allCrxSites	2.335237195520431	1.0	0.6643960279454705
chr1-87803513-87803677_CPPE_WT	4.481721706032308	2.0	3.28550442419342
chr1-87803513-87803677_CPPE_MUT-allCrxSites	1.866305774225757	1.0	1.216799804714897
chr12-117456604-117456768_CPRE_WT	4.497969018024031	2.0	1.54465012718555
chr12-117456604-117456768_CPRE_MUT-allCrxSites	1.4766117951806237	2.0	0.6672697037293559
chr12-117693598-117693762_CPRE_WT	5.083493450332955	2.0	2.428979175812278
chr12-117693598-117693762_CPRE_MUT-allCrxSites	2.142360535889794	2.0	1.2119350406207785
chr12-118300830-118300994_CPPP_WT	5.934473582939058	2.0	4.324634050756944
chr12-118300830-118300994_CPPP_MUT-allCrxSites	4.527751482036021	2.0	2.6262414573133945
chr13-18717137-18717301_CPPQ_WT	3.881730013559174	2.0	2.4872715151251046
chr13-18717137-18717301_CPPQ_MUT-allCrxSites	2.8847352315594934	2.0	1.4457632263028954
chr13-23544224-23544388_CPPP_WT	3.631751878466191	2.0	2.297644128683379
chr13-23544224-23544388_CPPP_MUT-allCrxSites	2.788511712937335	2.0	1.508274878457473
chr1-89576933-89577097_CPPE_WT	1.8111766848652122	1.0	0.5536570262359215
chr1-89576933-89577097_CPPE_MUT-allCrxSites	0.8060023434916957	0.0	0.2419333608713778
chr13-24067698-24067862_CPPE_WT	4.867897479986116	2.0	1.7619256483020385
chr13-24067698-24067862_CPPE_MUT-allCrxSites	1.344734722209494	1.0	0.18527690544230693
chr13-27960344-27960508_CPRE_WT	4.1621149720686645	2.0	2.346563699621186
chr13-27960344-27960508_CPRE_MUT-allCrxSites	1.1661057511215984	1.0	0.20193411754239526
chr13-30264962-30265126_CPPE_WT	6.4196087331494915	2.0	2.6984140073424694
chr13-30264962-30265126_CPPE_MUT-allCrxSites	3.4913470652345344	2.0	1.813567866633753
chr13-35802527-35802691_CPRE_WT	3.2812080679942355	1.0	0.22406257402541596
chr13-35802527-35802691_CPRE_MUT-allCrxSites	0.21024722175941857	0.0	0.0034518138572179084
chr13-36090782-36090946_CPPN_WT	5.177797958221362	1.0	0.2914747802273665
chr13-36090782-36090946_CPPN_MUT-allCrxSites	0.7050696636969747	1.0	0.08701753119348787
chr13-37517536-37517700_CPPE_WT	7.397713652869419	3.0	7.07805723071241
chr13-37517536-37517700_CPPE_MUT-allCrxSites	3.8340855112994094	3.0	3.607819236529589
chr13-41079494-41079658_CPPP_WT	1.7551703633346762	1.0	0.016854206656325834
chr13-41079494-41079658_CPPP_MUT-allCrxSites	0.7570287758125749	1.0	0.009947063790801786
chr13-41211810-41211974_CPPE_WT	4.224339765733258	1.0	0.6985856998705772
chr13-41211810-41211974_CPPE_MUT-allCrxSites	2.3624570684672683	1.0	0.5175326537553241
chr13-42720531-42720695_CPPE_WT	5.821662955848466	2.0	2.8889401621615516
chr13-42720531-42720695_CPPE_MUT-allCrxSites	3.937270573484173	2.0	2.2304298170395276
chr13-42816662-42816826_CPPE_WT	4.418326415186184	2.0	2.7302818521629204
chr13-42816662-42816826_CPPE_MUT-allCrxSites	1.448448229832743	1.0	0.4211192760311273
chr13-44054341-44054505_CPPN_WT	3.754395765578211	1.0	0.4191446924152996
chr13-44054341-44054505_CPPN_MUT-allCrxSites	0.7515389751629347	1.0	0.0610211483239549
chr13-44451300-44451464_CPPE_WT	3.3305934455048227	2.0	1.6819276232445397
chr13-44451300-44451464_CPPE_MUT-allCrxSites	1.3338996556651446	1.0	0.6242483650324906
chr13-44700470-44700634_CPPE_WT	3.941733290876209	1.0	0.0735620734489505
chr13-44700470-44700634_CPPE_MUT-allCrxSites	0.32681530155697913	0.0	0.01070681218400548
chr13-44892478-44892642_CPPE_WT	4.438966024310266	1.0	1.3285718280096324
chr13-44892478-44892642_CPPE_MUT-allCrxSites	1.284197298326265	1.0	0.3548038754189139
chr13-47236823-47236987_CPPE_WT	5.160617160807315	2.0	3.0892654792705554
chr13-47236823-47236987_CPPE_MUT-allCrxSites	0.7223942267442638	0.0	0.24278632446746193
chr13-48958652-48958816_CPPE_WT	4.8919882748965	2.0	3.143283986426785
chr13-48958652-48958816_CPPE_MUT-allCrxSites	2.9040017127036175	2.0	2.132479827415334
chr13-49218799-49218963_CPPE_WT	4.616346367073413	2.0	1.4605181319979257
chr13-49218799-49218963_CPPE_MUT-allCrxSites	1.5944598013442488	2.0	0.6619003487796046
chr13-51170622-51170786_CPPP_WT	3.2554048671966176	2.0	2.3912244780655363
chr13-51170622-51170786_CPPP_MUT-allCrxSites	2.145448249748741	2.0	1.514867600369966
chr1-92642011-92642175_CPPP_WT	2.0102343308445265	2.0	1.0522844369612978
chr1-92642011-92642175_CPPP_MUT-allCrxSites	0.7764677819006381	1.0	0.08510935971027159
chr13-54789142-54789306_CPPE_WT	2.84595193284936	2.0	1.3966283693682826
chr13-54789142-54789306_CPPE_MUT-allCrxSites	0.8525775477246457	1.0	0.015106803514796915
chr13-55466125-55466289_CPNE_WT	3.367461961655538	1.0	0.5179218327377693
chr13-55466125-55466289_CPNE_MUT-allCrxSites	0.4741321286422301	0.0	0.09719521293353214
chr1-93100493-93100657_CPPP_WT	2.6523474468545247	1.0	0.7258770230371997
chr1-93100493-93100657_CPPP_MUT-allCrxSites	0.3598506565083372	0.0	0.002847862818340956
chr13-64161656-64161820_CPPP_WT	1.7473679696139488	2.0	0.8189399313618455
chr13-64161656-64161820_CPPP_MUT-allCrxSites	0.8287761979786545	1.0	0.013729299494074984
chr13-73469313-73469477_CPPP_WT	4.513423585321787	2.0	2.626735232387438
chr13-73469313-73469477_CPPP_MUT-allCrxSites	2.361540584853057	2.0	1.7444845517594576
chr13-74349829-74349993_CPPP_WT	3.599745391595103	2.0	2.563190729840658
chr13-74349829-74349993_CPPP_MUT-allCrxSites	1.681595119542342	1.0	0.9956687388246405
chr13-81527545-81527709_CPPE_WT	6.247157413808526	3.0	6.822079024172662
chr13-81527545-81527709_CPPE_MUT-allCrxSites	5.249449575856929	3.0	5.315959149638851
chr13-83729615-83729779_CPPP_WT	6.232417937021998	3.0	6.4193184867458175
chr13-83729615-83729779_CPPP_MUT-allCrxSites	4.068173943946094	3.0	3.388882784612751
chr13-84388802-84388966_CPPE_WT	3.681839970134978	1.0	0.5787894917924767
chr13-84388802-84388966_CPPE_MUT-allCrxSites	0.6891047390378598	0.0	0.15588162661007482
chr13-88828626-88828790_CPPE_WT	6.397509030979938	4.0	7.452637129547643
chr13-88828626-88828790_CPPE_MUT-allCrxSites	4.48450686224993	4.0	5.557075303400604
chr13-90958970-90959134_CPPE_WT	4.747688907127378	3.0	4.633559817074179
chr13-90958970-90959134_CPPE_MUT-allCrxSites	3.87246102160001	3.0	3.3529254451922608
chr1-93731979-93732143_CPPE_WT	3.297901637588128	1.0	0.024415434834948922
chr1-93731979-93732143_CPPE_MUT-allCrxSites	0.4513942495545594	0.0	0.0018412990140828478
chr13-93916268-93916432_CPPE_WT	5.8783796865075795	3.0	5.5720512760229814
chr13-93916268-93916432_CPPE_MUT-allCrxSites	4.88063937436454	3.0	4.7230815180016155
chr13-94410036-94410200_CPPE_WT	3.1575680641130384	2.0	1.5875865935217328
chr13-94410036-94410200_CPPE_MUT-allCrxSites	1.1604768312998988	1.0	0.34338590970856514
chr13-94519329-94519493_CPPE_WT	3.208851680033672	2.0	1.7117889258738035
chr13-94519329-94519493_CPPE_MUT-allCrxSites	1.1451041325627345	1.0	0.4440195580616462
chr13-94991584-94991748_CPPE_WT	4.84608555142213	2.0	1.761938951791282
chr13-94991584-94991748_CPPE_MUT-allCrxSites	1.3753793311668678	1.0	0.5574913153425604
chr13-95272130-95272294_CPPE_WT	4.997498268445646	3.0	4.2679237300602795
chr13-95272130-95272294_CPPE_MUT-allCrxSites	1.1970071605500188	1.0	0.527639098699169
chr13-95375284-95375448_CPPP_WT	2.1720857630399792	2.0	1.0662703010049235
chr13-95375284-95375448_CPPP_MUT-allCrxSites	1.191037067086463	1.0	0.396467718583841
chr13-96693483-96693647_CPPE_WT	2.9566294969187012	1.0	0.33180039887296775
chr13-96693483-96693647_CPPE_MUT-allCrxSites	0.09732924361544092	0.0	0.005216764929151864
chr13-97790014-97790178_CPPE_WT	3.315310012941577	1.0	0.2682800246014357
chr13-97790014-97790178_CPPE_MUT-allCrxSites	1.382949880767819	1.0	0.11265054835195658
chr13-98998379-98998543_CPPE_WT	2.260536107553313	1.0	0.4787261111325247
chr13-98998379-98998543_CPPE_MUT-allCrxSites	1.04187360105032	1.0	0.26710547601485635
chr1-106008207-106008371_CPPE_WT	4.260190923720026	1.0	0.4631213909539708
chr1-106008207-106008371_CPPE_MUT-allCrxSites	1.1317463003961776	1.0	0.1457162879514953
chr13-99358701-99358865_CPPE_WT	4.727632956107068	1.0	0.6923707432912173
chr13-99358701-99358865_CPPE_MUT-allCrxSites	1.8937832002885957	1.0	0.41927118091380505
chr13-99454878-99455042_CPPE_WT	6.452577043961561	3.0	5.721813838700103
chr13-99454878-99455042_CPPE_MUT-allCrxSites	3.5858318369230946	3.0	2.6533928562527893
chr13-101691253-101691417_CPCP_WT	3.2941977617791034	2.0	1.7387208994097703
chr13-101691253-101691417_CPCP_MUT-allCrxSites	2.132810732947574	2.0	1.0280342973655567
chr13-104048987-104049151_CPPE_WT	4.732969403018605	1.0	0.3710259389366336
chr13-104048987-104049151_CPPE_MUT-allCrxSites	0.46154180913959314	0.0	0.08025932124044456
chr1-106696554-106696718_CPPE_WT	4.557743792345175	2.0	2.604596237136663
chr1-106696554-106696718_CPPE_MUT-allCrxSites	1.6154615107286858	1.0	0.4409943969324081
chr13-107011102-107011266_CPRE_WT	4.744667947568398	2.0	2.7833708922699167
chr13-107011102-107011266_CPRE_MUT-allCrxSites	1.7748815377403173	2.0	1.1903468144249787
chr13-112660670-112660834_CPPP_WT	1.9765860694069426	1.0	0.021295095910136806
chr13-112660670-112660834_CPPP_MUT-allCrxSites	0.012312329528200713	0.0	8.746274302806063e-05
chr13-117601698-117601862_CPPE_WT	6.330445732457387	3.0	6.357474845512257
chr13-117601698-117601862_CPPE_MUT-allCrxSites	5.332259024019875	3.0	5.437501879596918
chr13-119476771-119476935_CPPE_WT	4.016536383260895	1.0	1.1761608597744313
chr13-119476771-119476935_CPPE_MUT-allCrxSites	0.9756581748830113	1.0	0.2242224593865387
chr14-10942247-10942411_CPPE_WT	3.4191884013695466	1.0	1.0443485760561801
chr14-10942247-10942411_CPPE_MUT-allCrxSites	1.6641980554582148	2.0	0.868913354853435
chr14-14068106-14068270_CPPP_WT	5.884192751942587	3.0	5.85618975535149
chr14-14068106-14068270_CPPP_MUT-allCrxSites	2.0228760739058154	2.0	1.3859220930849165
chr1-118321635-118321799_CPPP_WT	1.0757698553219692	1.0	0.002620676782434773
chr1-118321635-118321799_CPPP_MUT-allCrxSites	0.0637830156184624	0.0	0.002358439206180576
chr14-16331088-16331252_CPPE_WT	4.65928636333095	1.0	2.384501770827997
chr14-16331088-16331252_CPPE_MUT-allCrxSites	2.552129353448512	1.0	1.396915429994169
chr14-17431891-17432055_CPPE_WT	2.984092155056778	1.0	0.32566299944190796
chr14-17431891-17432055_CPPE_MUT-allCrxSites	0.9887913947312809	1.0	0.16199015340430392
chr14-17660834-17660998_CPPP_WT	2.003702636657086	1.0	0.081270460187511
chr14-17660834-17660998_CPPP_MUT-allCrxSites	0.04866957941732746	0.0	0.0010633524837736599
chr14-20440137-20440301_CPNE_WT	4.266305971272664	3.0	3.696060361289808
chr14-20440137-20440301_CPNE_MUT-allCrxSites	2.302030347319446	2.0	1.675681469159134
chr14-21848859-21849023_CPPP_WT	2.1467623084928986	2.0	1.1102616280989357
chr14-21848859-21849023_CPPP_MUT-allCrxSites	1.2193424724018953	1.0	0.2884247879906091
chr14-22608746-22608910_CPPE_WT	5.5201548760892045	2.0	2.211699262721209
chr14-22608746-22608910_CPPE_MUT-allCrxSites	1.605627845368707	2.0	0.7245358956464047
chr14-24500705-24500869_CPPE_WT	3.2489449343238386	2.0	1.3396692719793863
chr14-24500705-24500869_CPPE_MUT-allCrxSites	0.9479428197813771	1.0	0.30287322398602456
chr14-25521262-25521426_CPPE_WT	5.143184951118475	1.0	0.4470938725791817
chr14-25521262-25521426_CPPE_MUT-allCrxSites	1.1182110867538968	1.0	0.1953038831212242
chr14-29940399-29940563_CPPN_WT	4.782234803553816	1.0	0.8878175347483483
chr14-29940399-29940563_CPPN_MUT-allCrxSites	1.542957875931125	1.0	0.004977362943406608
chr14-31234032-31234196_CPPN_WT	4.737250502044331	2.0	3.194478423258171
chr14-31234032-31234196_CPPN_MUT-allCrxSites	2.766047164415702	2.0	2.094935490087053
chr14-33447374-33447538_CPPP_WT	2.75957392631979	2.0	1.135412676227379
chr14-33447374-33447538_CPPP_MUT-allCrxSites	1.3709933900511422	2.0	0.5859613602455115
chr14-33948163-33948327_CPNE_WT	2.0522515502442062	1.0	0.48603704478148
chr14-33948163-33948327_CPNE_MUT-allCrxSites	0.6241023870526041	0.0	0.1625311868969206
chr14-33959510-33959674_CPPP_WT	1.8866594113295971	2.0	0.9043458092022767
chr14-33959510-33959674_CPPP_MUT-allCrxSites	0.9309879258525524	1.0	0.3598388337376281
chr1-119646428-119646592_CPPE_WT	3.3198098877804445	1.0	0.6349049157314237
chr1-119646428-119646592_CPPE_MUT-allCrxSites	1.4559992086405997	1.0	0.36018474213338036
chr14-34644267-34644431_CPPE_WT	3.4277710234991012	2.0	2.1593447047604464
chr14-34644267-34644431_CPPE_MUT-allCrxSites	2.4741704844124754	2.0	1.0305428355572692
chr14-34661563-34661727_CPRP_WT	3.6324960700370594	3.0	3.243569274782135
chr14-34661563-34661727_CPRP_MUT-allCrxSites	2.6336802078054298	3.0	2.168214794401932
chr1-119904943-119905107_CPPE_WT	4.112061012088456	2.0	2.0799986708472242
chr1-119904943-119905107_CPPE_MUT-allCrxSites	1.21023014333298	1.0	0.3123796832737744
chr14-37101643-37101807_CPPE_WT	3.6609179969488768	2.0	1.9944306244230197
chr14-37101643-37101807_CPPE_MUT-allCrxSites	1.7093452782523553	2.0	0.8884755318116991
chr14-45643619-45643783_CPPE_WT	2.468632074988563	1.0	0.4869098650306199
chr14-45643619-45643783_CPPE_MUT-allCrxSites	0.3054937274652632	0.0	0.029399882749660697
chr14-45658001-45658165_CPPP_WT	2.0666329699764963	1.0	0.17248892671602245
chr14-45658001-45658165_CPPP_MUT-allCrxSites	0.13820099365178468	0.0	0.01180175596503056
chr14-48134560-48134724_CPPE_WT	6.715321522168766	4.0	7.774586039199728
chr14-48134560-48134724_CPPE_MUT-allCrxSites	2.656633516778167	3.0	2.224624922822664
chr14-50870562-50870726_CPPP_WT	7.186757262950944	3.0	7.221261653832033
chr14-50870562-50870726_CPPP_MUT-allCrxSites	5.1457408387466685	2.0	3.1608313973929
chr14-52010808-52010972_CPPP_WT	3.0126710586945014	2.0	2.3346394825362964
chr14-52010808-52010972_CPPP_MUT-allCrxSites	2.015341602061216	2.0	1.3739526750931628
chr14-52110542-52110706_CPPP_WT	1.9569357186862733	2.0	0.8596280627521792
chr14-52110542-52110706_CPPP_MUT-allCrxSites	0.9564136927312257	1.0	0.2937295809792549
chr14-52111823-52111987_CPNP_WT	1.7220595672020989	1.0	0.885607628747956
chr14-52111823-52111987_CPNP_MUT-allCrxSites	0.38255332819550525	0.0	0.06522678920453401
chr14-54753666-54753830_CPPE_WT	3.555897914486528	2.0	1.914281588359126
chr14-54753666-54753830_CPPE_MUT-allCrxSites	1.5592474033605837	2.0	0.9222537398036225
chr14-55060028-55060192_CPPE_WT	4.244293083603509	2.0	2.5397243721679614
chr14-55060028-55060192_CPPE_MUT-allCrxSites	3.2479685042342243	1.0	0.9925490778281509
chr14-55521227-55521391_CPPP_WT	6.241636492643229	3.0	5.969794782932942
chr14-55521227-55521391_CPPP_MUT-allCrxSites	4.287517077198744	3.0	4.046998618254383
chr14-56668186-56668350_CPPP_WT	1.192741161814918	1.0	0.008338237787002786
chr14-56668186-56668350_CPPP_MUT-allCrxSites	0.19555599161091394	0.0	0.0020738450150113944
chr14-57300672-57300836_CPPE_WT	3.5406775414509326	2.0	3.3039180122248246
chr14-57300672-57300836_CPPE_MUT-allCrxSites	1.7287425296963894	1.0	1.2247701322496911
chr14-59783741-59783905_CPPE_WT	2.300904680999617	1.0	0.016553380192441246
chr14-59783741-59783905_CPPE_MUT-allCrxSites	0.38390377022190025	0.0	0.003184564493960606
chr14-59972935-59973099_CPPE_WT	2.242077356386743	1.0	0.353042358335012
chr14-59972935-59973099_CPPE_MUT-allCrxSites	1.24636759994514	1.0	0.24244710028228847
chr14-60251509-60251673_CPPP_WT	2.012491305811622	1.0	0.04294176821469698
chr14-60251509-60251673_CPPP_MUT-allCrxSites	0.09711393626668723	0.0	0.0027007335859359815
chr14-60431631-60431795_CPPE_WT	6.020727521846423	1.0	0.3397114100088511
chr14-60431631-60431795_CPPE_MUT-allCrxSites	2.1370335428062623	1.0	0.12602285485556045
chr14-61495523-61495687_CPRE_WT	1.9914280558156283	1.0	0.04295038730705532
chr14-61495523-61495687_CPRE_MUT-allCrxSites	0.13502720959360162	0.0	0.004903332159122493
chr14-62287233-62287397_CPPE_WT	5.9621132653086315	3.0	6.3623502584385205
chr14-62287233-62287397_CPPE_MUT-allCrxSites	4.124591164055376	3.0	4.40558372960642
chr14-62827362-62827526_CPPE_WT	3.5352543184814973	2.0	1.3141720662004337
chr14-62827362-62827526_CPPE_MUT-allCrxSites	1.512290303122367	2.0	0.6373352761505915
chr14-63992306-63992470_CPPP_WT	5.4615496354569055	3.0	6.136173549546914
chr14-63992306-63992470_CPPP_MUT-allCrxSites	3.485793984583924	2.0	2.894396798147845
chr14-64441459-64441623_CPPE_WT	5.1912748995955695	2.0	2.171675407782257
chr14-64441459-64441623_CPPE_MUT-allCrxSites	1.486245621721433	1.0	0.01883680527414845
chr14-64556265-64556429_CPPE_WT	3.754709572405484	2.0	3.070773523451954
chr14-64556265-64556429_CPPE_MUT-allCrxSites	2.4502238288543707	1.0	0.9974930005932118
chr14-64583595-64583759_CPRP_WT	3.7506729582727756	2.0	2.5197070405948763
chr14-64583595-64583759_CPRP_MUT-allCrxSites	2.372289422029086	2.0	1.191288783243235
chr14-66188144-66188308_CPPN_WT	6.2704959242776095	3.0	4.163762782834275
chr14-66188144-66188308_CPPN_MUT-allCrxSites	2.790061774274797	2.0	1.5449190381299815
chr14-67062007-67062171_CPPN_WT	4.107356747625285	1.0	0.6676625239393634
chr14-67062007-67062171_CPPN_MUT-allCrxSites	1.1807371556079767	1.0	0.3003615450420148
chr14-70300213-70300377_CPPE_WT	4.975251667557712	2.0	3.4093486987034685
chr14-70300213-70300377_CPPE_MUT-allCrxSites	3.016110858818694	2.0	1.7522629981980653
chr1-131078792-131078956_CPPE_WT	4.728434737263776	3.0	3.531845758559299
chr1-131078792-131078956_CPPE_MUT-allCrxSites	1.0615333007092551	1.0	0.4586848034249638
chr14-76005131-76005295_CPPE_WT	5.137065191582929	1.0	0.37712301180314733
chr14-76005131-76005295_CPPE_MUT-allCrxSites	1.2491675749818085	1.0	0.15708387960212425
chr14-76189263-76189427_CPPN_WT	7.179316634057148	2.0	4.396766581753696
chr14-76189263-76189427_CPPN_MUT-allCrxSites	2.5797538295990083	2.0	1.4318445350037559
chr14-78613755-78613919_CPPE_WT	4.917634455617478	2.0	3.9932867262667413
chr14-78613755-78613919_CPPE_MUT-allCrxSites	2.7802167639195146	2.0	2.1071364983799197
chr14-87140796-87140960_CPPP_WT	1.8865327613983829	1.0	0.3251356304374372
chr14-87140796-87140960_CPPP_MUT-allCrxSites	0.7234044930836446	1.0	0.007802727903442057
chr14-105773931-105774095_CPPE_WT	5.620211556788592	2.0	3.8387976504868844
chr14-105773931-105774095_CPPE_MUT-allCrxSites	2.2088131486216764	2.0	1.0979919785872414
chr14-105885111-105885275_CPRE_WT	3.295951400546507	1.0	0.14621438325658895
chr14-105885111-105885275_CPRE_MUT-allCrxSites	2.4289845319049244	1.0	0.12491813753872474
chr14-118052280-118052444_CPPN_WT	3.1589144754587424	2.0	2.0076773295941983
chr14-118052280-118052444_CPPN_MUT-allCrxSites	1.3156436024268527	1.0	0.6023113362725386
chr14-120336749-120336913_CPCE_WT	2.4051528915877416	1.0	0.176945396035818
chr14-120336749-120336913_CPCE_MUT-allCrxSites	1.405723267915583	1.0	0.13022805825396852
chr14-120835939-120836103_CPPE_WT	3.7491873697668856	2.0	1.8879804643995415
chr14-120835939-120836103_CPPE_MUT-allCrxSites	1.8047767611788417	2.0	0.8775851224720299
chr15-4138587-4138751_CPPE_WT	2.841562273383292	1.0	0.5648260701416952
chr15-4138587-4138751_CPPE_MUT-allCrxSites	0.5869982121548535	1.0	0.05702392523183841
chr15-6749333-6749497_CPRE_WT	5.557774198567374	2.0	3.97436916400794
chr15-6749333-6749497_CPRE_MUT-allCrxSites	2.5955299022225855	1.0	1.1495046868272536
chr15-7078533-7078697_CPPE_WT	2.6861506612971495	2.0	1.4678247505294724
chr15-7078533-7078697_CPPE_MUT-allCrxSites	1.672261107066202	2.0	0.7651528127296099
chr15-7442315-7442479_CPPP_WT	5.131343682608405	3.0	3.948533933925506
chr15-7442315-7442479_CPPP_MUT-allCrxSites	3.0860027171707323	3.0	2.576419553187653
chr15-8346248-8346412_CPPE_WT	6.969892273128086	3.0	5.341964955858357
chr15-8346248-8346412_CPPE_MUT-allCrxSites	3.2504650723130846	2.0	1.6054012708117602
chr1-132367013-132367177_CPPP_WT	3.160219259922478	3.0	2.8581136115672443
chr1-132367013-132367177_CPPP_MUT-allCrxSites	2.161955383088543	2.0	1.724213598440549
chr15-10981589-10981753_CPPP_WT	2.7892795663641805	3.0	2.1914331539582945
chr15-10981589-10981753_CPPP_MUT-allCrxSites	1.888076570971589	2.0	1.2486817832996155
chr15-12494221-12494385_CPPE_WT	3.8952372331045506	2.0	1.656487018320728
chr15-12494221-12494385_CPPE_MUT-allCrxSites	0.9115690377226384	1.0	0.3650254506275418
chr1-132414110-132414274_CPPE_WT	2.483724723381719	1.0	0.017087761770737744
chr1-132414110-132414274_CPPE_MUT-allCrxSites	0.4808442071701612	0.0	0.0059355231074555495
chr15-12577601-12577765_CPPE_WT	5.371516900737945	3.0	4.4370676612185065
chr15-12577601-12577765_CPPE_MUT-allCrxSites	2.6592734211243396	3.0	2.273068942269823
chr15-12824754-12824918_CPPP_WT	3.0664751241423533	2.0	1.3789890015122288
chr15-12824754-12824918_CPPP_MUT-allCrxSites	1.182143163483102	1.0	0.44140349741875073
chr15-25716229-25716393_CPPE_WT	3.964994629488738	2.0	2.6779658465803613
chr15-25716229-25716393_CPPE_MUT-allCrxSites	2.0302715281843455	2.0	1.3131986654006376
chr15-27472665-27472829_CPPE_WT	3.5541357065952486	3.0	2.882799601065744
chr15-27472665-27472829_CPPE_MUT-allCrxSites	1.6135316980541483	2.0	0.7417167230588761
chr15-31117431-31117595_CPPE_WT	7.245466497117604	3.0	7.799439181097827
chr15-31117431-31117595_CPPE_MUT-allCrxSites	5.2374417849365935	2.0	3.9485557828606916
chr15-31343776-31343940_CPPE_WT	3.1284700520595647	2.0	2.4105473874935677
chr15-31343776-31343940_CPPE_MUT-allCrxSites	2.124736681377578	2.0	1.5045206399209505
chr15-32935067-32935231_CPPE_WT	2.1694162668415533	1.0	0.6926872881366111
chr15-32935067-32935231_CPPE_MUT-allCrxSites	0.9890915961913248	1.0	0.13493505159731295
chr15-35699253-35699417_CPPN_WT	3.5048113922504744	1.0	0.6069702447109593
chr15-35699253-35699417_CPPN_MUT-allCrxSites	2.3221442723016072	1.0	0.4842587632139596
chr1-133042650-133042814_CPRN_WT	5.6931128109351885	2.0	1.8391212571847928
chr1-133042650-133042814_CPRN_MUT-allCrxSites	1.7057360865463298	1.0	0.018236827219475588
chr15-36141689-36141853_CPPE_WT	4.9479810190791165	3.0	3.9139504430990257
chr15-36141689-36141853_CPPE_MUT-allCrxSites	1.499470036757303	1.0	0.6307056027426241
chr15-36716250-36716414_CPPE_WT	5.181160791990629	3.0	4.991474182984602
chr15-36716250-36716414_CPPE_MUT-allCrxSites	3.3441326845558956	3.0	2.5827022604133787
chr15-41840837-41841001_CPPE_WT	5.699515155381671	1.0	1.450228064162089
chr15-41840837-41841001_CPPE_MUT-allCrxSites	2.7468514105379835	1.0	1.0180285415104189
chr15-43283306-43283470_CPPE_WT	8.608588617140297	2.0	5.163292411526742
chr15-43283306-43283470_CPPE_MUT-allCrxSites	4.651350390612521	2.0	3.1630089034653888
chr15-57892437-57892601_CPPP_WT	1.1844602386808638	1.0	0.16163564952193335
chr15-57892437-57892601_CPPP_MUT-allCrxSites	0.19392326187565184	0.0	0.020392306405950977
chr15-58974444-58974608_CPPN_WT	2.4141849934097044	2.0	1.2933711528999683
chr15-58974444-58974608_CPPN_MUT-allCrxSites	1.4138676681159141	1.0	0.08891241528781405
chr15-59647036-59647200_CPPP_WT	8.710067576495335	3.0	8.413020922956543
chr15-59647036-59647200_CPPP_MUT-allCrxSites	5.736605453153306	3.0	5.35591272068587
chr15-64315472-64315636_CPPE_WT	2.521387697251981	1.0	0.5687583851730902
chr15-64315472-64315636_CPPE_MUT-allCrxSites	0.5699576289023707	0.0	0.16723179981585362
chr15-66930697-66930861_CPPE_WT	2.8511021913266235	1.0	0.005266604695707536
chr15-66930697-66930861_CPPE_MUT-allCrxSites	0.8690288496700119	1.0	0.002602424262211413
chr15-67092711-67092875_CPPE_WT	2.1609170797028234	1.0	0.03026509003461319
chr15-67092711-67092875_CPPE_MUT-allCrxSites	0.17530590146280509	0.0	0.004621016973725709
chr1-134086973-134087137_CPPE_WT	4.853600300020323	2.0	2.9359777494732033
chr1-134086973-134087137_CPPE_MUT-allCrxSites	2.529728378788708	2.0	1.7248588124422353
chr15-72106101-72106265_CPPE_WT	4.306812698881856	2.0	3.2071403469904536
chr15-72106101-72106265_CPPE_MUT-allCrxSites	2.3676139555712394	1.0	0.745341737008939
chr15-72652217-72652381_CPPE_WT	4.213576419326213	2.0	2.2410446897341476
chr15-72652217-72652381_CPPE_MUT-allCrxSites	2.3628851976182412	2.0	1.323293784595512
chr1-134272950-134273114_CPPE_WT	3.8196175300723367	1.0	1.0578606366760666
chr1-134272950-134273114_CPPE_MUT-allCrxSites	0.8463297822726106	0.0	0.2950987988640954
chr15-73963898-73964062_CPPN_WT	4.885285800678531	2.0	1.393217158381791
chr15-73963898-73964062_CPPN_MUT-allCrxSites	1.3314702783606167	1.0	0.5061757845309371
chr1-134420610-134420774_CPPE_WT	3.703640978917313	2.0	2.4373072105274107
chr1-134420610-134420774_CPPE_MUT-allCrxSites	1.7027925079350168	1.0	0.3185405784247043
chr15-75812877-75813041_CPPP_WT	3.015896288700438	1.0	1.1630023879733293
chr15-75812877-75813041_CPPP_MUT-allCrxSites	1.1029391406899516	1.0	0.5190897735488114
chr15-76368721-76368885_CPPP_WT	3.1668333059764606	2.0	1.8827498982995237
chr15-76368721-76368885_CPPP_MUT-allCrxSites	1.2878844900840027	1.0	0.3949405375555546
chr15-76879211-76879375_CPPP_WT	2.126266538439968	1.0	0.10455256609872109
chr15-76879211-76879375_CPPP_MUT-allCrxSites	0.5237044579690457	0.0	0.039877136154563834
chr15-78737834-78737998_CPPE_WT	4.650601086207732	1.0	0.04758897840528765
chr15-78737834-78737998_CPPE_MUT-allCrxSites	0.6905741229360195	1.0	0.006317540493672907
chr15-79083296-79083460_CPPN_WT	5.676766104012529	2.0	2.974123593339505
chr15-79083296-79083460_CPPN_MUT-allCrxSites	1.5946639345859324	2.0	0.6922189314315081
chr15-80098000-80098164_CPPP_WT	1.8927406575420473	1.0	0.02119966263661452
chr15-80098000-80098164_CPPP_MUT-allCrxSites	0.9444993190409444	1.0	0.013934094675290614
chr15-80710667-80710831_CPPP_WT	4.034647963268892	3.0	3.5716904090093164
chr15-80710667-80710831_CPPP_MUT-allCrxSites	3.125494992593982	3.0	2.754548778404746
chr1-134491438-134491602_CPNE_WT	3.3161959299295685	1.0	1.200236245962135
chr1-134491438-134491602_CPNE_MUT-allCrxSites	0.559706244449217	0.0	0.16786861778278422
chr15-80882284-80882448_CPPE_WT	5.077564165072978	1.0	1.2987395789094835
chr15-80882284-80882448_CPPE_MUT-allCrxSites	1.4395844525728052	1.0	0.537933230140692
chr15-81753884-81754048_CPPE_WT	3.2882500433083686	1.0	0.5929772677080514
chr15-81753884-81754048_CPPE_MUT-allCrxSites	2.2907949610008895	1.0	0.4840191649266518
chr15-81855428-81855592_CPPP_WT	2.759600112345807	1.0	0.601036267347421
chr15-81855428-81855592_CPPP_MUT-allCrxSites	1.7637868952735978	1.0	0.4603183372368566
chr15-82007563-82007727_CPPE_WT	6.687009201921708	4.0	6.637448246404915
chr15-82007563-82007727_CPPE_MUT-allCrxSites	3.859874771762987	3.0	3.1232652392459546
chr15-82849667-82849831_CPPE_WT	7.065563519866451	1.0	1.5416760021419584
chr15-82849667-82849831_CPPE_MUT-allCrxSites	0.8754194174544268	1.0	0.001946675903643631
chr15-83011398-83011562_CPPE_WT	4.303252587783076	3.0	3.796725756037758
chr15-83011398-83011562_CPPE_MUT-allCrxSites	3.298864537765321	3.0	2.272410393340792
chr15-83461050-83461214_CPPE_WT	4.654862734848956	2.0	2.2718913879783327
chr15-83461050-83461214_CPPE_MUT-allCrxSites	1.8749875594157992	2.0	0.9473351301266361
chr15-84167729-84167893_CPPP_WT	3.0566207972689012	1.0	0.5626102252759763
chr15-84167729-84167893_CPPP_MUT-allCrxSites	0.39682970609032653	0.0	0.09338284058904588
chr15-86290484-86290648_CPPN_WT	3.845001917518706	1.0	0.4494979933210324
chr15-86290484-86290648_CPPN_MUT-allCrxSites	1.5185179084352058	1.0	0.22319788127994278
chr15-87040887-87041051_CPPN_WT	3.319344016565386	1.0	0.18142924937570198
chr15-87040887-87041051_CPPN_MUT-allCrxSites	1.410579185981295	1.0	0.11076369954031973
chr15-90982576-90982740_CPPE_WT	6.562615506138075	1.0	1.0697092291493377
chr15-90982576-90982740_CPPE_MUT-allCrxSites	2.6176362488945712	1.0	0.6560611423576777
chr15-91017734-91017898_CPPE_WT	4.04894722394025	2.0	3.105263680266805
chr15-91017734-91017898_CPPE_MUT-allCrxSites	1.976938133172097	1.0	1.1292792583001083
chr15-93513706-93513870_CPPE_WT	4.531088814790689	2.0	1.8175071548279023
chr15-93513706-93513870_CPPE_MUT-allCrxSites	1.6453039066228898	2.0	0.7800219913363028
chr15-93739661-93739825_CPPE_WT	3.981238981570641	2.0	2.021977244133625
chr15-93739661-93739825_CPPE_MUT-allCrxSites	2.142596800453692	2.0	1.1152262395040522
chr15-97527717-97527881_CPPE_WT	5.047775599522359	1.0	0.7459347839077709
chr15-97527717-97527881_CPPE_MUT-allCrxSites	1.3368602058064976	1.0	0.4623960333859895
chr15-98557208-98557372_CPPE_WT	6.767554295030647	3.0	6.052434986888357
chr15-98557208-98557372_CPPE_MUT-allCrxSites	2.7233046322383094	3.0	2.3620600684438773
chr15-98872208-98872372_CPPP_WT	2.2739202800654628	1.0	0.0981414284448944
chr15-98872208-98872372_CPPP_MUT-allCrxSites	0.9072470367563374	1.0	0.055552222951706164
chr15-98917978-98918142_CPPP_WT	3.5671696068438203	3.0	2.962956684621511
chr15-98917978-98918142_CPPP_MUT-allCrxSites	2.5765322046674157	3.0	2.0597989505839593
chr15-98940796-98940960_CPPE_WT	1.8658527862129888	1.0	0.02261207532397936
chr15-98940796-98940960_CPPE_MUT-allCrxSites	0.8902183657621402	1.0	0.014300083284028327
chr15-99614747-99614911_CPPE_WT	3.997436317436481	2.0	2.1964621891280456
chr15-99614747-99614911_CPPE_MUT-allCrxSites	1.4282222856860776	1.0	0.4515435932917574
chr15-99821019-99821183_CPPE_WT	3.442949743908142	2.0	1.2191106652803514
chr15-99821019-99821183_CPPE_MUT-allCrxSites	0.17925211484706807	0.0	0.002990815749246765
chr15-100615935-100616099_CPPP_WT	4.5319949144529375	3.0	4.5867657035821425
chr15-100615935-100616099_CPPP_MUT-allCrxSites	1.6159276921463839	1.0	0.8654047347072009
chr15-102034798-102034962_CPPE_WT	4.6477946828305425	1.0	1.9037552273798468
chr15-102034798-102034962_CPPE_MUT-allCrxSites	2.7706435867404715	1.0	1.404698759257427
chr15-102406180-102406344_CPNP_WT	3.085649020470681	2.0	1.7565397168279502
chr15-102406180-102406344_CPNP_MUT-allCrxSites	2.082112189275306	1.0	0.3466573266022147
chr15-102672134-102672298_CPPP_WT	4.600670468325602	2.0	3.5164388817369856
chr15-102672134-102672298_CPPP_MUT-allCrxSites	3.632198009849344	2.0	2.9404960381755374
chr15-103167875-103168039_CPPE_WT	4.359811854047847	1.0	0.5668400500367572
chr15-103167875-103168039_CPPE_MUT-allCrxSites	1.493770121998661	1.0	0.08014736053369025
chr15-103272591-103272755_CPPQ_WT	3.0642181254852305	4.0	3.064730497490561
chr15-103272591-103272755_CPPQ_MUT-allCrxSites	2.2269239754450374	3.0	1.807840289665094
chr15-103334348-103334512_CPPP_WT	5.49599225530071	3.0	6.570718748754558
chr15-103334348-103334512_CPPP_MUT-allCrxSites	4.17051332217844	3.0	4.25396554034846
chr16-4102842-4103006_CPPE_WT	4.6196794194687545	2.0	2.1175928993898516
chr16-4102842-4103006_CPPE_MUT-allCrxSites	2.6877190735098995	2.0	1.3931914658901288
chr16-4541821-4541985_CPPQ_WT	1.085010415300275	1.0	0.0791730826336991
chr16-4541821-4541985_CPPQ_MUT-allCrxSites	0.0750370599688393	0.0	0.0031209619423579983
chr16-5808261-5808425_CPCN_WT	4.699265748192746	2.0	2.1794024400412115
chr16-5808261-5808425_CPCN_MUT-allCrxSites	2.7641885434396927	2.0	1.5675497891889314
chr16-15832553-15832717_CPPE_WT	2.971540100947772	2.0	1.6158398177875555
chr16-15832553-15832717_CPPE_MUT-allCrxSites	1.0393908073468694	1.0	0.03391940713402745
chr16-17778237-17778401_CPPE_WT	2.273300636430962	2.0	1.2255293343035774
chr16-17778237-17778401_CPPE_MUT-allCrxSites	1.1683050748074908	1.0	0.26078278080713563
chr16-17920796-17920960_CPPE_WT	3.18454948940286	1.0	0.01949411381643454
chr16-17920796-17920960_CPPE_MUT-allCrxSites	0.13335108685845085	0.0	0.00046516053510964664
chr1-135627907-135628071_CPPN_WT	4.58568925105269	2.0	2.0362613109621335
chr1-135627907-135628071_CPPN_MUT-allCrxSites	2.727129986278474	2.0	1.4686918902931494
chr16-18248858-18249022_CPPP_WT	1.1230540021913173	1.0	0.21468410093029863
chr16-18248858-18249022_CPPP_MUT-allCrxSites	0.17497414762505684	0.0	0.0033132884463115955
chr1-135793436-135793600_CPPE_WT	1.9047938746326478	2.0	1.0036003388654797
chr1-135793436-135793600_CPPE_MUT-allCrxSites	0.9517262152259262	1.0	0.07948493895416402
chr16-23051942-23052106_CPPN_WT	3.7044937216201728	1.0	1.3269870344249153
chr16-23051942-23052106_CPPN_MUT-allCrxSites	1.5804830718353184	1.0	0.5960966537307861
chr16-30397726-30397890_CPPE_WT	4.593552617743326	2.0	3.339238571272302
chr16-30397726-30397890_CPPE_MUT-allCrxSites	2.616288790843016	2.0	1.4315459703901532
chr16-31428585-31428749_CPPP_WT	3.1636794306504825	1.0	0.07065001575311156
chr16-31428585-31428749_CPPP_MUT-allCrxSites	0.43002475308770566	0.0	0.019366647536319784
chr1-136007979-136008143_CPPP_WT	4.687443374669502	2.0	2.555364847658292
chr1-136007979-136008143_CPPP_MUT-allCrxSites	1.829628248016498	2.0	1.0068627909570738
chr16-32516506-32516670_CPPE_WT	3.1311281949080625	2.0	1.7660728133797912
chr16-32516506-32516670_CPPE_MUT-allCrxSites	2.03496823351062	2.0	1.1034522858679865
chr16-33585410-33585574_CPPE_WT	2.5136562622533596	1.0	0.24999471452053143
chr16-33585410-33585574_CPPE_MUT-allCrxSites	0.583858932980905	0.0	0.09023723386038884
chr16-34807388-34807552_CPPE_WT	3.5803446611362495	1.0	0.42514742034710373
chr16-34807388-34807552_CPPE_MUT-allCrxSites	0.5748771178458927	0.0	0.10773302249370863
chr16-34956853-34957017_CPNP_WT	3.905206312880232	1.0	0.233359616677527
chr16-34956853-34957017_CPNP_MUT-allCrxSites	0.3153442560796234	0.0	0.04109895900174198
chr16-35413158-35413322_CPPP_WT	5.588620062444473	2.0	2.7160549903027182
chr16-35413158-35413322_CPPP_MUT-allCrxSites	0.9214717268682643	1.0	0.25261488466845866
chr16-36011202-36011366_CPPE_WT	3.2849583207955604	1.0	0.41710540974133503
chr16-36011202-36011366_CPPE_MUT-allCrxSites	0.40889172659102874	0.0	0.07519667317548366
chr16-37539703-37539867_CPPP_WT	2.1979194948062464	1.0	0.20422640410421608
chr16-37539703-37539867_CPPP_MUT-allCrxSites	0.23625338882609953	0.0	0.031629410540209346
chr16-37973960-37974124_CPPE_WT	2.7852750780445756	3.0	2.159437211728053
chr16-37973960-37974124_CPPE_MUT-allCrxSites	1.978748423411609	3.0	1.4113232107089275
chr16-38938737-38938901_CPPE_WT	4.408042891425473	1.0	0.424985418970541
chr16-38938737-38938901_CPPE_MUT-allCrxSites	1.4366158618784126	1.0	0.2275963377599926
chr16-38982974-38983138_CPPE_WT	4.80254391109367	3.0	4.435909132470022
chr16-38982974-38983138_CPPE_MUT-allCrxSites	1.8787234184745798	2.0	1.2479042282753658
chr16-44139296-44139460_CPPP_WT	2.87424986713286	1.0	0.014951466415340304
chr16-44139296-44139460_CPPP_MUT-allCrxSites	1.0111043962928745	1.0	0.00832049545383908
chr16-45999552-45999716_CPPE_WT	3.1271338146394343	2.0	1.7642244775031204
chr16-45999552-45999716_CPPE_MUT-allCrxSites	0.936078221470501	1.0	0.24658101911764385
chr16-50185049-50185213_CPPE_WT	1.7819991859960904	1.0	0.011604507645700724
chr16-50185049-50185213_CPPE_MUT-allCrxSites	0.849874577173661	1.0	0.006647511873974262
chr1-34706456-34706620_CPPN_WT	5.4391387955510035	2.0	2.532477499814799
chr1-34706456-34706620_CPPN_MUT-allCrxSites	2.5207827220757064	2.0	1.3236758880342692
chr16-62832687-62832851_CPPE_WT	2.3642443396566986	2.0	1.321273966799874
chr16-62832687-62832851_CPPE_MUT-allCrxSites	1.3640599557921433	1.0	0.24029434073549896
chr16-64873447-64873611_CPPP_WT	2.009704130538225	1.0	0.5499876510479909
chr16-64873447-64873611_CPPP_MUT-allCrxSites	1.01222604681238	1.0	0.32934483158403194
chr16-75766784-75766948_CPPP_WT	1.9739446246963335	1.0	0.11539792879943184
chr16-75766784-75766948_CPPP_MUT-allCrxSites	0.08790264923519069	0.0	0.004636713279819661
chr16-76454073-76454237_CPPE_WT	5.0287657723321555	2.0	2.432290551941903
chr16-76454073-76454237_CPPE_MUT-allCrxSites	3.0544529981875006	2.0	1.6318478531716025
chr16-87432635-87432799_CPPQ_WT	3.6331802314322696	3.0	3.481866611897142
chr16-87432635-87432799_CPPQ_MUT-allCrxSites	2.9920972428672195	3.0	2.775074317581872
chr16-91010573-91010737_CPPP_WT	2.3292794500893534	1.0	0.11406617663752967
chr16-91010573-91010737_CPPP_MUT-allCrxSites	0.31140328134495426	0.0	0.009971608681860084
chr1-137926402-137926566_CPPE_WT	3.743859911014521	2.0	2.2533401147310936
chr1-137926402-137926566_CPPE_MUT-allCrxSites	1.7466475163504236	2.0	1.0371957831692629
chr16-92234844-92235008_CPPN_WT	2.992149610425191	1.0	0.5131634230199261
chr16-92234844-92235008_CPPN_MUT-allCrxSites	1.1786388160900478	1.0	0.3781111061545685
chr16-92466299-92466463_CPPE_WT	4.982949329939544	3.0	4.289222848727231
chr16-92466299-92466463_CPPE_MUT-allCrxSites	2.1158288951623287	2.0	0.9677839615578582
chr16-97006668-97006832_CPPE_WT	3.857670587455775	2.0	2.7705843729747666
chr16-97006668-97006832_CPPE_MUT-allCrxSites	1.903804091009163	2.0	1.2377720417622473
chr17-5078628-5078792_CPPE_WT	3.7652309846867236	2.0	1.6000189096137831
chr17-5078628-5078792_CPPE_MUT-allCrxSites	1.787855426922488	2.0	0.844535992020554
chr17-7198142-7198306_CPPE_WT	5.234100462811307	2.0	1.709041361770509
chr17-7198142-7198306_CPPE_MUT-allCrxSites	3.241296841857355	2.0	1.295094503811569
chr17-7258891-7259055_CPPE_WT	6.53564325208584	4.0	8.435868686918454
chr17-7258891-7259055_CPPE_MUT-allCrxSites	6.123510589423985	5.0	8.529941818457587
chr17-8120924-8121088_CPPN_WT	4.096669441983997	1.0	0.07015049358744752
chr17-8120924-8121088_CPPN_MUT-allCrxSites	1.2166871362488372	1.0	0.03626499709116321
chr17-12741201-12741365_CPPP_WT	2.9442627229702296	1.0	0.5673071330926059
chr17-12741201-12741365_CPPP_MUT-allCrxSites	0.6267231327737868	0.0	0.13473605443312364
chr17-16951528-16951692_CPPP_WT	3.426608394436527	2.0	2.327001177165672
chr17-16951528-16951692_CPPP_MUT-allCrxSites	2.4275248502313467	2.0	1.2617908754318166
chr17-17234845-17235009_CPPP_WT	3.9516102399308197	2.0	2.761255703387914
chr17-17234845-17235009_CPPP_MUT-allCrxSites	2.9121664221233035	2.0	1.827514993530131
chr17-20945031-20945195_CPPP_WT	1.5627883639786462	1.0	0.29251018947334084
chr17-20945031-20945195_CPPP_MUT-allCrxSites	0.32258617728519745	0.0	0.06437917424671204
chr17-23564269-23564433_CPPP_WT	3.7688815542582588	1.0	1.7220238882167183
chr17-23564269-23564433_CPPP_MUT-allCrxSites	0.6298086107562002	0.0	0.1663988143707261
chr17-23703432-23703596_CPNE_WT	4.819536016112702	1.0	1.3568335623406347
chr17-23703432-23703596_CPNE_MUT-allCrxSites	1.8478461157078963	1.0	0.7463474040778121
chr1-150312783-150312947_CPPE_WT	1.2217252927617526	1.0	0.21529977470354056
chr1-150312783-150312947_CPPE_MUT-allCrxSites	0.22417399888901599	0.0	0.02775332385768511
chr17-24736515-24736679_CPPP_WT	3.4406178625575943	2.0	2.474406395105321
chr17-24736515-24736679_CPPP_MUT-allCrxSites	2.4634590530552196	1.0	0.9764544966271643
chr17-25452659-25452823_CPPN_WT	6.20986299476861	3.0	5.150595762984838
chr17-25452659-25452823_CPPN_MUT-allCrxSites	2.0928918946091595	2.0	1.313445109266517
chr17-26252690-26252854_CPPP_WT	3.6899891706740395	1.0	0.031654781792175284
chr17-26252690-26252854_CPPP_MUT-allCrxSites	0.8769771589919311	1.0	0.0006217137736368851
chr17-26624935-26625099_CPPE_WT	2.9985797869345996	2.0	1.5873136573229305
chr17-26624935-26625099_CPPE_MUT-allCrxSites	2.064418178377221	2.0	1.0508024678338692
chr17-27433399-27433563_CPPE_WT	3.0030070195533636	1.0	1.3007011735115794
chr17-27433399-27433563_CPPE_MUT-allCrxSites	0.5476366268892303	0.0	0.10974547363869495
chr1-150322339-150322503_CPPP_WT	3.3798904146074222	1.0	0.10522621479108446
chr1-150322339-150322503_CPPP_MUT-allCrxSites	0.5924132009767563	1.0	0.024207433472283227
chr17-28080692-28080856_CPPP_WT	1.9243064145787028	2.0	0.9937360643851051
chr17-28080692-28080856_CPPP_MUT-allCrxSites	1.0195887643685282	1.0	0.029136880126873575
chr1-150329669-150329833_CPPP_WT	4.859750177989822	2.0	3.7800744920645175
chr1-150329669-150329833_CPPP_MUT-allCrxSites	2.5125611347483905	2.0	1.7417283818708214
chr17-28971030-28971194_CPRN_WT	2.4068770265358785	1.0	0.010093274756500509
chr17-28971030-28971194_CPRN_MUT-allCrxSites	1.4109006316976125	1.0	0.007556009768790261
chr17-29998648-29998812_CPPN_WT	6.927476065657271	1.0	0.5421611055302896
chr17-29998648-29998812_CPPN_MUT-allCrxSites	2.972013410968421	1.0	0.37353721564737663
chr17-31535233-31535397_CPPN_WT	3.502234394746012	1.0	1.283917096245015
chr17-31535233-31535397_CPPN_MUT-allCrxSites	1.6781493386400543	1.0	0.7706712940916328
chr17-31941749-31941913_CPPE_WT	4.009794856152844	1.0	0.16438586453174073
chr17-31941749-31941913_CPPE_MUT-allCrxSites	1.0643626100386037	1.0	0.07647328273474296
chr17-32788362-32788526_CPPP_WT	1.6909318009307797	1.0	0.03895304119956487
chr17-32788362-32788526_CPPP_MUT-allCrxSites	0.6929827292827497	1.0	0.021084116613337214
chr17-34197537-34197701_CPPQ_WT	5.918608504192498	3.0	4.496280143995273
chr17-34197537-34197701_CPPQ_MUT-allCrxSites	1.5011897923285757	1.0	0.5925163276294665
chr17-34894444-34894608_CPPP_WT	2.397342196239213	2.0	1.2940278002396146
chr17-34894444-34894608_CPPP_MUT-allCrxSites	1.3962592290578226	1.0	0.03258216109884194
chr17-35235830-35235994_CPPP_WT	1.2057860736936317	1.0	0.18353205906649253
chr17-35235830-35235994_CPPP_MUT-allCrxSites	0.2536399969921186	0.0	0.03225049083779671
chr17-35507350-35507514_CPCN_WT	7.674877566359849	2.0	2.5336488936706343
chr17-35507350-35507514_CPCN_MUT-allCrxSites	2.9901248063476107	2.0	1.413120243859264
chr17-35822618-35822782_CPPP_WT	2.9540689496988506	2.0	1.0753845844264782
chr17-35822618-35822782_CPPP_MUT-allCrxSites	0.9328273402525017	1.0	0.3062426326031001
chr1-155111753-155111917_CPPE_WT	4.805957981706433	2.0	3.0384274624960446
chr1-155111753-155111917_CPPE_MUT-allCrxSites	1.585622915648039	1.0	0.7870650124841798
chr17-43699309-43699473_CPPE_WT	4.088425466678578	1.0	0.06940764156363652
chr17-43699309-43699473_CPPE_MUT-allCrxSites	0.6364938253033388	1.0	0.023670632160446556
chr17-45700545-45700709_CPPE_WT	2.3127101420486045	1.0	0.4156078018969314
chr17-45700545-45700709_CPPE_MUT-allCrxSites	0.3345087719509604	0.0	0.05482608219398933
chr17-46153482-46153646_CPPP_WT	2.02262895926476	1.0	0.08649291307675179
chr17-46153482-46153646_CPPP_MUT-allCrxSites	0.1287330581318392	0.0	0.007852603103650109
chr1-34859824-34859988_CPCE_WT	5.565067143389767	3.0	5.064698727099518
chr1-34859824-34859988_CPCE_MUT-allCrxSites	2.3467996483775515	2.0	1.8102720885325916
chr17-46904065-46904229_CPPE_WT	2.0170552665189336	1.0	0.4851583241507423
chr17-46904065-46904229_CPPE_MUT-allCrxSites	1.0050808989529891	1.0	0.29375842809593977
chr17-47386819-47386983_CPPP_WT	3.18824260534235	2.0	1.1846736113034169
chr17-47386819-47386983_CPPP_MUT-allCrxSites	1.0012659195043785	1.0	0.3186355647817058
chr17-47400578-47400742_CPPE_WT	4.127423984848385	1.0	0.18997604672324123
chr17-47400578-47400742_CPPE_MUT-allCrxSites	0.19971855446379488	0.0	0.003925386443867987
chr17-48065172-48065336_CPPP_WT	4.784415016849604	3.0	4.301759981825148
chr17-48065172-48065336_CPPP_MUT-allCrxSites	2.8138261808482126	3.0	2.4087555890400685
chr17-48467615-48467779_CPPN_WT	1.513522409833875	1.0	0.04676336228995716
chr17-48467615-48467779_CPPN_MUT-allCrxSites	0.5170318475315742	0.0	0.022354495045422675
chr17-48838467-48838631_CPPE_WT	3.4220878198060083	2.0	1.2348286404515763
chr17-48838467-48838631_CPPE_MUT-allCrxSites	1.5365458389382844	2.0	0.6440027903065217
chr17-48970157-48970321_CPPN_WT	4.4433931147687264	3.0	3.6932922047524106
chr17-48970157-48970321_CPPN_MUT-allCrxSites	1.123053760795533	1.0	0.21102436011699938
chr17-56075074-56075238_CPPP_WT	1.660536204809901	1.0	0.1986816300674377
chr17-56075074-56075238_CPPP_MUT-allCrxSites	0.6957698059252275	1.0	0.10508568604983949
chr17-56218298-56218462_CPPP_WT	5.7573706067706825	1.0	0.4863486185258009
chr17-56218298-56218462_CPPP_MUT-allCrxSites	1.8372807716069497	1.0	0.2747348578968377
chr17-56292876-56293040_CPCE_WT	2.9944991745401293	1.0	0.10449840179909278
chr17-56292876-56293040_CPCE_MUT-allCrxSites	0.9933936742801345	1.0	0.042959680470836266
chr17-56673294-56673458_CPPP_WT	3.179102571139834	2.0	1.8726909282893018
chr17-56673294-56673458_CPPP_MUT-allCrxSites	2.1856715362913963	1.0	0.4744620415750275
chr17-66075877-66076041_CPPP_WT	3.6557863494632787	1.0	0.3885762500608444
chr17-66075877-66076041_CPPP_MUT-allCrxSites	0.725362738731901	1.0	0.1303790923285959
chr17-66235611-66235775_CPPE_WT	5.930897640836163	2.0	3.5784077408156936
chr17-66235611-66235775_CPPE_MUT-allCrxSites	2.124994695706282	2.0	1.7317997102033684
chr17-66394581-66394745_CPPE_WT	4.007832777682307	2.0	2.0725465329700423
chr17-66394581-66394745_CPPE_MUT-allCrxSites	1.354183387467484	1.0	0.1878970351055579
chr17-66469650-66469814_CPPE_WT	6.453249790355455	2.0	5.894266656124625
chr17-66469650-66469814_CPPE_MUT-allCrxSites	4.5459711722195495	2.0	3.5542201325461673
chr17-68004092-68004256_CPPP_WT	2.2509931618823487	2.0	1.0446781311009694
chr17-68004092-68004256_CPPP_MUT-allCrxSites	1.239745866351844	2.0	0.5332078321530057
chr17-71947464-71947628_CPPE_WT	4.090707613233223	2.0	2.6959902633484925
chr17-71947464-71947628_CPPE_MUT-allCrxSites	2.7096212802383626	2.0	1.8376124771709441
chr17-74221859-74222023_CPPE_WT	3.859559139389724	1.0	0.7023696151065878
chr17-74221859-74222023_CPPE_MUT-allCrxSites	1.9137060277566598	1.0	0.46978040597867343
chr17-79354676-79354840_CPPP_WT	3.3396475144154856	1.0	1.0778862130139932
chr17-79354676-79354840_CPPP_MUT-allCrxSites	0.7899083521821084	0.0	0.23654860318222296
chr17-80832549-80832713_CPPE_WT	4.32038967617507	2.0	2.567092367835652
chr17-80832549-80832713_CPPE_MUT-allCrxSites	1.19279757938082	1.0	0.3334402528538253
chr17-83514296-83514460_CPPP_WT	1.6663068899133813	1.0	0.37052246158888485
chr17-83514296-83514460_CPPP_MUT-allCrxSites	0.6530334568577354	0.0	0.15697970459374033
chr1-157380933-157381097_CPPE_WT	3.7407472293436297	1.0	0.07887413069723342
chr1-157380933-157381097_CPPE_MUT-allCrxSites	1.9000381422112222	1.0	0.05602383755404691
chr17-84146065-84146229_CPPE_WT	2.8072922675115994	1.0	0.03943778815053946
chr17-84146065-84146229_CPPE_MUT-allCrxSites	0.8682008978955794	1.0	0.019264191569927338
chr1-158546627-158546791_CPCN_WT	7.058126227876524	1.0	2.8520329020639155
chr1-158546627-158546791_CPCN_MUT-allCrxSites	3.7704074394584	1.0	1.8084904296192705
chr17-84896284-84896448_CPPE_WT	3.800290065320767	1.0	0.890548393936993
chr17-84896284-84896448_CPPE_MUT-allCrxSites	0.6170851802787194	0.0	0.14343137512715115
chr17-86488844-86489008_CPPE_WT	0.9299810491887884	1.0	0.013348622791677426
chr17-86488844-86489008_CPPE_MUT-allCrxSites	0.04308197387353261	0.0	0.0007917406809607857
chr17-87055278-87055442_CPPE_WT	5.1238471721303895	3.0	4.116185774788484
chr17-87055278-87055442_CPPE_MUT-allCrxSites	2.7001715563171595	3.0	2.2179024272375476
chr17-87265760-87265924_CPPP_WT	2.0278007436331116	2.0	1.020776996400387
chr17-87265760-87265924_CPPP_MUT-allCrxSites	1.029279724904035	1.0	0.009476972688822345
chr18-3507800-3507964_CPPP_WT	2.6232162212542334	2.0	1.4584065165658708
chr18-3507800-3507964_CPPP_MUT-allCrxSites	1.6361599757734961	1.0	0.206433245693942
chr18-6764932-6765096_CPPP_WT	2.0164921714224775	2.0	1.0653098645208319
chr18-6764932-6765096_CPPP_MUT-allCrxSites	1.0373279091929324	1.0	0.07080970017370938
chr18-12146880-12147044_CPPE_WT	2.0053833202954587	1.0	0.04411571963360045
chr18-12146880-12147044_CPPE_MUT-allCrxSites	1.007440231389838	1.0	0.029305599509850195
chr18-13972606-13972770_CPPP_WT	4.770312705733967	3.0	4.639339187038389
chr18-13972606-13972770_CPPP_MUT-allCrxSites	2.8003742930366147	2.0	1.425928775135974
chr18-16217600-16217764_CPCN_WT	3.1267213871272466	1.0	0.06442558803670909
chr18-16217600-16217764_CPCN_MUT-allCrxSites	0.9262700572200745	1.0	0.03232534548439342
chr18-16899486-16899650_CPPN_WT	6.9440355640768985	3.0	5.347618648734355
chr18-16899486-16899650_CPPN_MUT-allCrxSites	2.1754690978127535	2.0	1.3328426021221107
chr18-23811935-23812099_CPPE_WT	3.2148431884677526	2.0	1.7007440542648549
chr18-23811935-23812099_CPPE_MUT-allCrxSites	1.2991722577096223	1.0	0.561238998364045
chr18-24713939-24714103_CPPE_WT	6.799416582730752	3.0	6.523058740518946
chr18-24713939-24714103_CPPE_MUT-allCrxSites	3.938195740476493	3.0	4.4179193129426135
chr18-29884635-29884799_CPPE_WT	6.105019113289109	3.0	5.224111701321939
chr18-29884635-29884799_CPPE_MUT-allCrxSites	3.0411935655972524	2.0	1.9718970644123746
chr18-32378577-32378741_CPPP_WT	2.953194144459994	1.0	0.12036680094028036
chr18-32378577-32378741_CPPP_MUT-allCrxSites	0.13925855650145383	0.0	0.0051672594894049476
chr18-33456757-33456921_CPPE_WT	4.4585496828669156	2.0	1.993431927909991
chr18-33456757-33456921_CPPE_MUT-allCrxSites	0.7119169191082886	1.0	0.15321940133201897
chr18-35042796-35042960_CPPE_WT	3.89598164435819	1.0	0.6215437673889638
chr18-35042796-35042960_CPPE_MUT-allCrxSites	0.9107874759776098	1.0	0.03539429454746471
chr18-35702871-35703035_CPPP_WT	4.8295385893483225	2.0	2.4029381246767314
chr18-35702871-35703035_CPPP_MUT-allCrxSites	1.131996839050537	1.0	0.28012369916441315
chr18-35957146-35957310_CPPE_WT	4.158573148771629	1.0	0.25432851725623634
chr18-35957146-35957310_CPPE_MUT-allCrxSites	1.5335033498770245	1.0	0.35302463286744984
chr18-38185085-38185249_CPPE_WT	2.8274358831867614	1.0	0.2143995879911952
chr18-38185085-38185249_CPPE_MUT-allCrxSites	0.7102495095015401	1.0	0.0027160796857825277
chr18-39068133-39068297_CPPE_WT	4.762432253420681	2.0	2.0470449817316454
chr18-39068133-39068297_CPPE_MUT-allCrxSites	2.875553242987237	2.0	1.473879598980624
chr18-39172542-39172706_CPPE_WT	5.093851714073721	3.0	4.115563072723174
chr18-39172542-39172706_CPPE_MUT-allCrxSites	3.054238494945368	3.0	2.5944046633037945
chr18-39689729-39689893_CPPN_WT	2.490094733784992	1.0	0.042700664453622306
chr18-39689729-39689893_CPPN_MUT-allCrxSites	0.4908864915323049	0.0	0.0078029499532313775
chr18-42841141-42841305_CPPE_WT	6.091281272146924	3.0	6.498440255705756
chr18-42841141-42841305_CPPE_MUT-allCrxSites	3.8732593625053418	3.0	4.025819328086662
chr18-43418945-43419109_CPPE_WT	4.601762538982515	3.0	3.7152073974402877
chr18-43418945-43419109_CPPE_MUT-allCrxSites	1.7136621965915042	2.0	1.0188168543726495
chr18-44558137-44558301_CPPE_WT	3.7210316799095153	2.0	2.7610433201299336
chr18-44558137-44558301_CPPE_MUT-allCrxSites	1.7618056088646115	1.0	1.0840850641422932
chr18-46964680-46964844_CPPE_WT	3.6755127597398394	2.0	2.140811489410166
chr18-46964680-46964844_CPPE_MUT-allCrxSites	1.718290013223879	2.0	1.1100164883053507
chr1-163779410-163779574_CPPN_WT	3.1837593341085886	2.0	1.6604816795083759
chr1-163779410-163779574_CPPN_MUT-allCrxSites	1.5716980028506722	2.0	0.6640173912052946
chr18-56580599-56580763_CPNE_WT	6.978590384833327	3.0	5.089278092251195
chr18-56580599-56580763_CPNE_MUT-allCrxSites	4.069478563699081	3.0	3.4608057791476154
chr18-56622481-56622645_CPPE_WT	3.8401919936127547	2.0	2.146885910534287
chr18-56622481-56622645_CPPE_MUT-allCrxSites	2.891732746374853	2.0	1.7192076468150623
chr18-56670538-56670702_CPPE_WT	2.3484895582165177	2.0	1.2375816574173149
chr18-56670538-56670702_CPPE_MUT-allCrxSites	0.46774481407499474	0.0	0.024477960519143943
chr18-60706680-60706844_CPPE_WT	4.397399255052485	3.0	3.845604304588366
chr18-60706680-60706844_CPPE_MUT-allCrxSites	2.466281742884955	3.0	1.9024385185146298
chr18-60783044-60783208_CPPE_WT	3.554328582076858	2.0	2.217741314103339
chr18-60783044-60783208_CPPE_MUT-allCrxSites	1.6477766340109277	1.0	0.27719320213919263
chr18-61217365-61217529_CPRE_WT	3.7053009998514836	1.0	0.5979975071369477
chr18-61217365-61217529_CPRE_MUT-allCrxSites	1.7101133327772713	1.0	0.39031029166907233
chr18-61321082-61321246_CPPE_WT	2.242208093320584	1.0	0.25874701562587515
chr18-61321082-61321246_CPPE_MUT-allCrxSites	0.32437941695232086	0.0	0.04493784938535746
chr18-61675801-61675965_CPPE_WT	3.01043016814675	1.0	0.2920933822342637
chr18-61675801-61675965_CPPE_MUT-allCrxSites	1.1677002074992506	1.0	0.16632714756379705
chr18-63625013-63625177_CPPE_WT	5.727813846108378	4.0	6.820785527532079
chr18-63625013-63625177_CPPE_MUT-allCrxSites	3.89101218741104	4.0	4.5521781182280385
chr18-65052023-65052187_CPRP_WT	1.5998470547190504	1.0	0.211238233446452
chr18-65052023-65052187_CPRP_MUT-allCrxSites	0.6041499867751788	0.0	0.10208320598219536
chr18-65151963-65152127_CPPE_WT	2.60577195011093	1.0	0.2065813731553115
chr18-65151963-65152127_CPPE_MUT-allCrxSites	0.543889083131636	1.0	0.002932565895129304
chr1-166003311-166003475_CPPP_WT	2.6839978836363945	2.0	1.7189653981153594
chr1-166003311-166003475_CPPP_MUT-allCrxSites	1.6712283927702938	1.0	0.5842715053810293
chr18-65598706-65598870_CPPE_WT	5.095373066611728	2.0	3.632664999042958
chr18-65598706-65598870_CPPE_MUT-allCrxSites	3.388267900400228	2.0	1.4166839003848364
chr18-65939784-65939948_CPPP_WT	2.3615268990428895	2.0	1.2955012201265825
chr18-65939784-65939948_CPPP_MUT-allCrxSites	1.311072268800633	1.0	0.43660117004443283
chr18-65965143-65965307_CPPP_WT	1.0997467439335524	1.0	0.08305569194483776
chr18-65965143-65965307_CPPP_MUT-allCrxSites	0.10172026637383738	0.0	0.006054610361057792
chr18-66200091-66200255_CPRN_WT	4.570781737459728	2.0	2.877909100894681
chr18-66200091-66200255_CPRN_MUT-allCrxSites	1.298371726605385	1.0	0.42063011837344505
chr18-73472462-73472626_CPPE_WT	5.471425604407697	2.0	3.2202794778882553
chr18-73472462-73472626_CPPE_MUT-allCrxSites	2.2587016206974995	2.0	1.5100240218111212
chr18-73863423-73863587_CPPQ_WT	3.3090269354381516	1.0	0.36822479703416483
chr18-73863423-73863587_CPPQ_MUT-allCrxSites	0.31017110275679316	0.0	0.0459839910301979
chr18-74994282-74994446_CPPP_WT	4.397814258726001	2.0	2.7488425335342237
chr18-74994282-74994446_CPPP_MUT-allCrxSites	1.0834745939176096	1.0	0.11702469341778059
chr18-75453678-75453842_CPPE_WT	2.3493539742913647	1.0	0.030430307717208782
chr18-75453678-75453842_CPPE_MUT-allCrxSites	1.3503483775371738	1.0	0.022412429350478717
chr18-77047403-77047567_CPPP_WT	5.935006317182499	2.0	4.55491444745872
chr18-77047403-77047567_CPPP_MUT-allCrxSites	2.0013400488390234	1.0	1.4708419095759042
chr18-77709536-77709700_CPCE_WT	4.740219418628461	2.0	1.7539525670897058
chr18-77709536-77709700_CPCE_MUT-allCrxSites	3.7388892505310203	2.0	1.4995416187903108
chr18-78098609-78098773_CPPE_WT	5.167910850875116	1.0	0.3129338984139565
chr18-78098609-78098773_CPPE_MUT-allCrxSites	0.7737838914895152	1.0	0.07846887189039264
chr18-81052529-81052693_CPPE_WT	1.5724870803539273	1.0	0.04845134646674515
chr18-81052529-81052693_CPPE_MUT-allCrxSites	0.5767514361845705	1.0	0.02473333130837643
chr18-81938702-81938866_CPCE_WT	3.3283091305823955	2.0	1.8098070133489712
chr18-81938702-81938866_CPCE_MUT-allCrxSites	2.384381839948665	2.0	1.1889087316349143
chr18-82004479-82004643_CPPE_WT	3.9756884971492665	2.0	2.0656127572884078
chr18-82004479-82004643_CPPE_MUT-allCrxSites	1.3677801187159349	1.0	0.04529174997473843
chr18-82851632-82851796_CPPE_WT	4.410460580398038	2.0	2.328844988349711
chr18-82851632-82851796_CPPE_MUT-allCrxSites	1.6843864560242303	2.0	0.7104855937216852
chr18-82922075-82922239_CPPE_WT	2.732554391106322	1.0	0.1941616345975416
chr18-82922075-82922239_CPPE_MUT-allCrxSites	0.7734729267700347	1.0	0.0017013689857654887
chr19-3330641-3330805_CPNE_WT	2.2620499344058533	1.0	0.2501307861575635
chr19-3330641-3330805_CPNE_MUT-allCrxSites	0.2059871807846913	0.0	0.002641398717661371
chr19-4032825-4032989_CPPE_WT	3.0294721454529854	1.0	0.004551858185487123
chr19-4032825-4032989_CPPE_MUT-allCrxSites	1.063049400170407	1.0	0.0009386525557885792
chr19-4120266-4120430_CPPE_WT	6.594087472065964	2.0	2.29004434526682
chr19-4120266-4120430_CPPE_MUT-allCrxSites	2.750879480971441	2.0	1.3469113452629036
chr19-4153236-4153400_CPPE_WT	2.04500696417774	1.0	0.008758313808100096
chr19-4153236-4153400_CPPE_MUT-allCrxSites	1.0456909431289392	1.0	0.0040970701127982755
chr1-170867720-170867884_CPPP_WT	1.823899553359192	2.0	0.9892013464332408
chr1-170867720-170867884_CPPP_MUT-allCrxSites	1.345841326091158	1.0	0.3698364360340587
chr19-5295394-5295558_CPPP_WT	1.913229318983871	2.0	0.9377547907688142
chr19-5295394-5295558_CPPP_MUT-allCrxSites	0.9174829539726524	1.0	0.05950074796748161
chr19-5366609-5366773_CPPP_WT	1.0163040755461088	1.0	0.011119720254944674
chr19-5366609-5366773_CPPP_MUT-allCrxSites	0.02035888016567127	0.0	0.00024772144084226293
chr19-5924909-5925073_CPPP_WT	2.9890318509449982	2.0	2.2705304360722667
chr19-5924909-5925073_CPPP_MUT-allCrxSites	1.9670097289785398	1.0	0.7693183832779698
chr19-6128303-6128467_CPPP_WT	4.283863175043794	3.0	4.0400700543708306
chr19-6128303-6128467_CPPP_MUT-allCrxSites	3.304677069038121	2.0	2.4687912619758463
chr19-7212334-7212498_CPPE_WT	5.6369839557722425	1.0	2.363078967139531
chr19-7212334-7212498_CPPE_MUT-allCrxSites	0.5908544876333452	0.0	0.18151670150870855
chr19-8219525-8219689_CPPE_WT	2.619239585899764	1.0	0.19166185823236775
chr19-8219525-8219689_CPPE_MUT-allCrxSites	0.5885246847313783	1.0	0.043743118346954386
chr19-8885696-8885860_CPNP_WT	4.741113649774059	2.0	3.464706001639276
chr19-8885696-8885860_CPNP_MUT-allCrxSites	3.8116457720451247	2.0	2.7557291606782255
chr19-9899632-9899796_CPPP_WT	1.3169404648524108	1.0	0.0321795214731008
chr19-9899632-9899796_CPPP_MUT-allCrxSites	0.49355102867855133	0.0	0.013180750330341552
chr19-10536302-10536466_CPRE_WT	3.597498718283496	1.0	0.3267219796073932
chr19-10536302-10536466_CPRE_MUT-allCrxSites	0.49037335188890674	0.0	0.025843842821558907
chr19-10701466-10701630_CPPE_WT	4.906872263026008	2.0	4.0416918887009645
chr19-10701466-10701630_CPPE_MUT-allCrxSites	2.007625686563868	1.0	1.1360781478097497
chr19-11812389-11812553_CPNP_WT	3.5523705394913194	1.0	0.13595427079754144
chr19-11812389-11812553_CPNP_MUT-allCrxSites	1.620361262734382	1.0	0.0755264809967239
chr19-11818846-11819010_CPPP_WT	1.3136531073495445	1.0	0.028804632293476885
chr19-11818846-11819010_CPPP_MUT-allCrxSites	0.3498784056597701	0.0	0.010439585059521857
chr1-172202745-172202909_CPPP_WT	2.781589552585024	1.0	0.15979449240394805
chr1-172202745-172202909_CPPP_MUT-allCrxSites	1.505654990540154	1.0	0.10997263710561034
chr19-15997152-15997316_CPPP_WT	2.060543976472741	1.0	0.054124183548528534
chr19-15997152-15997316_CPPP_MUT-allCrxSites	0.2140001486612607	0.0	0.00824483964954471
chr19-19001462-19001626_CPNP_WT	6.520404930075587	2.0	4.801070993084468
chr19-19001462-19001626_CPNP_MUT-allCrxSites	4.530674560821152	2.0	2.207627587189564
chr19-21274332-21274496_CPPP_WT	3.432750090164528	1.0	0.7518352740029992
chr19-21274332-21274496_CPPP_MUT-allCrxSites	1.6075704311757457	1.0	0.4680991874885687
chr19-22973086-22973250_CPPE_WT	3.4103337764855137	1.0	0.4592588498834484
chr19-22973086-22973250_CPPE_MUT-allCrxSites	0.4958106566175093	0.0	0.04344702768950676
chr19-24212697-24212861_CPPE_WT	3.619329867537714	2.0	1.6298122398229162
chr19-24212697-24212861_CPPE_MUT-allCrxSites	1.6613843146174934	2.0	0.775394227981154
chr19-24270865-24271029_CPPE_WT	5.66155136382107	2.0	2.7067721613122324
chr19-24270865-24271029_CPPE_MUT-allCrxSites	1.2100193498206104	1.0	0.26635259070923184
chr19-26738661-26738825_CPCE_WT	5.2416278186776895	2.0	2.5167431501305204
chr19-26738661-26738825_CPCE_MUT-allCrxSites	2.0673151746217213	2.0	1.0750991941966883
chr19-27197382-27197546_CPPE_WT	4.35897466919101	3.0	4.264920506993204
chr19-27197382-27197546_CPPE_MUT-allCrxSites	2.155556775960061	2.0	1.452973186371372
chr19-27322331-27322495_CPPP_WT	6.537175370380393	2.0	4.206459778589783
chr19-27322331-27322495_CPPP_MUT-allCrxSites	2.7593440307127484	1.0	1.1075458651483852
chr19-29052918-29053082_CPPE_WT	4.794826483724445	2.0	2.679832184322376
chr19-29052918-29053082_CPPE_MUT-allCrxSites	1.8671807710795096	2.0	1.0726774816818492
chr19-29088470-29088634_CPPN_WT	5.77108174365295	2.0	1.7667606594131413
chr19-29088470-29088634_CPPN_MUT-allCrxSites	2.4712166845353654	2.0	1.047622020518687
chr19-32173680-32173844_CPPE_WT	4.9027842739804015	3.0	3.754036180989828
chr19-32173680-32173844_CPPE_MUT-allCrxSites	3.5192736498571393	3.0	3.470517971859818
chr19-36838502-36838666_CPRE_WT	5.064020641291383	1.0	0.07847345344193694
chr19-36838502-36838666_CPRE_MUT-allCrxSites	2.2110451984065347	1.0	0.03852410931991571
chr19-37175034-37175198_CPPP_WT	4.6033759330841555	2.0	2.9257706530613543
chr19-37175034-37175198_CPPP_MUT-allCrxSites	2.697518010318058	2.0	1.4223265002202157
chr19-37740051-37740215_CPPE_WT	2.481495106036232	2.0	1.300838347857643
chr19-37740051-37740215_CPPE_MUT-allCrxSites	1.4713125887855407	2.0	0.6575439992248481
chr19-38363430-38363594_CPPE_WT	11.734352233481648	4.0	15.248629351277765
chr19-38363430-38363594_CPPE_MUT-allCrxSites	6.376295535164213	4.0	6.679877586592153
chr19-40612326-40612490_CPPQ_WT	2.250907276486913	2.0	1.4536641658251674
chr19-40612326-40612490_CPPQ_MUT-allCrxSites	1.276448124221952	1.0	0.34943846266147804
chr19-41333092-41333256_CPPN_WT	6.094012433986436	2.0	3.0615738386178064
chr19-41333092-41333256_CPPN_MUT-allCrxSites	0.9091444924240448	1.0	0.005778732207664262
chr19-42002724-42002888_CPRE_WT	3.955430683742216	2.0	1.5015664158685174
chr19-42002724-42002888_CPRE_MUT-allCrxSites	2.6161869184011453	3.0	2.094163568473687
chr19-42017370-42017534_CPCE_WT	2.224562146862424	1.0	0.7744123342155677
chr19-42017370-42017534_CPCE_MUT-allCrxSites	0.4201715138126467	0.0	0.061340974021196225
chr19-42571051-42571215_CPPP_WT	4.709482426430265	3.0	4.557731652027501
chr19-42571051-42571215_CPPP_MUT-allCrxSites	2.7493085683510845	2.0	2.2519889225015652
chr19-43516760-43516924_CPPP_WT	2.916197954873124	1.0	0.8768643283962996
chr19-43516760-43516924_CPPP_MUT-allCrxSites	0.7687688718814383	1.0	0.23532396126771957
chr19-45016914-45017078_CPPE_WT	1.1023360104161744	1.0	0.0009664119440411014
chr19-45016914-45017078_CPPE_MUT-allCrxSites	0.1043833240099463	0.0	0.0001441221360480936
chr19-45312771-45312935_CPPE_WT	4.680638085062425	3.0	5.2525982222688
chr19-45312771-45312935_CPPE_MUT-allCrxSites	3.7903151703072955	3.0	3.8796667866337478
chr19-45438817-45438981_CPNE_WT	1.718706807520092	1.0	0.23674954194599562
chr19-45438817-45438981_CPNE_MUT-allCrxSites	1.5307016719936868	2.0	0.6815113152916785
chr19-46016136-46016300_CPPN_WT	6.110918846742173	1.0	0.1707203704351262
chr19-46016136-46016300_CPPN_MUT-allCrxSites	0.5204358873059549	0.0	0.022000424540961648
chr19-46328365-46328529_CPPP_WT	1.3859029474030977	1.0	0.0054326868066888875
chr19-46328365-46328529_CPPP_MUT-allCrxSites	0.6055754480036982	1.0	0.00145984959733256
chr19-46499826-46499990_CPPP_WT	3.9280384013807694	3.0	3.353038269747904
chr19-46499826-46499990_CPPP_MUT-allCrxSites	1.9835407367689635	2.0	1.3178601655288662
chr19-46857669-46857833_CPPE_WT	3.315327748950676	2.0	1.7360112669405137
chr19-46857669-46857833_CPPE_MUT-allCrxSites	1.4878048648180924	1.0	0.5802211621116699
chr19-47204726-47204890_CPPE_WT	3.6748932617738124	1.0	0.14999470532029666
chr19-47204726-47204890_CPPE_MUT-allCrxSites	0.8432618424818679	1.0	0.02087949093132038
chr19-53143870-53144034_CPPP_WT	2.9339810190273807	1.0	0.09974258689310889
chr19-53143870-53144034_CPPP_MUT-allCrxSites	0.8949036116078991	1.0	0.029486518281628488
chr19-53806965-53807129_CPRE_WT	2.998019120445007	1.0	0.006910287204086572
chr19-53806965-53807129_CPRE_MUT-allCrxSites	0.006973814614204548	0.0	3.734422962019356e-05
chr19-53958174-53958338_CPPE_WT	5.0982220901595845	1.0	1.2862584414541742
chr19-53958174-53958338_CPPE_MUT-allCrxSites	1.2347240214168107	1.0	0.13064340817205886
chr1-177003036-177003200_CPPE_WT	8.614796632426426	3.0	8.799765402009452
chr1-177003036-177003200_CPPE_MUT-allCrxSites	5.50272383037521	2.0	3.2160956100412927
chr19-55218837-55219001_CPPP_WT	1.5882043333276243	1.0	0.2953079920738031
chr19-55218837-55219001_CPPP_MUT-allCrxSites	0.5851340878158924	0.0	0.12207529126845036
chr19-56552445-56552609_CPPE_WT	4.991754090266865	2.0	3.21302569855221
chr19-56552445-56552609_CPPE_MUT-allCrxSites	3.1360916079272436	2.0	2.287606011042885
chr1-177299685-177299849_CPPE_WT	5.147639541198562	2.0	2.7814686574093828
chr1-177299685-177299849_CPPE_MUT-allCrxSites	2.1531481155003775	2.0	1.4594935844594188
chr19-58819166-58819330_CPPE_WT	3.121092283446455	2.0	1.5073972039362233
chr19-58819166-58819330_CPPE_MUT-allCrxSites	1.5784956977955469	2.0	0.8239838889384966
chr19-60795308-60795472_CPPE_WT	5.888869378880581	2.0	3.916243951896151
chr19-60795308-60795472_CPPE_MUT-allCrxSites	1.9618100809278796	2.0	0.7856356983450392
chr2-3489998-3490162_CPPE_WT	1.8343975443287501	2.0	0.860135577559797
chr2-3489998-3490162_CPPE_MUT-allCrxSites	0.8371020040365285	1.0	0.19541282028508947
chr2-3680290-3680454_CPPE_WT	3.993443820154853	2.0	3.0211952111275884
chr2-3680290-3680454_CPPE_MUT-allCrxSites	1.6603025806230036	2.0	0.7537727572908869
chr2-5382335-5382499_CPPE_WT	6.764502288022018	3.0	6.480920119909889
chr2-5382335-5382499_CPPE_MUT-allCrxSites	4.786300999034841	3.0	4.756721705651152
chr2-5614514-5614678_CPPE_WT	2.1571985211820413	2.0	0.9110648685565217
chr2-5614514-5614678_CPPE_MUT-allCrxSites	1.1614921715661966	2.0	0.46355236338684114
chr2-5669535-5669699_CPPE_WT	4.563016392643944	2.0	2.219358514611629
chr2-5669535-5669699_CPPE_MUT-allCrxSites	1.3537022986002485	1.0	0.328511767715349
chr2-6352641-6352805_CPPE_WT	2.2806856462002063	1.0	1.8708809180008372
chr2-6352641-6352805_CPPE_MUT-allCrxSites	1.2934476714495555	0.0	0.7551703666236883
chr2-6383928-6384092_CPRE_WT	4.979725950241069	2.0	3.1825434092761844
chr2-6383928-6384092_CPRE_MUT-allCrxSites	2.0397298228551177	1.0	0.6814016558829337
chr2-6874342-6874506_CPPE_WT	6.468507407461317	3.0	5.164220129320736
chr2-6874342-6874506_CPPE_MUT-allCrxSites	3.3653165029958867	3.0	2.994719016362914
chr2-13009381-13009545_CPPP_WT	2.0752486630797597	1.0	0.500112950088396
chr2-13009381-13009545_CPPP_MUT-allCrxSites	1.0762778101251653	1.0	0.31883369279882334
chr2-24537323-24537487_CPRE_WT	5.487961056463699	1.0	1.8254352261171778
chr2-24537323-24537487_CPRE_MUT-allCrxSites	1.2588197751176256	1.0	0.6524490591976435
chr2-25955534-25955698_CPPE_WT	2.423222499379076	1.0	0.6351537576239663
chr2-25955534-25955698_CPPE_MUT-allCrxSites	0.4287711192989137	0.0	0.06476641775159554
chr2-26300237-26300401_CPPE_WT	4.687718079919707	3.0	3.9854140609073707
chr2-26300237-26300401_CPPE_MUT-allCrxSites	2.7330459330223236	3.0	2.408894264383551
chr2-28213027-28213191_CPPN_WT	7.232450026617561	4.0	8.35152335115514
chr2-28213027-28213191_CPPN_MUT-allCrxSites	6.227757963216569	4.0	7.519982893429671
chr2-30363951-30364115_CPNP_WT	1.545023461763816	1.0	0.26822560795908307
chr2-30363951-30364115_CPNP_MUT-allCrxSites	0.5470690869972551	0.0	0.11524879708744908
chr2-31365887-31366051_CPPE_WT	4.536157514197454	1.0	0.7552853672085543
chr2-31365887-31366051_CPPE_MUT-allCrxSites	1.612764252292011	1.0	0.4242730662958255
chr2-32170118-32170282_CPPE_WT	3.3250298014875277	2.0	1.5842398789978396
chr2-32170118-32170282_CPPE_MUT-allCrxSites	2.332469908827566	2.0	1.1651679234674064
chr2-32396509-32396673_CPPP_WT	3.095963760968431	2.0	1.7559894096666133
chr2-32396509-32396673_CPPP_MUT-allCrxSites	2.0290104867668495	1.0	0.17775188352127153
chr2-32425807-32425971_CPNE_WT	6.279258230081933	2.0	3.602575967842141
chr2-32425807-32425971_CPNE_MUT-allCrxSites	1.1321497758075765	1.0	0.024290131038066695
chr2-32829499-32829663_CPPE_WT	2.2982502950945376	1.0	0.1025240895409204
chr2-32829499-32829663_CPPE_MUT-allCrxSites	0.2974010483635166	0.0	0.02124328023201087
chr2-33408927-33409091_CPPE_WT	2.2593237952335596	1.0	0.14691660784511162
chr2-33408927-33409091_CPPE_MUT-allCrxSites	1.2627357397352963	1.0	0.10323354748326585
chr2-33753578-33753742_CPPE_WT	3.209503682379335	1.0	1.4409070369631212
chr2-33753578-33753742_CPPE_MUT-allCrxSites	1.3795628626567327	1.0	0.6247438795221606
chr2-34363812-34363976_CPPE_WT	7.554541372072796	2.0	5.42910087501461
chr2-34363812-34363976_CPPE_MUT-allCrxSites	4.437915987033838	2.0	3.2931256721313193
chr2-34904915-34905079_CPPP_WT	2.5849486895875677	1.0	0.188120988580416
chr2-34904915-34905079_CPPP_MUT-allCrxSites	0.7345749687153831	1.0	0.07803451227901056
chr1-180793222-180793386_CPPE_WT	3.7259445023876863	2.0	2.6848291774525492
chr1-180793222-180793386_CPPE_MUT-allCrxSites	1.4966090452646366	1.0	0.7978824920422809
chr2-35874658-35874822_CPPE_WT	4.790237903184123	2.0	2.111410240737781
chr2-35874658-35874822_CPPE_MUT-allCrxSites	1.8716211097952509	2.0	0.9273750797626839
chr2-37723604-37723768_CPPE_WT	2.440564344326682	1.0	0.8696357588107984
chr2-37723604-37723768_CPPE_MUT-allCrxSites	0.4781866711762769	0.0	0.09122437278827601
chr2-41192403-41192567_CPCE_WT	5.38997496108289	2.0	2.485174387443142
chr2-41192403-41192567_CPCE_MUT-allCrxSites	1.5228974408612839	2.0	0.6238628439333095
chr2-49690546-49690710_CPPN_WT	6.098729812281455	3.0	5.115895486103512
chr2-49690546-49690710_CPPN_MUT-allCrxSites	4.270328604636903	3.0	3.9126311156156732
chr2-55065467-55065631_CPPE_WT	3.76928918986095	2.0	2.0037447275650937
chr2-55065467-55065631_CPPE_MUT-allCrxSites	2.2863535778957367	2.0	1.2700492202715739
chr2-60551747-60551911_CPPE_WT	4.886561429570013	2.0	3.050255625290484
chr2-60551747-60551911_CPPE_MUT-allCrxSites	1.943131460786533	2.0	1.3892096897559258
chr2-66256605-66256769_CPPP_WT	2.5448173337633584	2.0	1.3162401070524854
chr2-66256605-66256769_CPPP_MUT-allCrxSites	1.6197376455247372	1.0	0.01610003261396457
chr2-69649778-69649942_CPPE_WT	4.0217182855553535	1.0	1.166055488115847
chr2-69649778-69649942_CPPE_MUT-allCrxSites	0.7585772513267055	1.0	0.14984165619190917
chr2-70670027-70670191_CPPE_WT	3.632238797735961	2.0	1.9846937471879895
chr2-70670027-70670191_CPPE_MUT-allCrxSites	1.4501005174972423	1.0	0.5701399673040596
chr2-71150121-71150285_CPPN_WT	4.458395758899649	2.0	3.3622901992924645
chr2-71150121-71150285_CPPN_MUT-allCrxSites	2.3996399033721634	2.0	1.9521842114961299
chr2-71891565-71891729_CPPN_WT	9.603591054045248	2.0	6.779165227632985
chr2-71891565-71891729_CPPN_MUT-allCrxSites	4.370482754679219	2.0	3.6863978900193244
chr2-73779947-73780111_CPPE_WT	4.190613030555827	1.0	1.495936671421712
chr2-73779947-73780111_CPPE_MUT-allCrxSites	2.0143401044741007	1.0	0.4161870568195257
chr1-180863711-180863875_CPPE_WT	4.289955698328948	2.0	2.104013128172267
chr1-180863711-180863875_CPPE_MUT-allCrxSites	1.5436182518063803	2.0	0.7204902585499874
chr2-77342567-77342731_CPPN_WT	3.8473170575301974	2.0	1.8905477493572078
chr2-77342567-77342731_CPPN_MUT-allCrxSites	2.503549695243241	2.0	1.4473085158623693
chr2-79391116-79391280_CPPE_WT	5.847336439254205	3.0	4.491450279737291
chr2-79391116-79391280_CPPE_MUT-allCrxSites	2.0610981093511302	2.0	1.355026310010525
chr2-79639029-79639193_CPCE_WT	5.572176648703493	2.0	3.3645924029684076
chr2-79639029-79639193_CPCE_MUT-allCrxSites	3.325530502749957	2.0	1.6829079013065518
chr2-84678248-84678412_CPPP_WT	4.096887483869177	3.0	3.699079128651322
chr2-84678248-84678412_CPPP_MUT-allCrxSites	2.959655716242808	2.0	1.9023172571367974
chr2-90880281-90880445_CPPP_WT	4.291828505501549	2.0	2.830082189519279
chr2-90880281-90880445_CPPP_MUT-allCrxSites	2.357754823440109	1.0	0.6474727803745259
chr2-91176403-91176567_CPPE_WT	3.9548460864272883	2.0	2.046308298280157
chr2-91176403-91176567_CPPE_MUT-allCrxSites	1.568754189289673	2.0	0.7397705434621232
chr2-91710875-91711039_CPPP_WT	1.2157435424015088	1.0	0.10759391431695199
chr2-91710875-91711039_CPPP_MUT-allCrxSites	0.2204236599541357	0.0	0.0223991229732343
chr2-92008355-92008519_CPPP_WT	3.644877663745562	2.0	2.3089916120791347
chr2-92008355-92008519_CPPP_MUT-allCrxSites	2.199025531615738	1.0	0.8049236341690013
chr2-93592258-93592422_CPPN_WT	5.622083090969884	1.0	0.9528774626681943
chr2-93592258-93592422_CPPN_MUT-allCrxSites	2.9270034593188163	1.0	0.6121474064041794
chr2-102056982-102057146_CPPE_WT	3.5328388022167228	1.0	1.6373492305428077
chr2-102056982-102057146_CPPE_MUT-allCrxSites	1.0476077110374038	1.0	0.19182163038709993
chr2-103372773-103372937_CPPE_WT	4.180355817969817	2.0	3.5248276771786964
chr2-103372773-103372937_CPPE_MUT-allCrxSites	2.1935589605040344	1.0	1.1886848050289935
chr2-104488652-104488816_CPNE_WT	4.783563503749033	2.0	1.5586038514972618
chr2-104488652-104488816_CPNE_MUT-allCrxSites	1.824879514264107	2.0	0.7821450482831528
chr2-104590325-104590489_CPPP_WT	4.251992648151111	3.0	3.6040589729643684
chr2-104590325-104590489_CPPP_MUT-allCrxSites	2.254363923020728	2.0	1.650254002000932
chr2-112284403-112284567_CPPP_WT	2.647728509450866	1.0	0.10178094065512518
chr2-112284403-112284567_CPPP_MUT-allCrxSites	0.9444762244904491	0.0	0.33310412329219974
chr2-113360047-113360211_CPPE_WT	10.389551251765738	3.0	9.269969958534322
chr2-113360047-113360211_CPPE_MUT-allCrxSites	4.200754529811523	3.0	2.780267259309164
chr1-188262342-188262506_CPPP_WT	4.778585582330077	2.0	2.81104533958247
chr1-188262342-188262506_CPPP_MUT-allCrxSites	2.845337810317779	2.0	1.8196801253035497
chr2-114057562-114057726_CPPE_WT	4.27584094150248	3.0	4.096348351195779
chr2-114057562-114057726_CPPE_MUT-allCrxSites	3.2707233363257884	3.0	3.113953245459892
chr2-115183012-115183176_CPPE_WT	6.329646551184577	3.0	5.094439327792794
chr2-115183012-115183176_CPPE_MUT-allCrxSites	4.3321749420395115	3.0	3.695700966093873
chr2-118834161-118834325_CPPE_WT	2.869911254087263	1.0	0.4895698627108862
chr2-118834161-118834325_CPPE_MUT-allCrxSites	1.8883519763947165	1.0	0.3834903652429699
chr2-119046711-119046875_CPPP_WT	3.5514697794595667	2.0	2.2425452197074875
chr2-119046711-119046875_CPPP_MUT-allCrxSites	2.548119029820343	2.0	1.0077428145589087
chr2-119208785-119208949_CPNP_WT	2.231790473216157	1.0	0.000501691897647327
chr2-119208785-119208949_CPNP_MUT-allCrxSites	0.30194168183764114	0.0	8.922749808481438e-05
chr1-189719413-189719577_CPPN_WT	3.747660649684203	2.0	2.6332235738416436
chr1-189719413-189719577_CPPN_MUT-allCrxSites	2.756221836892474	2.0	1.4288897690167381
chr2-120715263-120715427_CPRE_WT	3.800511129675409	1.0	1.1594258366612373
chr2-120715263-120715427_CPRE_MUT-allCrxSites	0.3585917656876756	0.0	0.013414773633941572
chr2-121041277-121041441_CPPE_WT	3.2955696894161264	2.0	1.2609900547928454
chr2-121041277-121041441_CPPE_MUT-allCrxSites	1.3294859419271523	2.0	0.5421407778038753
chr2-125669815-125669979_CPPE_WT	5.072097751382536	2.0	2.826949355295317
chr2-125669815-125669979_CPPE_MUT-allCrxSites	0.4999554193269834	0.0	0.08443404946329268
chr2-127182842-127183006_CPPP_WT	4.413149848377201	3.0	4.186001425534619
chr2-127182842-127183006_CPPP_MUT-allCrxSites	2.4476072807333034	2.0	2.1326330165383007
chr2-127275383-127275547_CPRP_WT	3.361831007282659	2.0	2.9470127872502516
chr2-127275383-127275547_CPRP_MUT-allCrxSites	2.0223235894410774	2.0	1.490366761958261
chr2-127792433-127792597_CPPP_WT	2.121254214121418	2.0	1.0785026606559143
chr2-127792433-127792597_CPPP_MUT-allCrxSites	1.7087191286840406	2.0	0.9645841032003571
chr2-128837623-128837787_CPPE_WT	4.723486850651584	2.0	1.565705526472092
chr2-128837623-128837787_CPPE_MUT-allCrxSites	0.7799562985199284	1.0	0.20788126838420057
chr2-129069713-129069877_CPPN_WT	4.979708617617501	2.0	2.1742821242681525
chr2-129069713-129069877_CPPN_MUT-allCrxSites	1.8114760166668065	2.0	0.8736632302656024
chr2-129177100-129177264_CPPP_WT	4.562742304040252	2.0	1.7101098554581073
chr2-129177100-129177264_CPPP_MUT-allCrxSites	0.6787375733555635	1.0	0.0252684952309869
chr2-129243877-129244041_CPPE_WT	4.929579216177464	3.0	4.91451954817351
chr2-129243877-129244041_CPPE_MUT-allCrxSites	3.942502394739823	3.0	3.6115003184728867
chr2-129582605-129582769_CPPE_WT	4.283160133896955	1.0	0.3658447723489584
chr2-129582605-129582769_CPPE_MUT-allCrxSites	2.973271850463804	2.0	1.7064608520769153
chr2-129802723-129802887_CPRP_WT	6.314753225505651	3.0	5.885402376469088
chr2-129802723-129802887_CPRP_MUT-allCrxSites	2.5536884981626304	2.0	1.785077905774377
chr2-129974088-129974252_CPPE_WT	3.5874217550318406	1.0	1.2814601984219065
chr2-129974088-129974252_CPPE_MUT-allCrxSites	0.22118037244450334	0.0	0.021814183099943926
chr2-131028142-131028306_CPPE_WT	3.4950989867833933	2.0	2.477851296039468
chr2-131028142-131028306_CPPE_MUT-allCrxSites	1.1998329587575955	1.0	0.27894187392817166
chr2-132131637-132131801_CPPE_WT	4.955150708052988	1.0	0.21658908490226159
chr2-132131637-132131801_CPPE_MUT-allCrxSites	2.9955635358298816	1.0	0.1572207742194413
chr2-132279572-132279736_CPPE_WT	2.942615737828361	1.0	0.18158737487543739
chr2-132279572-132279736_CPPE_MUT-allCrxSites	0.6509908839754875	1.0	0.06884590941881048
chr2-135871965-135872129_CPPE_WT	4.706373852783108	2.0	3.0092252935671997
chr2-135871965-135872129_CPPE_MUT-allCrxSites	1.6974860184729301	2.0	0.7663141615850911
chr2-136745092-136745256_CPPE_WT	2.6095766064638615	2.0	1.4474899205561456
chr2-136745092-136745256_CPPE_MUT-allCrxSites	1.6111632505763422	2.0	0.7533635112352038
chr2-140642798-140642962_CPPN_WT	3.850115139628729	1.0	0.19919602245477344
chr2-140642798-140642962_CPPN_MUT-allCrxSites	0.8923044092933277	1.0	0.1268792045236239
chr2-146047803-146047967_CPPE_WT	5.678320484221696	2.0	2.9829259868097386
chr2-146047803-146047967_CPPE_MUT-allCrxSites	3.608634107350741	2.0	2.238917617272673
chr2-146774958-146775122_CPPE_WT	7.081873912515533	3.0	7.096962216919013
chr2-146774958-146775122_CPPE_MUT-allCrxSites	2.838990492362402	3.0	2.555060136844363
chr2-148890135-148890299_CPPE_WT	4.732568884831207	2.0	3.493399465640302
chr2-148890135-148890299_CPPE_MUT-allCrxSites	3.788516266398486	2.0	2.500484344589383
chr2-151972103-151972267_CPNE_WT	2.0135520083792464	1.0	0.07402300959788242
chr2-151972103-151972267_CPNE_MUT-allCrxSites	0.026586277044316303	0.0	0.0003613650170109969
chr2-152112069-152112233_CPPN_WT	3.429464195916222	1.0	2.656507454660851
chr2-152112069-152112233_CPPN_MUT-allCrxSites	1.6507193775071836	1.0	0.9057034913723462
chr2-152396028-152396192_CPPP_WT	5.145363808814265	2.0	2.370729861346176
chr2-152396028-152396192_CPPP_MUT-allCrxSites	2.3632359476284357	2.0	1.2441362989830065
chr2-153239466-153239630_CPRP_WT	4.1410938777159005	1.0	0.06811362569830155
chr2-153239466-153239630_CPRP_MUT-allCrxSites	0.965451969207281	1.0	0.007990500665534452
chr2-153415435-153415599_CPPE_WT	4.562090717649588	1.0	1.2629183296596649
chr2-153415435-153415599_CPPE_MUT-allCrxSites	1.5481626505080277	1.0	0.5112132283765076
chr2-154794394-154794558_CPNE_WT	3.0236929808126374	2.0	1.1051806498478616
chr2-154794394-154794558_CPNE_MUT-allCrxSites	0.736239341163061	1.0	0.16335278988962088
chr2-156662271-156662435_CPPN_WT	5.6153733146142315	2.0	2.757544327024688
chr2-156662271-156662435_CPPN_MUT-allCrxSites	2.7936099023086673	2.0	1.6410147971024622
chr2-156910218-156910382_CPPE_WT	4.145690037333899	1.0	0.03334926968899733
chr2-156910218-156910382_CPPE_MUT-allCrxSites	1.4066803578603873	1.0	0.011375819599318404
chr2-157927976-157928140_CPPE_WT	6.317062020700365	3.0	6.049604155824316
chr2-157927976-157928140_CPPE_MUT-allCrxSites	5.243561441128647	3.0	5.564249955579064
chr2-158760348-158760512_CPPN_WT	4.065877969202436	1.0	0.014120483841291744
chr2-158760348-158760512_CPPN_MUT-allCrxSites	1.0834777490652514	1.0	0.006393057267386403
chr2-160367913-160368077_CPPP_WT	3.4319496895166233	2.0	1.176023890570779
chr2-160367913-160368077_CPPP_MUT-allCrxSites	0.052972418174672346	0.0	0.00014396640102995315
chr2-164427118-164427282_CPPE_WT	4.894919114222766	3.0	3.786868426338764
chr2-164427118-164427282_CPPE_MUT-allCrxSites	1.204260225799616	1.0	0.34849634833575827
chr2-164550017-164550181_CPPE_WT	4.225215373705762	3.0	3.0936169229358486
chr2-164550017-164550181_CPPE_MUT-allCrxSites	1.3413538696861216	2.0	0.5332892089167603
chr2-164879903-164880067_CPPP_WT	1.3348356142048512	1.0	0.17756056152036104
chr2-164879903-164880067_CPPP_MUT-allCrxSites	0.46970031293312453	0.0	0.09767925613576618
chr2-165665362-165665526_CPPN_WT	7.0112604357477375	3.0	5.729950720040493
chr2-165665362-165665526_CPPN_MUT-allCrxSites	3.1053768212792345	3.0	2.611113763180229
chr2-165745411-165745575_CPPE_WT	3.623362919740156	2.0	1.8590948108786254
chr2-165745411-165745575_CPPE_MUT-allCrxSites	2.6314377138827787	2.0	1.4654668822378951
chr2-167059690-167059854_CPPE_WT	1.8888488150714513	1.0	0.35963137469902196
chr2-167059690-167059854_CPPE_MUT-allCrxSites	0.6279682830775889	1.0	0.01675715543313965
chr2-167181170-167181334_CPPE_WT	4.396708081252514	2.0	1.5245505504121506
chr2-167181170-167181334_CPPE_MUT-allCrxSites	1.3867648524672709	2.0	0.5743651672185912
chr2-167188801-167188965_CPPP_WT	4.266554995945558	3.0	3.928406544709257
chr2-167188801-167188965_CPPP_MUT-allCrxSites	3.2604060519182205	2.0	2.273876573516895
chr2-167650324-167650488_CPPE_WT	2.48035708085062	1.0	0.08603104439104212
chr2-167650324-167650488_CPPE_MUT-allCrxSites	0.5148238999072967	0.0	0.029788817009944284
chr2-168207243-168207407_CPPP_WT	2.8372379057083696	1.0	0.3294124664885239
chr2-168207243-168207407_CPPP_MUT-allCrxSites	0.708596844610972	1.0	0.0039061870298628646
chr2-168955466-168955630_CPPP_WT	2.68820292061171	2.0	1.4859500857763372
chr2-168955466-168955630_CPPP_MUT-allCrxSites	1.7057807514849739	2.0	0.8496740505384901
chr2-179761871-179762035_CPPE_WT	3.9632281976271244	2.0	1.5718291620134535
chr2-179761871-179762035_CPPE_MUT-allCrxSites	0.7249344978698216	1.0	0.1681709844747242
chr2-179794507-179794671_CPPE_WT	6.473959488793705	3.0	7.0946907529595595
chr2-179794507-179794671_CPPE_MUT-allCrxSites	3.6063482502251536	2.0	3.1155364478008423
chr2-180457322-180457486_CPRP_WT	4.521641489648518	3.0	4.1287107311115685
chr2-180457322-180457486_CPRP_MUT-allCrxSites	3.872997133344013	3.0	3.49914775757049
chr2-180483270-180483434_CPPE_WT	3.9623897315323315	2.0	1.8645440394024455
chr2-180483270-180483434_CPPE_MUT-allCrxSites	0.48603637735118854	0.0	0.12438080373513073
chr2-180825586-180825750_CPPP_WT	6.400735602243552	3.0	5.221295319092025
chr2-180825586-180825750_CPPP_MUT-allCrxSites	3.5719578112734234	3.0	3.3243602467864815
chr2-181578892-181579056_CPPP_WT	2.0764705194534288	1.0	0.020850058477373392
chr2-181578892-181579056_CPPP_MUT-allCrxSites	1.2372541553327787	1.0	0.015114456295193776
chr3-5453509-5453673_CPRE_WT	2.4364147091368022	1.0	0.1949926695080495
chr3-5453509-5453673_CPRE_MUT-allCrxSites	0.44224759865242	0.0	0.05778572409684513
chr3-8970432-8970596_CPPE_WT	6.103058720681115	2.0	4.006528421074595
chr3-8970432-8970596_CPPE_MUT-allCrxSites	3.4398354947076486	2.0	2.2307414357275133
chr3-9271754-9271918_CPPN_WT	5.138153856876389	2.0	3.408328054394076
chr3-9271754-9271918_CPPN_MUT-allCrxSites	2.922994649607009	2.0	1.5726086645568422
chr3-10304513-10304677_CPPE_WT	5.637499884452039	3.0	5.286078491119081
chr3-10304513-10304677_CPPE_MUT-allCrxSites	2.86132507817681	3.0	2.754057172017988
chr1-39446293-39446457_CPPE_WT	2.214608808561266	2.0	1.2992728913466776
chr1-39446293-39446457_CPPE_MUT-allCrxSites	1.2045472469675165	1.0	0.29075157074021374
chr3-17591244-17591408_CPPE_WT	3.566326497637619	2.0	1.8463431301955344
chr3-17591244-17591408_CPPE_MUT-allCrxSites	1.6678087561886645	2.0	0.7639357230859803
chr3-19110711-19110875_CPRE_WT	3.2651813545119017	2.0	1.364482310665984
chr3-19110711-19110875_CPRE_MUT-allCrxSites	0.69618374381082	1.0	0.019721537252151245
chr3-20000916-20001080_CPPE_WT	4.551285036043071	1.0	0.03963403635047064
chr3-20000916-20001080_CPPE_MUT-allCrxSites	2.1523744821835074	1.0	0.029543801647923335
chr3-27153910-27154074_CPPQ_WT	1.7117865386060431	1.0	0.4176300644041061
chr3-27153910-27154074_CPPQ_MUT-allCrxSites	0.7487005470470166	1.0	0.20390808057515683
chr3-28417481-28417645_CPPE_WT	3.5413598853933235	1.0	1.2625749204766605
chr3-28417481-28417645_CPPE_MUT-allCrxSites	1.1972798714872914	1.0	0.2675566056576878
chr1-194619462-194619626_CPPP_WT	4.226598139147475	2.0	3.1133495648106284
chr1-194619462-194619626_CPPP_MUT-allCrxSites	2.411878142870403	1.0	0.9354006284590813
chr3-32700067-32700231_CPPE_WT	3.1456009117083643	1.0	0.24904813506377496
chr3-32700067-32700231_CPPE_MUT-allCrxSites	1.1003581325048384	1.0	0.13426223363266718
chr3-32985248-32985412_CPPE_WT	3.8787438605912286	1.0	1.1978727692906128
chr3-32985248-32985412_CPPE_MUT-allCrxSites	0.8875924259161316	0.0	0.28997498738152155
chr3-33136630-33136794_CPPE_WT	4.201672552545878	2.0	2.071282896155252
chr3-33136630-33136794_CPPE_MUT-allCrxSites	3.2032241728306747	2.0	1.7550291739596693
chr3-33799982-33800146_CPPP_WT	1.0950710197777704	1.0	0.1356469609443999
chr3-33799982-33800146_CPPP_MUT-allCrxSites	0.10602511448838622	0.0	0.0030442760225040046
chr3-40745956-40746120_CPPP_WT	2.5948804867089224	2.0	1.3997944035464283
chr3-40745956-40746120_CPPP_MUT-allCrxSites	1.0195918918777207	1.0	0.07021271462064327
chr3-51383464-51383628_CPPE_WT	3.1397232929937444	1.0	1.2011543952860362
chr3-51383464-51383628_CPPE_MUT-allCrxSites	0.8004485417472028	1.0	0.08707463098923057
chr3-55227574-55227738_CPPE_WT	6.044358871229658	2.0	3.1229486652167675
chr3-55227574-55227738_CPPE_MUT-allCrxSites	2.060105585950122	2.0	1.2084421689950564
chr1-195040593-195040757_CPPN_WT	2.7157067485854514	1.0	0.9381874435613655
chr1-195040593-195040757_CPPN_MUT-allCrxSites	1.684148920859706	1.0	0.6008422424262579
chr3-55782315-55782479_CPPP_WT	3.8983686303882554	3.0	3.360694961422538
chr3-55782315-55782479_CPPP_MUT-allCrxSites	2.8522186080173846	2.0	1.596543486047861
chr3-55788717-55788881_CPPE_WT	4.722484518613094	1.0	0.2293185747831336
chr3-55788717-55788881_CPPE_MUT-allCrxSites	1.7319519100410352	1.0	0.13906669184444578
chr3-60502277-60502441_CPPP_WT	1.4678380548901921	1.0	0.02538350958859206
chr3-60502277-60502441_CPPP_MUT-allCrxSites	0.4720649152547122	0.0	0.011623980397874063
chr3-62341432-62341596_CPNP_WT	3.806370352281255	1.0	0.46921381857264294
chr3-62341432-62341596_CPNP_MUT-allCrxSites	1.5097155993529754	1.0	0.05638086404572585
chr3-63964632-63964796_CPNP_WT	2.1210211765135636	1.0	0.43988009816091433
chr3-63964632-63964796_CPNP_MUT-allCrxSites	1.106880739395168	1.0	0.24101202175917438
chr3-65836489-65836653_CPPE_WT	5.835685958213942	4.0	6.754982234908412
chr3-65836489-65836653_CPPE_MUT-allCrxSites	4.828589618097327	4.0	5.700940667229269
chr3-67481945-67482109_CPPN_WT	4.0201983652476505	1.0	0.03940053949116677
chr3-67481945-67482109_CPPN_MUT-allCrxSites	1.1001948302240316	1.0	0.019537421527559443
chr3-75556789-75556953_CPNP_WT	1.4805986899220334	1.0	0.5422528077294871
chr3-75556789-75556953_CPNP_MUT-allCrxSites	0.5031407096267311	0.0	0.09163784417840146
chr3-84232473-84232637_CPPE_WT	4.558655693912334	2.0	2.1933703038656596
chr3-84232473-84232637_CPPE_MUT-allCrxSites	2.1369791690440625	2.0	1.0955138931965618
chr3-85681472-85681636_CPPE_WT	3.6487433138623633	3.0	2.9263794919094415
chr3-85681472-85681636_CPPE_MUT-allCrxSites	2.6412974435592087	3.0	2.09996943905897
chr10-4339117-4339281_CPPE_WT	1.7075901204875497	1.0	0.5304624550194657
chr10-4339117-4339281_CPPE_MUT-allCrxSites	0.7073360877938702	0.0	0.2408815819929302
chr3-87112485-87112649_CPPE_WT	2.362422515295238	1.0	0.24892866856687235
chr3-87112485-87112649_CPPE_MUT-allCrxSites	0.5387377142545685	0.0	0.07901213411535972
chr3-88145447-88145611_CPPP_WT	2.1375805026023933	2.0	1.1676564868600299
chr3-88145447-88145611_CPPP_MUT-allCrxSites	1.1874368747801536	1.0	0.4087419695157129
chr3-88296970-88297134_CPNP_WT	2.753134871931048	2.0	2.450975235079544
chr3-88296970-88297134_CPNP_MUT-allCrxSites	1.7624334102096797	1.0	1.0863184364601803
chr3-88587424-88587588_CPPE_WT	4.9581209088166	3.0	3.88000352420447
chr3-88587424-88587588_CPPE_MUT-allCrxSites	1.9406127266130435	2.0	1.3327442295273362
chr10-9893086-9893250_CPPE_WT	3.105107944334553	1.0	0.04518596503873756
chr10-9893086-9893250_CPPE_MUT-allCrxSites	1.0942791705192711	1.0	0.0034275688844120572
chr3-90195806-90195970_CPRE_WT	7.01028960407084	2.0	3.324822639459611
chr3-90195806-90195970_CPRE_MUT-allCrxSites	2.7733967982495313	2.0	1.8605362532899108
chr3-95434364-95434528_CPPP_WT	3.9383890329205156	2.0	2.002550295475275
chr3-95434364-95434528_CPPP_MUT-allCrxSites	2.9379432080280643	1.0	0.035113255206460095
chr3-95933216-95933380_CPPP_WT	5.301498267845648	3.0	5.4658291611625405
chr3-95933216-95933380_CPPP_MUT-allCrxSites	1.1077713070040374	1.0	0.16441387125594448
chr3-96092118-96092282_CPPE_WT	2.8913785034005093	1.0	0.8470429956859867
chr3-96092118-96092282_CPPE_MUT-allCrxSites	1.924039704838657	1.0	0.651332051667204
chr3-96695319-96695483_CPNE_WT	7.553467770799492	3.0	6.647390511205354
chr3-96695319-96695483_CPNE_MUT-allCrxSites	3.587866196939057	3.0	2.93077017077664
chr3-96905196-96905360_CPPP_WT	3.5003226155171117	3.0	3.0112269951588435
chr3-96905196-96905360_CPPP_MUT-allCrxSites	2.0793695946036004	2.0	1.3687510888841783
chr3-97911246-97911410_CPPE_WT	2.2371322268246083	1.0	0.03149166641343424
chr3-97911246-97911410_CPPE_MUT-allCrxSites	0.23466399565350535	0.0	0.0036133640364191147
chr3-100833974-100834138_CPPN_WT	3.6714631410856415	2.0	1.9289189003422464
chr3-100833974-100834138_CPPN_MUT-allCrxSites	2.699664139552437	2.0	1.4845253801784954
chr3-104577635-104577799_CPPE_WT	3.931788991822169	3.0	3.810824726236685
chr3-104577635-104577799_CPPE_MUT-allCrxSites	2.9772181963809254	3.0	2.637549397242734
chr3-104773487-104773651_CPPE_WT	4.97520325180677	2.0	2.943283875862171
chr3-104773487-104773651_CPPE_MUT-allCrxSites	2.5710457552807315	3.0	2.3127275048908054
chr3-107333118-107333282_CPNP_WT	1.6458895083426615	1.0	0.8227346377643379
chr3-107333118-107333282_CPNP_MUT-allCrxSites	0.5652572992554865	0.0	0.11681270639273776
chr3-108363910-108364074_CPPE_WT	6.94224009690873	4.0	8.778353642129987
chr3-108363910-108364074_CPPE_MUT-allCrxSites	4.737364708947778	4.0	6.005511585659993
chr3-121349529-121349693_CPPE_WT	3.0232817177783327	1.0	0.11941991748652936
chr3-121349529-121349693_CPPE_MUT-allCrxSites	1.0521522259394878	1.0	0.015756578631074748
chr10-17253153-17253317_CPPE_WT	3.4529191936403594	2.0	2.4685097929182565
chr10-17253153-17253317_CPPE_MUT-allCrxSites	1.0787225789821562	1.0	0.12527346334999562
chr3-122278067-122278231_CPPE_WT	7.063683819599923	2.0	4.523985738694917
chr3-122278067-122278231_CPPE_MUT-allCrxSites	1.331081796981036	1.0	0.46666349755685715
chr3-126598024-126598188_CPRP_WT	3.0705981988648006	1.0	0.2115160735841146
chr3-126598024-126598188_CPRP_MUT-allCrxSites	1.2344429743455312	1.0	0.2783074013980047
chr3-126769884-126770048_CPPE_WT	5.228941652798436	1.0	2.3166095341254
chr3-126769884-126770048_CPPE_MUT-allCrxSites	2.485462958827302	2.0	1.3924731205899044
chr3-127163585-127163749_CPPE_WT	4.4199761450775386	2.0	3.323205171845547
chr3-127163585-127163749_CPPE_MUT-allCrxSites	2.500944952430019	1.0	1.1613403801564952
chr3-128230403-128230567_CPPN_WT	3.620714493492281	1.0	0.9525869534485932
chr3-128230403-128230567_CPPN_MUT-allCrxSites	0.6721604333959429	0.0	0.1769469808092146
chr3-129805960-129806124_CPPE_WT	5.367336815353607	2.0	2.4712217248663335
chr3-129805960-129806124_CPPE_MUT-allCrxSites	1.1158786685139097	1.0	0.41146430954918406
chr3-133338932-133339096_CPPE_WT	7.720300255935118	3.0	7.823780125833374
chr3-133338932-133339096_CPPE_MUT-allCrxSites	4.875109853951374	3.0	4.289738658466955
chr3-135438152-135438316_CPPP_WT	1.3000019741256394	1.0	0.16621266365172405
chr3-135438152-135438316_CPPP_MUT-allCrxSites	0.33586747713330345	0.0	0.04882181297305451
chr3-136669470-136669634_CPPP_WT	2.058238809540028	1.0	0.593653002473588
chr3-136669470-136669634_CPPP_MUT-allCrxSites	1.0589490678668816	1.0	0.3330647985794662
chr3-138812728-138812892_CPPE_WT	2.3937556168249916	2.0	1.2396704711876563
chr3-138812728-138812892_CPPE_MUT-allCrxSites	1.3978309576111398	1.0	0.5185174468366522
chr3-138840679-138840843_CPPE_WT	6.122431599513767	1.0	1.326763617228224
chr3-138840679-138840843_CPPE_MUT-allCrxSites	2.4903239506798274	1.0	0.6963758964974239
chr3-142395700-142395864_CPPP_WT	2.2630512686721063	2.0	1.1775983688694929
chr3-142395700-142395864_CPPP_MUT-allCrxSites	1.2759733517225804	1.0	0.0038882792567585633
chr3-145923987-145924151_CPPP_WT	1.566038021012444	1.0	0.32786865003897664
chr3-145923987-145924151_CPPP_MUT-allCrxSites	0.6135378690783913	0.0	0.1392399074733546
chr3-146381435-146381599_CPPE_WT	5.027414836939846	2.0	3.651782378539631
chr3-146381435-146381599_CPPE_MUT-allCrxSites	3.0531083752078665	2.0	2.4205437530033773
chr3-158036552-158036716_CPPP_WT	2.1044652374119206	2.0	0.9478172237814231
chr3-158036552-158036716_CPPP_MUT-allCrxSites	1.1039252251741436	1.0	0.4003251072887654
chr4-8840136-8840300_CPPP_WT	9.125231391303986	4.0	13.082138748823363
chr4-8840136-8840300_CPPP_MUT-allCrxSites	5.759960773226915	4.0	7.179329046919472
chr10-19011812-19011976_CPRP_WT	3.192507254223404	1.0	0.11899785265192024
chr10-19011812-19011976_CPRP_MUT-allCrxSites	1.1963603513163705	1.0	0.06938657788449785
chr4-16163897-16164061_CPPP_WT	5.959292261967666	2.0	2.5794132211098266
chr4-16163897-16164061_CPPP_MUT-allCrxSites	4.965397527544897	1.0	0.017456280435078818
chr4-21847884-21848048_CPPP_WT	2.4167016757577118	2.0	1.195700894302887
chr4-21847884-21848048_CPPP_MUT-allCrxSites	1.5039252857166312	2.0	0.6632683150923191
chr4-33030706-33030870_CPPP_WT	6.667431179015312	3.0	5.487551989336219
chr4-33030706-33030870_CPPP_MUT-allCrxSites	2.634104787459372	3.0	2.123014383642431
chr4-34550456-34550620_CPPP_WT	2.031255477078719	1.0	0.18828993913286546
chr4-34550456-34550620_CPPP_MUT-allCrxSites	0.016831106293139584	0.0	0.00017268938210732125
chr4-40757993-40758157_CPPQ_WT	3.5737036292299615	2.0	1.6321849089582632
chr4-40757993-40758157_CPPQ_MUT-allCrxSites	1.5174993643443633	2.0	0.6656345468020336
chr4-40853172-40853336_CPPP_WT	4.811394724825262	1.0	0.21614920777110472
chr4-40853172-40853336_CPPP_MUT-allCrxSites	1.8269060731188502	1.0	0.14855208211985918
chr4-41124438-41124602_CPPP_WT	2.083661893171049	2.0	1.0510298235578484
chr4-41124438-41124602_CPPP_MUT-allCrxSites	1.3008806057612083	1.0	0.44844202928569005
chr4-41619407-41619571_CPPN_WT	4.035032196715161	2.0	2.3397204086257224
chr4-41619407-41619571_CPPN_MUT-allCrxSites	1.707495419139601	2.0	0.8010460307325821
chr10-19097596-19097760_CPRE_WT	4.991661073337739	2.0	2.2158229029419534
chr10-19097596-19097760_CPRE_MUT-allCrxSites	3.0979313168780163	2.0	1.590004753711415
chr4-43605011-43605175_CPPE_WT	4.305600314336831	2.0	2.1274251365345482
chr4-43605011-43605175_CPPE_MUT-allCrxSites	1.5246552810502787	2.0	0.6218293656044707
chr4-44163897-44164061_CPNN_WT	4.351524099464261	1.0	0.7789029454494251
chr4-44163897-44164061_CPNN_MUT-allCrxSites	1.4798247215614375	1.0	0.5587277432879203
chr4-44973559-44973723_CPPN_WT	2.837893774498064	2.0	1.8866831323399889
chr4-44973559-44973723_CPPN_MUT-allCrxSites	1.6145921662235767	2.0	0.7250411256087036
chr4-45531211-45531375_CPPQ_WT	1.4935895108406756	1.0	0.29984322332472474
chr4-45531211-45531375_CPPQ_MUT-allCrxSites	0.6069988434338236	0.0	0.1388001182188898
chr4-45967072-45967236_CPPE_WT	5.0456430771837555	4.0	4.9445417371220755
chr4-45967072-45967236_CPPE_MUT-allCrxSites	4.031321854473681	3.0	4.1277505228902145
chr4-46389071-46389235_CPPP_WT	2.0916390969310723	1.0	0.026165550907043898
chr4-46389071-46389235_CPPP_MUT-allCrxSites	0.15217455115334425	0.0	0.0026105059260068185
chr4-48249989-48250153_CPPE_WT	5.05393317427976	1.0	0.18930789716023574
chr4-48249989-48250153_CPPE_MUT-allCrxSites	1.370682041636372	1.0	0.002184113534294787
chr4-53473813-53473977_CPPE_WT	3.702870592715632	2.0	1.9824841886076963
chr4-53473813-53473977_CPPE_MUT-allCrxSites	1.0381169890419972	1.0	0.246974963676147
chr4-53510075-53510239_CPPE_WT	3.322195335659773	1.0	1.4009014173733136
chr4-53510075-53510239_CPPE_MUT-allCrxSites	0.9861565710275905	1.0	0.23368856011237904
chr4-53633798-53633962_CPPE_WT	3.498106584148038	1.0	0.6277710851216054
chr4-53633798-53633962_CPPE_MUT-allCrxSites	2.5020360226614247	1.0	0.5226286967173795
chr4-59069380-59069544_CPPN_WT	5.078260918798939	2.0	3.2435513349066687
chr4-59069380-59069544_CPPN_MUT-allCrxSites	3.0828085892866404	2.0	2.0735252519986753
chr4-59677387-59677551_CPPE_WT	6.13677634010687	4.0	5.654215347688796
chr4-59677387-59677551_CPPE_MUT-allCrxSites	5.180760186143781	4.0	5.062541530403296
chr4-62285392-62285556_CPNE_WT	4.882502598568377	1.0	1.5350463850482554
chr4-62285392-62285556_CPNE_MUT-allCrxSites	1.6913962641875377	1.0	0.26165159526146353
chr4-63125047-63125211_CPPN_WT	5.427245063979399	2.0	2.9167462391460277
chr4-63125047-63125211_CPPN_MUT-allCrxSites	3.4543095892331452	2.0	2.21480312565705
chr4-63389193-63389357_CPPE_WT	5.727189543818192	3.0	5.076034146741029
chr4-63389193-63389357_CPPE_MUT-allCrxSites	3.2521146720701024	2.0	2.752318514071136
chr4-63501204-63501368_CPPE_WT	3.886992209265555	2.0	1.2400153787583048
chr4-63501204-63501368_CPPE_MUT-allCrxSites	0.9260923505616864	1.0	0.3119692648131045
chr4-72381346-72381510_CPCN_WT	6.4808339275786695	2.0	4.064352607464412
chr4-72381346-72381510_CPCN_MUT-allCrxSites	4.447406758410865	2.0	3.151091274714592
chr10-20199586-20199750_CPPE_WT	5.580183986760733	4.0	6.6899684993678274
chr10-20199586-20199750_CPPE_MUT-allCrxSites	3.537569903460575	3.0	3.5864311400272166
chr4-74257800-74257964_CPPE_WT	4.029014699125395	1.0	0.19942262424939153
chr4-74257800-74257964_CPPE_MUT-allCrxSites	0.5925435237629046	1.0	0.02947857719107054
chr4-81282242-81282406_CPPE_WT	4.005389882154292	1.0	1.3656708203559398
chr4-81282242-81282406_CPPE_MUT-allCrxSites	1.1826447117235552	1.0	0.5191981550802681
chr4-83656614-83656778_CPPE_WT	3.9873626482161724	2.0	3.023124808380357
chr4-83656614-83656778_CPPE_MUT-allCrxSites	2.1283235453238296	1.0	1.2444532767609204
chr4-85352567-85352731_CPPE_WT	4.897324035225803	1.0	0.5133682417761681
chr4-85352567-85352731_CPPE_MUT-allCrxSites	1.6359889751638161	1.0	0.2931699027511816
chr4-86564549-86564713_CPPE_WT	5.2099794217271445	4.0	6.038421811539957
chr4-86564549-86564713_CPPE_MUT-allCrxSites	4.238609673471603	4.0	4.864001200330917
chr4-86867169-86867333_CPPE_WT	4.589347654383604	3.0	3.140936182482687
chr4-86867169-86867333_CPPE_MUT-allCrxSites	0.9803714932680363	1.0	0.3235027409192867
chr4-95968078-95968242_CPPP_WT	5.989506975034619	3.0	4.8149791057099085
chr4-95968078-95968242_CPPP_MUT-allCrxSites	2.2470023564521826	2.0	1.9676663460250892
chr4-99219107-99219271_CPRE_WT	5.734822216745918	2.0	3.869525693443317
chr4-99219107-99219271_CPRE_MUT-allCrxSites	2.3292745903277816	2.0	1.240480887941975
chr4-100382786-100382950_CPPE_WT	3.162707990171068	1.0	0.03932908242673614
chr4-100382786-100382950_CPPE_MUT-allCrxSites	0.3356764432170535	0.0	0.005240067924609019
chr4-102087596-102087760_CPPP_WT	2.0710256286776425	2.0	1.0303340294535026
chr4-102087596-102087760_CPPP_MUT-allCrxSites	1.073555177061401	1.0	0.24785882996956285
chr4-102761128-102761292_CPRP_WT	4.1525482143158055	2.0	2.2234873040753618
chr4-102761128-102761292_CPRP_MUT-allCrxSites	2.221551877630728	2.0	1.272299655811255
chr4-104465306-104465470_CPCE_WT	2.7072091160192144	1.0	0.8576357003584985
chr4-104465306-104465470_CPCE_MUT-allCrxSites	0.8445880064605316	0.0	0.3170209885652887
chr4-107193100-107193264_CPRE_WT	3.4969719687439587	2.0	1.5085643620093796
chr4-107193100-107193264_CPRE_MUT-allCrxSites	1.56346762011598	2.0	0.6858615993645812
chr4-107397062-107397226_CPPE_WT	4.423727804007112	3.0	4.192160738509154
chr4-107397062-107397226_CPPE_MUT-allCrxSites	2.424906334177234	2.0	1.8563795471992324
chr4-107987800-107987964_CPPE_WT	4.571149180434468	2.0	3.1924304603009874
chr4-107987800-107987964_CPPE_MUT-allCrxSites	2.5942182405506666	2.0	1.9225841922006188
chr10-21996806-21996970_CPPN_WT	3.6401251474249428	2.0	1.3638194136067991
chr10-21996806-21996970_CPPN_MUT-allCrxSites	0.6125793361956491	1.0	0.07822859382378583
chr4-115812515-115812679_CPRN_WT	3.401969757976462	1.0	0.332219072407268
chr4-115812515-115812679_CPRN_MUT-allCrxSites	0.46196811846180436	0.0	0.059033780136356906
chr4-115963091-115963255_CPPN_WT	2.7863235446884076	2.0	1.8929656478324042
chr4-115963091-115963255_CPPN_MUT-allCrxSites	1.790227149488088	1.0	0.833544740329472
chr4-116406780-116406944_CPPE_WT	3.08155137733392	2.0	1.7367732396708166
chr4-116406780-116406944_CPPE_MUT-allCrxSites	0.19929720175934973	0.0	0.025719791710702197
chr4-117634000-117634164_CPPE_WT	3.8582381661225833	1.0	0.49107122209067267
chr4-117634000-117634164_CPPE_MUT-allCrxSites	2.0002802737798806	1.0	0.3354142872392939
chr10-22017950-22018114_CPPN_WT	4.194945042699022	2.0	2.400372745156425
chr10-22017950-22018114_CPPN_MUT-allCrxSites	2.08615567968659	2.0	1.0732143058847778
chr4-117871362-117871526_CPPP_WT	3.7036837183274303	1.0	0.9288278363509038
chr4-117871362-117871526_CPPP_MUT-allCrxSites	1.0510887866125573	1.0	0.3233595297683105
chr4-119112319-119112483_CPPE_WT	2.4607258082684296	1.0	0.3228328659559002
chr4-119112319-119112483_CPPE_MUT-allCrxSites	0.5265142325789736	0.0	0.07828400714638226
chr4-119294446-119294610_CPPP_WT	1.8198048866281147	1.0	0.002618821139337723
chr4-119294446-119294610_CPPP_MUT-allCrxSites	0.014738243551716108	0.0	0.0001251748280360849
chr4-123162563-123162727_CPPE_WT	4.7680717270044655	2.0	2.8109404939985985
chr4-123162563-123162727_CPPE_MUT-allCrxSites	1.5272583574349772	2.0	0.7181013393983509
chr4-126108427-126108591_CPPE_WT	2.960973219622291	1.0	0.031534115009081765
chr4-126108427-126108591_CPPE_MUT-allCrxSites	0.032610455323227254	0.0	0.00042939474970180534
chr10-25311535-25311699_CPPE_WT	2.0612536522693548	1.0	0.04990862352824027
chr10-25311535-25311699_CPPE_MUT-allCrxSites	0.21088996877778177	0.0	0.00788276893398995
chr4-128721348-128721512_CPPE_WT	3.871339529504039	2.0	1.221224708138029
chr4-128721348-128721512_CPPE_MUT-allCrxSites	0.890511343021293	1.0	0.2845518785054931
chr4-128844342-128844506_CPPN_WT	4.293950582696972	3.0	4.070421095675616
chr4-128844342-128844506_CPPN_MUT-allCrxSites	1.434677463135295	1.0	0.592234158539529
chr4-129817702-129817866_CPCE_WT	4.02003718077287	1.0	0.7251873282030888
chr4-129817702-129817866_CPCE_MUT-allCrxSites	2.7284421734998565	1.0	0.2499638818687813
chr4-130892407-130892571_CPPN_WT	2.855987414329407	1.0	0.15582603149177443
chr4-130892407-130892571_CPPN_MUT-allCrxSites	0.17099291176148476	0.0	0.014236904106746278
chr4-131998872-131999036_CPPE_WT	3.818928427012575	2.0	2.813469254131516
chr4-131998872-131999036_CPPE_MUT-allCrxSites	1.8257209112140704	1.0	1.1553544653800414
chr4-132057462-132057626_CPPE_WT	4.006719272839784	2.0	1.4779322919548097
chr4-132057462-132057626_CPPE_MUT-allCrxSites	1.4160383038868705	1.0	0.21890458329125473
chr4-133051549-133051713_CPPP_WT	5.662816487079251	2.0	3.771166556812013
chr4-133051549-133051713_CPPP_MUT-allCrxSites	4.1971870494375025	2.0	2.793755377724958
chr4-133440010-133440174_CPPE_WT	1.8242647068508955	2.0	0.8124266112021845
chr4-133440010-133440174_CPPE_MUT-allCrxSites	0.8283548186140839	1.0	0.2305942232759168
chr10-25408257-25408421_CPPP_WT	3.1968291236865127	2.0	2.0120862646353577
chr10-25408257-25408421_CPPP_MUT-allCrxSites	2.200901796721752	2.0	1.3878860876449193
chr4-133970294-133970458_CPRE_WT	3.6284531213845628	3.0	3.2508447463113
chr4-133970294-133970458_CPRE_MUT-allCrxSites	2.7954524832155934	3.0	2.346364325770571
chr4-134243587-134243751_CPPP_WT	5.93553821010339	4.0	7.827831685710327
chr4-134243587-134243751_CPPP_MUT-allCrxSites	3.7534403128954326	3.0	3.5346979840570705
chr4-134924576-134924740_CPPP_WT	3.8681980839116115	2.0	2.0418351890748636
chr4-134924576-134924740_CPPP_MUT-allCrxSites	0.9591034604171603	1.0	0.07021122441657855
chr4-136622514-136622678_CPPP_WT	3.8514819056878533	2.0	2.897470059375991
chr4-136622514-136622678_CPPP_MUT-allCrxSites	1.8531689768507515	1.0	0.9052764379196486
chr4-137038237-137038401_CPPN_WT	4.5607159075203345	1.0	0.10429400297913262
chr4-137038237-137038401_CPPN_MUT-allCrxSites	0.8585256909308538	1.0	0.028923119298685948
chr4-137766453-137766617_CPPP_WT	3.273774331418563	2.0	1.908856136221952
chr4-137766453-137766617_CPPP_MUT-allCrxSites	1.2767411182329418	1.0	0.14113919451724136
chr4-138102002-138102166_CPPE_WT	3.9326468721568917	2.0	1.6123205038289619
chr4-138102002-138102166_CPPE_MUT-allCrxSites	1.0450278497598646	1.0	0.3228179066904779
chr10-39133791-39133955_CPPP_WT	1.1025888197043259	1.0	0.15979543375113942
chr10-39133791-39133955_CPPP_MUT-allCrxSites	0.02699730421119717	0.0	0.0004863503832918674
chr4-140881834-140881998_CPPE_WT	3.112477931552306	1.0	1.4434432530981887
chr4-140881834-140881998_CPPE_MUT-allCrxSites	0.885795699237987	1.0	0.27945420619969136
chr4-141211795-141211959_CPPN_WT	2.9941031082951928	1.0	0.06434073858816339
chr4-141211795-141211959_CPPN_MUT-allCrxSites	1.8994259554297392	1.0	0.05029609484889544
chr4-143412358-143412522_CPPP_WT	2.4645919705417425	1.0	0.01692584307555244
chr4-143412358-143412522_CPPP_MUT-allCrxSites	0.5548344094135066	1.0	0.005522747615721162
chr4-145008568-145008732_CPRN_WT	3.4390303110583176	1.0	0.8635511678150566
chr4-145008568-145008732_CPRN_MUT-allCrxSites	1.5617811740158758	1.0	0.47892194662412885
chr4-148171396-148171560_CPPN_WT	9.944215379117793	3.0	11.273895401120955
chr4-148171396-148171560_CPPN_MUT-allCrxSites	6.431041870265773	3.0	7.547209190735499
chr4-148806970-148807134_CPPP_WT	0.9901678543168567	1.0	0.0003062115036175924
chr4-148806970-148807134_CPPP_MUT-allCrxSites	0.3484487920332779	0.0	0.00014123312237450793
chr10-39552276-39552440_CPPE_WT	3.0267034925500074	1.0	0.6751376149049619
chr10-39552276-39552440_CPPE_MUT-allCrxSites	1.0016302806323558	1.0	0.24319854027363041
chr4-148891707-148891871_CPRE_WT	1.3564277618113223	1.0	0.12869381285757742
chr4-148891707-148891871_CPRE_MUT-allCrxSites	0.3594552537196249	0.0	0.0437710687512966
chr4-148914869-148915033_CPPE_WT	2.3402584205618595	1.0	0.3582624265641952
chr4-148914869-148915033_CPPE_MUT-allCrxSites	0.32683210048679573	0.0	0.047518506574007184
chr4-148984765-148984929_CPPE_WT	3.385453901749088	2.0	2.649132519271764
chr4-148984765-148984929_CPPE_MUT-allCrxSites	2.3897559402362467	1.0	1.0136064252669512
chr4-149345186-149345350_CPNE_WT	4.015873702847317	2.0	2.0157522307415032
chr4-149345186-149345350_CPNE_MUT-allCrxSites	1.0752739371767461	1.0	0.14467720888897007
chr4-149569926-149570090_CPPE_WT	3.3784572810686937	3.0	3.3824614340947434
chr4-149569926-149570090_CPPE_MUT-allCrxSites	2.3857244399757676	2.0	1.7912302866609937
chr10-39731310-39731474_CPPP_WT	2.8956347717119995	2.0	1.560045369277908
chr10-39731310-39731474_CPPP_MUT-allCrxSites	0.14418822883489715	0.0	0.012724198730974239
chr4-149738628-149738792_CPPE_WT	5.842204728307019	3.0	5.5405336258473
chr4-149738628-149738792_CPPE_MUT-allCrxSites	2.847104881049434	3.0	2.6243560685142437
chr4-149750636-149750800_CPRE_WT	5.94470052084512	2.0	1.933142773866959
chr4-149750636-149750800_CPRE_MUT-allCrxSites	1.4268689778059926	1.0	0.008259501966905494
chr4-149887019-149887183_CPPE_WT	3.643377806133043	3.0	3.1553476148508772
chr4-149887019-149887183_CPPE_MUT-allCrxSites	1.8115323227104385	2.0	1.1932487678550527
chr4-151282226-151282390_CPPN_WT	8.610860475446211	2.0	7.728655495407731
chr4-151282226-151282390_CPPN_MUT-allCrxSites	4.806653672131048	2.0	4.487202365765358
chr4-152010987-152011151_CPRP_WT	3.7087428955065556	2.0	1.660105849777656
chr4-152010987-152011151_CPRP_MUT-allCrxSites	1.7769094839481863	2.0	0.8183400492356206
chr4-152298087-152298251_CPNP_WT	2.9827125635791547	1.0	0.5864938976560287
chr4-152298087-152298251_CPNP_MUT-allCrxSites	1.1590700751240683	1.0	0.3135048026965819
chr4-152488220-152488384_CPPE_WT	6.4733690270803805	2.0	2.3998713539303487
chr4-152488220-152488384_CPPE_MUT-allCrxSites	1.8569351171866997	2.0	1.002398003046887
chr4-153686887-153687051_CPCE_WT	3.3119174588160707	1.0	0.3314519850572855
chr4-153686887-153687051_CPCE_MUT-allCrxSites	2.3177329719889825	1.0	0.22744514084781794
chr4-154582930-154583094_CPPN_WT	6.942740399237349	2.0	5.646192896169755
chr4-154582930-154583094_CPPN_MUT-allCrxSites	5.975833231326064	2.0	4.7884027240541025
chr4-155080333-155080497_CPPE_WT	3.597912480914326	2.0	1.833849265086934
chr4-155080333-155080497_CPPE_MUT-allCrxSites	2.5994868305036105	2.0	1.396598157172028
chr4-155495914-155496078_CPRE_WT	4.261806470594937	2.0	2.1375234530819456
chr4-155495914-155496078_CPRE_MUT-allCrxSites	2.384349526585873	2.0	1.417991658788239
chr4-155728228-155728392_CPPP_WT	4.6509847064357945	3.0	4.443408666863947
chr4-155728228-155728392_CPPP_MUT-allCrxSites	2.6570039492456554	3.0	2.403291495080608
chr5-8947455-8947619_CPPN_WT	8.337543253992884	3.0	6.467880178280589
chr5-8947455-8947619_CPPN_MUT-allCrxSites	2.2365591482257474	3.0	1.6967824047754283
chr10-40348751-40348915_CPPP_WT	4.392332347593511	2.0	3.0718542057488696
chr10-40348751-40348915_CPPP_MUT-allCrxSites	2.148103726043069	2.0	1.2518219883514907
chr5-19235215-19235379_CPPE_WT	4.9197143626220905	1.0	0.011635108421407483
chr5-19235215-19235379_CPPE_MUT-allCrxSites	2.934028806439073	1.0	0.009336401082044407
chr5-24275724-24275888_CPPE_WT	4.324515647341422	1.0	0.0417633264621183
chr5-24275724-24275888_CPPE_MUT-allCrxSites	1.3068585632639191	1.0	0.02246915875100751
chr5-24373919-24374083_CPPE_WT	4.273607499707603	1.0	0.1747622353398425
chr5-24373919-24374083_CPPE_MUT-allCrxSites	1.0024815394492235	1.0	0.07590917918139689
chr5-24577512-24577676_CPPP_WT	2.1805333713214803	1.0	0.20375055610297177
chr5-24577512-24577676_CPPP_MUT-allCrxSites	0.37023229921021455	0.0	0.058613911151720946
chr5-25513810-25513974_CPPE_WT	2.872424473737387	1.0	0.18093543452545158
chr5-25513810-25513974_CPPE_MUT-allCrxSites	0.825372638979533	1.0	0.037508964024136886
chr10-40467368-40467532_CPPE_WT	3.133919821579223	2.0	1.6511012483809568
chr10-40467368-40467532_CPPE_MUT-allCrxSites	2.224670691917411	2.0	1.1547235083231244
chr5-28123430-28123594_CPPN_WT	3.3204507625916126	2.0	1.9635512787636795
chr5-28123430-28123594_CPPN_MUT-allCrxSites	1.3243878079658329	1.0	0.5045633496655254
chr5-30147854-30148018_CPPE_WT	4.20910077599415	3.0	3.2274320642017678
chr5-30147854-30148018_CPPE_MUT-allCrxSites	2.251869399551706	3.0	1.680961928125925
chr5-30824147-30824311_CPPE_WT	2.9813459888806455	1.0	0.0017679046965141548
chr5-30824147-30824311_CPPE_MUT-allCrxSites	0.18792077585540864	0.0	0.00011288812380763117
chr5-31048499-31048663_CPPP_WT	3.4024846479395627	2.0	2.1399250096717957
chr5-31048499-31048663_CPPP_MUT-allCrxSites	1.4683900214270171	1.0	0.8599155356923739
chr5-31298508-31298672_CPPE_WT	2.601433267390135	1.0	0.7362844749662383
chr5-31298508-31298672_CPPE_MUT-allCrxSites	1.3902044951488612	1.0	0.47578365757572555
chr5-34573462-34573626_CPPP_WT	2.0054656883114497	2.0	1.0097298850665515
chr5-34573462-34573626_CPPP_MUT-allCrxSites	1.0066687068902944	1.0	0.01706402504564719
chr5-35073358-35073522_CPPE_WT	4.166533370515734	3.0	3.3647396585565046
chr5-35073358-35073522_CPPE_MUT-allCrxSites	2.3312862309495603	3.0	1.7817016986688137
chr5-35582740-35582904_CPPP_WT	3.097555170103382	1.0	0.3041955630890337
chr5-35582740-35582904_CPPP_MUT-allCrxSites	1.2872718169569954	1.0	0.21900755820379894
chr5-36989103-36989267_CPPP_WT	2.3426372654137033	2.0	1.6282442203392955
chr5-36989103-36989267_CPPP_MUT-allCrxSites	1.3257088678362536	1.0	0.4153410830252365
chr5-41691200-41691364_CPPE_WT	3.399226282720946	2.0	2.3944122193044595
chr5-41691200-41691364_CPPE_MUT-allCrxSites	2.3069607408440995	1.0	1.1309119158499505
chr5-44102052-44102216_CPPP_WT	4.435345004337278	2.0	2.9381090160156673
chr5-44102052-44102216_CPPP_MUT-allCrxSites	1.5422260125247897	1.0	0.7400377307350551
chr5-45791937-45792101_CPPE_WT	3.862140328280927	2.0	3.0849861081460346
chr5-45791937-45792101_CPPE_MUT-allCrxSites	2.6596047095487734	2.0	2.1630659011781908
chr5-65490303-65490467_CPPN_WT	5.390868568152882	2.0	2.7513517123674434
chr5-65490303-65490467_CPPN_MUT-allCrxSites	4.5109697075914355	2.0	2.494660146692083
chr5-67122355-67122519_CPPN_WT	6.863826797524345	3.0	5.676101889252562
chr5-67122355-67122519_CPPN_MUT-allCrxSites	1.9176971010663661	1.0	1.0497832448186624
chr5-72642673-72642837_CPRP_WT	7.004936157333159	3.0	6.7113473028550965
chr5-72642673-72642837_CPRP_MUT-allCrxSites	5.119024228986506	3.0	4.994662037737973
chr5-73212021-73212185_CPPP_WT	4.91567997066305	1.0	0.35928257554296283
chr5-73212021-73212185_CPPP_MUT-allCrxSites	0.32961103134874475	0.0	0.04684755214442186
chr5-73256427-73256591_CPPP_WT	4.499822492222061	3.0	3.947609922149534
chr5-73256427-73256591_CPPP_MUT-allCrxSites	2.5901085513865545	3.0	2.0548110928499823
chr5-88559269-88559433_CPNE_WT	2.309742355794217	1.0	0.1048344890214472
chr5-88559269-88559433_CPNE_MUT-allCrxSites	1.314921735669305	1.0	0.07269603683626391
chr5-89758580-89758744_CPRN_WT	4.447736838818701	1.0	1.000246688834116
chr5-89758580-89758744_CPRN_MUT-allCrxSites	0.8079576195679414	0.0	0.29638966470968264
chr5-91044641-91044805_CPPE_WT	3.9456623349252555	3.0	3.4743777258891715
chr5-91044641-91044805_CPPE_MUT-allCrxSites	1.967286983189808	2.0	1.141957518934901
chr5-92278206-92278370_CPPP_WT	2.7306867812057214	1.0	0.8735943628219456
chr5-92278206-92278370_CPPP_MUT-allCrxSites	0.7439028999306355	0.0	0.21436071908959478
chr5-92918205-92918369_CPPE_WT	3.714821503245371	2.0	1.978629696714143
chr5-92918205-92918369_CPPE_MUT-allCrxSites	1.423441670167313	1.0	0.662381342127479
chr1-44584098-44584262_CPPE_WT	4.1654277994408835	3.0	4.098258392395718
chr1-44584098-44584262_CPPE_MUT-allCrxSites	3.2073961570202676	3.0	3.0992308141072584
chr5-93268503-93268667_CPPP_WT	3.230432818364088	2.0	1.3272513674715056
chr5-93268503-93268667_CPPP_MUT-allCrxSites	1.2783739076846454	2.0	0.5296090319528656
chr5-96912050-96912214_CPPE_WT	4.551969129768716	1.0	1.984398717883941
chr5-96912050-96912214_CPPE_MUT-allCrxSites	2.57248529653502	1.0	1.3794331381320553
chr5-98168587-98168751_CPPP_WT	2.873095526334909	1.0	0.01232745593324457
chr5-98168587-98168751_CPPP_MUT-allCrxSites	0.014283122681291982	0.0	4.0428516238051276e-05
chr5-100197342-100197506_CPPE_WT	2.956899577815061	2.0	1.7993066759947602
chr5-100197342-100197506_CPPE_MUT-allCrxSites	2.091524569592435	2.0	1.3907139148323893
chr5-100346513-100346677_CPPE_WT	3.8532085121834094	2.0	1.9501302402340461
chr5-100346513-100346677_CPPE_MUT-allCrxSites	1.774963581396333	2.0	0.8366656660745267
chr5-101789573-101789737_CPPE_WT	5.151866578084512	2.0	3.563832518672266
chr5-101789573-101789737_CPPE_MUT-allCrxSites	2.284986983247903	2.0	1.6760383148849303
chr5-102768806-102768970_CPPP_WT	1.5516941857117301	1.0	0.3710831816050709
chr5-102768806-102768970_CPPP_MUT-allCrxSites	0.5722302868532222	0.0	0.13981838971287924
chr5-103785466-103785630_CPPE_WT	3.4864652938709004	1.0	0.096626674213517
chr5-103785466-103785630_CPPE_MUT-allCrxSites	0.7036070306577187	1.0	0.004287424827943335
chr10-43759988-43760152_CPPE_WT	3.4379565793784748	1.0	0.5016255796847469
chr10-43759988-43760152_CPPE_MUT-allCrxSites	0.46349308482625695	0.0	0.015382716703875823
chr10-43845720-43845884_CPPE_WT	4.4375746401269005	2.0	1.482411154697694
chr10-43845720-43845884_CPPE_MUT-allCrxSites	1.6813085173813458	2.0	1.08796722731044
chr5-108268850-108269014_CPPP_WT	1.7203839837240917	1.0	0.007449086025869774
chr5-108268850-108269014_CPPP_MUT-allCrxSites	0.744742765537832	1.0	0.003098555733438385
chr5-108389888-108390052_CPPP_WT	4.925025972307225	3.0	4.23857556954354
chr5-108389888-108390052_CPPP_MUT-allCrxSites	2.7197084290603577	3.0	2.1653622821198684
chr10-44464737-44464901_CPPE_WT	5.604071188488983	3.0	5.816423805544773
chr10-44464737-44464901_CPPE_MUT-allCrxSites	2.305617835940394	2.0	1.8820333705448304
chr5-110839742-110839906_CPPP_WT	2.2478833451128857	1.0	0.826854551096371
chr5-110839742-110839906_CPPP_MUT-allCrxSites	1.222108072867993	1.0	0.531152424068423
chr5-113396451-113396615_CPPE_WT	6.201940573357405	3.0	5.165516893795593
chr5-113396451-113396615_CPPE_MUT-allCrxSites	1.9712388727638228	3.0	1.3624648877723409
chr5-114087967-114088131_CPPE_WT	3.779913403184739	3.0	3.5562555569517134
chr5-114087967-114088131_CPPE_MUT-allCrxSites	2.826210854505688	3.0	2.43669240585538
chr5-114539899-114540063_CPPE_WT	4.724720916350866	3.0	4.6831981966292595
chr5-114539899-114540063_CPPE_MUT-allCrxSites	2.273454173891068	2.0	1.5277627106364051
chr5-114734679-114734843_CPPE_WT	3.9421752511338584	2.0	1.8057975511775077
chr5-114734679-114734843_CPPE_MUT-allCrxSites	1.8312444210106933	1.0	0.7593666017743183
chr10-44531664-44531828_CPPE_WT	3.4400904152604928	1.0	0.05376585187495828
chr10-44531664-44531828_CPPE_MUT-allCrxSites	1.546827389410847	1.0	0.007261355440812315
chr5-115326905-115327069_CPPP_WT	2.6804519409559697	2.0	1.4083361173517648
chr5-115326905-115327069_CPPP_MUT-allCrxSites	0.9390933852443636	1.0	0.021918044516551462
chr5-115401304-115401468_CPRE_WT	3.0997573853638354	1.0	0.8295084826501532
chr5-115401304-115401468_CPRE_MUT-allCrxSites	1.754311995680342	1.0	0.03581532152113305
chr5-115434853-115435017_CPPP_WT	5.687657120610724	3.0	5.9416527301133755
chr5-115434853-115435017_CPPP_MUT-allCrxSites	3.58186818417002	2.0	3.1072467446403484
chr5-115452932-115453096_CPPE_WT	6.7735858775978945	2.0	4.633092628379275
chr5-115452932-115453096_CPPE_MUT-allCrxSites	3.742913238013041	2.0	2.44201379370315
chr5-115506324-115506488_CPPE_WT	3.808950242011154	1.0	0.5549545630684376
chr5-115506324-115506488_CPPE_MUT-allCrxSites	1.0102456418613186	1.0	0.2164755625784469
chr5-115730546-115730710_CPPP_WT	3.9848170913644334	2.0	2.206952917310695
chr5-115730546-115730710_CPPP_MUT-allCrxSites	2.031168564074998	2.0	1.2415336331483782
chr5-116014008-116014172_CPPE_WT	4.947066119900779	2.0	3.052274595949143
chr5-116014008-116014172_CPPE_MUT-allCrxSites	2.314873624629251	2.0	1.7353810532880334
chr10-52310530-52310694_CPPE_WT	5.771131328414507	2.0	2.858615531231998
chr10-52310530-52310694_CPPE_MUT-allCrxSites	2.4484602895635854	2.0	1.2289039520789249
chr5-118732174-118732338_CPPE_WT	4.663557557376229	3.0	4.457382779027427
chr5-118732174-118732338_CPPE_MUT-allCrxSites	3.68910146611622	3.0	3.0706985143296697
chr5-122314465-122314629_CPPE_WT	7.444744663930131	3.0	7.130806564670706
chr5-122314465-122314629_CPPE_MUT-allCrxSites	4.560342785819434	3.0	4.449066163640206
chr5-122821440-122821604_CPPP_WT	6.36987181561149	3.0	6.183018944725596
chr5-122821440-122821604_CPPP_MUT-allCrxSites	4.436557198944817	2.0	2.9343876515182896
chr5-123310319-123310483_CPPP_WT	2.307765041028065	1.0	0.1162026125119028
chr5-123310319-123310483_CPPP_MUT-allCrxSites	1.2927383752748687	1.0	0.054365302689070166
chr5-123747778-123747942_CPRP_WT	4.131758952951015	1.0	0.3213624056150265
chr5-123747778-123747942_CPRP_MUT-allCrxSites	1.177171642762925	1.0	0.12130651357926497
chr5-124240940-124241104_CPPE_WT	2.0307901433604014	1.0	0.04878619796587844
chr5-124240940-124241104_CPPE_MUT-allCrxSites	0.017873840618177445	0.0	0.00011623138763235916
chr5-125304516-125304680_CPPE_WT	2.421451969572932	1.0	0.7254890703319065
chr5-125304516-125304680_CPPE_MUT-allCrxSites	0.0983575962464856	0.0	0.00499801612935037
chr5-129787209-129787373_CPPP_WT	2.685220354657292	1.0	0.6879495379185441
chr5-129787209-129787373_CPPP_MUT-allCrxSites	0.7099231653728832	0.0	0.20708543199340426
chr5-129937040-129937204_CPRE_WT	4.543226373102924	2.0	1.8403448919663872
chr5-129937040-129937204_CPRE_MUT-allCrxSites	1.5412350212669645	2.0	0.6853869321135299
chr5-130144704-130144868_CPPP_WT	2.8006256500065567	2.0	2.1267328706962068
chr5-130144704-130144868_CPPP_MUT-allCrxSites	1.7240715301125027	1.0	0.6503190106068792
chr5-134313572-134313736_CPPP_WT	1.9444692773307353	2.0	0.9873062670888085
chr5-134313572-134313736_CPPP_MUT-allCrxSites	1.019464315464119	1.0	0.033086837571734806
chr5-135688713-135688877_CPPP_WT	1.6638746524433683	1.0	0.14680154887540775
chr5-135688713-135688877_CPPP_MUT-allCrxSites	0.26174303975907337	0.0	0.029138322374534155
chr5-135778547-135778711_CPPP_WT	2.045614636851406	1.0	0.02508500904022169
chr5-135778547-135778711_CPPP_MUT-allCrxSites	0.8947667887895742	1.0	0.26202975904550424
chr5-136116588-136116752_CPPP_WT	3.905655324939082	3.0	4.513033238087595
chr5-136116588-136116752_CPPP_MUT-allCrxSites	3.024094543806746	2.0	3.212996456771126
chr5-136979569-136979733_CPPE_WT	7.85235572238463	3.0	8.710290678363819
chr5-136979569-136979733_CPPE_MUT-allCrxSites	6.853205345166813	3.0	6.916789952713774
chr5-137041580-137041744_CPPN_WT	6.067358282118782	2.0	4.199786699488506
chr5-137041580-137041744_CPPN_MUT-allCrxSites	2.4214895330881068	2.0	1.2893527976073635
chr5-137531533-137531697_CPPP_WT	3.529561696883571	1.0	0.1065666496685953
chr5-137531533-137531697_CPPP_MUT-allCrxSites	0.840303133499767	1.0	0.046380361327905247
chr5-138280392-138280556_CPPP_WT	3.829617317740794	1.0	0.044760151277948565
chr5-138280392-138280556_CPPP_MUT-allCrxSites	0.04506756319167766	0.0	0.00082610363825694
chr10-59628689-59628853_CPPE_WT	2.868091051172157	2.0	1.0901951361990845
chr10-59628689-59628853_CPPE_MUT-allCrxSites	0.8985461574548852	1.0	0.27553395035471967
chr5-139969222-139969386_CPPE_WT	3.5261019797739794	1.0	0.8546629120377964
chr5-139969222-139969386_CPPE_MUT-allCrxSites	0.24209458352703211	0.0	0.040777718719721544
chr5-139990356-139990520_CPPE_WT	2.971460352311575	1.0	0.12505512027961443
chr5-139990356-139990520_CPPE_MUT-allCrxSites	1.0559013416852459	1.0	0.069513295952997
chr5-140441460-140441624_CPPE_WT	6.194167734114144	4.0	7.327002127355848
chr5-140441460-140441624_CPPE_MUT-allCrxSites	4.099433890760058	4.0	4.2692262163452925
chr5-140649526-140649690_CPPE_WT	4.1942059346209035	1.0	0.9403057328954642
chr5-140649526-140649690_CPPE_MUT-allCrxSites	3.279741491222909	1.0	0.8270451922242983
chr5-141744326-141744490_CPPE_WT	4.724891119981668	2.0	1.804824293571064
chr5-141744326-141744490_CPPE_MUT-allCrxSites	1.0806022083076856	1.0	0.47016390877864983
chr5-143011136-143011300_CPPE_WT	2.5446898449801303	1.0	0.27707592166180495
chr5-143011136-143011300_CPPE_MUT-allCrxSites	1.5776677461542128	1.0	0.2097406717449157
chr5-143706579-143706743_CPPN_WT	3.8139954507388794	2.0	1.9259550907700942
chr5-143706579-143706743_CPPN_MUT-allCrxSites	1.826901558114773	2.0	0.8742506887613081
chr5-146235561-146235725_CPPE_WT	6.495002626342463	2.0	4.795317382543804
chr5-146235561-146235725_CPPE_MUT-allCrxSites	4.076524520530767	2.0	3.0213620238830754
chr5-146713245-146713409_CPPE_WT	2.097349810394121	1.0	0.2750563731657206
chr5-146713245-146713409_CPPE_MUT-allCrxSites	0.13450103538829056	0.0	0.003321172620432193
chr5-147052219-147052383_CPPE_WT	3.2852554222797683	1.0	0.5392290097512847
chr5-147052219-147052383_CPPE_MUT-allCrxSites	1.5251885980015156	1.0	0.33974855273816595
chr5-148699898-148700062_CPPE_WT	3.8165458164030586	2.0	2.1570053495984607
chr5-148699898-148700062_CPPE_MUT-allCrxSites	0.5115939176569344	0.0	0.059214342919785695
chr10-59952057-59952221_CPNP_WT	2.274908140765444	2.0	1.4099817533995929
chr10-59952057-59952221_CPNP_MUT-allCrxSites	2.1265091386585726	1.0	0.6151755717616286
chr5-149184204-149184368_CPNP_WT	3.859811394856591	2.0	2.4809896265915397
chr5-149184204-149184368_CPNP_MUT-allCrxSites	1.823815385811725	2.0	1.0311544913908777
chr5-150901800-150901964_CPPN_WT	2.912722317890187	1.0	0.5122133529570517
chr5-150901800-150901964_CPPN_MUT-allCrxSites	1.04256648118624	1.0	0.33129193764812936
chr6-3993884-3994048_CPPP_WT	5.374704794914326	2.0	3.6271775599110643
chr6-3993884-3994048_CPPP_MUT-allCrxSites	2.743798679844618	2.0	2.1334207256402227
chr6-6173970-6174134_CPCE_WT	4.614797957714512	2.0	3.004267635684059
chr6-6173970-6174134_CPCE_MUT-allCrxSites	2.6495107462479224	1.0	0.7533955762395631
chr10-60002630-60002794_CPNP_WT	1.9754427826691565	2.0	0.9644698232511459
chr10-60002630-60002794_CPNP_MUT-allCrxSites	0.9778047446058382	1.0	0.168988978714947
chr6-13797503-13797667_CPPN_WT	5.680172270199961	2.0	2.820053058613153
chr6-13797503-13797667_CPPN_MUT-allCrxSites	2.1073961892245308	2.0	1.3378877975498287
chr6-28421588-28421752_CPPP_WT	2.9972358215020356	1.0	1.6621743750346205
chr6-28421588-28421752_CPPP_MUT-allCrxSites	1.0390630567280201	0.0	0.49906025774187474
chr6-29215356-29215520_CPPP_WT	2.1636462689234883	1.0	0.0962553850346225
chr6-29215356-29215520_CPPP_MUT-allCrxSites	0.11810259004501487	0.0	0.0019849913312999694
chr6-29847831-29847995_CPPE_WT	4.361725952390548	3.0	3.943491590081988
chr6-29847831-29847995_CPPE_MUT-allCrxSites	2.132972551839396	2.0	1.6229190357189789
chr6-30021768-30021932_CPPE_WT	4.255983479495966	2.0	1.8916291419448241
chr6-30021768-30021932_CPPE_MUT-allCrxSites	1.113342373578182	1.0	0.44521505631639724
chr6-30179905-30180069_CPNP_WT	2.233752016020083	1.0	0.046130567206634214
chr6-30179905-30180069_CPNP_MUT-allCrxSites	0.2412414990253264	0.0	0.009093175958811447
chr6-31571562-31571726_CPPE_WT	5.59866640753112	1.0	1.859322722333324
chr6-31571562-31571726_CPPE_MUT-allCrxSites	0.4626913633252155	0.0	0.09966043087282889
chr1-45795401-45795565_CPPP_WT	0.9995108365597076	1.0	0.0009598624637117439
chr1-45795401-45795565_CPPP_MUT-allCrxSites	0.0016811281228735317	0.0	1.8119875527314232e-06
chr6-31587717-31587881_CPPE_WT	2.9699949131085592	2.0	1.605445300162241
chr6-31587717-31587881_CPPE_MUT-allCrxSites	2.085252905884812	2.0	1.1052400872627777
chr6-34072031-34072195_CPPN_WT	5.27813973485469	1.0	1.9240866086194226
chr6-34072031-34072195_CPPN_MUT-allCrxSites	2.6876542433621133	1.0	1.2792582432344672
chr6-38150701-38150865_CPPE_WT	2.1557050122966044	1.0	0.17232073072691323
chr6-38150701-38150865_CPPE_MUT-allCrxSites	0.09875488576756676	0.0	0.0061160744073169545
chr6-39808680-39808844_CPPE_WT	2.7402987457495813	1.0	0.0170628686469656
chr6-39808680-39808844_CPPE_MUT-allCrxSites	1.7297460652143986	1.0	0.013443465274524157
chr6-47239200-47239364_CPPE_WT	7.323637981875397	1.0	1.9320518235613193
chr6-47239200-47239364_CPPE_MUT-allCrxSites	3.479792213424764	1.0	1.322549405565457
chr6-47450850-47451014_CPNN_WT	4.264570624691893	2.0	1.9707380310081954
chr6-47450850-47451014_CPNN_MUT-allCrxSites	1.2701846221627275	2.0	0.5743635239316234
chr6-49051187-49051351_CPPN_WT	3.501997536083701	1.0	0.8274906392441066
chr6-49051187-49051351_CPPN_MUT-allCrxSites	0.5099611088205326	0.0	0.11759278718634066
chr6-51497803-51497967_CPPE_WT	4.811955541441588	2.0	3.662296434835324
chr6-51497803-51497967_CPPE_MUT-allCrxSites	2.9072767464826565	2.0	2.164955201238052
chr6-52698273-52698437_CPPE_WT	4.161279746431753	1.0	1.646753660677454
chr6-52698273-52698437_CPPE_MUT-allCrxSites	0.5080147084180503	1.0	0.0021360966910187835
chr6-52840854-52841018_CPPP_WT	5.659432347240566	2.0	3.1743063861303633
chr6-52840854-52841018_CPPP_MUT-allCrxSites	1.6285212447077329	1.0	0.7544877308940942
chr6-53624974-53625138_CPPE_WT	4.17555650571344	1.0	2.113918993741782
chr6-53624974-53625138_CPPE_MUT-allCrxSites	1.1435060320958088	1.0	0.46515663884076924
chr10-61695319-61695483_CPPP_WT	4.651712465413777	3.0	4.138467372339217
chr10-61695319-61695483_CPPP_MUT-allCrxSites	3.6499117731744453	3.0	2.987978115801942
chr6-55029325-55029489_CPRE_WT	4.070270209125173	1.0	0.4884677641780451
chr6-55029325-55029489_CPRE_MUT-allCrxSites	2.306861657180995	1.0	0.3647988606283462
chr6-58833346-58833510_CPRP_WT	3.73934113694423	1.0	0.34186257887572363
chr6-58833346-58833510_CPRP_MUT-allCrxSites	0.787698671569227	1.0	0.13032434254906952
chr6-70874700-70874864_CPPN_WT	5.444548344467406	1.0	1.3156995095985313
chr6-70874700-70874864_CPPN_MUT-allCrxSites	1.8729349491797778	2.0	1.0366291370764988
chr6-73271637-73271801_CPPE_WT	4.077326438382814	2.0	3.4214097477510625
chr6-73271637-73271801_CPPE_MUT-allCrxSites	2.2654376319976963	1.0	1.015804056812082
chr6-82774377-82774541_CPPQ_WT	1.1704151836138519	1.0	0.2349085134668058
chr6-82774377-82774541_CPPQ_MUT-allCrxSites	0.24421873208360845	0.0	0.02987402008254767
chr6-83186216-83186380_CPPP_WT	3.866891984452812	2.0	2.8917433808785975
chr6-83186216-83186380_CPPP_MUT-allCrxSites	1.649431109109278	1.0	0.08726441227655
chr10-62413084-62413248_CPPE_WT	4.141724328861148	1.0	0.29603596556292655
chr10-62413084-62413248_CPPE_MUT-allCrxSites	0.7969638844096547	1.0	0.04786012711319047
chr6-85605401-85605565_CPPN_WT	3.953364293418594	1.0	0.13679384924498106
chr6-85605401-85605565_CPPN_MUT-allCrxSites	0.9538261138877538	1.0	0.06085538707475845
chr6-86908311-86908475_CPPE_WT	3.3762092117112994	1.0	1.0570464128654153
chr6-86908311-86908475_CPPE_MUT-allCrxSites	0.9774443914414334	1.0	0.060671184444503
chr10-62844553-62844717_CPPE_WT	5.332220079584629	2.0	3.05694713063462
chr10-62844553-62844717_CPPE_MUT-allCrxSites	1.4564658199311493	1.0	0.4445144792248054
chr6-90731353-90731517_CPPE_WT	3.4705545979530896	2.0	1.8919471825123215
chr6-90731353-90731517_CPPE_MUT-allCrxSites	2.2176722787272505	2.0	1.2350647227711675
chr6-90987698-90987862_CPPP_WT	3.9411701290716876	2.0	1.9755191360289017
chr6-90987698-90987862_CPPP_MUT-allCrxSites	0.9764820238260771	1.0	0.007581072422716086
chr6-91653872-91654036_CPPE_WT	6.116420238330388	3.0	4.889603042689379
chr6-91653872-91654036_CPPE_MUT-allCrxSites	2.2863270565964027	2.0	1.5968731333111743
chr6-91686028-91686192_CPPP_WT	4.439509809240683	2.0	2.101194414562735
chr6-91686028-91686192_CPPP_MUT-allCrxSites	3.3055131465957315	2.0	1.419359726830555
chr6-91707912-91708076_CPPE_WT	3.0352963071731556	2.0	1.8201782183209836
chr6-91707912-91708076_CPPE_MUT-allCrxSites	1.9374737532867878	2.0	1.0944476142202746
chr6-96746275-96746439_CPCN_WT	6.248287220551961	2.0	3.330071607824961
chr6-96746275-96746439_CPCN_MUT-allCrxSites	1.1258703728754682	1.0	0.3777925827557416
chr6-97164000-97164164_CPPE_WT	3.1364356674293328	1.0	0.8903244261835875
chr6-97164000-97164164_CPPE_MUT-allCrxSites	1.2782968752179826	1.0	0.48551649882804354
chr6-97352694-97352858_CPPE_WT	4.338476950243956	2.0	2.274004736246943
chr6-97352694-97352858_CPPE_MUT-allCrxSites	1.3387961785632019	1.0	0.3506853039609661
chr6-97457304-97457468_CPPE_WT	2.9740714413530545	2.0	1.5549090825492209
chr6-97457304-97457468_CPPE_MUT-allCrxSites	1.9953499486829471	2.0	1.0032633368626602
chr6-97487912-97488076_CPPP_WT	1.056394668341936	1.0	0.08027771478445456
chr6-97487912-97488076_CPPP_MUT-allCrxSites	0.13138985414345514	0.0	0.010597226999495201
chr6-98697635-98697799_CPPP_WT	6.405185445859278	4.0	7.043971848309572
chr6-98697635-98697799_CPPP_MUT-allCrxSites	4.337279785100976	4.0	5.001107419543204
chr6-113579468-113579632_CPPN_WT	2.290345510336087	1.0	0.19102842176696108
chr6-113579468-113579632_CPPN_MUT-allCrxSites	1.5590376196481441	1.0	0.2857830912104709
chr6-115884938-115885102_CPNE_WT	2.8034486269831134	1.0	0.49056273452323595
chr6-115884938-115885102_CPNE_MUT-allCrxSites	1.8123555908807356	1.0	0.37721470389447537
chr6-115906546-115906710_CPRE_WT	3.5169454993642413	2.0	2.0630209521108016
chr6-115906546-115906710_CPRE_MUT-allCrxSites	1.6280867809965611	1.0	0.6232235319324466
chr6-115931732-115931896_CPRP_WT	3.0673510272394813	2.0	1.6523897198036264
chr6-115931732-115931896_CPRP_MUT-allCrxSites	1.1210059278094118	1.0	0.16936662952114234
chr6-115938728-115938892_CPPE_WT	2.564126966718054	1.0	0.879929380993624
chr6-115938728-115938892_CPPE_MUT-allCrxSites	0.6513414645542779	0.0	0.15394331835644465
chr10-66974460-66974624_CPPN_WT	6.264989009666465	1.0	1.2614374180904
chr10-66974460-66974624_CPPN_MUT-allCrxSites	2.5844110267364617	2.0	1.1225789584858386
chr6-117919585-117919749_CPPP_WT	4.978495159217335	1.0	0.9009280240184624
chr6-117919585-117919749_CPPP_MUT-allCrxSites	2.172089655814487	1.0	0.5824673503720793
chr6-120188705-120188869_CPPE_WT	2.1406842866622653	1.0	0.02195792314852255
chr6-120188705-120188869_CPPE_MUT-allCrxSites	0.17221963655009145	0.0	0.002994712972709911
chr6-120795571-120795735_CPPE_WT	4.146155503781536	1.0	0.3263484927894522
chr6-120795571-120795735_CPPE_MUT-allCrxSites	1.9899950151962345	1.0	0.21032411389740321
chr6-124602255-124602419_CPRE_WT	2.232794459208501	1.0	0.654290138285622
chr6-124602255-124602419_CPRE_MUT-allCrxSites	0.334413304795307	0.0	0.07053161424100945
chr6-124840249-124840413_CPPP_WT	2.4306121921715174	1.0	0.014326828184051277
chr6-124840249-124840413_CPPP_MUT-allCrxSites	0.47352883330960754	0.0	0.0050388617889073565
chr6-125039701-125039865_CPPP_WT	1.131943655593256	1.0	0.03778063035614186
chr6-125039701-125039865_CPPP_MUT-allCrxSites	0.13613267388919753	0.0	0.0060012855974009
chr6-125154196-125154360_CPPE_WT	3.2571301476037577	1.0	0.08056655273077724
chr6-125154196-125154360_CPPE_MUT-allCrxSites	1.2829025318890606	1.0	0.04856154880106062
chr6-127854264-127854428_CPPE_WT	5.35068094847158	1.0	1.6434900728889867
chr6-127854264-127854428_CPPE_MUT-allCrxSites	1.322118087194256	1.0	0.5212904658188661
chr6-128351538-128351702_CPPN_WT	4.5980580513659035	1.0	0.19855684672513227
chr6-128351538-128351702_CPPN_MUT-allCrxSites	0.6079343012537214	1.0	0.012141686143999998
chr6-131368094-131368258_CPPE_WT	3.520377502984011	2.0	1.507120068196192
chr6-131368094-131368258_CPPE_MUT-allCrxSites	1.628158452762371	2.0	0.7519911281433486
chr6-131408481-131408645_CPRE_WT	2.998773708396618	1.0	1.3624131859242001
chr6-131408481-131408645_CPRE_MUT-allCrxSites	1.896237485969765	1.0	0.8368055496451008
chr6-136468407-136468571_CPPE_WT	2.4109596907931032	2.0	1.2507726032139257
chr6-136468407-136468571_CPPE_MUT-allCrxSites	1.5012622101002862	2.0	0.6190199483208424
chr6-137142797-137142961_CPRE_WT	5.434012011318654	2.0	3.804494007044838
chr6-137142797-137142961_CPRE_MUT-allCrxSites	3.760659877935666	2.0	2.9747545076346618
chr6-137471173-137471337_CPPE_WT	2.298674759836025	1.0	0.488069828837953
chr6-137471173-137471337_CPPE_MUT-allCrxSites	0.24869022873482916	0.0	0.03712636135875888
chr6-137758862-137759026_CPRE_WT	5.3828999923122245	1.0	0.18237750401242075
chr6-137758862-137759026_CPRE_MUT-allCrxSites	1.407460735927258	1.0	0.09079041468657226
chr6-142980351-142980515_CPPE_WT	5.301388737686773	2.0	2.911232394994341
chr6-142980351-142980515_CPPE_MUT-allCrxSites	3.3608594733728445	2.0	2.124155338619108
chr6-144309289-144309453_CPCN_WT	3.9621201586957424	1.0	0.32602555340162775
chr6-144309289-144309453_CPCN_MUT-allCrxSites	2.1857414991079405	1.0	0.23741221629935502
chr6-145251912-145252076_CPPE_WT	2.5783427734189983	2.0	0.9379548989132828
chr6-145251912-145252076_CPPE_MUT-allCrxSites	1.5947965869335028	2.0	0.6283532579633655
chr6-145866268-145866432_CPPP_WT	1.9580346030426439	1.0	0.07651161067320929
chr6-145866268-145866432_CPPP_MUT-allCrxSites	0.04782795297489971	0.0	0.0009435469645396563
chr6-147043976-147044140_CPPN_WT	5.104070070335601	2.0	1.7449912247377757
chr6-147043976-147044140_CPPN_MUT-allCrxSites	2.145992537620332	2.0	0.8660355951697265
chr6-148831089-148831253_CPPP_WT	2.0331884976532963	1.0	0.08445815606167087
chr6-148831089-148831253_CPPP_MUT-allCrxSites	0.11237222514471855	0.0	0.005304073616077963
chr7-4739612-4739776_CPPP_WT	2.7216306133579335	1.0	0.6502264616199935
chr7-4739612-4739776_CPPP_MUT-allCrxSites	0.6963601806534013	1.0	0.1779536572808933
chr7-4866857-4867021_CPPP_WT	6.21134718776446	1.0	1.735731523020978
chr7-4866857-4867021_CPPP_MUT-allCrxSites	1.906670715364052	1.0	0.3553087276621834
chr7-5061648-5061812_CPPP_WT	2.11814606834141	1.0	0.03656246893961107
chr7-5061648-5061812_CPPP_MUT-allCrxSites	0.12462892757582009	0.0	0.003844931783459863
chr10-69439698-69439862_CPPE_WT	4.665803725559711	2.0	3.3697898234427934
chr10-69439698-69439862_CPPE_MUT-allCrxSites	3.4910575417541185	2.0	2.5795075507482976
chr7-6175082-6175246_CPNE_WT	2.738112710904068	1.0	0.5468411892958829
chr7-6175082-6175246_CPNE_MUT-allCrxSites	0.9573338262529065	1.0	0.26069480918169635
chr7-6697370-6697534_CPNE_WT	4.700087110023283	1.0	0.6820003387289788
chr7-6697370-6697534_CPNE_MUT-allCrxSites	0.7393767976699869	1.0	0.003114482433881879
chr10-70081338-70081502_CPRE_WT	4.966510040040242	2.0	3.0429082855214022
chr10-70081338-70081502_CPRE_MUT-allCrxSites	1.4135913234730966	1.0	0.44890688155198655
chr7-12978174-12978338_CPNP_WT	1.9498849610348712	1.0	0.0009109651439350771
chr7-12978174-12978338_CPNP_MUT-allCrxSites	0.08112387407246544	0.0	7.51227377279585e-05
chr7-15880921-15881085_CPRP_WT	1.9114355368365936	1.0	0.06473513538460537
chr7-15880921-15881085_CPRP_MUT-allCrxSites	0.10418585051557637	0.0	0.0016717486385924097
chr7-15905975-15906139_CPPE_WT	4.350148828236214	2.0	2.2707786153386786
chr7-15905975-15906139_CPPE_MUT-allCrxSites	2.375827441569001	2.0	1.3345703601572083
chr7-16286261-16286425_CPPP_WT	4.068702381127165	2.0	2.6646999778059874
chr7-16286261-16286425_CPPP_MUT-allCrxSites	3.022409830856302	1.0	0.5015831088450168
chr10-70588143-70588307_CPPE_WT	3.1946926797377033	2.0	2.2514679321921762
chr10-70588143-70588307_CPPE_MUT-allCrxSites	1.1791167407977108	1.0	0.6101005400940367
chr7-16693883-16694047_CPRN_WT	3.478707751743225	2.0	1.5554626664248763
chr7-16693883-16694047_CPRN_MUT-allCrxSites	1.6164618634219066	2.0	0.8023362997431781
chr7-19279993-19280157_CPPP_WT	3.559890622203309	1.0	1.03165570690791
chr7-19279993-19280157_CPPP_MUT-allCrxSites	0.45231382473789605	0.0	0.06753679059392675
chr7-19388752-19388916_CPPE_WT	5.462170007628235	3.0	5.409153483972502
chr7-19388752-19388916_CPPE_MUT-allCrxSites	2.675209319360246	2.0	1.5707321625741908
chr7-19749581-19749745_CPPP_WT	1.8409147314065701	1.0	0.6359459795742798
chr7-19749581-19749745_CPPP_MUT-allCrxSites	0.8527612614357878	0.0	0.310324225624345
chr7-24335985-24336149_CPPE_WT	5.105840267346513	2.0	1.6362485671262772
chr7-24335985-24336149_CPPE_MUT-allCrxSites	3.1120576559556503	2.0	1.2225604960486094
chr7-24530458-24530622_CPNP_WT	1.9498575688135964	1.0	0.2946233515163169
chr7-24530458-24530622_CPNP_MUT-allCrxSites	0.5000483763951387	0.0	0.1010814700508103
chr10-73700888-73701052_CPPE_WT	6.8794305242851745	3.0	5.711552294229559
chr10-73700888-73701052_CPPE_MUT-allCrxSites	1.9169926662015098	2.0	1.228454620768028
chr7-25645337-25645501_CPPP_WT	2.207669563736744	1.0	0.06760690056573666
chr7-25645337-25645501_CPPP_MUT-allCrxSites	0.21606417759224206	0.0	0.014922899898058119
chr7-27178448-27178612_CPPP_WT	2.8861519688916855	1.0	0.09180330439304989
chr7-27178448-27178612_CPPP_MUT-allCrxSites	0.8798697217675109	1.0	0.0264447471340503
chr7-28392688-28392852_CPPP_WT	3.4642934999970048	2.0	2.774838182979726
chr7-28392688-28392852_CPPP_MUT-allCrxSites	1.4550788772444405	1.0	0.8763986692333007
chr7-28704186-28704350_CPRE_WT	2.9193763222840645	1.0	0.0687853908538687
chr7-28704186-28704350_CPRE_MUT-allCrxSites	0.9399420901966362	1.0	0.008059831402419901
chr7-28780183-28780347_CPPE_WT	1.7851305635072077	1.0	0.6301626823522496
chr7-28780183-28780347_CPPE_MUT-allCrxSites	0.8968715528330558	0.0	0.32235537336575026
chr10-74944280-74944444_CPPE_WT	2.6283471385980706	1.0	0.6809303827000959
chr10-74944280-74944444_CPPE_MUT-allCrxSites	0.6943125336115904	0.0	0.2203345917187882
chr7-29238143-29238307_CPPP_WT	1.159068938759683	1.0	0.22407200717568926
chr7-29238143-29238307_CPPP_MUT-allCrxSites	0.22952860757736543	0.0	0.02691055943193521
chr7-29454975-29455139_CPPE_WT	4.336076665587545	2.0	1.5844471899307495
chr7-29454975-29455139_CPPE_MUT-allCrxSites	1.3936667179283795	2.0	0.5839796019689978
chr7-29887853-29888017_CPPE_WT	5.197135467034804	1.0	1.5158921663553184
chr7-29887853-29888017_CPPE_MUT-allCrxSites	1.4496720124648195	1.0	0.7413369118979577
chr1-52330633-52330797_CPPE_WT	3.312909931442487	1.0	0.1846971414154357
chr1-52330633-52330797_CPPE_MUT-allCrxSites	0.27118737073414734	0.0	0.025546052939451475
chr7-34142455-34142619_CPPE_WT	3.733458682215425	1.0	1.361947189871765
chr7-34142455-34142619_CPPE_MUT-allCrxSites	1.4412219127701928	1.0	0.6565250203092794
chr7-34354373-34354537_CPPE_WT	5.678172422023927	2.0	4.64393761741942
chr7-34354373-34354537_CPPE_MUT-allCrxSites	2.828495870155888	2.0	2.535599204577276
chr7-34395795-34395959_CPPE_WT	2.2107210073349837	1.0	0.2318590076969927
chr7-34395795-34395959_CPPE_MUT-allCrxSites	1.3339606956056147	1.0	0.17212666760467563
chr7-35608597-35608761_CPPE_WT	4.736119824638109	2.0	2.9087088538949444
chr7-35608597-35608761_CPPE_MUT-allCrxSites	1.6371947953810602	2.0	0.8117230207613216
chr7-37464342-37464506_CPPE_WT	3.4088235181902258	2.0	1.7930216560704093
chr7-37464342-37464506_CPPE_MUT-allCrxSites	2.594906909320847	2.0	1.3953817446339518
chr7-37861043-37861207_CPPE_WT	4.554937258997177	2.0	2.8134514052976156
chr7-37861043-37861207_CPPE_MUT-allCrxSites	1.6746025580118151	1.0	0.30553919088144577
chr7-39586947-39587111_CPPN_WT	2.171932032824171	1.0	0.014498441368129408
chr7-39586947-39587111_CPPN_MUT-allCrxSites	0.18103831573812812	0.0	0.001308368881032943
chr7-44304760-44304924_CPPP_WT	1.9854644714329452	1.0	0.12319048992023028
chr7-44304760-44304924_CPPP_MUT-allCrxSites	0.0777012940450845	0.0	0.0026893288902074533
chr7-44986642-44986806_CPNP_WT	3.529496764309347	2.0	2.225130588035502
chr7-44986642-44986806_CPNP_MUT-allCrxSites	2.527089373271797	2.0	1.5197426834234664
chr7-45815422-45815586_CPPE_WT	3.0359848543035874	1.0	0.02012361177176482
chr7-45815422-45815586_CPPE_MUT-allCrxSites	0.12877425822549943	0.0	0.0019205942626902542
chr7-46606363-46606527_CPPE_WT	2.8166325412196005	1.0	0.42977993044787005
chr7-46606363-46606527_CPPE_MUT-allCrxSites	0.9280893221012417	1.0	0.18941472877636759
chr7-46827698-46827862_CPPE_WT	4.872935629014574	2.0	1.897945434200768
chr7-46827698-46827862_CPPE_MUT-allCrxSites	0.538980230158124	1.0	0.03231950385388978
chr10-75513792-75513956_CPPE_WT	4.046974686846608	2.0	3.0311607371011897
chr10-75513792-75513956_CPPE_MUT-allCrxSites	2.700955382605035	2.0	1.6172698025808874
chr7-46933835-46933999_CPNE_WT	5.349688311699582	2.0	3.32170901847956
chr7-46933835-46933999_CPNE_MUT-allCrxSites	2.406000430071442	2.0	1.7638781798280485
chr7-65635926-65636090_CPPP_WT	1.9325839511075316	1.0	0.13995582259080266
chr7-65635926-65636090_CPPP_MUT-allCrxSites	0.5684243852224227	1.0	0.060445751078644486
chr7-66280196-66280360_CPPE_WT	2.304942968412594	1.0	0.6274723229696763
chr7-66280196-66280360_CPPE_MUT-allCrxSites	0.4825490497394339	0.0	0.15163852998083144
chr7-68134984-68135148_CPPE_WT	2.785509478713814	2.0	1.2141950811153412
chr7-68134984-68135148_CPPE_MUT-allCrxSites	0.9686807113247896	1.0	0.38111295359725134
chr7-70450323-70450487_CPPE_WT	4.638167611601977	3.0	4.388569133886769
chr7-70450323-70450487_CPPE_MUT-allCrxSites	3.4682948681480017	3.0	3.0478296416340127
chr7-75293639-75293803_CPNE_WT	4.319965694733678	1.0	0.35098646611893314
chr7-75293639-75293803_CPNE_MUT-allCrxSites	0.20717120729879585	0.0	0.019072361745371868
chr7-78847276-78847440_CPPQ_WT	2.357854253040512	1.0	0.016417015512684912
chr7-78847276-78847440_CPPQ_MUT-allCrxSites	0.11055641382687784	0.0	0.0016150440836913338
chr7-79390389-79390553_CPPN_WT	2.4612679199657865	1.0	0.7336172134397644
chr7-79390389-79390553_CPPN_MUT-allCrxSites	1.4636739883167293	1.0	0.5107723664031133
chr7-79982781-79982945_CPPE_WT	3.542618498003828	1.0	0.18038016241821628
chr7-79982781-79982945_CPPE_MUT-allCrxSites	1.543774452871221	1.0	0.1043707853751741
chr7-80562564-80562728_CPPE_WT	5.227493546069755	2.0	2.457704347818271
chr7-80562564-80562728_CPPE_MUT-allCrxSites	2.1924389954847094	1.0	0.5450407704098621
chr1-52435883-52436047_CPPN_WT	6.449007601748432	2.0	3.1600684277822637
chr1-52435883-52436047_CPPN_MUT-allCrxSites	2.673525005524831	2.0	1.6878019014863097
chr7-82890995-82891159_CPPE_WT	4.740097095908965	3.0	4.058906256729633
chr7-82890995-82891159_CPPE_MUT-allCrxSites	1.7479587027239778	2.0	0.8439310299699574
chr7-89088176-89088340_CPPN_WT	3.816645219046929	1.0	0.01999738479899702
chr7-89088176-89088340_CPPN_MUT-allCrxSites	1.8453144764455738	1.0	0.013039312746014546
chr7-89403768-89403932_CPPP_WT	3.73370165011131	1.0	0.5314422253839207
chr7-89403768-89403932_CPPP_MUT-allCrxSites	0.7674770965195912	1.0	0.16984466670315496
chr7-90477124-90477288_CPPP_WT	4.30882395685256	1.0	0.002959164424742941
chr7-90477124-90477288_CPPP_MUT-allCrxSites	0.594890959693829	1.0	0.0006338293653670535
chr7-92722991-92723155_CPPE_WT	3.8786796754236157	1.0	0.7825953010204086
chr7-92722991-92723155_CPPE_MUT-allCrxSites	1.9715351617635357	1.0	0.4677383357562169
chr7-92778031-92778195_CPPP_WT	3.757346940131456	1.0	1.9474257056521054
chr7-92778031-92778195_CPPP_MUT-allCrxSites	1.8091148226806153	1.0	1.1147370113748685
chr7-98711860-98712024_CPPE_WT	1.6200083680657151	1.0	0.0819288968838928
[truncated: 7,689 more rows]
